# Supplementary material for: Multiomics analysis of the giant triton snail salivary gland, a crown-of-thorns starfish predator
Source: Sci Rep. 2017 Jul 20;7:6000. doi: 10.1038/s41598-017-05974-x (PMC5519703; doi:10.1038/s41598-017-05974-x)
Supplement: Supplementary file 4 — Dataset 2 [file 41598_2017_5974_MOESM4_ESM.xls]

## Sheet: 2a SG-AL_All proteins
Sequence name	Sequence desc.	Sequence length	Hit desc.	Hit ACC	E-Value	Similarity	Bit-Score	Alignment length	Positives
SGAL_contig_40959_1	1%2C4-alpha-galactosyltransferase ( )	79	gi|988035626|emb|CWX33580.1|1%2C4-alpha-galactosyltransferase (LgtC) [Haemophilus influenzae]	CWX33580	0.00024387	64	48.1358	56	36
SGAL_contig_70847_1	1,2-dihydroxy-3-keto-5-methylthiopentene dioxygenase	198	gi|241556129|ref|XP_002399605.1|acireductone dioxygenase, putative [Ixodes scapularis] >gi|363805411|sp|B7PRF6.1|MTND_IXOSC RecName: Full=1,2-dihydroxy-3-keto-5-methylthiopentene dioxygenase; AltName: Full=Acireductone dioxygenase (Fe(2+)-requiring); Short=ARD; Short=Fe-ARD >gi|215499684|gb|EEC09178.1| acireductone dioxygenase, putative [Ixodes scapularis]	XP_002399605	1.6536e-75	81	237.269	177	144
SGAL_contig_86421_1	1,2-dihydroxy-3-keto-5-methylthiopentene dioxygenase	128	gi|1009574664|ref|XP_015919159.1|PREDICTED: 1,2-dihydroxy-3-keto-5-methylthiopentene dioxygenase-like [Parasteatoda tepidariorum] >gi|1009588406|ref|XP_015923470.1| PREDICTED: 1,2-dihydroxy-3-keto-5-methylthiopentene dioxygenase-like [Parasteatoda tepidariorum]	XP_015919159	2.07851e-29	66	116.316	129	86
SGAL_contig_35945_1	1,4,5-trisphosphate partial	153	gi|919060125|ref|XP_013411790.1|PREDICTED: inositol 1,4,5-trisphosphate receptor type 1-like [Lingula anatina]	XP_013411790	1.21216e-53	75	184.111	160	121
SGAL_contig_9403_1	1,4-alpha-glucan-branching enzyme	206	gi|908498242|ref|XP_013061266.1|PREDICTED: 1,4-alpha-glucan-branching enzyme-like [Biomphalaria glabrata]	XP_013061266	2.19457e-107	87	335.88	205	180
SGAL_contig_11304_1	1,4-alpha-glucan-branching enzyme	348	gi|676486929|ref|XP_009064134.1|hypothetical protein LOTGIDRAFT_195979 [Lottia gigantea] >gi|556096567|gb|ESO85219.1| hypothetical protein LOTGIDRAFT_195979 [Lottia gigantea]	XP_009064134	0	88	595.119	348	308
SGAL_contig_17600_1	1,4-alpha-glucan-branching enzyme	487	gi|871276914|ref|XP_012946232.1|PREDICTED: 1,4-alpha-glucan-branching enzyme-like [Aplysia californica]	XP_012946232	0	82	738.028	478	394
SGAL_contig_136_1	10 kDa heat shock mitochondrial	102	gi|524881473|ref|XP_005097388.1|PREDICTED: 10 kDa heat shock protein, mitochondrial-like [Aplysia californica]	XP_005097388	1.54449e-47	91	159.073	101	92
SGAL_contig_13262_1	116 kDa U5 small nuclear ribonucleo component	974	gi|524889087|ref|XP_005101105.1|PREDICTED: 116 kDa U5 small nuclear ribonucleoprotein component-like [Aplysia californica] >gi|524889089|ref|XP_005101106.1| PREDICTED: 116 kDa U5 small nuclear ribonucleoprotein component-like [Aplysia californica]	XP_005101105	0	93	1726.84	975	916
SGAL_contig_88839_1	12-(S)-hydroxy-5,8,10,14-eicosatetraenoic acid receptor-like	81	gi|908537130|ref|XP_013130386.1|PREDICTED: uncharacterized protein K02A2.6-like [Oreochromis niloticus]	XP_013130386	2.76942e-16	74	82.8037	67	50
SGAL_contig_18340_1	14-3-3 beta alpha	262	gi|908430601|ref|XP_013075733.1|PREDICTED: 14-3-3-like protein [Biomphalaria glabrata]	XP_013075733	1.13543e-115	78	345.125	255	201
SGAL_contig_31246_1	14-3-3 beta alpha-1	173	gi|919093267|ref|XP_013383454.1|PREDICTED: 14-3-3 protein zeta-like isoform X1 [Lingula anatina]	XP_013383454	3.15553e-78	80	245.743	171	138
SGAL_contig_1914_1	14-3-3 epsilon	256	gi|908451394|ref|XP_013082420.1|PREDICTED: 14-3-3 protein epsilon-like [Biomphalaria glabrata]	XP_013082420	1.95395e-151	89	435.647	255	229
SGAL_contig_6451_1	14-3-3 epsilon	256	gi|742196274|ref|XP_010892106.1|PREDICTED: 14-3-3 protein epsilon isoform X1 [Esox lucius]	XP_010892106	1.24157e-151	91	436.032	252	230
SGAL_contig_3869_1	14-3-3 zeta delta	256	gi|524909004|ref|XP_005109589.1|PREDICTED: 14-3-3 protein zeta-like [Aplysia californica]	XP_005109589	1.25127e-129	83	380.178	254	213
SGAL_contig_9416_1	15-hydroxyprostaglandin dehydrogenase [NAD(+)]	250	gi|908433705|ref|XP_013076725.1|PREDICTED: 15-hydroxyprostaglandin dehydrogenase [NAD(+)]-like isoform X2 [Biomphalaria glabrata] >gi|908433707|ref|XP_013076726.1| PREDICTED: 15-hydroxyprostaglandin dehydrogenase [NAD(+)]-like isoform X2 [Biomphalaria glabrata]	XP_013076725	2.77136e-68	64	223.402	254	163
SGAL_contig_60864_1	15-hydroxyprostaglandin dehydrogenase [NAD(+)]-like	91	gi|871250027|ref|XP_005103971.2|PREDICTED: 15-hydroxyprostaglandin dehydrogenase [NAD(+)]-like [Aplysia californica]	XP_005103971	1.53705e-28	74	114.39	91	68
SGAL_contig_30054_1	17-beta-hydroxysteroid dehydrogenase 14	183	gi|919065935|ref|XP_013414513.1|PREDICTED: 17-beta-hydroxysteroid dehydrogenase 14-like isoform X2 [Lingula anatina]	XP_013414513	1.69268e-68	74	221.476	181	134
SGAL_contig_60536_1	17-beta-hydroxysteroid dehydrogenase 14	219	gi|676448181|ref|XP_009051650.1|hypothetical protein LOTGIDRAFT_208963 [Lottia gigantea] >gi|556109152|gb|ESO97804.1| hypothetical protein LOTGIDRAFT_208963 [Lottia gigantea]	XP_009051650	1.08196e-108	80	326.25	219	176
SGAL_contig_102333_1	17-beta-hydroxysteroid dehydrogenase type 6-like	80	gi|961143574|ref|XP_014790362.1|PREDICTED: D-beta-hydroxybutyrate dehydrogenase, mitochondrial-like [Octopus bimaculoides]	XP_014790362	3.82656e-09	70	60.4622	62	44
SGAL_contig_62633_1	1-acyl-sn-glycerol-3-phosphate acyltransferase gamma	81	gi|676465212|ref|XP_009057171.1|hypothetical protein LOTGIDRAFT_121393 [Lottia gigantea] >gi|556103600|gb|ESO92252.1| hypothetical protein LOTGIDRAFT_121393 [Lottia gigantea]	XP_009057171	4.45724e-16	80	81.2629	60	48
SGAL_contig_63089_1	1-phosphatidylinositol 3-phosphate 5-kinase isoform X1	490	gi|676431015|ref|XP_009046112.1|hypothetical protein LOTGIDRAFT_137804, partial [Lottia gigantea] >gi|556114537|gb|ESP03189.1| hypothetical protein LOTGIDRAFT_137804, partial [Lottia gigantea]	XP_009046112	5.41805e-119	59	383.259	503	298
SGAL_contig_96997_1	1-phosphatidylinositol 3-phosphate 5-kinase isoform X1	101	gi|908456061|ref|XP_013083838.1|PREDICTED: 1-phosphatidylinositol 3-phosphate 5-kinase-like [Biomphalaria glabrata]	XP_013083838	1.89423e-49	92	176.792	101	93
SGAL_contig_96102_1	1-phosphatidylinositol 3-phosphate 5-kinase isoform X4	64	gi|676431015|ref|XP_009046112.1|hypothetical protein LOTGIDRAFT_137804, partial [Lottia gigantea] >gi|556114537|gb|ESP03189.1| hypothetical protein LOTGIDRAFT_137804, partial [Lottia gigantea]	XP_009046112	1.28229e-18	79	89.7373	64	51
SGAL_contig_59086_1	1-phosphatidylinositol 3-phosphate 5-kinase-like	98	gi|871257083|ref|XP_012942406.1|PREDICTED: 1-phosphatidylinositol 3-phosphate 5-kinase-like [Aplysia californica]	XP_012942406	4.82575e-16	69	83.9593	96	67
SGAL_contig_97169_1	1-phosphatidylinositol 3-phosphate 5-kinase-like	75	gi|871257083|ref|XP_012942406.1|PREDICTED: 1-phosphatidylinositol 3-phosphate 5-kinase-like [Aplysia californica]	XP_012942406	1.24129e-11	64	70.4774	74	48
SGAL_contig_98657_1	1-phosphatidylinositol 3-phosphate 5-kinase-like	84	gi|908456058|ref|XP_013083837.1|PREDICTED: 1-phosphatidylinositol 3-phosphate 5-kinase-like [Biomphalaria glabrata]	XP_013083837	3.87923e-13	59	73.559	91	54
SGAL_contig_104704_1	1-phosphatidylinositol 3-phosphate 5-kinase-like	96	gi|908468040|ref|XP_013087588.1|PREDICTED: 1-phosphatidylinositol 3-phosphate 5-kinase-like isoform X2 [Biomphalaria glabrata]	XP_013087588	9.12266e-46	90	165.622	96	87
SGAL_contig_98134_1	1-phosphatidylinositol 4,5-bisphosphate phosphodiesterase classes I and II-like	120	gi|762110488|ref|XP_011437937.1|PREDICTED: 1-phosphatidylinositol 4,5-bisphosphate phosphodiesterase classes I and II-like isoform X2 [Crassostrea gigas]	XP_011437937	3.76916e-66	91	224.172	120	110
SGAL_contig_87286_1	1-phosphatidylinositol 4,5-bisphosphate phosphodiesterase delta-1-like isoform X2	98	gi|524865207|ref|XP_005089434.1|PREDICTED: 1-phosphatidylinositol 4,5-bisphosphate phosphodiesterase eta-1-like [Aplysia californica]	XP_005089434	4.0014e-53	92	186.422	98	91
SGAL_contig_72586_1	1-phosphatidylinositol 4,5-bisphosphate phosphodiesterase gamma-1	150	gi|871217731|ref|XP_012935285.1|PREDICTED: 1-phosphatidylinositol 4,5-bisphosphate phosphodiesterase gamma-1-like isoform X3 [Aplysia californica]	XP_012935285	5.50342e-76	89	256.914	148	133
SGAL_contig_78983_1	1-phosphatidylinositol 4,5-bisphosphate phosphodiesterase gamma-1	118	gi|871270030|ref|XP_012944855.1|PREDICTED: 1-phosphatidylinositol 4,5-bisphosphate phosphodiesterase gamma-1-like isoform X2 [Aplysia californica]	XP_012944855	4.92683e-43	78	162.155	116	91
SGAL_contig_84964_1	1-phosphatidylinositol 4,5-bisphosphate phosphodiesterase gamma-1-like isoform X3	93	gi|871217731|ref|XP_012935285.1|PREDICTED: 1-phosphatidylinositol 4,5-bisphosphate phosphodiesterase gamma-1-like isoform X3 [Aplysia californica]	XP_012935285	1.14158e-34	80	137.117	93	75
SGAL_contig_37973_1	2 ,3 -cyclic-nucleotide 3 -phosphodiesterase-like	53	gi|908447105|ref|XP_013081017.1|PREDICTED: 2',3'-cyclic-nucleotide 3'-phosphodiesterase-like [Biomphalaria glabrata]	XP_013081017	1.23203e-12	75	71.2478	53	40
SGAL_contig_23377_1	2 -5 -oligoadenylate synthase 3-like	196	gi|676465667|ref|XP_009057318.1|hypothetical protein LOTGIDRAFT_233290 [Lottia gigantea] >gi|556103357|gb|ESO92009.1| hypothetical protein LOTGIDRAFT_233290 [Lottia gigantea]	XP_009057318	1.22865e-15	50	82.8037	164	82
SGAL_contig_90747_1	2 -5 -oligoadenylate synthase 3-like	95	gi|260811259|ref|XP_002600340.1|hypothetical protein BRAFLDRAFT_66573 [Branchiostoma floridae] >gi|229285626|gb|EEN56352.1| hypothetical protein BRAFLDRAFT_66573 [Branchiostoma floridae]	XP_002600340	7.69149e-07	55	56.225	95	53
SGAL_contig_12956_1	2 -deoxynucleoside 5 -phosphate N-hydrolase 1	141	gi|762125647|ref|XP_011445855.1|PREDICTED: putative 2'-deoxynucleoside 5'-phosphate N-hydrolase 1 [Crassostrea gigas] >gi|762125650|ref|XP_011445856.1| PREDICTED: putative 2'-deoxynucleoside 5'-phosphate N-hydrolase 1 [Crassostrea gigas] >gi|405951747|gb|EKC19633.1| Deoxyribonucleoside 5'-monophosphate N-glycosidase [Crassostrea gigas]	XP_011445855	3.20051e-58	82	189.504	133	110
SGAL_contig_14939_1	2,4-dienoyl- mitochondrial	329	gi|524899012|ref|XP_005105947.1|PREDICTED: 2,4-dienoyl-CoA reductase, mitochondrial-like [Aplysia californica]	XP_005105947	6.1618e-136	78	402.134	308	241
SGAL_contig_1041_1	20 kDa calcium-binding (Antigen SM20)	142	gi|871265711|ref|XP_012944021.1|PREDICTED: troponin C-like [Aplysia californica]	XP_012944021	4.32361e-76	91	235.343	141	129
SGAL_contig_7327_1	20 kDa calcium-binding (Antigen SM20)	150	gi|871265711|ref|XP_012944021.1|PREDICTED: troponin C-like [Aplysia californica]	XP_012944021	2.44812e-76	86	236.498	149	129
SGAL_contig_10466_1	26S protease regulatory subunit 10B	396	gi|908448801|ref|XP_013081568.1|PREDICTED: 26S protease regulatory subunit 10B isoform X1 [Biomphalaria glabrata]	XP_013081568	0	97	773.081	391	383
SGAL_contig_6183_1	26S protease regulatory subunit 4	452	gi|524900084|ref|XP_005106466.1|PREDICTED: 26S protease regulatory subunit 4 [Aplysia californica]	XP_005106466	0	98	834.713	428	421
SGAL_contig_24656_1	26S protease regulatory subunit 4	441	gi|524900084|ref|XP_005106466.1|PREDICTED: 26S protease regulatory subunit 4 [Aplysia californica]	XP_005106466	0	98	828.165	427	420
SGAL_contig_1968_1	26S protease regulatory subunit 6A-B	428	gi|524889104|ref|XP_005101113.1|PREDICTED: 26S protease regulatory subunit 6A-B [Aplysia californica]	XP_005101113	0	97	837.41	428	418
SGAL_contig_3117_1	26S protease regulatory subunit 6B	315	gi|961110200|ref|XP_014778623.1|PREDICTED: 26S protease regulatory subunit 6B [Octopus bimaculoides] >gi|918308200|gb|KOF79645.1| hypothetical protein OCBIM_22029167mg [Octopus bimaculoides]	XP_014778623	0	95	591.652	315	302
SGAL_contig_3536_1	26S protease regulatory subunit 8	403	gi|762106634|ref|XP_011435912.1|PREDICTED: 26S protease regulatory subunit 8 [Crassostrea gigas]	XP_011435912	0	98	790.801	402	394
SGAL_contig_6515_1	26S proteasome non-ATPase regulatory subunit 1	1037	gi|524878295|ref|XP_005095836.1|PREDICTED: 26S proteasome non-ATPase regulatory subunit 1-like [Aplysia californica]	XP_005095836	0	83	1492.25	1036	862
SGAL_contig_20115_1	26S proteasome non-ATPase regulatory subunit 10-like	72	gi|762077218|ref|XP_011449617.1|PREDICTED: 26S proteasome non-ATPase regulatory subunit 10-like [Crassostrea gigas]	XP_011449617	4.20185e-21	81	92.8189	71	58
SGAL_contig_37206_1	26S proteasome non-ATPase regulatory subunit 10-like	89	gi|908420312|ref|XP_013071495.1|PREDICTED: 26S proteasome non-ATPase regulatory subunit 10-like, partial [Biomphalaria glabrata]	XP_013071495	1.95494e-23	70	98.2117	74	52
SGAL_contig_67728_1	26S proteasome non-ATPase regulatory subunit 10-like isoform X1	68	gi|919043749|ref|XP_013405078.1|PREDICTED: 26S proteasome non-ATPase regulatory subunit 10-like isoform X1 [Lingula anatina]	XP_013405078	1.35615e-05	76	51.2174	43	33
SGAL_contig_7167_1	26S proteasome non-ATPase regulatory subunit 11	421	gi|524871172|ref|XP_005092362.1|PREDICTED: 26S proteasome non-ATPase regulatory subunit 11-like [Aplysia californica]	XP_005092362	0	92	739.954	421	391
SGAL_contig_3424_1	26S proteasome non-ATPase regulatory subunit 12	455	gi|676428714|ref|XP_009045365.1|hypothetical protein LOTGIDRAFT_212047 [Lottia gigantea] >gi|556115231|gb|ESP03883.1| hypothetical protein LOTGIDRAFT_212047 [Lottia gigantea]	XP_009045365	0	91	757.288	445	405
SGAL_contig_101358_1	26S proteasome non-ATPase regulatory subunit 12	153	gi|762117909|ref|XP_011441822.1|PREDICTED: 26S proteasome non-ATPase regulatory subunit 12-like [Crassostrea gigas] >gi|405974623|gb|EKC39252.1| 26S proteasome non-ATPase regulatory subunit 12 [Crassostrea gigas]	XP_011441822	1.83702e-80	90	256.914	153	138
SGAL_contig_2909_1	26S proteasome non-ATPase regulatory subunit 13	378	gi|676452793|ref|XP_009053145.1|hypothetical protein LOTGIDRAFT_214609 [Lottia gigantea] >gi|556107372|gb|ESO96024.1| hypothetical protein LOTGIDRAFT_214609 [Lottia gigantea]	XP_009053145	0	86	583.563	377	325
SGAL_contig_3785_1	26S proteasome non-ATPase regulatory subunit 14	95	gi|524889887|ref|XP_005101495.1|PREDICTED: 26S proteasome non-ATPase regulatory subunit 14 [Aplysia californica]	XP_005101495	6.58879e-54	95	181.8	95	91
SGAL_contig_28959_1	26S proteasome non-ATPase regulatory subunit 14	88	gi|359843240|gb|AEV89755.1|proteasome non-ATPase regulatory subunit, partial [Schistocerca gregaria]	AEV89755	1.67643e-50	97	171.014	88	86
SGAL_contig_4101_1	26S proteasome non-ATPase regulatory subunit 2	907	gi|762154676|ref|XP_011415416.1|PREDICTED: 26S proteasome non-ATPase regulatory subunit 2-like [Crassostrea gigas] >gi|405955268|gb|EKC22447.1| 26S proteasome non-ATPase regulatory subunit 2 [Crassostrea gigas]	XP_011415416	0	91	1493.02	867	795
SGAL_contig_4180_1	26S proteasome non-ATPase regulatory subunit 4	385	gi|524865136|ref|XP_005089400.1|PREDICTED: 26S proteasome non-ATPase regulatory subunit 4-like [Aplysia californica]	XP_005089400	0	86	567.77	374	324
SGAL_contig_9264_1	26S proteasome non-ATPase regulatory subunit 6	286	gi|676439899|ref|XP_009049000.1|hypothetical protein LOTGIDRAFT_200903 [Lottia gigantea] >gi|556111668|gb|ESP00320.1| hypothetical protein LOTGIDRAFT_200903 [Lottia gigantea]	XP_009049000	0	93	522.316	286	266
SGAL_contig_19655_1	26S proteasome non-ATPase regulatory subunit 6	90	gi|443730483|gb|ELU15978.1|hypothetical protein CAPTEDRAFT_152596 [Capitella teleta]	ELU15978	8.93464e-34	81	130.568	90	73
SGAL_contig_5350_1	26S proteasome non-ATPase regulatory subunit 7	330	gi|762102748|ref|XP_011433876.1|PREDICTED: 26S proteasome non-ATPase regulatory subunit 7-like [Crassostrea gigas] >gi|405962439|gb|EKC28114.1| 26S proteasome non-ATPase regulatory subunit 7 [Crassostrea gigas]	XP_011433876	4.6134e-178	94	509.22	293	278
SGAL_contig_20107_1	26S proteasome non-ATPase regulatory subunit 7	327	gi|762102748|ref|XP_011433876.1|PREDICTED: 26S proteasome non-ATPase regulatory subunit 7-like [Crassostrea gigas] >gi|405962439|gb|EKC28114.1| 26S proteasome non-ATPase regulatory subunit 7 [Crassostrea gigas]	XP_011433876	5.91449e-176	93	503.827	296	277
SGAL_contig_14827_1	26S proteasome non-ATPase regulatory subunit 8-like	267	gi|762139509|ref|XP_011453106.1|PREDICTED: 26S proteasome non-ATPase regulatory subunit 8-like [Crassostrea gigas] >gi|405967909|gb|EKC33025.1| 26S proteasome non-ATPase regulatory subunit 8 [Crassostrea gigas]	XP_011453106	8.4749e-155	93	444.891	265	248
SGAL_contig_14488_1	26S proteasome non-ATPase regulatory subunit 9	203	gi|919068130|ref|XP_013415573.1|PREDICTED: 26S proteasome non-ATPase regulatory subunit 9-like isoform X1 [Lingula anatina]	XP_013415573	3.43124e-74	72	234.958	197	143
SGAL_contig_22457_1	26S proteasome non-ATPase regulatory subunit partial	398	gi|524910083|ref|XP_005109926.1|PREDICTED: 26S proteasome non-ATPase regulatory subunit 5-like [Aplysia californica]	XP_005109926	2.69448e-137	69	414.846	393	275
SGAL_contig_61473_1	26S proteasome non-ATPase regulatory subunit partial	69	gi|966671921|gb|KTG05302.1|hypothetical protein cypCar_00032514, partial [Cyprinus carpio]	KTG05302	5.20216e-43	100	150.214	69	69
SGAL_contig_12399_1	28 kDa heat- and acid-stable phospho -like	194	gi|405959751|gb|EKC25746.1|28 kDa heat- and acid-stable phosphoprotein [Crassostrea gigas]	EKC25746	1.68781e-45	72	163.31	182	132
SGAL_contig_362_1	28S ribosomal mitochondrial	195	gi|913303201|ref|XP_013200693.1|PREDICTED: 28S ribosomal protein S18b, mitochondrial [Amyelois transitella]	XP_013200693	3.55413e-60	71	198.364	177	127
SGAL_contig_2310_1	28S ribosomal mitochondrial	98	gi|524875273|ref|XP_005094367.1|PREDICTED: 28S ribosomal protein S36, mitochondrial-like isoform X2 [Aplysia californica]	XP_005094367	2.0631e-16	63	79.337	99	63
SGAL_contig_4171_1	28S ribosomal mitochondrial	96	gi|918997967|ref|XP_013394651.1|PREDICTED: 28S ribosomal protein S18a, mitochondrial-like [Lingula anatina]	XP_013394651	4.96077e-31	73	120.168	95	70
SGAL_contig_5090_1	28S ribosomal mitochondrial	115	gi|675846400|ref|XP_009008760.1|hypothetical protein HELRODRAFT_135844, partial [Helobdella robusta] >gi|555708807|gb|ESO12040.1| hypothetical protein HELRODRAFT_135844, partial [Helobdella robusta]	XP_009008760	3.15185e-43	86	149.443	98	85
SGAL_contig_7926_1	28S ribosomal mitochondrial	84	gi|961089519|ref|XP_014771481.1|PREDICTED: 28S ribosomal protein S5, mitochondrial-like [Octopus bimaculoides] >gi|918322231|gb|KOF89882.1| hypothetical protein OCBIM_22012437mg [Octopus bimaculoides]	XP_014771481	3.76627e-33	83	129.028	84	70
SGAL_contig_7927_1	28S ribosomal mitochondrial	102	gi|646705690|gb|KDR13269.1|28S ribosomal protein S5, mitochondrial [Zootermopsis nevadensis]	KDR13269	8.20933e-23	68	101.293	100	68
SGAL_contig_8246_1	28S ribosomal mitochondrial	187	gi|908473410|ref|XP_013089351.1|PREDICTED: uncharacterized protein LOC106073366 [Biomphalaria glabrata]	XP_013089351	3.4134e-44	72	157.147	141	102
SGAL_contig_10480_1	28S ribosomal mitochondrial	280	gi|676444620|ref|XP_009050487.1|hypothetical protein LOTGIDRAFT_113844 [Lottia gigantea] >gi|556110206|gb|ESO98858.1| hypothetical protein LOTGIDRAFT_113844 [Lottia gigantea]	XP_009050487	2.97314e-91	78	281.952	207	162
SGAL_contig_12765_1	28S ribosomal mitochondrial	475	gi|524870207|ref|XP_005091889.1|PREDICTED: uncharacterized protein LOC101848175 [Aplysia californica]	XP_005091889	1.38134e-91	53	300.056	496	265
SGAL_contig_13844_1	28S ribosomal mitochondrial	198	gi|908421829|ref|XP_013072281.1|PREDICTED: 28S ribosomal protein S5, mitochondrial-like [Biomphalaria glabrata]	XP_013072281	4.79728e-62	69	210.69	202	140
SGAL_contig_15156_1	28S ribosomal mitochondrial	85	gi|961098295|ref|XP_014774526.1|PREDICTED: 28S ribosomal protein S35, mitochondrial-like, partial [Octopus bimaculoides]	XP_014774526	5.58446e-10	66	63.929	77	51
SGAL_contig_17647_1	28S ribosomal mitochondrial	167	gi|731235074|ref|XP_010631141.1|PREDICTED: 28S ribosomal protein S12, mitochondrial [Fukomys damarensis] >gi|731235076|ref|XP_010631142.1| PREDICTED: 28S ribosomal protein S12, mitochondrial [Fukomys damarensis] >gi|676275169|gb|KFO29621.1| 28S ribosomal protein S12, mitochondrial [Fukomys damarensis]	XP_010631141	6.97172e-53	87	176.792	111	97
SGAL_contig_18093_1	28S ribosomal mitochondrial	126	gi|961101696|ref|XP_014775671.1|PREDICTED: 28S ribosomal protein S17, mitochondrial-like [Octopus bimaculoides] >gi|918314016|gb|KOF83863.1| hypothetical protein OCBIM_22023109mg [Octopus bimaculoides]	XP_014775671	1.97114e-26	67	106.686	104	70
SGAL_contig_22914_1	28S ribosomal mitochondrial	90	gi|641733484|ref|XP_008157167.1|PREDICTED: 28S ribosomal protein S11, mitochondrial [Eptesicus fuscus]	XP_008157167	6.27642e-31	78	119.398	89	70
SGAL_contig_23568_1	28S ribosomal mitochondrial	143	gi|871262461|ref|XP_005108269.2|PREDICTED: uncharacterized protein LOC101864331 [Aplysia californica]	XP_005108269	1.44978e-51	75	174.866	139	105
SGAL_contig_28193_1	28S ribosomal mitochondrial	421	gi|871209781|ref|XP_012942642.1|PREDICTED: 28S ribosomal protein S9, mitochondrial-like [Aplysia californica]	XP_012942642	6.5636e-134	68	404.06	414	283
SGAL_contig_28725_1	28S ribosomal mitochondrial	335	gi|926509879|ref|XP_013803883.1|PREDICTED: 28S ribosomal protein S31, mitochondrial [Apteryx australis mantelli]	XP_013803883	4.68378e-54	58	191.045	282	165
SGAL_contig_28793_1	28S ribosomal mitochondrial	272	gi|524913040|ref|XP_005111354.1|PREDICTED: 28S ribosomal protein S22, mitochondrial-like [Aplysia californica]	XP_005111354	3.61219e-83	71	266.159	229	164
SGAL_contig_29058_1	28S ribosomal mitochondrial	212	gi|871210249|ref|XP_012943464.1|PREDICTED: 28S ribosomal protein S35, mitochondrial-like isoform X2 [Aplysia californica]	XP_012943464	5.31773e-75	79	243.047	162	129
SGAL_contig_29959_1	28S ribosomal mitochondrial	127	gi|646712378|gb|KDR17160.1|28S ribosomal protein S14, mitochondrial [Zootermopsis nevadensis]	KDR17160	6.3599e-45	78	154.451	112	88
SGAL_contig_43178_1	28S ribosomal mitochondrial	231	gi|524871312|ref|XP_005092429.1|PREDICTED: 28S ribosomal protein S7, mitochondrial-like [Aplysia californica]	XP_005092429	1.7162e-79	76	251.136	199	152
SGAL_contig_54788_1	28S ribosomal mitochondrial	136	gi|908412391|ref|XP_013067327.1|PREDICTED: 28S ribosomal protein S28, mitochondrial-like [Biomphalaria glabrata]	XP_013067327	2.80774e-41	69	148.673	126	87
SGAL_contig_79618_1	28S ribosomal mitochondrial	127	gi|291241144|ref|XP_002740463.1|PREDICTED: 28S ribosomal protein S16, mitochondrial-like [Saccoglossus kowalevskii]	XP_002740463	5.19584e-44	78	151.754	109	86
SGAL_contig_27342_1	28S ribosomal mitochondrial isoform X2	433	gi|639127100|gb|AIA24452.1|mitochondrial 28S ribosomal protein S29 isoform 1, partial [Haliotis gigantea]	AIA24452	1.58357e-148	72	441.039	373	270
SGAL_contig_1295_1	28S ribosomal mitochondrial-like	55	gi|908493862|ref|XP_013096354.1|PREDICTED: 28S ribosomal protein S26, mitochondrial-like [Biomphalaria glabrata]	XP_013096354	0.000126607	60	45.8246	41	25
SGAL_contig_2385_1	28S ribosomal mitochondrial-like	164	gi|676479863|ref|XP_009061878.1|hypothetical protein LOTGIDRAFT_235086 [Lottia gigantea] >gi|556098758|gb|ESO87410.1| hypothetical protein LOTGIDRAFT_235086 [Lottia gigantea]	XP_009061878	3.07107e-36	63	134.806	158	101
SGAL_contig_15610_1	28S ribosomal mitochondrial-like	357	gi|676484936|ref|XP_009063499.1|hypothetical protein LOTGIDRAFT_235732 [Lottia gigantea] >gi|556097115|gb|ESO85767.1| hypothetical protein LOTGIDRAFT_235732 [Lottia gigantea]	XP_009063499	5.08153e-45	63	168.318	217	138
SGAL_contig_15648_1	28S ribosomal mitochondrial-like	489	gi|676439018|ref|XP_009048720.1|hypothetical protein LOTGIDRAFT_149768 [Lottia gigantea] >gi|556111949|gb|ESP00601.1| hypothetical protein LOTGIDRAFT_149768 [Lottia gigantea]	XP_009048720	1.17638e-116	64	363.999	488	314
SGAL_contig_5519_1	28S ribosomal mitochondrial-like isoform X1	191	gi|961073178|ref|XP_014785010.1|PREDICTED: 28S ribosomal protein S23, mitochondrial-like [Octopus bimaculoides] >gi|918336046|gb|KOF98018.1| hypothetical protein OCBIM_22027677mg [Octopus bimaculoides]	XP_014785010	2.4142e-51	76	175.252	133	102
SGAL_contig_101730_1	2-amino-3-carboxymuconate-6-semialdehyde decarboxylase isoform X2	86	gi|558134585|ref|XP_006117133.1|PREDICTED: 2-amino-3-carboxymuconate-6-semialdehyde decarboxylase isoform X2 [Pelodiscus sinensis]	XP_006117133	8.59306e-47	87	162.925	86	75
SGAL_contig_5688_1	2-amino-3-ketobutyrate coenzyme A mitochondrial	424	gi|524885844|ref|XP_005099525.1|PREDICTED: 2-amino-3-ketobutyrate coenzyme A ligase, mitochondrial-like isoform X2 [Aplysia californica] >gi|524885846|ref|XP_005099526.1| PREDICTED: 2-amino-3-ketobutyrate coenzyme A ligase, mitochondrial-like isoform X1 [Aplysia californica]	XP_005099525	0	90	664.84	402	365
SGAL_contig_86238_1	2-aminoadipate transaminase-like isoform X3	243	gi|676452984|ref|XP_009053208.1|hypothetical protein LOTGIDRAFT_160077 [Lottia gigantea] >gi|556107440|gb|ESO96092.1| hypothetical protein LOTGIDRAFT_160077 [Lottia gigantea]	XP_009053208	6.14435e-63	66	214.157	211	140
SGAL_contig_50048_1	2Fe-2S ferredoxin-like isoform X2	170	gi|908498857|ref|XP_013061490.1|PREDICTED: 2Fe-2S ferredoxin-like isoform X2 [Biomphalaria glabrata]	XP_013061490	4.20029e-58	80	191.045	138	111
SGAL_contig_83761_1	2-hydroxyacyl- lyase 1	127	gi|524865614|ref|XP_005089635.1|PREDICTED: 2-hydroxyacyl-CoA lyase 1-like isoform X2 [Aplysia californica]	XP_005089635	7.483e-66	90	221.09	125	113
SGAL_contig_52447_1	2-hydroxyacyl- lyase 1-like isoform X2	82	gi|524865614|ref|XP_005089635.1|PREDICTED: 2-hydroxyacyl-CoA lyase 1-like isoform X2 [Aplysia californica]	XP_005089635	3.58195e-29	80	119.013	82	66
SGAL_contig_56169_1	2-hydroxyacyl- lyase 1-like isoform X2	61	gi|524865614|ref|XP_005089635.1|PREDICTED: 2-hydroxyacyl-CoA lyase 1-like isoform X2 [Aplysia californica]	XP_005089635	1.40573e-29	96	119.013	61	59
SGAL_contig_105276_1	2-hydroxyacyl- lyase partial	100	gi|524865614|ref|XP_005089635.1|PREDICTED: 2-hydroxyacyl-CoA lyase 1-like isoform X2 [Aplysia californica]	XP_005089635	5.33416e-38	84	144.05	100	84
SGAL_contig_7877_1	2-hydroxyacylsphingosine 1-beta-galactosyltransferase-like	578	gi|676467899|ref|XP_009058037.1|hypothetical protein LOTGIDRAFT_105823 [Lottia gigantea] >gi|556102690|gb|ESO91342.1| hypothetical protein LOTGIDRAFT_105823 [Lottia gigantea]	XP_009058037	2.46705e-71	51	249.98	505	262
SGAL_contig_16297_1	2-hydroxyacylsphingosine 1-beta-galactosyltransferase-like	89	gi|919060192|ref|XP_013411821.1|PREDICTED: uncharacterized protein LOC106174705 [Lingula anatina]	XP_013411821	3.72417e-07	56	56.9954	83	47
SGAL_contig_33896_1	2-hydroxyacylsphingosine 1-beta-galactosyltransferase-like	63	gi|585652077|ref|XP_006814859.1|PREDICTED: 2-hydroxyacylsphingosine 1-beta-galactosyltransferase-like [Saccoglossus kowalevskii]	XP_006814859	3.3006e-05	65	50.8322	47	31
SGAL_contig_45228_1	2-hydroxyacylsphingosine 1-beta-galactosyltransferase-like	72	gi|585652077|ref|XP_006814859.1|PREDICTED: 2-hydroxyacylsphingosine 1-beta-galactosyltransferase-like [Saccoglossus kowalevskii]	XP_006814859	0.000141082	61	49.2914	59	36
SGAL_contig_84530_1	2-hydroxyacylsphingosine 1-beta-galactosyltransferase-like	49	gi|961106664|ref|XP_014777396.1|PREDICTED: 2-hydroxyacylsphingosine 1-beta-galactosyltransferase-like [Octopus bimaculoides] >gi|961106667|ref|XP_014777397.1| PREDICTED: 2-hydroxyacylsphingosine 1-beta-galactosyltransferase-like [Octopus bimaculoides] >gi|918310831|gb|KOF81408.1| hypothetical protein OCBIM_22026529mg [Octopus bimaculoides]	XP_014777396	8.33854e-06	61	51.6026	47	29
SGAL_contig_103990_1	2-hydroxyacylsphingosine 1-beta-galactosyltransferase-like	101	gi|676450709|ref|XP_009052467.1|hypothetical protein LOTGIDRAFT_115312, partial [Lottia gigantea] >gi|556108328|gb|ESO96980.1| hypothetical protein LOTGIDRAFT_115312, partial [Lottia gigantea]	XP_009052467	1.17803e-11	55	68.1662	90	50
SGAL_contig_53105_1	2-methoxy-6-polyprenyl-1,4-benzoquinol mitochondrial	170	gi|908414142|ref|XP_013068249.1|PREDICTED: 2-methoxy-6-polyprenyl-1,4-benzoquinol methylase, mitochondrial-like isoform X1 [Biomphalaria glabrata] >gi|908414144|ref|XP_013068250.1| PREDICTED: 2-methoxy-6-polyprenyl-1,4-benzoquinol methylase, mitochondrial-like isoform X2 [Biomphalaria glabrata]	XP_013068249	5.54357e-95	92	291.582	163	150
SGAL_contig_71379_1	2-methoxy-6-polyprenyl-1,4-benzoquinol mitochondrial	117	gi|908414142|ref|XP_013068249.1|PREDICTED: 2-methoxy-6-polyprenyl-1,4-benzoquinol methylase, mitochondrial-like isoform X1 [Biomphalaria glabrata] >gi|908414144|ref|XP_013068250.1| PREDICTED: 2-methoxy-6-polyprenyl-1,4-benzoquinol methylase, mitochondrial-like isoform X2 [Biomphalaria glabrata]	XP_013068249	3.3679e-38	86	142.895	84	73
SGAL_contig_58442_1	2-oxoglutarate and iron-dependent oxygenase domain-containing 2 isoform X1	106	gi|657813122|ref|XP_008333897.1|PREDICTED: 2-oxoglutarate and iron-dependent oxygenase domain-containing protein 2 [Cynoglossus semilaevis]	XP_008333897	4.98675e-29	74	117.857	87	65
SGAL_contig_61948_1	2-oxoglutarate and iron-dependent oxygenase domain-containing 3	166	gi|676480264|ref|XP_009062005.1|hypothetical protein LOTGIDRAFT_106996 [Lottia gigantea] >gi|556098398|gb|ESO87050.1| hypothetical protein LOTGIDRAFT_106996 [Lottia gigantea]	XP_009062005	7.65548e-74	79	235.343	163	130
SGAL_contig_814_1	2-oxoglutarate mitochondrial isoform X3	1019	gi|871275424|ref|XP_012945931.1|PREDICTED: 2-oxoglutarate dehydrogenase, mitochondrial-like [Aplysia californica]	XP_012945931	0	85	1650.95	1018	873
SGAL_contig_770_1	2-oxoglutarate mitochondrial-like	70	gi|939685454|ref|XP_014299978.1|PREDICTED: uncharacterized protein LOC106694177 [Microplitis demolitor]	XP_014299978	3.45796e-08	60	59.6918	70	42
SGAL_contig_72382_1	2-oxoisovalerate dehydrogenase subunit mitochondrial	371	gi|871211389|ref|XP_012945364.1|PREDICTED: 2-oxoisovalerate dehydrogenase subunit beta, mitochondrial-like [Aplysia californica]	XP_012945364	0	87	587.415	368	321
SGAL_contig_42975_1	2-oxoisovalerate dehydrogenase subunit mitochondrial-like	316	gi|676457345|ref|XP_009054619.1|hypothetical protein LOTGIDRAFT_202459 [Lottia gigantea] >gi|556106038|gb|ESO94690.1| hypothetical protein LOTGIDRAFT_202459 [Lottia gigantea]	XP_009054619	0	89	545.043	315	281
SGAL_contig_70769_1	2-oxoisovalerate dehydrogenase subunit mitochondrial-like	133	gi|443707452|gb|ELU03037.1|hypothetical protein CAPTEDRAFT_125782, partial [Capitella teleta]	ELU03037	1.00412e-40	85	146.362	88	75
SGAL_contig_16040_1	3 (2 ),5 -bisphosphate nucleotidase 1 isoform X1	317	gi|524898597|ref|XP_005105745.1|PREDICTED: 3'(2'),5'-bisphosphate nucleotidase 1-like isoform X1 [Aplysia californica]	XP_005105745	1.94109e-158	83	459.914	312	260
SGAL_contig_48379_1	3 (2 ),5 -bisphosphate nucleotidase 1 isoform X2	93	gi|908416286|ref|XP_013069396.1|PREDICTED: 3'(2'),5'-bisphosphate nucleotidase 1-like [Biomphalaria glabrata]	XP_013069396	1.16903e-33	87	129.798	80	70
SGAL_contig_16135_1	3 -5 exoribonuclease 1	454	gi|762071653|ref|XP_011426155.1|PREDICTED: 3'-5' exoribonuclease 1-like isoform X1 [Crassostrea gigas]	XP_011426155	9.73906e-105	64	328.561	344	223
SGAL_contig_413_1	39S ribosomal mitochondrial	298	gi|961079537|ref|XP_014768002.1|PREDICTED: 39S ribosomal protein L2, mitochondrial-like [Octopus bimaculoides] >gi|918330782|gb|KOF94676.1| hypothetical protein OCBIM_22000987mg [Octopus bimaculoides]	XP_014768002	2.2494e-127	81	377.481	260	213
SGAL_contig_1430_1	39S ribosomal mitochondrial	414	gi|524898015|ref|XP_005105462.1|PREDICTED: 39S ribosomal protein L38, mitochondrial-like [Aplysia californica]	XP_005105462	1.65424e-104	59	328.176	417	247
SGAL_contig_1458_1	39S ribosomal mitochondrial	136	gi|1022763509|gb|KZS09100.1|39S ribosomal protein L54, mitochondrial [Daphnia magna]	KZS09100	3.24568e-27	67	109.768	115	78
SGAL_contig_1478_1	39S ribosomal mitochondrial	192	gi|951536041|ref|XP_014471484.1|PREDICTED: 39S ribosomal protein L35, mitochondrial [Dinoponera quadriceps]	XP_014471484	6.49343e-44	64	156.377	166	107
SGAL_contig_1492_1	39S ribosomal mitochondrial	165	gi|961081552|ref|XP_014768707.1|PREDICTED: 39S ribosomal protein L23, mitochondrial-like [Octopus bimaculoides] >gi|918328894|gb|KOF93716.1| hypothetical protein OCBIM_22003666mg [Octopus bimaculoides]	XP_014768707	2.7021e-58	74	191.43	155	115
SGAL_contig_1546_1	39S ribosomal mitochondrial	129	gi|443693760|gb|ELT95047.1|hypothetical protein CAPTEDRAFT_178197 [Capitella teleta] >gi|443698419|gb|ELT98404.1| hypothetical protein CAPTEDRAFT_21949 [Capitella teleta]	ELT95047	2.77529e-30	70	118.242	125	88
SGAL_contig_2233_1	39S ribosomal mitochondrial	227	gi|908428759|ref|XP_013075097.1|PREDICTED: uncharacterized protein LOC106061481 [Biomphalaria glabrata]	XP_013075097	3.62665e-58	64	196.052	250	160
SGAL_contig_2502_1	39S ribosomal mitochondrial	320	gi|524882518|ref|XP_005097902.1|PREDICTED: 39S ribosomal protein L4, mitochondrial-like [Aplysia californica]	XP_005097902	2.55997e-112	69	342.428	307	213
SGAL_contig_2528_1	39S ribosomal mitochondrial	183	gi|524867099|ref|XP_005090362.1|PREDICTED: 39S ribosomal protein L43, mitochondrial-like [Aplysia californica]	XP_005090362	3.65766e-71	75	225.713	168	127
SGAL_contig_3173_1	39S ribosomal mitochondrial	375	gi|961109095|ref|XP_014778236.1|PREDICTED: 39S ribosomal protein L3, mitochondrial-like [Octopus bimaculoides] >gi|918309185|gb|KOF80179.1| hypothetical protein OCBIM_22028336mg [Octopus bimaculoides]	XP_014778236	1.28631e-120	68	366.696	376	256
SGAL_contig_3278_1	39S ribosomal mitochondrial	88	gi|751779735|ref|XP_011198964.1|PREDICTED: 39S ribosomal protein L52, mitochondrial [Bactrocera dorsalis]	XP_011198964	1.99148e-14	68	73.9442	74	51
SGAL_contig_3558_1	39S ribosomal mitochondrial	218	gi|524869566|ref|XP_005091575.1|PREDICTED: 39S ribosomal protein L50, mitochondrial-like [Aplysia californica]	XP_005091575	3.94443e-49	59	173.326	229	137
SGAL_contig_3787_1	39S ribosomal mitochondrial	343	gi|908399719|ref|XP_013081418.1|PREDICTED: 39S ribosomal protein L1, mitochondrial-like [Biomphalaria glabrata]	XP_013081418	9.63529e-95	68	298.516	302	206
SGAL_contig_4054_1	39S ribosomal mitochondrial	149	gi|646703957|gb|KDR12367.1|39S ribosomal protein L19, mitochondrial [Zootermopsis nevadensis]	KDR12367	9.2252e-52	75	178.718	139	105
SGAL_contig_6851_1	39S ribosomal mitochondrial	239	gi|871273796|ref|XP_012945614.1|PREDICTED: 39S ribosomal protein L21, mitochondrial-like [Aplysia californica]	XP_012945614	8.71701e-51	63	177.948	215	136
SGAL_contig_7922_1	39S ribosomal mitochondrial	199	gi|591384257|ref|XP_007066583.1|PREDICTED: 39S ribosomal protein L28, mitochondrial [Chelonia mydas]	XP_007066583	1.24048e-50	79	176.022	152	121
SGAL_contig_8709_1	39S ribosomal mitochondrial	122	gi|524880783|ref|XP_005097050.1|PREDICTED: 39S ribosomal protein L40, mitochondrial-like [Aplysia californica]	XP_005097050	4.82147e-28	72	112.849	123	89
SGAL_contig_11175_1	39S ribosomal mitochondrial	124	gi|524913384|ref|XP_005111523.1|PREDICTED: 39S ribosomal protein L22, mitochondrial-like [Aplysia californica]	XP_005111523	2.65025e-58	87	192.586	124	108
SGAL_contig_12844_1	39S ribosomal mitochondrial	90	gi|961071414|ref|XP_014778883.1|PREDICTED: 39S ribosomal protein L9, mitochondrial-like [Octopus bimaculoides] >gi|918337145|gb|KOF98929.1| hypothetical protein OCBIM_22021661mg [Octopus bimaculoides]	XP_014778883	6.41706e-24	72	101.679	86	62
SGAL_contig_15556_1	39S ribosomal mitochondrial	194	gi|961139501|ref|XP_014788926.1|PREDICTED: 39S ribosomal protein L13, mitochondrial-like [Octopus bimaculoides] >gi|918283095|gb|KOF65333.1| hypothetical protein OCBIM_22015781mg [Octopus bimaculoides]	XP_014788926	3.4832e-85	81	261.922	177	145
SGAL_contig_19881_1	39S ribosomal mitochondrial	111	gi|926632724|ref|XP_013782141.1|PREDICTED: 39S ribosomal protein L11, mitochondrial-like [Limulus polyphemus]	XP_013782141	5.04416e-40	81	143.28	107	87
SGAL_contig_20865_1	39S ribosomal mitochondrial	199	gi|524867091|ref|XP_005090358.1|PREDICTED: uncharacterized protein LOC101863636 [Aplysia californica]	XP_005090358	9.00364e-23	67	100.523	87	59
SGAL_contig_21949_1	39S ribosomal mitochondrial	37	gi|936583972|ref|XP_014205922.1|PREDICTED: 39S ribosomal protein L40, mitochondrial [Copidosoma floridanum]	XP_014205922	3.56303e-07	78	52.7582	37	29
SGAL_contig_22142_1	39S ribosomal mitochondrial	155	gi|524884612|ref|XP_005098925.1|PREDICTED: 39S ribosomal protein L20, mitochondrial-like [Aplysia californica]	XP_005098925	3.62075e-38	63	139.428	160	101
SGAL_contig_22745_1	39S ribosomal mitochondrial	167	gi|524875655|ref|XP_005094552.1|PREDICTED: 39S ribosomal protein L10, mitochondrial-like [Aplysia californica] >gi|524875657|ref|XP_005094553.1| PREDICTED: 39S ribosomal protein L10, mitochondrial-like [Aplysia californica]	XP_005094552	5.98008e-36	59	137.502	156	93
SGAL_contig_23403_1	39S ribosomal mitochondrial	116	gi|524913384|ref|XP_005111523.1|PREDICTED: 39S ribosomal protein L22, mitochondrial-like [Aplysia californica]	XP_005111523	2.40815e-14	70	76.6406	64	45
SGAL_contig_24101_1	39S ribosomal mitochondrial	131	gi|908420601|ref|XP_013071645.1|PREDICTED: 39S ribosomal protein L19, mitochondrial-like [Biomphalaria glabrata]	XP_013071645	1.45356e-16	59	83.9593	122	72
SGAL_contig_24724_1	39S ribosomal mitochondrial	154	gi|676435903|ref|XP_009047708.1|hypothetical protein LOTGIDRAFT_139457 [Lottia gigantea] >gi|556112972|gb|ESP01624.1| hypothetical protein LOTGIDRAFT_139457 [Lottia gigantea]	XP_009047708	8.86606e-42	74	147.902	131	97
SGAL_contig_25292_1	39S ribosomal mitochondrial	149	gi|405959585|gb|EKC25605.1|39S ribosomal protein L41, mitochondrial [Crassostrea gigas]	EKC25605	2.70682e-35	62	131.339	137	86
SGAL_contig_25489_1	39S ribosomal mitochondrial	144	gi|961118522|ref|XP_014781644.1|PREDICTED: 39S ribosomal protein L27, mitochondrial-like [Octopus bimaculoides] >gi|918302472|gb|KOF75528.1| hypothetical protein OCBIM_22034560mg [Octopus bimaculoides]	XP_014781644	2.16894e-46	78	159.458	123	96
SGAL_contig_26259_1	39S ribosomal mitochondrial	99	gi|524898015|ref|XP_005105462.1|PREDICTED: 39S ribosomal protein L38, mitochondrial-like [Aplysia californica]	XP_005105462	1.0113e-20	71	94.7449	95	68
SGAL_contig_28041_1	39S ribosomal mitochondrial	78	gi|241105601|ref|XP_002410016.1|ribosomal protein L15, putative [Ixodes scapularis] >gi|215492858|gb|EEC02499.1| ribosomal protein L15, putative [Ixodes scapularis]	XP_002410016	3.50658e-24	78	102.449	78	61
SGAL_contig_28665_1	39S ribosomal mitochondrial	109	gi|908461830|ref|XP_013085664.1|PREDICTED: 39S ribosomal protein L47, mitochondrial-like [Biomphalaria glabrata]	XP_013085664	1.16925e-19	63	91.2781	108	69
SGAL_contig_29015_1	39S ribosomal mitochondrial	93	gi|557772477|ref|XP_005185895.1|PREDICTED: 39S ribosomal protein L55, mitochondrial [Musca domestica]	XP_005185895	3.78201e-14	71	73.1738	70	50
SGAL_contig_29687_1	39S ribosomal mitochondrial	234	gi|675848500|ref|XP_009009810.1|hypothetical protein HELRODRAFT_159694 [Helobdella robusta] >gi|555709857|gb|ESO13090.1| hypothetical protein HELRODRAFT_159694 [Helobdella robusta]	XP_009009810	3.07187e-58	64	197.978	196	127
SGAL_contig_29985_1	39S ribosomal mitochondrial	78	gi|908438401|ref|XP_013078283.1|PREDICTED: 39S ribosomal protein L15, mitochondrial-like [Biomphalaria glabrata]	XP_013078283	4.29512e-29	82	115.931	75	62
SGAL_contig_35951_1	39S ribosomal mitochondrial	107	gi|908467668|ref|XP_013087463.1|PREDICTED: 39S ribosomal protein L28, mitochondrial-like [Biomphalaria glabrata] >gi|908467672|ref|XP_013087464.1| PREDICTED: 39S ribosomal protein L28, mitochondrial-like [Biomphalaria glabrata] >gi|908467675|ref|XP_013087465.1| PREDICTED: 39S ribosomal protein L28, mitochondrial-like [Biomphalaria glabrata] >gi|908467680|ref|XP_013087466.1| PREDICTED: 39S ribosom…	XP_013087463	7.37777e-25	66	105.916	103	69
SGAL_contig_46020_1	39S ribosomal mitochondrial	108	gi|676458464|ref|XP_009054984.1|hypothetical protein LOTGIDRAFT_232409 [Lottia gigantea] >gi|556105483|gb|ESO94135.1| hypothetical protein LOTGIDRAFT_232409 [Lottia gigantea]	XP_009054984	1.62498e-26	76	108.227	106	81
SGAL_contig_48040_1	39S ribosomal mitochondrial	89	gi|524898015|ref|XP_005105462.1|PREDICTED: 39S ribosomal protein L38, mitochondrial-like [Aplysia californica]	XP_005105462	1.36742e-32	81	127.487	88	72
SGAL_contig_50266_1	39S ribosomal mitochondrial	50	gi|524898015|ref|XP_005105462.1|PREDICTED: 39S ribosomal protein L38, mitochondrial-like [Aplysia californica]	XP_005105462	7.6595e-11	74	65.855	50	37
SGAL_contig_57735_1	39S ribosomal mitochondrial	105	gi|751215935|ref|XP_011160898.1|PREDICTED: 39S ribosomal protein L16, mitochondrial [Solenopsis invicta] >gi|322794449|gb|EFZ17521.1| hypothetical protein SINV_09873, partial [Solenopsis invicta]	XP_011160898	1.7894e-41	84	148.288	103	87
SGAL_contig_58626_1	39S ribosomal mitochondrial	69	gi|405974669|gb|EKC39295.1|39S ribosomal protein L12, mitochondrial [Crassostrea gigas]	EKC39295	8.48477e-21	82	88.9669	69	57
SGAL_contig_66869_1	39S ribosomal mitochondrial	72	gi|158301533|ref|XP_321202.3|AGAP001865-PA [Anopheles gambiae str. PEST] >gi|157012518|gb|EAA01755.3| AGAP001865-PA [Anopheles gambiae str. PEST]	XP_321202	3.98432e-27	84	108.227	69	58
SGAL_contig_2134_1	39S ribosomal mitochondrial-like	335	gi|908486501|ref|XP_013093779.1|PREDICTED: 39S ribosomal protein L39, mitochondrial-like [Biomphalaria glabrata]	XP_013093779	9.55685e-143	81	420.239	300	245
SGAL_contig_17003_1	39S ribosomal mitochondrial-like	144	gi|676435851|ref|XP_009047691.1|hypothetical protein LOTGIDRAFT_205140 [Lottia gigantea] >gi|556112955|gb|ESP01607.1| hypothetical protein LOTGIDRAFT_205140 [Lottia gigantea]	XP_009047691	7.9704e-59	87	191.43	130	114
SGAL_contig_20844_1	39S ribosomal mitochondrial-like	170	gi|524907332|ref|XP_005108785.1|PREDICTED: 39S ribosomal protein L51, mitochondrial-like [Aplysia californica]	XP_005108785	8.3461e-50	72	171.014	138	100
SGAL_contig_28810_1	39S ribosomal mitochondrial-like	349	gi|871209422|ref|XP_012942058.1|PREDICTED: 39S ribosomal protein L44, mitochondrial-like [Aplysia californica]	XP_012942058	3.37926e-128	73	384.415	343	251
SGAL_contig_33366_1	39S ribosomal mitochondrial-like	102	gi|524872452|ref|XP_005092988.1|PREDICTED: 39S ribosomal protein L12, mitochondrial-like [Aplysia californica]	XP_005092988	3.60115e-27	77	109.768	90	70
SGAL_contig_34987_1	39S ribosomal mitochondrial-like	224	gi|524916422|ref|XP_005112988.1|PREDICTED: 39S ribosomal protein L18, mitochondrial-like [Aplysia californica]	XP_005112988	9.64487e-64	70	209.534	191	135
SGAL_contig_51621_1	39S ribosomal mitochondrial-like	418	gi|871215135|ref|XP_012934820.1|PREDICTED: 39S ribosomal protein L37, mitochondrial-like [Aplysia californica]	XP_012934820	8.21683e-93	59	298.516	400	237
SGAL_contig_23448_1	3-hydroxy-3-methylglutaryl-coenzyme A reductase	215	gi|908475154|ref|XP_013089944.1|PREDICTED: 3-hydroxy-3-methylglutaryl-coenzyme A reductase-like [Biomphalaria glabrata]	XP_013089944	5.80687e-51	62	187.963	191	120
SGAL_contig_51992_1	3-hydroxy-3-methylglutaryl-coenzyme A reductase-like	92	gi|524879791|ref|XP_005096567.1|PREDICTED: 3-hydroxy-3-methylglutaryl-coenzyme A reductase-like [Aplysia californica]	XP_005096567	4.43348e-21	65	97.8265	99	65
SGAL_contig_99159_1	3-hydroxy-3-methylglutaryl-coenzyme A reductase-like	103	gi|908475154|ref|XP_013089944.1|PREDICTED: 3-hydroxy-3-methylglutaryl-coenzyme A reductase-like [Biomphalaria glabrata]	XP_013089944	1.58617e-38	81	147.902	108	88
SGAL_contig_72365_1	3-hydroxyacyl- dehydrogenase	151	gi|762133024|ref|XP_011449710.1|PREDICTED: peroxisomal bifunctional enzyme-like, partial [Crassostrea gigas]	XP_011449710	5.48542e-61	76	202.986	151	116
SGAL_contig_12300_1	3-hydroxyacyl- dehydrogenase type-2	128	gi|1022773011|gb|KZS17123.1|3-hydroxyacyl-CoA dehydrogenase type-2 [Daphnia magna]	KZS17123	5.03129e-73	94	230.72	128	121
SGAL_contig_85362_1	3-hydroxyanthranilate 3,4-dioxygenase	148	gi|524892872|ref|XP_005102960.1|PREDICTED: 3-hydroxyanthranilate 3,4-dioxygenase-like [Aplysia californica] >gi|524892874|ref|XP_005102961.1| PREDICTED: 3-hydroxyanthranilate 3,4-dioxygenase-like [Aplysia californica]	XP_005102960	4.05252e-84	91	261.151	148	135
SGAL_contig_105545_1	3-hydroxyanthranilate 3,4-dioxygenase	101	gi|524892872|ref|XP_005102960.1|PREDICTED: 3-hydroxyanthranilate 3,4-dioxygenase-like [Aplysia californica] >gi|524892874|ref|XP_005102961.1| PREDICTED: 3-hydroxyanthranilate 3,4-dioxygenase-like [Aplysia californica]	XP_005102960	3.64104e-29	79	117.087	93	74
SGAL_contig_104368_1	3-hydroxybutyrate dehydrogenase	67	gi|676448446|ref|XP_009051735.1|hypothetical protein LOTGIDRAFT_209094 [Lottia gigantea] >gi|556109243|gb|ESO97895.1| hypothetical protein LOTGIDRAFT_209094 [Lottia gigantea]	XP_009051735	4.6396e-23	86	98.9821	65	56
SGAL_contig_10981_1	3-hydroxybutyrate dehydrogenase type 2	222	gi|676457271|ref|XP_009054595.1|hypothetical protein LOTGIDRAFT_161109 [Lottia gigantea] >gi|556106206|gb|ESO94858.1| hypothetical protein LOTGIDRAFT_161109 [Lottia gigantea]	XP_009054595	1.54172e-115	85	342.428	220	189
SGAL_contig_66128_1	3-hydroxyisobutyryl- mitochondrial	115	gi|908432229|ref|XP_013076261.1|PREDICTED: 3-hydroxyisobutyryl-CoA hydrolase, mitochondrial-like [Biomphalaria glabrata]	XP_013076261	5.50024e-49	82	169.088	115	95
SGAL_contig_78748_1	3-hydroxyisobutyryl- mitochondrial isoform X2	158	gi|780025619|ref|XP_011665933.1|PREDICTED: 3-hydroxyisobutyryl-CoA hydrolase, mitochondrial [Strongylocentrotus purpuratus]	XP_011665933	1.28966e-68	78	224.557	158	124
SGAL_contig_29105_1	3-ketoacyl- mitochondrial	398	gi|871228459|ref|XP_012937203.1|PREDICTED: 3-ketoacyl-CoA thiolase, mitochondrial-like [Aplysia californica]	XP_012937203	0	85	617.846	398	342
SGAL_contig_893_1	3-ketoacyl- peroxisomal	422	gi|524879801|ref|XP_005096572.1|PREDICTED: 3-ketoacyl-CoA thiolase B, peroxisomal-like [Aplysia californica]	XP_005096572	0	81	591.652	423	345
SGAL_contig_45254_1	3-ketodihydrosphingosine reductase	332	gi|676446302|ref|XP_009051035.1|hypothetical protein LOTGIDRAFT_213963 [Lottia gigantea] >gi|556109685|gb|ESO98337.1| hypothetical protein LOTGIDRAFT_213963 [Lottia gigantea]	XP_009051035	1.47362e-147	80	431.409	318	256
SGAL_contig_28764_1	3-mercaptopyruvate sulfurtransferase	163	gi|919079584|ref|XP_013420960.1|PREDICTED: thiosulfate sulfurtransferase-like [Lingula anatina]	XP_013420960	8.71027e-53	74	181.415	155	115
SGAL_contig_50644_1	3-mercaptopyruvate sulfurtransferase	140	gi|676426631|ref|XP_009044685.1|hypothetical protein LOTGIDRAFT_237288 [Lottia gigantea] >gi|556115990|gb|ESP04642.1| hypothetical protein LOTGIDRAFT_237288 [Lottia gigantea]	XP_009044685	7.78558e-58	77	193.741	134	104
SGAL_contig_41734_1	3-methyl-2-oxobutanoate dehydrogenase [lipoamide] mitochondrial	411	gi|676455086|ref|XP_009053891.1|hypothetical protein LOTGIDRAFT_116873 [Lottia gigantea] >gi|556106730|gb|ESO95382.1| hypothetical protein LOTGIDRAFT_116873 [Lottia gigantea]	XP_009053891	0	82	545.043	374	310
SGAL_contig_82031_1	3-oxo-5-alpha-steroid 4-dehydrogenase 1-like	147	gi|871226296|ref|XP_012936789.1|PREDICTED: 3-oxo-5-alpha-steroid 4-dehydrogenase 1-like [Aplysia californica]	XP_012936789	3.14962e-48	70	168.318	147	103
SGAL_contig_71919_1	3-oxo-5-alpha-steroid 4-dehydrogenase 2	98	gi|597870834|gb|EYC20214.1|hypothetical protein Y032_0022g511 [Ancylostoma ceylanicum]	EYC20214	7.47861e-50	88	169.859	98	87
SGAL_contig_10670_1	3-oxoacyl-[acyl-carrier- ] mitochondrial	438	gi|908434932|ref|XP_013077152.1|PREDICTED: 3-oxoacyl-[acyl-carrier-protein] synthase, mitochondrial-like isoform X1 [Biomphalaria glabrata]	XP_013077152	0	74	528.48	428	319
SGAL_contig_11006_1	3-oxoacyl-[acyl-carrier- ] reductase	147	gi|762164007|ref|XP_011420306.1|PREDICTED: tropinone reductase 2-like [Crassostrea gigas] >gi|405973770|gb|EKC38462.1| 3-oxoacyl-[acyl-carrier-protein] reductase [Crassostrea gigas]	XP_011420306	4.17383e-93	95	282.722	147	140
SGAL_contig_46919_1	3-oxoacyl-[acyl-carrier- ] reductase -like	271	gi|676424916|ref|XP_009044277.1|hypothetical protein LOTGIDRAFT_155989 [Lottia gigantea] >gi|556116116|gb|ESP04768.1| hypothetical protein LOTGIDRAFT_155989 [Lottia gigantea]	XP_009044277	1.63321e-98	75	301.982	260	195
SGAL_contig_41643_1	3-phosphoinositide-dependent kinase 1-like	197	gi|908400312|ref|XP_013063765.1|PREDICTED: 3-phosphoinositide-dependent protein kinase 1-like [Biomphalaria glabrata] >gi|908400314|ref|XP_013063832.1| PREDICTED: 3-phosphoinositide-dependent protein kinase 1-like [Biomphalaria glabrata] >gi|908400316|ref|XP_013063903.1| PREDICTED: 3-phosphoinositide-dependent protein kinase 1-like [Biomphalaria glabrata] >gi|908400318|ref|XP_013063962.1| PREDICT…	XP_013063765	1.14035e-74	72	249.21	204	148
SGAL_contig_44157_1	3-phosphoinositide-dependent kinase 1-like	227	gi|762073209|ref|XP_011432430.1|PREDICTED: 3-phosphoinositide-dependent protein kinase 1-like isoform X1 [Crassostrea gigas] >gi|762073211|ref|XP_011432437.1| PREDICTED: 3-phosphoinositide-dependent protein kinase 1-like isoform X2 [Crassostrea gigas] >gi|762073213|ref|XP_011432445.1| PREDICTED: 3-phosphoinositide-dependent protein kinase 1-like isoform X2 [Crassostrea gigas] >gi|762073215|ref|XP…	XP_011432430	2.62788e-103	81	319.316	227	186
SGAL_contig_58765_1	40-residue YVTN family beta-propeller	81	gi|685668186|gb|AIO55310.1|collagen triple helix repeat family protein [Burkholderia mallei]	AIO55310	2.73692e-15	100	77.411	50	50
SGAL_contig_264_1	40S ribosomal S10	119	gi|209734368|gb|ACI68053.1|40S ribosomal protein S10 [Salmo salar]	ACI68053	1.93662e-40	76	143.665	112	86
SGAL_contig_2110_1	40S ribosomal S10	77	gi|676426316|ref|XP_009044585.1|hypothetical protein LOTGIDRAFT_198455 [Lottia gigantea] >gi|556116034|gb|ESP04686.1| hypothetical protein LOTGIDRAFT_198455 [Lottia gigantea]	XP_009044585	7.0828e-40	92	140.584	77	71
SGAL_contig_1434_1	40S ribosomal S10-like	101	gi|765826499|ref|NP_001292298.1|40S ribosomal protein S10-like [Crassostrea gigas] >gi|762126389|ref|XP_011446250.1| PREDICTED: 40S ribosomal protein S10-like [Crassostrea gigas] >gi|40642980|emb|CAD91124.1| ribosomal protein S10 [Crassostrea gigas] >gi|405957760|gb|EKC23947.1| 40S ribosomal protein S10 [Crassostrea gigas]	NP_001292298	4.59082e-58	94	187.963	101	95
SGAL_contig_1207_1	40S ribosomal S13	151	gi|556959931|ref|XP_005990576.1|PREDICTED: 40S ribosomal protein S13 [Latimeria chalumnae] >gi|557008374|ref|XP_006005324.1| PREDICTED: 40S ribosomal protein S13 [Latimeria chalumnae]	XP_005990576	3.33263e-92	94	276.559	151	143
SGAL_contig_54332_1	40S ribosomal S15	149	gi|443717538|gb|ELU08552.1|hypothetical protein CAPTEDRAFT_162084 [Capitella teleta]	ELU08552	3.79283e-87	91	263.848	148	136
SGAL_contig_141_1	40S ribosomal S15Aa	130	gi|157361525|gb|ABV44720.1|40S ribosomal protein S15-like protein [Phlebotomus papatasi]	ABV44720	4.49038e-79	95	241.506	130	124
SGAL_contig_909_1	40S ribosomal S16	176	gi|524908509|ref|XP_005109349.1|PREDICTED: 40S ribosomal protein S16 [Aplysia californica]	XP_005109349	1.3737e-86	95	263.462	146	140
SGAL_contig_243_1	40S ribosomal S17	133	gi|24266986|gb|AAN52389.1|ribosomal protein S17 [Branchiostoma belcheri]	AAN52389	1.95731e-80	93	245.358	133	125
SGAL_contig_153_1	40S ribosomal S19 isoform 1	149	gi|908411457|ref|XP_013066834.1|PREDICTED: 40S ribosomal protein S19-like [Biomphalaria glabrata] >gi|908411459|ref|XP_013066835.1| PREDICTED: 40S ribosomal protein S19-like [Biomphalaria glabrata]	XP_013066834	1.82975e-79	88	244.202	144	127
SGAL_contig_27551_1	40S ribosomal S19-like	45	gi|908411457|ref|XP_013066834.1|PREDICTED: 40S ribosomal protein S19-like [Biomphalaria glabrata] >gi|908411459|ref|XP_013066835.1| PREDICTED: 40S ribosomal protein S19-like [Biomphalaria glabrata]	XP_013066834	9.85231e-06	100	48.9062	23	23
SGAL_contig_208_1	40S ribosomal S2	279	gi|908507489|ref|XP_013064518.1|PREDICTED: 40S ribosomal protein S2 [Biomphalaria glabrata]	XP_013064518	2.4029e-162	97	465.307	239	234
SGAL_contig_590_1	40S ribosomal S2	279	gi|908507489|ref|XP_013064518.1|PREDICTED: 40S ribosomal protein S2 [Biomphalaria glabrata]	XP_013064518	1.38047e-161	97	463.381	239	233
SGAL_contig_133_1	40S ribosomal S21	83	gi|961114513|ref|XP_014780122.1|PREDICTED: 40S ribosomal protein S21-like [Octopus bimaculoides] >gi|918305190|gb|KOF77558.1| hypothetical protein OCBIM_22031952mg [Octopus bimaculoides]	XP_014780122	5.30113e-46	95	154.066	82	78
SGAL_contig_1489_1	40S ribosomal S21	83	gi|961114513|ref|XP_014780122.1|PREDICTED: 40S ribosomal protein S21-like [Octopus bimaculoides] >gi|918305190|gb|KOF77558.1| hypothetical protein OCBIM_22031952mg [Octopus bimaculoides]	XP_014780122	5.05556e-44	93	148.673	82	77
SGAL_contig_1683_1	40S ribosomal S25	117	gi|871269897|ref|XP_012944825.1|PREDICTED: 40S ribosomal protein S25 [Aplysia californica]	XP_012944825	3.14343e-44	84	152.14	118	100
SGAL_contig_998_1	40S ribosomal S26	129	gi|908424680|ref|XP_013073598.1|PREDICTED: 40S ribosomal protein S26-like isoform X1 [Biomphalaria glabrata] >gi|908424682|ref|XP_013073599.1| PREDICTED: 40S ribosomal protein S26-like isoform X2 [Biomphalaria glabrata]	XP_013073598	1.60421e-70	94	219.55	121	114
SGAL_contig_467_1	40S ribosomal S28	68	gi|632984947|ref|XP_007909405.1|PREDICTED: 40S ribosomal protein S28 [Callorhinchus milii]	XP_007909405	5.80522e-35	95	124.79	68	65
SGAL_contig_458_1	40S ribosomal S4	262	gi|524901464|ref|XP_005107139.1|PREDICTED: 40S ribosomal protein S4 [Aplysia californica]	XP_005107139	6.46981e-158	90	452.595	262	238
SGAL_contig_323_1	40S ribosomal S6	242	gi|325296867|ref|NP_001191465.1|40S ribosomal protein S6 [Aplysia californica] >gi|20139918|sp|Q9BMX5.1|RS6_APLCA RecName: Full=40S ribosomal protein S6 >gi|12620237|gb|AAG60623.1|AF294917_1 ribosomal protein S6 [Aplysia californica]	NP_001191465	1.15247e-140	92	407.142	243	224
SGAL_contig_2419_1	40S ribosomal S6	242	gi|325296867|ref|NP_001191465.1|40S ribosomal protein S6 [Aplysia californica] >gi|20139918|sp|Q9BMX5.1|RS6_APLCA RecName: Full=40S ribosomal protein S6 >gi|12620237|gb|AAG60623.1|AF294917_1 ribosomal protein S6 [Aplysia californica]	NP_001191465	2.0921e-137	91	399.053	243	222
SGAL_contig_1790_1	40S ribosomal S7	193	gi|919031421|ref|XP_013399327.1|PREDICTED: 40S ribosomal protein S7 [Lingula anatina]	XP_013399327	7.55382e-122	95	355.525	193	184
SGAL_contig_1156_1	40S ribosomal S8	208	gi|908496952|ref|XP_013060797.1|PREDICTED: LOW QUALITY PROTEIN: 40S ribosomal protein S8-like [Biomphalaria glabrata]	XP_013060797	3.50667e-123	90	360.147	208	189
SGAL_contig_626_1	40S ribosomal S9	136	gi|961527629|gb|ALS46559.1|ribosomal protein S9 [Haliotis diversicolor]	ALS46559	4.22084e-80	96	246.899	133	128
SGAL_contig_13713_1	40S ribosomal S9	134	gi|961527629|gb|ALS46559.1|ribosomal protein S9 [Haliotis diversicolor]	ALS46559	3.77172e-80	96	246.899	133	128
SGAL_contig_15558_1	43 kDa receptor-associated of the synapse	449	gi|676428790|ref|XP_009045389.1|hypothetical protein LOTGIDRAFT_156505 [Lottia gigantea] >gi|556115255|gb|ESP03907.1| hypothetical protein LOTGIDRAFT_156505 [Lottia gigantea]	XP_009045389	1.94916e-110	60	344.739	412	249
SGAL_contig_28925_1	45 kDa calcium-binding	415	gi|676442316|ref|XP_009049768.1|hypothetical protein LOTGIDRAFT_113682 [Lottia gigantea] >gi|556110624|gb|ESO99275.1| hypothetical protein LOTGIDRAFT_113682 [Lottia gigantea]	XP_009049768	1.35737e-138	80	412.535	322	260
SGAL_contig_42298_1	46 kDa FK506-binding nuclear	148	gi|908432493|ref|XP_013076348.1|PREDICTED: 46 kDa FK506-binding nuclear protein-like [Biomphalaria glabrata]	XP_013076348	1.07148e-56	78	193.741	142	111
SGAL_contig_58021_1	46 kDa FK506-binding nuclear -like isoform X2	90	gi|443690009|gb|ELT92262.1|hypothetical protein CAPTEDRAFT_220209 [Capitella teleta]	ELT92262	2.12345e-25	67	107.457	89	60
SGAL_contig_31578_1	4-aminobutyrate mitochondrial	345	gi|871263568|ref|XP_012943653.1|PREDICTED: 4-aminobutyrate aminotransferase, mitochondrial-like [Aplysia californica]	XP_012943653	1.39725e-161	78	474.552	339	267
SGAL_contig_51877_1	4-aminobutyrate mitochondrial	168	gi|871267747|ref|XP_012944398.1|PREDICTED: 4-aminobutyrate aminotransferase, mitochondrial-like [Aplysia californica]	XP_012944398	5.35528e-78	81	252.677	167	136
SGAL_contig_61144_1	4-aminobutyrate mitochondrial	102	gi|908414410|ref|XP_013068391.1|PREDICTED: 4-aminobutyrate aminotransferase, mitochondrial-like isoform X2 [Biomphalaria glabrata]	XP_013068391	5.66028e-32	73	126.716	101	74
SGAL_contig_96872_1	4-aminobutyrate mitochondrial	146	gi|871263568|ref|XP_012943653.1|PREDICTED: 4-aminobutyrate aminotransferase, mitochondrial-like [Aplysia californica]	XP_012943653	2.20782e-46	84	168.703	113	96
SGAL_contig_56619_1	4-coumarate-- ligase-like	216	gi|676460780|ref|XP_009055733.1|hypothetical protein LOTGIDRAFT_161633 [Lottia gigantea] >gi|556104880|gb|ESO93532.1| hypothetical protein LOTGIDRAFT_161633 [Lottia gigantea]	XP_009055733	6.63943e-38	76	148.673	130	100
SGAL_contig_75573_1	4-coumarate-- ligase-like	367	gi|762133941|ref|XP_011450186.1|PREDICTED: 4-coumarate--CoA ligase-like [Crassostrea gigas]	XP_011450186	1.8763e-158	77	470.315	362	280
SGAL_contig_2907_1	4-hydroxy-2-oxoglutarate mitochondrial-like	318	gi|390356981|ref|XP_003728901.1|PREDICTED: 4-hydroxy-2-oxoglutarate aldolase, mitochondrial isoform X2 [Strongylocentrotus purpuratus] >gi|780182715|ref|XP_785116.4| PREDICTED: 4-hydroxy-2-oxoglutarate aldolase, mitochondrial isoform X1 [Strongylocentrotus purpuratus]	XP_003728901	2.78772e-143	79	420.624	315	250
SGAL_contig_2268_1	4-hydroxybenzoate mitochondrial-like isoform X1	115	gi|676495746|ref|XP_009066986.1|hypothetical protein LOTGIDRAFT_170102 [Lottia gigantea] >gi|556093671|gb|ESO82324.1| hypothetical protein LOTGIDRAFT_170102 [Lottia gigantea]	XP_009066986	5.95137e-39	76	143.28	103	79
SGAL_contig_44907_1	4-hydroxybenzoate mitochondrial-like isoform X1	290	gi|524885449|ref|XP_005099332.1|PREDICTED: 4-hydroxybenzoate polyprenyltransferase, mitochondrial-like isoform X2 [Aplysia californica]	XP_005099332	5.14439e-77	87	254.603	154	134
SGAL_contig_46108_1	4-hydroxyphenylpyruvate dioxygenase	343	gi|908444998|ref|XP_013080331.1|PREDICTED: 4-hydroxyphenylpyruvate dioxygenase-like [Biomphalaria glabrata]	XP_013080331	0	85	551.977	343	294
SGAL_contig_59239_1	4-trimethylaminobutyraldehyde dehydrogenase	110	gi|762083807|ref|XP_011424366.1|PREDICTED: betaine aldehyde dehydrogenase-like [Crassostrea gigas] >gi|405957397|gb|EKC23610.1| Betaine aldehyde dehydrogenase [Crassostrea gigas]	XP_011424366	4.16762e-56	91	186.808	110	101
SGAL_contig_87003_1	4-trimethylaminobutyraldehyde dehydrogenase-like	91	gi|676435749|ref|XP_009047658.1|hypothetical protein LOTGIDRAFT_139335 [Lottia gigantea] >gi|556113020|gb|ESP01672.1| hypothetical protein LOTGIDRAFT_139335 [Lottia gigantea]	XP_009047658	9.77896e-34	79	131.339	91	72
SGAL_contig_40601_1	5 (3 )- mitochondrial	96	gi|676474167|ref|XP_009060056.1|hypothetical protein LOTGIDRAFT_209952 [Lottia gigantea] >gi|556100357|gb|ESO89009.1| hypothetical protein LOTGIDRAFT_209952 [Lottia gigantea]	XP_009060056	3.97555e-33	80	125.176	96	77
SGAL_contig_103393_1	5 (3 )- mitochondrial	119	gi|432955709|ref|XP_004085612.1|PREDICTED: 5'(3')-deoxyribonucleotidase, mitochondrial-like [Oryzias latipes]	XP_004085612	2.20335e-23	74	98.5969	78	58
SGAL_contig_102679_1	5 -3 exoribonuclease 1	101	gi|908418502|ref|XP_013070573.1|PREDICTED: 5'-3' exoribonuclease 1-like isoform X1 [Biomphalaria glabrata]	XP_013070573	1.78159e-23	77	105.531	68	53
SGAL_contig_86348_1	5 -3 exoribonuclease 1-like	80	gi|908418504|ref|XP_013070574.1|PREDICTED: 5'-3' exoribonuclease 1-like isoform X2 [Biomphalaria glabrata]	XP_013070574	3.59538e-17	65	86.6557	80	52
SGAL_contig_98779_1	5 -3 exoribonuclease 1-like	100	gi|676475713|ref|XP_009060560.1|hypothetical protein LOTGIDRAFT_165314, partial [Lottia gigantea] >gi|556100242|gb|ESO88894.1| hypothetical protein LOTGIDRAFT_165314, partial [Lottia gigantea]	XP_009060560	1.9677e-31	77	128.257	96	74
SGAL_contig_45921_1	5 -3 exoribonuclease 2	1010	gi|871205332|ref|XP_012934776.1|PREDICTED: 5'-3' exoribonuclease 2-like [Aplysia californica]	XP_012934776	0	71	1256.89	1031	742
SGAL_contig_3421_1	5 -AMP-activated kinase catalytic subunit alpha-2	530	gi|405962011|gb|EKC27728.1|5'-AMP-activated protein kinase catalytic subunit alpha-2 [Crassostrea gigas]	EKC27728	0	83	857.44	562	467
SGAL_contig_24674_1	5 -AMP-activated kinase subunit beta-2-like isoform X1	264	gi|908463520|ref|XP_013086202.1|PREDICTED: 5'-AMP-activated protein kinase subunit beta-1-like isoform X5 [Biomphalaria glabrata]	XP_013086202	9.06333e-127	80	373.244	266	214
SGAL_contig_77966_1	5 -AMP-activated kinase subunit beta-2-like isoform X2	260	gi|908463520|ref|XP_013086202.1|PREDICTED: 5'-AMP-activated protein kinase subunit beta-1-like isoform X5 [Biomphalaria glabrata]	XP_013086202	4.95428e-118	78	350.903	264	208
SGAL_contig_6654_1	5 -AMP-activated kinase subunit gamma-1-like isoform X2	358	gi|871246218|ref|XP_012940470.1|PREDICTED: 5'-AMP-activated protein kinase subunit gamma-1-like isoform X2 [Aplysia californica] >gi|871246222|ref|XP_012940471.1| PREDICTED: 5'-AMP-activated protein kinase subunit gamma-1-like isoform X2 [Aplysia californica] >gi|871246225|ref|XP_012940472.1| PREDICTED: 5'-AMP-activated protein kinase subunit gamma-1-like isoform X2 [Aplysia californica] >gi|8712…	XP_012940470	1.02324e-171	84	504.597	337	285
SGAL_contig_29926_1	5 -AMP-activated kinase subunit gamma-1-like isoform X2	332	gi|871246218|ref|XP_012940470.1|PREDICTED: 5'-AMP-activated protein kinase subunit gamma-1-like isoform X2 [Aplysia californica] >gi|871246222|ref|XP_012940471.1| PREDICTED: 5'-AMP-activated protein kinase subunit gamma-1-like isoform X2 [Aplysia californica] >gi|871246225|ref|XP_012940472.1| PREDICTED: 5'-AMP-activated protein kinase subunit gamma-1-like isoform X2 [Aplysia californica] >gi|8712…	XP_012940470	1.94069e-168	87	495.352	316	275
SGAL_contig_30319_1	5 -AMP-activated kinase subunit gamma-1-like isoform X2	203	gi|676478117|ref|XP_009061333.1|hypothetical protein LOTGIDRAFT_166040 [Lottia gigantea] >gi|556099367|gb|ESO88019.1| hypothetical protein LOTGIDRAFT_166040 [Lottia gigantea]	XP_009061333	7.30831e-32	57	128.642	218	125
SGAL_contig_75872_1	5 -AMP-activated kinase subunit gamma-1-like isoform X2	86	gi|871246218|ref|XP_012940470.1|PREDICTED: 5'-AMP-activated protein kinase subunit gamma-1-like isoform X2 [Aplysia californica] >gi|871246222|ref|XP_012940471.1| PREDICTED: 5'-AMP-activated protein kinase subunit gamma-1-like isoform X2 [Aplysia californica] >gi|871246225|ref|XP_012940472.1| PREDICTED: 5'-AMP-activated protein kinase subunit gamma-1-like isoform X2 [Aplysia californica] >gi|8712…	XP_012940470	5.42871e-16	71	82.4185	87	62
SGAL_contig_54458_1	5 -nucleotidase domain-containing 1	297	gi|676490773|ref|XP_009065379.1|hypothetical protein LOTGIDRAFT_108569 [Lottia gigantea] >gi|556095608|gb|ESO84261.1| hypothetical protein LOTGIDRAFT_108569 [Lottia gigantea]	XP_009065379	4.01221e-65	71	222.631	205	146
SGAL_contig_69893_1	5 -nucleotidase domain-containing 1	128	gi|676490773|ref|XP_009065379.1|hypothetical protein LOTGIDRAFT_108569 [Lottia gigantea] >gi|556095608|gb|ESO84261.1| hypothetical protein LOTGIDRAFT_108569 [Lottia gigantea]	XP_009065379	4.91943e-38	71	144.436	127	91
SGAL_contig_69575_1	5 -nucleotidase domain-containing partial	123	gi|676490773|ref|XP_009065379.1|hypothetical protein LOTGIDRAFT_108569 [Lottia gigantea] >gi|556095608|gb|ESO84261.1| hypothetical protein LOTGIDRAFT_108569 [Lottia gigantea]	XP_009065379	1.83511e-30	64	123.25	123	79
SGAL_contig_101124_1	52 kDa repressor of the inhibitor of the kinase	67	gi|443733783|gb|ELU18004.1|hypothetical protein CAPTEDRAFT_227268 [Capitella teleta]	ELU18004	1.03133e-13	62	75.0998	69	43
SGAL_contig_58510_1	52 kDa repressor of the inhibitor of the kinase-like	97	gi|957842084|ref|XP_014671368.1|PREDICTED: 52 kDa repressor of the inhibitor of the protein kinase-like [Priapulus caudatus]	XP_014671368	1.76183e-07	61	56.9954	54	33
SGAL_contig_46975_1	5-aminolevulinate erythroid- mitochondrial-like isoform X1	159	gi|676468135|ref|XP_009058111.1|hypothetical protein LOTGIDRAFT_182709 [Lottia gigantea] >gi|556102769|gb|ESO91421.1| hypothetical protein LOTGIDRAFT_182709 [Lottia gigantea]	XP_009058111	4.97156e-68	81	224.172	158	128
SGAL_contig_23019_1	5-beta-cholestane-3-alpha,7-alpha-diol 12-alpha-hydroxylase	69	gi|676475546|ref|XP_009060508.1|hypothetical protein LOTGIDRAFT_234414 [Lottia gigantea] >gi|556100186|gb|ESO88838.1| hypothetical protein LOTGIDRAFT_234414 [Lottia gigantea]	XP_009060508	3.42845e-23	78	101.293	69	54
SGAL_contig_22675_1	5-demethoxyubiquinone mitochondrial-like	195	gi|524898674|ref|XP_005105783.1|PREDICTED: 5-demethoxyubiquinone hydroxylase, mitochondrial-like [Aplysia californica]	XP_005105783	3.49097e-93	83	282.722	190	158
SGAL_contig_105378_1	5-hydroxytryptamine receptor 1A	73	gi|676487361|ref|XP_009064268.1|hypothetical protein LOTGIDRAFT_130962 [Lottia gigantea] >gi|556096475|gb|ESO85127.1| hypothetical protein LOTGIDRAFT_130962 [Lottia gigantea]	XP_009064268	7.38327e-35	89	133.65	73	65
SGAL_contig_60230_1	5-hydroxytryptamine receptor 2B	188	gi|871218629|ref|XP_012935429.1|PREDICTED: uncharacterized protein LOC101852160 [Aplysia californica]	XP_012935429	2.33764e-20	59	99.7525	130	77
SGAL_contig_11207_1	5-hydroxytryptamine receptor 2B-like	360	gi|871268474|ref|XP_012944543.1|PREDICTED: 5-hydroxytryptamine receptor 2B-like [Aplysia californica]	XP_012944543	2.66947e-99	68	310.457	319	218
SGAL_contig_46199_1	5-hydroxytryptamine receptor 2B-like	377	gi|676439384|ref|XP_009048835.1|hypothetical protein LOTGIDRAFT_158010 [Lottia gigantea] >gi|556112064|gb|ESP00716.1| hypothetical protein LOTGIDRAFT_158010 [Lottia gigantea]	XP_009048835	2.58078e-17	46	92.8189	371	171
SGAL_contig_62166_1	5-hydroxytryptamine receptor 2B-like	80	gi|871268474|ref|XP_012944543.1|PREDICTED: 5-hydroxytryptamine receptor 2B-like [Aplysia californica]	XP_012944543	0.000368617	56	47.7506	75	42
SGAL_contig_28383_1	5-hydroxytryptamine receptor 2C-like	84	gi|908424389|ref|XP_013073493.1|PREDICTED: uncharacterized protein LOC106060238 [Biomphalaria glabrata]	XP_013073493	1.88938e-23	78	104.375	80	63
SGAL_contig_24057_1	5-hydroxytryptamine receptor 4-like	78	gi|908508413|ref|XP_013064770.1|PREDICTED: octopamine receptor 1-like [Biomphalaria glabrata] >gi|908508416|ref|XP_013064771.1| PREDICTED: octopamine receptor 1-like [Biomphalaria glabrata]	XP_013064770	3.5941e-24	75	104.76	76	57
SGAL_contig_72317_1	5-hydroxytryptamine receptor 4-like	167	gi|762165455|ref|XP_011421051.1|PREDICTED: 5-hydroxytryptamine receptor 1A-alpha-like [Crassostrea gigas] >gi|405971328|gb|EKC36171.1| Histamine H2 receptor [Crassostrea gigas]	XP_011421051	1.47822e-31	54	126.716	167	91
SGAL_contig_52828_1	5-hydroxytryptamine receptor-like	250	gi|871223404|ref|XP_012936269.1|PREDICTED: G-protein-coupled 5-hydroxytryptamine receptor 2 isoform X1 [Aplysia californica]	XP_012936269	7.24528e-120	85	366.311	231	197
SGAL_contig_21056_1	5-methylcytosine rRNA methyltransferase NSUN4	119	gi|961134964|ref|XP_014787362.1|PREDICTED: 5-methylcytosine rRNA methyltransferase NSUN4-like isoform X1 [Octopus bimaculoides] >gi|918287967|gb|KOF67583.1| hypothetical protein OCBIM_22009274mg [Octopus bimaculoides]	XP_014787362	3.97277e-21	68	97.4413	91	62
SGAL_contig_76143_1	5-oxoprolinase	87	gi|645006642|ref|XP_008204869.1|PREDICTED: LOW QUALITY PROTEIN: 5-oxoprolinase [Nasonia vitripennis]	XP_008204869	1.15514e-37	85	145.591	90	77
SGAL_contig_75707_1	5-phosphohydroxy-L-lysine phospho-lyase-like isoform X3	86	gi|871238442|ref|XP_012939020.1|PREDICTED: 5-phosphohydroxy-L-lysine phospho-lyase-like isoform X1 [Aplysia californica]	XP_012939020	1.74616e-15	67	80.8777	91	61
SGAL_contig_94162_1	5-phosphohydroxy-L-lysine phospho-lyase-like isoform X3	105	gi|762127180|ref|XP_011446665.1|PREDICTED: 5-phosphohydroxy-L-lysine phospho-lyase-like isoform X3 [Crassostrea gigas]	XP_011446665	1.10777e-46	91	167.162	105	96
SGAL_contig_18443_1	6- muscle partial	124	gi|676486501|ref|XP_009063997.1|hypothetical protein LOTGIDRAFT_235800 [Lottia gigantea] >gi|556096640|gb|ESO85292.1| hypothetical protein LOTGIDRAFT_235800 [Lottia gigantea]	XP_009063997	1.8903e-39	70	150.984	125	88
SGAL_contig_1822_1	60 kDa heat shock mitochondrial	577	gi|729056728|gb|AIZ03411.1|heat shock protein 60 [Pomacea canaliculata]	AIZ03411	0	94	981.474	552	522
SGAL_contig_8410_1	60 kda ss-a ro ribonucleo	280	gi|541047055|gb|ERG85813.1|60 kda ss-a ro ribonucleoprotein-like protein [Ascaris suum]	ERG85813	1.06693e-77	64	261.922	283	183
SGAL_contig_74336_1	60 kDa SS-A Ro ribonucleo	148	gi|637333441|ref|XP_008115099.1|PREDICTED: 60 kDa SS-A/Ro ribonucleoprotein isoform X2 [Anolis carolinensis]	XP_008115099	1.8642e-35	64	138.658	149	96
SGAL_contig_159_1	60S acidic ribosomal P0	315	gi|524903522|ref|XP_005107960.1|PREDICTED: 60S acidic ribosomal protein P0 [Aplysia californica] >gi|524903524|ref|XP_005107961.1| PREDICTED: 60S acidic ribosomal protein P0 [Aplysia californica]	XP_005107960	2.01183e-172	89	493.812	315	281
SGAL_contig_929_1	60S acidic ribosomal P1	111	gi|387598187|gb|AFJ91749.1|ribosomal protein P1 [Ostrea edulis]	AFJ91749	1.6322e-35	84	129.028	111	94
SGAL_contig_20560_1	60S ribosomal export NMD3	500	gi|524907958|ref|XP_005109089.1|PREDICTED: 60S ribosomal export protein NMD3-like [Aplysia californica]	XP_005109089	0	83	737.643	506	420
SGAL_contig_228_1	60S ribosomal L10	218	gi|524906990|ref|XP_005108638.1|PREDICTED: 60S ribosomal protein L10 [Aplysia californica]	XP_005108638	3.78558e-141	95	406.371	212	203
SGAL_contig_23188_1	60S ribosomal L10	85	gi|961117270|ref|XP_014781216.1|PREDICTED: 60S ribosomal protein L10-like [Octopus bimaculoides] >gi|918303301|gb|KOF76144.1| hypothetical protein OCBIM_22033748mg [Octopus bimaculoides]	XP_014781216	3.94152e-53	100	176.792	85	85
SGAL_contig_61082_1	60S ribosomal L11	81	gi|22758854|gb|AAN05587.1|ribosomal protein L11 [Argopecten irradians]	AAN05587	5.17654e-08	72	56.6102	48	35
SGAL_contig_591_1	60S ribosomal L12	165	gi|524902421|ref|XP_005107462.1|PREDICTED: 60S ribosomal protein L12 [Aplysia californica]	XP_005107462	3.81921e-98	93	292.738	165	155
SGAL_contig_647_1	60S ribosomal L13	208	gi|926631936|ref|XP_013781715.1|PREDICTED: 60S ribosomal protein L13-like [Limulus polyphemus]	XP_013781715	3.18963e-99	85	299.286	206	177
SGAL_contig_15_1	60S ribosomal L15	204	gi|908506114|ref|XP_013064049.1|PREDICTED: 60S ribosomal protein L15-like [Biomphalaria glabrata]	XP_013064049	1.10812e-124	93	363.614	204	190
SGAL_contig_290_1	60S ribosomal L15	204	gi|908506114|ref|XP_013064049.1|PREDICTED: 60S ribosomal protein L15-like [Biomphalaria glabrata]	XP_013064049	1.28403e-126	94	368.237	204	192
SGAL_contig_1596_1	60S ribosomal L18	187	gi|871215901|ref|XP_012934966.1|PREDICTED: 60S ribosomal protein L18 isoform X1 [Aplysia californica]	XP_012934966	2.25211e-103	90	309.301	187	169
SGAL_contig_500_1	60S ribosomal L18a	176	gi|524882414|ref|XP_005097851.1|PREDICTED: 60S ribosomal protein L18a [Aplysia californica]	XP_005097851	5.87604e-104	89	308.531	176	157
SGAL_contig_475_1	60S Ribosomal L19	122	gi|506968059|gb|AGM32373.1|ribosomal protein L19e [Coptotermes formosanus]	AGM32373	1.64842e-59	92	193.741	120	111
SGAL_contig_2285_1	60S ribosomal L23	140	gi|157361531|gb|ABV44723.1|60S ribosomal protein L23-like protein [Phlebotomus papatasi]	ABV44723	7.77325e-89	96	267.314	140	135
SGAL_contig_84_1	60S ribosomal L23a	170	gi|524876470|ref|XP_005094951.1|PREDICTED: 60S ribosomal protein L23a [Aplysia californica]	XP_005094951	6.67758e-79	83	244.588	173	144
SGAL_contig_235_1	60S ribosomal L23a	170	gi|524876470|ref|XP_005094951.1|PREDICTED: 60S ribosomal protein L23a [Aplysia californica]	XP_005094951	2.31395e-70	88	222.631	143	126
SGAL_contig_571_1	60S ribosomal L28	136	gi|871234986|ref|XP_012938412.1|PREDICTED: 60S ribosomal protein L28-like [Aplysia californica]	XP_012938412	2.24966e-52	77	174.096	136	106
SGAL_contig_780_1	60S ribosomal L30	117	gi|158187880|gb|ABW23229.1|ribosomal protein rpl30 [Eurythoe complanata]	ABW23229	1.25122e-71	96	221.476	114	110
SGAL_contig_157_1	60s ribosomal L34	113	gi|188572548|gb|ACD65180.1|putative 60S ribosomal protein RPL34 [Phoronis muelleri]	ACD65180	2.04654e-58	90	187.963	113	102
SGAL_contig_3335_1	60S ribosomal L35	120	gi|327290690|ref|XP_003230055.1|PREDICTED: 60S ribosomal protein L35 [Anolis carolinensis]	XP_003230055	2.11935e-42	78	147.517	122	96
SGAL_contig_524_1	60S Ribosomal L37A	92	gi|559373171|gb|AHB12486.1|60S Ribosomal Protein L37A [Pantala flavescens]	AHB12486	1.67212e-48	91	160.999	92	84
SGAL_contig_671_1	60S ribosomal L39	51	gi|646706017|gb|KDR13442.1|60S ribosomal protein L39 [Zootermopsis nevadensis]	KDR13442	3.49071e-24	96	95.9005	51	49
SGAL_contig_390_1	60S ribosomal L3-like	176	gi|524872286|ref|XP_005092906.1|PREDICTED: 60S ribosomal protein L3 [Aplysia californica]	XP_005092906	6.91499e-108	95	327.02	176	168
SGAL_contig_198_1	60S ribosomal L4	394	gi|871214625|ref|XP_005092499.2|PREDICTED: 60S ribosomal protein L4 [Aplysia californica]	XP_005092499	0	89	616.69	370	331
SGAL_contig_5521_1	60S ribosomal L4	169	gi|166952269|gb|ABZ04217.1|ribosomal protein rpl4 [Lineus viridis]	ABZ04217	9.65982e-105	94	311.227	165	156
SGAL_contig_23968_1	60S ribosomal L4	193	gi|871214625|ref|XP_005092499.2|PREDICTED: 60S ribosomal protein L4 [Aplysia californica]	XP_005092499	9.41267e-82	84	262.307	163	138
SGAL_contig_417_1	60S ribosomal L7	240	gi|871242892|ref|XP_012939875.1|PREDICTED: 60S ribosomal protein L7 [Aplysia californica]	XP_012939875	4.45548e-131	89	382.874	238	212
SGAL_contig_78_1	60S ribosomal L7a	265	gi|158187748|gb|ABW23163.1|ribosomal protein rpl7a [Arenicola marina]	ABW23163	2.07068e-154	91	443.736	257	234
SGAL_contig_536_1	60S ribosomal L7a	90	gi|158187748|gb|ABW23163.1|ribosomal protein rpl7a [Arenicola marina]	ABW23163	2.50206e-46	92	160.614	90	83
SGAL_contig_840_1	60S ribosomal L7a	89	gi|188572415|gb|ACD65114.1|putative 60S ribosomal protein RPL7A [Novocrania anomala]	ACD65114	1.03528e-48	94	162.925	89	84
SGAL_contig_400_1	60S ribosomal L8	259	gi|524869453|ref|XP_005091519.1|PREDICTED: 60S ribosomal protein L8 [Aplysia californica]	XP_005091519	1.11231e-163	94	466.848	257	242
SGAL_contig_196_1	60S ribosomal L9	188	gi|524870300|ref|XP_005091935.1|PREDICTED: 60S ribosomal protein L9 [Aplysia californica]	XP_005091935	6.54282e-94	82	283.878	187	155
SGAL_contig_74528_1	6-phosphofructokinase	69	gi|676427387|ref|XP_009044930.1|hypothetical protein LOTGIDRAFT_146725 [Lottia gigantea] >gi|556115732|gb|ESP04384.1| hypothetical protein LOTGIDRAFT_146725 [Lottia gigantea]	XP_009044930	1.06667e-24	81	100.908	69	56
SGAL_contig_17826_1	6-phosphogluconate decarboxylating	483	gi|762136897|ref|XP_011451733.1|PREDICTED: 6-phosphogluconate dehydrogenase, decarboxylating-like [Crassostrea gigas] >gi|405976318|gb|EKC40830.1| 6-phosphogluconate dehydrogenase, decarboxylating [Crassostrea gigas]	XP_011451733	0	91	846.655	484	442
SGAL_contig_12544_1	6-phosphogluconolactonase	251	gi|524863988|ref|XP_005088833.1|PREDICTED: 6-phosphogluconolactonase-like [Aplysia californica]	XP_005088833	4.64646e-119	81	352.829	244	199
SGAL_contig_28095_1	7,8-dihydro-8-oxoguanine triphosphatase	59	gi|1025228196|ref|XP_016431527.1|PREDICTED: 7,8-dihydro-8-oxoguanine triphosphatase-like isoform X3 [Sinocyclocheilus rhinocerous]	XP_016431527	3.71343e-18	77	83.1889	57	44
SGAL_contig_93995_1	7,8-dihydro-8-oxoguanine triphosphatase-like	123	gi|871265348|ref|XP_005109225.2|PREDICTED: 7,8-dihydro-8-oxoguanine triphosphatase-like isoform X1 [Aplysia californica]	XP_005109225	8.48092e-43	81	150.984	106	86
SGAL_contig_1240_1	78 kDa glucose-regulated	668	gi|304367970|gb|ADM26714.1|78 kDa glucose-regulated protein [Conus novaehollandiae]	ADM26714	0	96	1204.12	657	634
SGAL_contig_19245_1	78 kDa glucose-regulated	225	gi|304367970|gb|ADM26714.1|78 kDa glucose-regulated protein [Conus novaehollandiae]	ADM26714	3.06329e-124	97	379.407	212	206
SGAL_contig_54359_1	78 kDa glucose-regulated	232	gi|304367970|gb|ADM26714.1|78 kDa glucose-regulated protein [Conus novaehollandiae]	ADM26714	3.94352e-136	91	410.223	232	213
SGAL_contig_14322_1	7-dehydrocholesterol reductase	480	gi|871271519|ref|XP_012945181.1|PREDICTED: 7-dehydrocholesterol reductase-like [Aplysia californica]	XP_012945181	0	75	606.675	485	365
SGAL_contig_39786_1	7-methylguanosine phosphate-specific 5 -nucleotidase A-like isoform X6	292	gi|871216555|ref|XP_012935096.1|PREDICTED: 7-methylguanosine phosphate-specific 5'-nucleotidase A-like isoform X6 [Aplysia californica] >gi|871216558|ref|XP_012935097.1| PREDICTED: 7-methylguanosine phosphate-specific 5'-nucleotidase A-like isoform X6 [Aplysia californica] >gi|871216561|ref|XP_012935098.1| PREDICTED: 7-methylguanosine phosphate-specific 5'-nucleotidase A-like isoform X6 [Aplysia …	XP_012935096	2.97643e-135	80	397.897	291	234
SGAL_contig_92447_1	85 88 kDa calcium-independent phospholipase A2	173	gi|908473183|ref|XP_013089278.1|PREDICTED: 85/88 kDa calcium-independent phospholipase A2-like isoform X2 [Biomphalaria glabrata]	XP_013089278	5.81086e-77	83	255.758	173	145
SGAL_contig_94101_1	85 88 kDa calcium-independent phospholipase A2	77	gi|908473185|ref|XP_013089279.1|PREDICTED: 85/88 kDa calcium-independent phospholipase A2-like isoform X3 [Biomphalaria glabrata]	XP_013089279	7.55271e-12	66	70.4774	74	49
SGAL_contig_75499_1	85 88 kDa calcium-independent phospholipase A2-like	130	gi|908473185|ref|XP_013089279.1|PREDICTED: 85/88 kDa calcium-independent phospholipase A2-like isoform X3 [Biomphalaria glabrata]	XP_013089279	4.71741e-34	70	135.576	132	93
SGAL_contig_94139_1	85 88 kDa calcium-independent phospholipase A2-like	90	gi|524871108|ref|XP_005092330.1|PREDICTED: 85/88 kDa calcium-independent phospholipase A2-like isoform X2 [Aplysia californica]	XP_005092330	7.48218e-34	85	134.42	90	77
SGAL_contig_70789_1	8-oxo-dGDP phosphatase NUDT18	145	gi|524893204|ref|XP_005103121.1|PREDICTED: 8-oxo-dGDP phosphatase NUDT18-like [Aplysia californica]	XP_005103121	1.54994e-37	68	141.739	144	98
SGAL_contig_65941_1	8-oxo-dGDP phosphatase NUDT18-like	106	gi|908505179|ref|XP_013063734.1|PREDICTED: uncharacterized protein LOC106052820, partial [Biomphalaria glabrata]	XP_013063734	3.95501e-11	56	65.4698	96	54
SGAL_contig_101842_1	97 kDa heat shock isoform X1	80	gi|524892331|ref|XP_005102694.1|PREDICTED: heat shock 70 kDa protein 4-like [Aplysia californica]	XP_005102694	5.19453e-23	77	102.834	80	62
SGAL_contig_16432_1	A Chain Acetycholinesterase Methylene Blue No Peg	76	gi|817075046|ref|XP_012259739.1|PREDICTED: uncharacterized protein LOC105688199 [Athalia rosae]	XP_012259739	1.10484e-05	61	52.7582	54	33
SGAL_contig_79080_1	A Chain Acetycholinesterase Methylene Blue No Peg	122	gi|871233787|ref|XP_012938187.1|PREDICTED: carboxylesterase 4A-like [Aplysia californica]	XP_012938187	2.13442e-07	47	56.225	124	59
SGAL_contig_19028_1	A disintegrin and metallo ase with thrombospondin motifs 14	1326	gi|871270080|ref|XP_005110846.2|PREDICTED: A disintegrin and metalloproteinase with thrombospondin motifs 3-like [Aplysia californica]	XP_005110846	0	64	762.681	914	588
SGAL_contig_76161_1	A disintegrin and metallo ase with thrombospondin motifs 16	96	gi|762161477|ref|XP_011418965.1|PREDICTED: A disintegrin and metalloproteinase with thrombospondin motifs 18-like isoform X2 [Crassostrea gigas]	XP_011418965	1.81104e-26	69	114.005	95	66
SGAL_contig_93194_1	A disintegrin and metallo ase with thrombospondin motifs 16	103	gi|762161477|ref|XP_011418965.1|PREDICTED: A disintegrin and metalloproteinase with thrombospondin motifs 18-like isoform X2 [Crassostrea gigas]	XP_011418965	1.0644e-39	80	152.14	102	82
SGAL_contig_95003_1	A disintegrin and metallo ase with thrombospondin motifs 16	63	gi|762115952|ref|XP_011440793.1|PREDICTED: ADAMTS-like protein 1 isoform X1 [Crassostrea gigas]	XP_011440793	2.36552e-12	64	71.2478	62	40
SGAL_contig_35922_1	A disintegrin and metallo ase with thrombospondin motifs 17	127	gi|676495343|ref|XP_009066859.1|hypothetical protein LOTGIDRAFT_236984 [Lottia gigantea] >gi|556093856|gb|ESO82509.1| hypothetical protein LOTGIDRAFT_236984 [Lottia gigantea]	XP_009066859	1.28924e-12	56	74.7146	129	73
SGAL_contig_12295_1	A disintegrin and metallo ase with thrombospondin motifs 18	324	gi|676452252|ref|XP_009052972.1|hypothetical protein LOTGIDRAFT_174864 [Lottia gigantea] >gi|556107690|gb|ESO96342.1| hypothetical protein LOTGIDRAFT_174864 [Lottia gigantea]	XP_009052972	2.57742e-22	45	108.612	333	151
SGAL_contig_72710_1	A disintegrin and metallo ase with thrombospondin motifs 18	272	gi|676472707|ref|XP_009059577.1|hypothetical protein LOTGIDRAFT_124670, partial [Lottia gigantea] >gi|556101138|gb|ESO89790.1| hypothetical protein LOTGIDRAFT_124670, partial [Lottia gigantea]	XP_009059577	2.8565e-135	85	422.55	261	223
SGAL_contig_29700_1	A disintegrin and metallo ase with thrombospondin motifs 18-like	116	gi|676472707|ref|XP_009059577.1|hypothetical protein LOTGIDRAFT_124670, partial [Lottia gigantea] >gi|556101138|gb|ESO89790.1| hypothetical protein LOTGIDRAFT_124670, partial [Lottia gigantea]	XP_009059577	1.72396e-44	81	166.007	115	94
SGAL_contig_40106_1	A disintegrin and metallo ase with thrombospondin motifs 18-like	90	gi|918310087|gb|KOF80861.1|hypothetical protein OCBIM_22027312mg [Octopus bimaculoides]	KOF80861	8.72761e-06	50	53.1434	76	38
SGAL_contig_15464_1	A disintegrin and metallo ase with thrombospondin motifs 19	70	gi|951046451|ref|XP_014464093.1|PREDICTED: A disintegrin and metalloproteinase with thrombospondin motifs 19 [Alligator mississippiensis]	XP_014464093	1.2847e-06	68	55.4546	69	47
SGAL_contig_15997_1	A disintegrin and metallo ase with thrombospondin motifs 2	913	gi|871270080|ref|XP_005110846.2|PREDICTED: A disintegrin and metalloproteinase with thrombospondin motifs 3-like [Aplysia californica]	XP_005110846	0	64	701.819	789	505
SGAL_contig_34862_1	A disintegrin and metallo ase with thrombospondin motifs 2-like isoform X1	227	gi|871270080|ref|XP_005110846.2|PREDICTED: A disintegrin and metalloproteinase with thrombospondin motifs 3-like [Aplysia californica]	XP_005110846	7.23293e-25	55	114.39	139	77
SGAL_contig_94890_1	A disintegrin and metallo ase with thrombospondin motifs 3	90	gi|676458848|ref|XP_009055110.1|hypothetical protein LOTGIDRAFT_161484 [Lottia gigantea] >gi|556105614|gb|ESO94266.1| hypothetical protein LOTGIDRAFT_161484 [Lottia gigantea]	XP_009055110	1.22015e-13	54	75.8702	95	52
SGAL_contig_97140_1	A disintegrin and metallo ase with thrombospondin motifs 3-like	146	gi|871272220|ref|XP_012945300.1|PREDICTED: A disintegrin and metalloproteinase with thrombospondin motifs 14-like, partial [Aplysia californica]	XP_012945300	1.99277e-10	50	65.855	112	57
SGAL_contig_103782_1	A disintegrin and metallo ase with thrombospondin motifs 6- partial	82	gi|871277894|ref|XP_012946441.1|PREDICTED: A disintegrin and metalloproteinase with thrombospondin motifs 6-like [Aplysia californica]	XP_012946441	1.35756e-23	81	104.375	81	66
SGAL_contig_22345_1	A disintegrin and metallo ase with thrombospondin motifs 7	520	gi|908405350|ref|XP_013087966.1|PREDICTED: A disintegrin and metalloproteinase with thrombospondin motifs 7-like isoform X1 [Biomphalaria glabrata]	XP_013087966	2.85183e-74	46	266.929	532	248
SGAL_contig_42570_1	A disintegrin and metallo ase with thrombospondin motifs 7	285	gi|908405350|ref|XP_013087966.1|PREDICTED: A disintegrin and metalloproteinase with thrombospondin motifs 7-like isoform X1 [Biomphalaria glabrata]	XP_013087966	1.72494e-84	69	286.574	279	194
SGAL_contig_26836_1	A disintegrin and metallo ase with thrombospondin motifs 7-like	310	gi|871211856|ref|XP_012946220.1|PREDICTED: A disintegrin and metalloproteinase with thrombospondin motifs 7-like [Aplysia californica]	XP_012946220	5.05373e-164	83	508.064	317	265
SGAL_contig_63711_1	A disintegrin and metallo ase with thrombospondin motifs 7-like	174	gi|908405350|ref|XP_013087966.1|PREDICTED: A disintegrin and metalloproteinase with thrombospondin motifs 7-like isoform X1 [Biomphalaria glabrata]	XP_013087966	5.17599e-87	85	288.5	174	148
SGAL_contig_96114_1	A disintegrin and metallo ase with thrombospondin motifs 7-like	136	gi|1022773195|gb|KZS17307.1|A disintegrin and metalloproteinase with thrombospondin motifs 8 [Daphnia magna]	KZS17307	4.93128e-17	57	88.5817	92	53
SGAL_contig_1568_1	A disintegrin and metallo ase with thrombospondin motifs 9 isoform X4	274	gi|1000770574|ref|XP_015608494.1|PREDICTED: A disintegrin and metalloproteinase with thrombospondin motifs 9 isoform X4 [Cephus cinctus]	XP_015608494	9.23155e-05	44	54.299	159	71
SGAL_contig_14248_1	A disintegrin and metallo ase with thrombospondin motifs gon-1-like	299	gi|676484526|ref|XP_009063372.1|hypothetical protein LOTGIDRAFT_235672 [Lottia gigantea] >gi|556097215|gb|ESO85867.1| hypothetical protein LOTGIDRAFT_235672 [Lottia gigantea]	XP_009063372	2.39774e-76	59	247.669	289	171
SGAL_contig_17507_1	AAC-rich mRNA clone AAC11 -like	252	gi|871206465|ref|XP_012936719.1|PREDICTED: AAC-rich mRNA clone AAC11 protein-like [Aplysia californica]	XP_012936719	2.10359e-30	55	127.102	263	147
SGAL_contig_57058_1	AAC-rich mRNA clone AAC11 -like	229	gi|871206465|ref|XP_012936719.1|PREDICTED: AAC-rich mRNA clone AAC11 protein-like [Aplysia californica]	XP_012936719	2.27187e-28	58	120.553	250	145
SGAL_contig_82715_1	AAEL004039-PA	80	gi|157104176|ref|XP_001648286.1|AAEL004039-PA [Aedes aegypti] >gi|108880401|gb|EAT44626.1| AAEL004039-PA [Aedes aegypti]	XP_001648286	0.000776313	58	47.3654	70	41
SGAL_contig_84948_1	AAEL009921-PA	107	gi|157124600|ref|XP_001654125.1|AAEL009921-PA [Aedes aegypti] >gi|108873931|gb|EAT38156.1| AAEL009921-PA [Aedes aegypti]	XP_001654125	0.000304819	41	49.2914	119	49
SGAL_contig_57720_1	AAR2 homolog	334	gi|524908100|ref|XP_005109157.1|PREDICTED: protein AAR2 homolog [Aplysia californica]	XP_005109157	4.30487e-136	76	404.831	332	253
SGAL_contig_72520_1	AAR2 homolog	56	gi|676492561|ref|XP_009065958.1|hypothetical protein LOTGIDRAFT_222755 [Lottia gigantea] >gi|556094700|gb|ESO83353.1| hypothetical protein LOTGIDRAFT_222755 [Lottia gigantea]	XP_009065958	5.30117e-25	94	104.375	56	53
SGAL_contig_41456_1	aarF domain-containing kinase 4-like	200	gi|676471381|ref|XP_009059160.1|hypothetical protein LOTGIDRAFT_218121 [Lottia gigantea] >gi|556101431|gb|ESO90083.1| hypothetical protein LOTGIDRAFT_218121 [Lottia gigantea]	XP_009059160	2.11615e-101	87	313.153	200	174
SGAL_contig_44585_1	aarF domain-containing kinase 4-like	86	gi|961125102|ref|XP_014783921.1|PREDICTED: aarF domain-containing protein kinase 4-like [Octopus bimaculoides] >gi|918295791|gb|KOF72229.1| hypothetical protein OCBIM_22039819mg [Octopus bimaculoides]	XP_014783921	1.71363e-36	89	139.813	79	71
SGAL_contig_69684_1	aarF domain-containing kinase 4-like	122	gi|676471381|ref|XP_009059160.1|hypothetical protein LOTGIDRAFT_218121 [Lottia gigantea] >gi|556101431|gb|ESO90083.1| hypothetical protein LOTGIDRAFT_218121 [Lottia gigantea]	XP_009059160	5.69424e-54	83	186.808	122	102
SGAL_contig_41385_1	AATF	367	gi|552915702|gb|ESA00982.1|hypothetical protein GLOINDRAFT_338206 [Rhizophagus irregularis DAOM 181602] >gi|595452513|gb|EXX59714.1| Bfr2p [Rhizophagus irregularis DAOM 197198w]	ESA00982	7.40899e-21	45	103.99	415	187
SGAL_contig_50669_1	Aatf	76	gi|929350062|ref|XP_014102607.1|PREDICTED: protein Aatf [Bactrocera oleae]	XP_014102607	5.24229e-20	81	92.8189	70	57
SGAL_contig_48451_1	AB hydrolase superfamily -like	257	gi|676432192|ref|XP_009046494.1|hypothetical protein LOTGIDRAFT_230465 [Lottia gigantea] >gi|556114372|gb|ESP03024.1| hypothetical protein LOTGIDRAFT_230465 [Lottia gigantea]	XP_009046494	5.91366e-91	71	284.263	256	184
SGAL_contig_77216_1	AB hydrolase superfamily -like	102	gi|762109832|ref|XP_011437581.1|PREDICTED: AB hydrolase superfamily protein C1039.03-like isoform X3 [Crassostrea gigas]	XP_011437581	2.76709e-20	65	93.2041	95	62
SGAL_contig_79050_1	ABC transporter	84	gi|749153869|ref|XP_011128563.1|putative ABC transporter [Gregarina niphandrodes] >gi|608697020|gb|EZG88389.1| putative ABC transporter [Gregarina niphandrodes]	XP_011128563	2.54357e-05	75	51.9878	32	24
SGAL_contig_93684_1	ABC transporter F family member 4-like	64	gi|918302809|gb|KOF75803.1|hypothetical protein OCBIM_22034304mg, partial [Octopus bimaculoides]	KOF75803	4.4501e-15	71	78.5666	64	46
SGAL_contig_94311_1	ABC transporter G family member 14-like isoform X3	161	gi|919049258|ref|XP_013407501.1|PREDICTED: ABC transporter G family member 14-like isoform X3 [Lingula anatina] >gi|919049260|ref|XP_013407502.1| PREDICTED: ABC transporter G family member 14-like isoform X3 [Lingula anatina]	XP_013407501	2.94728e-30	71	125.946	103	74
SGAL_contig_101016_1	ABC transporter G family member 22-like	121	gi|919049258|ref|XP_013407501.1|PREDICTED: ABC transporter G family member 14-like isoform X3 [Lingula anatina] >gi|919049260|ref|XP_013407502.1| PREDICTED: ABC transporter G family member 14-like isoform X3 [Lingula anatina]	XP_013407501	3.70977e-41	77	154.451	121	94
SGAL_contig_34777_1	ABC-type antimicrobial peptide transport permease component	52	gi|332354642|gb|EGJ34121.1|ABC-type antimicrobial peptide transport system, permease component [Moorea producens 3L]	EGJ34121	0.000376115	82	46.9802	28	23
SGAL_contig_92409_1	ABHD18 isoform X4	119	gi|908450046|ref|XP_013081984.1|PREDICTED: uncharacterized protein C4orf29-like isoform X2 [Biomphalaria glabrata]	XP_013081984	1.37592e-40	84	152.14	101	85
SGAL_contig_45799_1	abhydrolase domain-containing 15-like	104	gi|871216740|ref|XP_012935130.1|PREDICTED: abhydrolase domain-containing protein 15-like [Aplysia californica] >gi|871216743|ref|XP_005093239.2| PREDICTED: abhydrolase domain-containing protein 15-like [Aplysia californica] >gi|871216746|ref|XP_005093240.2| PREDICTED: abhydrolase domain-containing protein 15-like [Aplysia californica]	XP_012935130	6.44215e-14	64	77.0258	90	58
SGAL_contig_66929_1	abhydrolase domain-containing 15-like	126	gi|676488577|ref|XP_009064662.1|hypothetical protein LOTGIDRAFT_131783 [Lottia gigantea] >gi|556096019|gb|ESO84671.1| hypothetical protein LOTGIDRAFT_131783 [Lottia gigantea]	XP_009064662	6.29201e-53	82	181.03	123	101
SGAL_contig_71354_1	abhydrolase domain-containing 15-like	188	gi|676448745|ref|XP_009051832.1|hypothetical protein LOTGIDRAFT_64820, partial [Lottia gigantea] >gi|556108777|gb|ESO97429.1| hypothetical protein LOTGIDRAFT_64820, partial [Lottia gigantea]	XP_009051832	1.40417e-45	63	164.081	192	121
SGAL_contig_73746_1	abhydrolase domain-containing 15-like	83	gi|871222524|ref|XP_012936104.1|PREDICTED: peregrin-like isoform X2 [Aplysia californica]	XP_012936104	1.72046e-06	73	55.4546	53	39
SGAL_contig_86379_1	abhydrolase domain-containing 15-like	86	gi|871216740|ref|XP_012935130.1|PREDICTED: abhydrolase domain-containing protein 15-like [Aplysia californica] >gi|871216743|ref|XP_005093239.2| PREDICTED: abhydrolase domain-containing protein 15-like [Aplysia californica] >gi|871216746|ref|XP_005093240.2| PREDICTED: abhydrolase domain-containing protein 15-like [Aplysia californica]	XP_012935130	7.33529e-21	84	95.9005	52	44
SGAL_contig_94095_1	abhydrolase domain-containing 15-like	121	gi|762136891|ref|XP_011451730.1|PREDICTED: abhydrolase domain-containing protein 15-like [Crassostrea gigas] >gi|405976317|gb|EKC40829.1| Abhydrolase domain-containing protein 15 [Crassostrea gigas]	XP_011451730	6.5347e-13	58	74.7146	106	62
SGAL_contig_45948_1	abhydrolase domain-containing 16A	144	gi|405962683|gb|EKC28334.1|Protein BAT5 [Crassostrea gigas]	EKC28334	1.72235e-39	68	150.214	142	97
SGAL_contig_45991_1	abhydrolase domain-containing 16A	270	gi|676483306|ref|XP_009062982.1|hypothetical protein LOTGIDRAFT_235472 [Lottia gigantea] >gi|556097797|gb|ESO86449.1| hypothetical protein LOTGIDRAFT_235472 [Lottia gigantea]	XP_009062982	1.08923e-111	75	344.739	270	205
SGAL_contig_11078_1	abl interactor 2-like isoform X2	226	gi|676485435|ref|XP_009063657.1|hypothetical protein LOTGIDRAFT_107808 [Lottia gigantea] >gi|556096758|gb|ESO85410.1| hypothetical protein LOTGIDRAFT_107808 [Lottia gigantea]	XP_009063657	8.95545e-92	81	287.73	217	176
SGAL_contig_70143_1	abl interactor 2-like isoform X2	127	gi|918292887|gb|KOF70397.1|hypothetical protein OCBIM_22002923mg, partial [Octopus bimaculoides]	KOF70397	1.20994e-30	70	117.857	117	82
SGAL_contig_63517_1	abnormal spindle-like microcephaly-associated homolog	77	gi|908496924|ref|XP_013060787.1|PREDICTED: abnormal spindle-like microcephaly-associated protein homolog [Biomphalaria glabrata]	XP_013060787	1.70725e-10	69	66.6254	62	43
SGAL_contig_3063_1	abnormal spindle-like microcephaly-associated homolog isoform X8	296	gi|676433572|ref|XP_009046944.1|hypothetical protein LOTGIDRAFT_94722, partial [Lottia gigantea] >gi|556113709|gb|ESP02361.1| hypothetical protein LOTGIDRAFT_94722, partial [Lottia gigantea]	XP_009046944	8.09103e-25	69	107.457	112	78
SGAL_contig_13310_1	abnormal spindle-like microcephaly-associated homolog isoform X8	318	gi|762079667|ref|XP_011412964.1|PREDICTED: abnormal spindle-like microcephaly-associated protein homolog isoform X6 [Crassostrea gigas]	XP_011412964	3.98534e-107	64	333.569	376	241
SGAL_contig_23583_1	abscission ut checkpoint regulator	424	gi|871260180|ref|XP_012943036.1|PREDICTED: abscission/NoCut checkpoint regulator-like isoform X2 [Aplysia californica] >gi|871260183|ref|XP_012943037.1| PREDICTED: abscission/NoCut checkpoint regulator-like isoform X2 [Aplysia californica]	XP_012943036	5.42035e-102	59	323.553	450	269
SGAL_contig_91995_1	ac transposable element derived 3	171	gi|675380751|gb|KFM73653.1|PiggyBac transposable element-derived protein 3, partial [Stegodyphus mimosarum]	KFM73653	3.52601e-56	71	196.823	157	112
SGAL_contig_64823_1	ac transposable element-derived 2	129	gi|762111810|ref|XP_011438628.1|PREDICTED: piggyBac transposable element-derived protein 3-like [Crassostrea gigas]	XP_011438628	2.55844e-45	77	163.696	129	100
SGAL_contig_14702_1	ac transposable element-derived 4	595	gi|871220467|ref|XP_012935756.1|PREDICTED: host cell factor 1-like isoform X3 [Aplysia californica]	XP_012935756	1.45082e-110	54	376.326	550	302
SGAL_contig_26145_1	ac transposable element-derived 4	151	gi|871220467|ref|XP_012935756.1|PREDICTED: host cell factor 1-like isoform X3 [Aplysia californica]	XP_012935756	1.64995e-09	49	66.6254	149	74
SGAL_contig_37935_1	ac transposable element-derived 4	101	gi|999981400|gb|KXJ20574.1|PiggyBac transposable element-derived protein 4 [Exaiptasia pallida]	KXJ20574	2.78993e-06	66	54.6842	50	33
SGAL_contig_50173_1	ac transposable element-derived 4	141	gi|871220467|ref|XP_012935756.1|PREDICTED: host cell factor 1-like isoform X3 [Aplysia californica]	XP_012935756	3.22343e-15	51	83.1889	141	73
SGAL_contig_61824_1	ac transposable element-derived 4	208	gi|871220461|ref|XP_012935754.1|PREDICTED: host cell factor 1-like isoform X1 [Aplysia californica]	XP_012935754	3.59324e-26	50	117.857	188	94
SGAL_contig_88412_1	ac transposable element-derived 4	61	gi|918301890|gb|KOF75166.1|hypothetical protein OCBIM_22035171mg, partial [Octopus bimaculoides]	KOF75166	4.30522e-06	62	50.0618	56	35
SGAL_contig_99289_1	ac transposable element-derived 4	79	gi|871220467|ref|XP_012935756.1|PREDICTED: host cell factor 1-like isoform X3 [Aplysia californica]	XP_012935756	6.17193e-13	67	74.3294	79	53
SGAL_contig_105725_1	ac transposable element-derived 4	82	gi|871220467|ref|XP_012935756.1|PREDICTED: host cell factor 1-like isoform X3 [Aplysia californica]	XP_012935756	3.15593e-21	73	98.2117	82	60
SGAL_contig_17333_1	ac transposable element-derived partial	142	gi|675374714|gb|KFM67616.1|PiggyBac transposable element-derived protein 4, partial [Stegodyphus mimosarum]	KFM67616	6.2014e-39	68	145.206	143	98
SGAL_contig_78897_1	ac transposable element-derived partial	56	gi|675374625|gb|KFM67527.1|PiggyBac transposable element-derived protein 4, partial [Stegodyphus mimosarum]	KFM67527	1.62275e-05	60	51.2174	53	32
SGAL_contig_99227_1	Acetoacetyl- synthetase	97	gi|961121474|ref|XP_014782648.1|PREDICTED: acetoacetyl-CoA synthetase-like [Octopus bimaculoides]	XP_014782648	1.14718e-46	87	168.703	97	85
SGAL_contig_95913_1	acetoacetyl- synthetase-like	79	gi|524909159|ref|XP_005109630.1|PREDICTED: acetoacetyl-CoA synthetase-like [Aplysia californica]	XP_005109630	1.80918e-41	93	153.295	79	74
SGAL_contig_15344_1	acetolactate synthase	635	gi|524877971|ref|XP_005095679.1|PREDICTED: acetolactate synthase-like protein [Aplysia californica]	XP_005095679	0	88	1024.23	626	555
SGAL_contig_53906_1	acetyl- acetyltransferase	105	gi|676439581|ref|XP_009048899.1|hypothetical protein LOTGIDRAFT_200818 [Lottia gigantea] >gi|556111799|gb|ESP00451.1| hypothetical protein LOTGIDRAFT_200818 [Lottia gigantea]	XP_009048899	2.59595e-53	93	182.956	105	98
SGAL_contig_105858_1	Acetyl- carboxylase	104	gi|871209502|ref|XP_012942196.1|PREDICTED: acetyl-CoA carboxylase-like [Aplysia californica]	XP_012942196	1.79689e-23	73	105.916	94	69
SGAL_contig_98246_1	acetyl- carboxylase 1 isoform X1	83	gi|871209502|ref|XP_012942196.1|PREDICTED: acetyl-CoA carboxylase-like [Aplysia californica]	XP_012942196	9.23481e-31	84	125.946	83	70
SGAL_contig_55691_1	acetyl- carboxylase- partial	129	gi|762080076|ref|XP_011415104.1|PREDICTED: acetyl-CoA carboxylase 1-like isoform X2 [Crassostrea gigas] >gi|405978384|gb|EKC42781.1| Acetyl-CoA carboxylase [Crassostrea gigas]	XP_011415104	2.48833e-49	76	170.244	128	98
SGAL_contig_83259_1	acetyl- carboxylase- partial	177	gi|762117395|ref|XP_011441551.1|PREDICTED: acetyl-CoA carboxylase-like isoform X3 [Crassostrea gigas]	XP_011441551	1.38646e-94	87	297.745	178	156
SGAL_contig_83847_1	acetyl- carboxylase-like	121	gi|871209502|ref|XP_012942196.1|PREDICTED: acetyl-CoA carboxylase-like [Aplysia californica]	XP_012942196	2.79411e-43	81	163.696	108	88
SGAL_contig_89421_1	acetyl- carboxylase-like	94	gi|762117395|ref|XP_011441551.1|PREDICTED: acetyl-CoA carboxylase-like isoform X3 [Crassostrea gigas]	XP_011441551	2.57951e-46	90	166.777	94	85
SGAL_contig_105150_1	acetyl- carboxylase-like	89	gi|676431235|ref|XP_009046184.1|hypothetical protein LOTGIDRAFT_199489 [Lottia gigantea] >gi|556114482|gb|ESP03134.1| hypothetical protein LOTGIDRAFT_199489 [Lottia gigantea]	XP_009046184	7.64511e-47	98	172.555	89	88
SGAL_contig_20270_1	acetyl- cytosolic	308	gi|524867573|ref|XP_005090597.1|PREDICTED: acetyl-CoA acetyltransferase, cytosolic-like [Aplysia californica]	XP_005090597	7.94151e-176	87	505.368	308	268
SGAL_contig_56395_1	Acetyl- cytosolic	303	gi|524867573|ref|XP_005090597.1|PREDICTED: acetyl-CoA acetyltransferase, cytosolic-like [Aplysia californica]	XP_005090597	1.22494e-163	86	474.167	303	261
SGAL_contig_12113_1	acetyl- mitochondrial	416	gi|762121240|ref|XP_011443541.1|PREDICTED: acetyl-CoA acetyltransferase, mitochondrial-like [Crassostrea gigas]	XP_011443541	0	87	674.47	416	364
SGAL_contig_39114_1	acetyl- mitochondrial isoform X1	84	gi|1009527320|ref|XP_015916419.1|PREDICTED: uncharacterized protein LOC107446316 [Parasteatoda tepidariorum]	XP_015916419	8.04614e-07	65	53.9138	52	34
SGAL_contig_29351_1	acetylcholine receptor subunit alpha-like 1	590	gi|526117391|ref|NP_001267757.1|acetylcholine receptor subunit alpha-like 2-like precursor [Aplysia californica] >gi|871204232|ref|XP_012936402.1| PREDICTED: acetylcholine receptor subunit alpha-like 2-like isoform X1 [Aplysia californica] >gi|871204236|ref|XP_012936731.1| PREDICTED: acetylcholine receptor subunit alpha-like 2-like isoform X1 [Aplysia californica] >gi|470012007|gb|AGI03859.1| nic…	NP_001267757	0	81	751.895	519	425
SGAL_contig_9427_1	acetylcholine receptor subunit alpha-like isoform X2	584	gi|871204222|ref|XP_012946861.1|PREDICTED: nicotinic acetylcholine receptor alpha 1 subunit isoform X2 [Aplysia californica]	XP_012946861	0	81	813.913	562	459
SGAL_contig_31022_1	acetylcholine receptor subunit beta-like 1	585	gi|325296905|ref|NP_001191486.1|non-alpha nicotinic acetylcholine receptor subunit precursor [Aplysia californica] >gi|17225105|gb|AAL37250.1|AF322876_1 non-alpha nicotinic acetylcholine receptor subunit [Aplysia californica]	NP_001191486	0	79	737.258	556	443
SGAL_contig_17267_1	acetylcholinesterase isoform X1	376	gi|908481706|ref|XP_013092215.1|PREDICTED: carboxylesterase 4A-like isoform X1 [Biomphalaria glabrata]	XP_013092215	2.87594e-113	65	356.681	378	248
SGAL_contig_39716_1	acetyl-coenzyme A cytoplasmic isoform X2	515	gi|676482421|ref|XP_009062695.1|hypothetical protein LOTGIDRAFT_128665 [Lottia gigantea] >gi|556098067|gb|ESO86719.1| hypothetical protein LOTGIDRAFT_128665 [Lottia gigantea]	XP_009062695	0	87	872.078	515	452
SGAL_contig_73915_1	acetyl-coenzyme A cytoplasmic-like	179	gi|524885370|ref|XP_005099293.1|PREDICTED: acetyl-coenzyme A synthetase, cytoplasmic-like [Aplysia californica]	XP_005099293	1.58471e-85	88	277.715	169	149
SGAL_contig_34009_1	acetyl-coenzyme A synthetase 2- mitochondrial	198	gi|524912055|ref|XP_005110881.1|PREDICTED: acetyl-coenzyme A synthetase 2-like, mitochondrial [Aplysia californica]	XP_005110881	1.63565e-85	77	278.1	194	150
SGAL_contig_60049_1	acetyl-coenzyme A synthetase 2- mitochondrial	224	gi|676458609|ref|XP_009055031.1|hypothetical protein LOTGIDRAFT_215669 [Lottia gigantea] >gi|556105531|gb|ESO94183.1| hypothetical protein LOTGIDRAFT_215669 [Lottia gigantea]	XP_009055031	8.83917e-100	82	316.62	219	181
SGAL_contig_66662_1	acetyl-coenzyme A synthetase 2- mitochondrial	227	gi|524912055|ref|XP_005110881.1|PREDICTED: acetyl-coenzyme A synthetase 2-like, mitochondrial [Aplysia californica]	XP_005110881	3.00796e-122	84	374.785	225	191
SGAL_contig_20417_1	acetyl-coenzyme A transporter 1	529	gi|524863972|ref|XP_005088825.1|PREDICTED: acetyl-coenzyme A transporter 1-like [Aplysia californica] >gi|524863974|ref|XP_005088826.1| PREDICTED: acetyl-coenzyme A transporter 1-like [Aplysia californica]	XP_005088825	0	80	743.421	532	427
SGAL_contig_64205_1	acetylglucosaminyl- partial	153	gi|262305021|gb|ACY45103.1|acetylglucosaminyl-transferase, partial [Peripatus sp. 'Pep']	ACY45103	2.33043e-101	95	305.064	153	146
SGAL_contig_36964_1	acetylglutamate kinase-like	300	gi|908475950|ref|XP_013090233.1|PREDICTED: acetylglutamate kinase-like [Biomphalaria glabrata] >gi|908475952|ref|XP_013090234.1| PREDICTED: acetylglutamate kinase-like [Biomphalaria glabrata]	XP_013090233	1.6906e-69	63	229.565	280	178
SGAL_contig_24157_1	acetyltransferase	201	gi|524906158|ref|XP_005108421.1|PREDICTED: uncharacterized protein LOC101860199 [Aplysia californica]	XP_005108421	7.69792e-69	74	220.705	179	134
SGAL_contig_95436_1	achaete-scute homolog 2-like	103	gi|676487571|ref|XP_009064339.1|hypothetical protein LOTGIDRAFT_168208 [Lottia gigantea] >gi|556096299|gb|ESO84951.1| hypothetical protein LOTGIDRAFT_168208 [Lottia gigantea]	XP_009064339	1.90521e-16	65	80.8777	89	58
SGAL_contig_7070_1	AChain Crystal Structure Of The Sleeping Beauty Transposase Catalytic Domain	127	gi|546316869|ref|XP_005716272.1|unnamed protein product [Chondrus crispus] >gi|507112791|emb|CDF36453.1| unnamed protein product [Chondrus crispus]	XP_005716272	3.98894e-21	57	96.6709	124	71
SGAL_contig_80027_1	AChain Darpin-based Crystallization Chaperones Exploit Molecular Geometry As A Screening Dimension In Crystallography	102	gi|303324768|pdb|2XEH|AChain A, Structural Determinants For Improved Thermal Stability Of Designed Ankyrin Repeat Proteins With A Redesigned C- Capping Module. >gi|303324769|pdb|2XEH|B Chain B, Structural Determinants For Improved Thermal Stability Of Designed Ankyrin Repeat Proteins With A Redesigned C- Capping Module. >gi|303324770|pdb|2XEH|C Chain C, Structural Determinants For Improved Therma…	2XEH	4.54043e-13	54	71.633	100	54
SGAL_contig_81899_1	AChain Structure Of The Ubz1and2 Tandem Of The Ubiquitin-binding Adaptor Tax1bp1	81	gi|871272437|ref|XP_012945347.1|PREDICTED: uncharacterized protein LOC101859288 [Aplysia californica]	XP_012945347	2.79194e-09	62	63.5438	77	48
SGAL_contig_17667_1	acid ceramidase-like	387	gi|871268967|ref|XP_012944643.1|PREDICTED: acid ceramidase-like [Aplysia californica]	XP_012944643	0	80	552.747	383	309
SGAL_contig_60445_1	acid phosphatase type 7-like	85	gi|961108497|ref|XP_014778033.1|PREDICTED: iron/zinc purple acid phosphatase-like protein [Octopus bimaculoides] >gi|918309572|gb|KOF80468.1| hypothetical protein OCBIM_22027847mg [Octopus bimaculoides]	XP_014778033	7.55643e-21	68	95.1301	79	54
SGAL_contig_41252_1	Acid sphingomyelinase-like phosphodiesterase 3b	106	gi|405973232|gb|EKC37956.1|Acid sphingomyelinase-like phosphodiesterase 3b [Crassostrea gigas]	EKC37956	4.61406e-23	69	101.293	95	66
SGAL_contig_92544_1	acid sphingomyelinase-like phosphodiesterase 3b	109	gi|676446083|ref|XP_009050963.1|hypothetical protein LOTGIDRAFT_213890 [Lottia gigantea] >gi|556109606|gb|ESO98258.1| hypothetical protein LOTGIDRAFT_213890 [Lottia gigantea]	XP_009050963	8.08217e-29	70	118.242	99	70
SGAL_contig_5525_1	acid trehalase 1	130	gi|871271119|ref|XP_012945087.1|PREDICTED: uncharacterized protein LOC101851454 [Aplysia californica]	XP_012945087	3.95224e-40	68	154.836	127	87
SGAL_contig_99321_1	acid trehalase 1	95	gi|762124301|ref|XP_011445158.1|PREDICTED: acid trehalase-like protein 1 isoform X2 [Crassostrea gigas]	XP_011445158	1.97648e-09	58	61.2326	77	45
SGAL_contig_12268_1	Acidic fibroblast growth factor intracellular-binding	363	gi|524900098|ref|XP_005106473.1|PREDICTED: acidic fibroblast growth factor intracellular-binding protein-like [Aplysia californica]	XP_005106473	9.28886e-165	79	478.019	362	289
SGAL_contig_22668_1	acidic leucine-rich nuclear phospho 32 family member A	211	gi|524914607|ref|XP_005112116.1|PREDICTED: acidic leucine-rich nuclear phosphoprotein 32 family member B-like isoform X1 [Aplysia californica]	XP_005112116	8.3748e-67	83	219.164	153	128
SGAL_contig_3901_1	acidic mammalian chitinase-like	318	gi|735659531|gb|AJA37831.1|chitinase-like lectin [Littorina littorea] >gi|735659539|gb|AJA37835.1| chitinase-like lectin [Littorina littorea]	AJA37831	7.75501e-125	71	383.259	323	231
SGAL_contig_8685_1	acidic mammalian chitinase-like	484	gi|735659531|gb|AJA37831.1|chitinase-like lectin [Littorina littorea] >gi|735659539|gb|AJA37835.1| chitinase-like lectin [Littorina littorea]	AJA37831	0	73	620.157	493	363
SGAL_contig_16183_1	acidic mammalian chitinase-like	615	gi|762102059|ref|XP_011433522.1|PREDICTED: chitotriosidase-1-like [Crassostrea gigas] >gi|405974134|gb|EKC38802.1| Chitotriosidase-1 [Crassostrea gigas]	XP_011433522	2.7317e-131	58	410.994	507	297
SGAL_contig_41069_1	acidic mammalian chitinase-like	139	gi|92110434|emb|CAI96027.1|Chit3 protein [Crassostrea gigas]	CAI96027	9.99565e-27	57	112.849	143	82
SGAL_contig_80430_1	acidic mammalian chitinase-like	73	gi|735659531|gb|AJA37831.1|chitinase-like lectin [Littorina littorea] >gi|735659539|gb|AJA37835.1| chitinase-like lectin [Littorina littorea]	AJA37831	2.93144e-09	58	62.7734	63	37
SGAL_contig_97599_1	acidic mammalian chitinase-like	98	gi|762170629|ref|XP_011423746.1|PREDICTED: acidic mammalian chitinase-like [Crassostrea gigas]	XP_011423746	4.13752e-36	77	132.88	94	73
SGAL_contig_86557_1	acid-sensing ion channel 1-like	83	gi|585686855|ref|XP_006820392.1|PREDICTED: acid-sensing ion channel 1-like [Saccoglossus kowalevskii]	XP_006820392	1.74371e-17	66	87.0409	83	55
SGAL_contig_99688_1	acid-sensing ion channel 1-like	99	gi|919046547|ref|XP_013406447.1|PREDICTED: uncharacterized protein LOC106170931 [Lingula anatina]	XP_013406447	1.10937e-15	59	82.4185	99	59
SGAL_contig_102478_1	acid-sensing ion channel 1-like	107	gi|762095613|ref|XP_011430312.1|PREDICTED: uncharacterized protein LOC105330372 [Crassostrea gigas]	XP_011430312	1.29362e-26	72	114.39	106	77
SGAL_contig_103517_1	acid-sensing ion channel 2	94	gi|871232001|ref|XP_012937857.1|PREDICTED: acid-sensing ion channel 2-like, partial [Aplysia californica]	XP_012937857	4.74172e-16	57	81.6481	97	56
SGAL_contig_55270_1	acid-sensing ion channel 4	205	gi|871270622|ref|XP_005111008.2|PREDICTED: uncharacterized protein LOC101857070 [Aplysia californica]	XP_005111008	8.29866e-47	64	176.022	199	129
SGAL_contig_82418_1	aconitate hydratase 1	85	gi|703064420|ref|XP_010087200.1|Aconitate hydratase [Morus notabilis] >gi|587949579|gb|EXC35695.1| Aconitate hydratase [Morus notabilis]	XP_010087200	1.86096e-42	91	148.288	85	78
SGAL_contig_2973_1	aconitate mitochondrial-like	785	gi|871243800|ref|XP_012940046.1|PREDICTED: aconitate hydratase, mitochondrial-like [Aplysia californica]	XP_012940046	0	90	1313.52	783	709
SGAL_contig_215_1	actin	376	gi|871267471|ref|XP_012944352.1|PREDICTED: actin, cytoplasmic [Aplysia californica]	XP_012944352	0	100	783.867	376	376
SGAL_contig_531_1	actin	113	gi|12225052|dbj|BAB20937.1|actin [Octopus vulgaris]	BAB20937	3.52132e-76	100	236.498	113	113
SGAL_contig_39985_1	actin	79	gi|386306307|gb|AFJ05199.1|actin beta, partial [Rhinolophus marshalli]	AFJ05199	1.09885e-46	100	157.532	77	77
SGAL_contig_21000_1	actin 6A	426	gi|676438342|ref|XP_009048498.1|hypothetical protein LOTGIDRAFT_225683 [Lottia gigantea] >gi|556112140|gb|ESP00792.1| hypothetical protein LOTGIDRAFT_225683 [Lottia gigantea]	XP_009048498	0	88	705.671	426	379
SGAL_contig_84932_1	actin binding	168	gi|676452817|ref|XP_009053153.1|hypothetical protein LOTGIDRAFT_231819 [Lottia gigantea] >gi|556107380|gb|ESO96032.1| hypothetical protein LOTGIDRAFT_231819 [Lottia gigantea]	XP_009053153	4.47821e-68	79	222.246	167	132
SGAL_contig_89600_1	actin cortical patch component Lsb4 ( )	89	gi|514699833|ref|XP_004997485.1|Sh3yl1-prov protein [Salpingoeca rosetta] >gi|326435354|gb|EGD80924.1| Sh3yl1-prov protein [Salpingoeca rosetta]	XP_004997485	6.83631e-16	75	81.2629	54	41
SGAL_contig_4376_1	actin cytoplasmic type 5	647	gi|524878285|ref|XP_005095831.1|PREDICTED: uncharacterized protein LOC101854317 [Aplysia californica]	XP_005095831	0	79	911.368	649	513
SGAL_contig_20404_1	actin cytoskeleton-regulatory complex pan1-like isoform X6	323	gi|524894518|ref|XP_005103756.1|PREDICTED: paramyosin-like [Aplysia californica]	XP_005103756	3.40894e-81	71	270.011	330	237
SGAL_contig_40790_1	Actin filament-associated 1	234	gi|908417485|ref|XP_013070038.1|PREDICTED: uncharacterized protein LOC106057411 isoform X2 [Biomphalaria glabrata]	XP_013070038	5.33121e-41	60	161.384	221	134
SGAL_contig_54715_1	Actin filament-associated 1	256	gi|908417485|ref|XP_013070038.1|PREDICTED: uncharacterized protein LOC106057411 isoform X2 [Biomphalaria glabrata]	XP_013070038	3.56711e-67	73	236.884	227	166
SGAL_contig_29823_1	actin filament-associated 1 isoform X2	661	gi|908417485|ref|XP_013070038.1|PREDICTED: uncharacterized protein LOC106057411 isoform X2 [Biomphalaria glabrata]	XP_013070038	3.17521e-58	56	224.557	418	238
SGAL_contig_84094_1	actin- partial	102	gi|871257917|ref|XP_012942548.1|PREDICTED: mucin-19-like [Aplysia californica]	XP_012942548	3.20364e-39	81	150.984	101	82
SGAL_contig_70645_1	Actin-1 3	101	gi|405958996|gb|EKC25073.1|hypothetical protein CGI_10003739 [Crassostrea gigas]	EKC25073	1.28621e-17	59	85.8853	99	59
SGAL_contig_98823_1	actin-binding anillin-like isoform X2	94	gi|762100522|ref|XP_011432717.1|PREDICTED: actin-binding protein anillin-like isoform X2 [Crassostrea gigas]	XP_011432717	1.72552e-48	93	176.792	92	86
SGAL_contig_63672_1	actin-binding cofilin tropomyosin family	83	gi|762102527|ref|XP_011433759.1|PREDICTED: drebrin-like protein [Crassostrea gigas] >gi|762102529|ref|XP_011433760.1| PREDICTED: drebrin-like protein [Crassostrea gigas] >gi|762102531|ref|XP_011433761.1| PREDICTED: drebrin-like protein [Crassostrea gigas] >gi|405968526|gb|EKC33590.1| Coactosin [Crassostrea gigas]	XP_011433759	3.2504e-32	83	125.176	83	69
SGAL_contig_19759_1	actin-binding LIM 1-like	617	gi|871242240|ref|XP_005101494.2|PREDICTED: ataxin-2 homolog [Aplysia californica]	XP_005101494	0	73	590.497	518	382
SGAL_contig_67213_1	actin-binding LIM 1-like	130	gi|908420212|ref|XP_013071446.1|PREDICTED: villin-4-like [Biomphalaria glabrata]	XP_013071446	2.66906e-40	77	143.665	129	100
SGAL_contig_47582_1	actin-binding Rho-activating -like	149	gi|908424146|ref|XP_013073405.1|PREDICTED: actin-binding Rho-activating protein-like [Biomphalaria glabrata]	XP_013073405	3.7249e-67	83	213.001	142	118
SGAL_contig_4413_1	Actin-interacting 1	604	gi|908454518|ref|XP_013083373.1|PREDICTED: actin-interacting protein 1-like [Biomphalaria glabrata]	XP_013083373	0	67	588.571	609	411
SGAL_contig_60258_1	Actinorhodin polyketide dimerase	210	gi|871210066|ref|XP_012943143.1|PREDICTED: uncharacterized protein LOC101849265 isoform X3 [Aplysia californica]	XP_012943143	3.06254e-110	85	330.102	209	178
SGAL_contig_19926_1	actin-related 10	402	gi|908411807|ref|XP_013067019.1|PREDICTED: actin-related protein 10-like [Biomphalaria glabrata] >gi|908411809|ref|XP_013067020.1| PREDICTED: actin-related protein 10-like [Biomphalaria glabrata]	XP_013067019	0	80	551.977	398	322
SGAL_contig_24708_1	actin-related 2	328	gi|524888693|ref|XP_005100913.1|PREDICTED: actin-related protein 2 [Aplysia californica]	XP_005100913	0	96	609.372	326	313
SGAL_contig_522_1	actin-related 2 3 complex subunit 1A	371	gi|676485090|ref|XP_009063551.1|hypothetical protein LOTGIDRAFT_167800 [Lottia gigantea] >gi|556097168|gb|ESO85820.1| hypothetical protein LOTGIDRAFT_167800 [Lottia gigantea]	XP_009063551	0	83	559.296	372	312
SGAL_contig_8217_1	Actin-related 2 3 complex subunit 1A	371	gi|524874194|ref|XP_005093836.1|PREDICTED: actin-related protein 2/3 complex subunit 1A isoform X2 [Aplysia californica]	XP_005093836	0	85	566.614	371	316
SGAL_contig_12884_1	actin-related 2 3 complex subunit 2	301	gi|908421301|ref|XP_013072009.1|PREDICTED: actin-related protein 2/3 complex subunit 2-like [Biomphalaria glabrata]	XP_013072009	0	92	538.495	297	275
SGAL_contig_29906_1	actin-related 2 3 complex subunit 2	258	gi|908421301|ref|XP_013072009.1|PREDICTED: actin-related protein 2/3 complex subunit 2-like [Biomphalaria glabrata]	XP_013072009	2.07259e-155	90	447.588	258	233
SGAL_contig_936_1	actin-related 2 3 complex subunit 3	177	gi|908413276|ref|XP_013067796.1|PREDICTED: actin-related protein 2/3 complex subunit 3-like [Biomphalaria glabrata]	XP_013067796	3.26686e-112	94	329.717	177	167
SGAL_contig_409_1	actin-related 2 3 complex subunit 4	110	gi|961141667|ref|XP_014789676.1|PREDICTED: actin-related protein 2/3 complex subunit 4 [Octopus bimaculoides] >gi|918279301|gb|KOF63267.1| hypothetical protein OCBIM_22019751mg [Octopus bimaculoides]	XP_014789676	1.59534e-63	95	202.601	110	105
SGAL_contig_52267_1	actin-related 2 3 complex subunit 4	105	gi|961141667|ref|XP_014789676.1|PREDICTED: actin-related protein 2/3 complex subunit 4 [Octopus bimaculoides] >gi|918279301|gb|KOF63267.1| hypothetical protein OCBIM_22019751mg [Octopus bimaculoides]	XP_014789676	3.81554e-61	97	196.438	105	102
SGAL_contig_691_1	actin-related 2 3 complex subunit 5	153	gi|524887214|ref|XP_005100195.1|PREDICTED: actin-related protein 2/3 complex subunit 5-like [Aplysia californica]	XP_005100195	1.05094e-68	85	216.853	153	131
SGAL_contig_14276_1	actin-related 2 3 complex subunit 5	153	gi|524887214|ref|XP_005100195.1|PREDICTED: actin-related protein 2/3 complex subunit 5-like [Aplysia californica]	XP_005100195	2.81603e-69	84	218.394	153	130
SGAL_contig_1590_1	actin-related 2 isoform X2	395	gi|524888693|ref|XP_005100913.1|PREDICTED: actin-related protein 2 [Aplysia californica]	XP_005100913	0	95	735.332	393	376
SGAL_contig_4426_1	actin-related 3	418	gi|676478222|ref|XP_009061363.1|hypothetical protein LOTGIDRAFT_193923 [Lottia gigantea] >gi|556099401|gb|ESO88053.1| hypothetical protein LOTGIDRAFT_193923 [Lottia gigantea]	XP_009061363	0	95	796.579	418	400
SGAL_contig_10565_1	actin-related 3	414	gi|676478222|ref|XP_009061363.1|hypothetical protein LOTGIDRAFT_193923 [Lottia gigantea] >gi|556099401|gb|ESO88053.1| hypothetical protein LOTGIDRAFT_193923 [Lottia gigantea]	XP_009061363	0	96	791.956	414	398
SGAL_contig_36672_1	actin-related 5	129	gi|762120855|ref|XP_011443347.1|PREDICTED: actin-related protein 5-like [Crassostrea gigas]	XP_011443347	8.62361e-39	80	148.673	125	101
SGAL_contig_10344_1	actin-related 5-like	233	gi|676427158|ref|XP_009044856.1|hypothetical protein LOTGIDRAFT_136147, partial [Lottia gigantea] >gi|556115873|gb|ESP04525.1| hypothetical protein LOTGIDRAFT_136147, partial [Lottia gigantea]	XP_009044856	2.04205e-105	80	331.257	231	186
SGAL_contig_78635_1	actin-related 5-like	195	gi|961103500|ref|XP_014776303.1|PREDICTED: actin-related protein 5-like [Octopus bimaculoides] >gi|961103503|ref|XP_014776304.1| PREDICTED: actin-related protein 5-like [Octopus bimaculoides] >gi|961103506|ref|XP_014776305.1| PREDICTED: actin-related protein 5-like [Octopus bimaculoides] >gi|961103509|ref|XP_014776307.1| PREDICTED: actin-related protein 5-like [Octopus bimaculoides] >gi|961103512…	XP_014776303	1.07684e-84	82	276.559	188	156
SGAL_contig_84054_1	actin-related 6	197	gi|762143650|ref|XP_011455078.1|PREDICTED: actin-related protein 6-like, partial [Crassostrea gigas]	XP_011455078	8.73833e-95	82	287.345	198	164
SGAL_contig_72458_1	actin-related 6-like	99	gi|676474699|ref|XP_009060226.1|hypothetical protein LOTGIDRAFT_229086 [Lottia gigantea] >gi|556100536|gb|ESO89188.1| hypothetical protein LOTGIDRAFT_229086 [Lottia gigantea]	XP_009060226	1.35556e-51	90	178.333	97	88
SGAL_contig_34213_1	Actin-related 8	176	gi|524873231|ref|XP_005093366.1|PREDICTED: actin-related protein 8-like [Aplysia californica]	XP_005093366	4.59134e-56	76	197.593	176	135
SGAL_contig_78072_1	Actin-related 8	135	gi|908438795|ref|XP_013078405.1|PREDICTED: actin-related protein 8-like [Biomphalaria glabrata]	XP_013078405	9.82449e-45	74	164.851	134	100
SGAL_contig_58971_1	Actin-related partial	184	gi|524873231|ref|XP_005093366.1|PREDICTED: actin-related protein 8-like [Aplysia californica]	XP_005093366	2.03467e-67	73	228.024	184	136
SGAL_contig_40451_1	activated CDC42 kinase 1-like	99	gi|919055703|ref|XP_013409733.1|PREDICTED: activated CDC42 kinase 1-like [Lingula anatina]	XP_013409733	4.75538e-06	58	54.6842	67	39
SGAL_contig_9208_1	activated RNA polymerase II transcriptional coactivator p15-like	52	gi|676439409|ref|XP_009048843.1|hypothetical protein LOTGIDRAFT_112486, partial [Lottia gigantea] >gi|556112072|gb|ESP00724.1| hypothetical protein LOTGIDRAFT_112486, partial [Lottia gigantea]	XP_009048843	5.42555e-24	92	95.9005	52	48
SGAL_contig_56492_1	activating molecule in BECN1-regulated autophagy 1-like	131	gi|908406732|ref|XP_013094180.1|PREDICTED: activating molecule in BECN1-regulated autophagy protein 1-like [Biomphalaria glabrata]	XP_013094180	1.34422e-24	60	104.375	140	84
SGAL_contig_61808_1	activating signal cointegrator 1	40	gi|585709788|ref|XP_006899687.1|PREDICTED: activating signal cointegrator 1 [Elephantulus edwardii]	XP_006899687	1.34493e-11	91	67.781	34	31
SGAL_contig_24763_1	Activating signal cointegrator 1 complex subunit 1	358	gi|524887116|ref|XP_005100147.1|PREDICTED: activating signal cointegrator 1 complex subunit 1-like [Aplysia californica]	XP_005100147	1.80786e-140	74	416.001	363	269
SGAL_contig_102312_1	Activating signal cointegrator 1 complex subunit 2	62	gi|676492597|ref|XP_009065970.1|hypothetical protein LOTGIDRAFT_133587 [Lottia gigantea] >gi|556094712|gb|ESO83365.1| hypothetical protein LOTGIDRAFT_133587 [Lottia gigantea]	XP_009065970	1.70872e-11	71	68.9366	59	42
SGAL_contig_51488_1	activating signal cointegrator 1 complex subunit 2 isoform X1	140	gi|908496740|ref|XP_013060711.1|PREDICTED: activating signal cointegrator 1 complex subunit 2-like, partial [Biomphalaria glabrata]	XP_013060711	8.25597e-64	84	204.912	136	115
SGAL_contig_25353_1	Activating signal cointegrator 1 complex subunit 3	209	gi|405976165|gb|EKC40682.1|Activating signal cointegrator 1 complex subunit 3 [Crassostrea gigas]	EKC40682	5.71637e-115	91	370.163	209	192
SGAL_contig_57073_1	activating signal cointegrator 1 complex subunit 3	144	gi|908491594|ref|XP_013095551.1|PREDICTED: activating signal cointegrator 1 complex subunit 3-like, partial [Biomphalaria glabrata]	XP_013095551	5.48381e-38	69	147.132	148	103
SGAL_contig_57446_1	activating signal cointegrator 1 complex subunit 3	197	gi|762084209|ref|XP_011424583.1|PREDICTED: activating signal cointegrator 1 complex subunit 3-like isoform X1 [Crassostrea gigas] >gi|762084211|ref|XP_011424584.1| PREDICTED: activating signal cointegrator 1 complex subunit 3-like isoform X2 [Crassostrea gigas]	XP_011424583	1.15575e-113	92	368.622	197	182
SGAL_contig_58101_1	Activating signal cointegrator 1 complex subunit 3	112	gi|908417915|ref|XP_013070270.1|PREDICTED: activating signal cointegrator 1 complex subunit 3-like [Biomphalaria glabrata]	XP_013070270	2.32258e-48	86	168.703	113	98
SGAL_contig_64330_1	activating signal cointegrator 1 complex subunit 3	74	gi|585708209|ref|XP_006824124.1|PREDICTED: activating signal cointegrator 1 complex subunit 3-like [Saccoglossus kowalevskii]	XP_006824124	1.2047e-34	95	136.732	73	70
SGAL_contig_66690_1	activating signal cointegrator 1 complex subunit 3	87	gi|676461476|ref|XP_009055956.1|hypothetical protein LOTGIDRAFT_189896 [Lottia gigantea] >gi|556104604|gb|ESO93256.1| hypothetical protein LOTGIDRAFT_189896 [Lottia gigantea]	XP_009055956	1.79415e-20	67	96.2857	87	59
SGAL_contig_67428_1	activating signal cointegrator 1 complex subunit 3	343	gi|676461476|ref|XP_009055956.1|hypothetical protein LOTGIDRAFT_189896 [Lottia gigantea] >gi|556104604|gb|ESO93256.1| hypothetical protein LOTGIDRAFT_189896 [Lottia gigantea]	XP_009055956	0	92	621.313	343	317
SGAL_contig_68088_1	Activating signal cointegrator 1 complex subunit 3	91	gi|405976168|gb|EKC40685.1|Activating signal cointegrator 1 complex subunit 3 [Crassostrea gigas]	EKC40685	1.95911e-34	86	133.65	90	78
SGAL_contig_32723_1	activating signal cointegrator 1 complex subunit 3-like	85	gi|871227050|ref|XP_012936922.1|PREDICTED: activating signal cointegrator 1 complex subunit 3-like [Aplysia californica]	XP_012936922	8.20364e-15	77	80.1073	58	45
SGAL_contig_77709_1	activating signal cointegrator 1 complex subunit 3-like	169	gi|919076810|ref|XP_013419502.1|PREDICTED: activating signal cointegrator 1 complex subunit 3-like isoform X3 [Lingula anatina]	XP_013419502	7.55305e-72	82	233.032	157	130
SGAL_contig_62057_1	activating signal cointegrator 1-like	52	gi|390357928|ref|XP_787043.2|PREDICTED: activating signal cointegrator 1 [Strongylocentrotus purpuratus]	XP_787043	4.2114e-20	86	92.4337	52	45
SGAL_contig_85174_1	activating signal cointegrator 1-like	104	gi|762131565|ref|XP_011448953.1|PREDICTED: activating signal cointegrator 1-like [Crassostrea gigas] >gi|405976581|gb|EKC41083.1| Activating signal cointegrator 1 [Crassostrea gigas]	XP_011448953	7.43985e-08	65	59.6918	70	46
SGAL_contig_15212_1	activating transcription factor 7-interacting 1-like isoform X1	155	gi|918330573|gb|KOF94576.1|hypothetical protein OCBIM_22001457mg [Octopus bimaculoides]	KOF94576	7.99255e-53	80	191.045	121	98
SGAL_contig_92042_1	activating transcription factor 7-interacting 1-like isoform X1	209	gi|762142949|ref|XP_011454708.1|PREDICTED: activating transcription factor 7-interacting protein 1-like [Crassostrea gigas]	XP_011454708	1.61153e-12	84	77.0258	58	49
SGAL_contig_3640_1	activator of 90 kDa heat shock ATPase homolog 1-like	345	gi|524895775|ref|XP_005104369.1|PREDICTED: activator of 90 kDa heat shock protein ATPase homolog 1-like [Aplysia californica]	XP_005104369	3.24228e-120	71	363.229	347	247
SGAL_contig_12182_1	activator of basal transcription 1-like	247	gi|919037399|ref|XP_013402130.1|PREDICTED: activator of basal transcription 1-like [Lingula anatina]	XP_013402130	1.94121e-56	64	192.971	243	156
SGAL_contig_46751_1	Active breakpoint cluster region-related	191	gi|871277590|ref|XP_012946368.1|PREDICTED: active breakpoint cluster region-related protein-like [Aplysia californica]	XP_012946368	2.57467e-50	69	186.808	190	132
SGAL_contig_22139_1	active breakpoint cluster region-related -like	94	gi|871277590|ref|XP_012946368.1|PREDICTED: active breakpoint cluster region-related protein-like [Aplysia californica]	XP_012946368	1.69261e-09	66	64.6994	81	54
SGAL_contig_19231_1	Activin receptor type- partial	221	gi|908496929|ref|XP_013060789.1|PREDICTED: TGF-beta receptor type-1-like [Biomphalaria glabrata]	XP_013060789	8.93381e-138	95	407.527	217	207
SGAL_contig_67029_1	activin receptor type-1-like	198	gi|762136083|ref|XP_011451305.1|PREDICTED: activin receptor type-1-like isoform X2 [Crassostrea gigas] >gi|762136085|ref|XP_011451306.1| PREDICTED: activin receptor type-1-like isoform X2 [Crassostrea gigas]	XP_011451305	1.04428e-97	84	305.064	198	167
SGAL_contig_76228_1	activin receptor type-1-like	78	gi|919091503|ref|XP_013382712.1|PREDICTED: activin receptor type-1-like [Lingula anatina] >gi|919091505|ref|XP_013382713.1| PREDICTED: activin receptor type-1-like [Lingula anatina] >gi|919091509|ref|XP_013382714.1| PREDICTED: activin receptor type-1-like [Lingula anatina] >gi|919091512|ref|XP_013382715.1| PREDICTED: activin receptor type-1-like [Lingula anatina] >gi|919091516|ref|XP_013382716.1|…	XP_013382712	3.44479e-18	77	88.1965	72	56
SGAL_contig_8002_1	acyl- -binding	88	gi|944217297|gb|KQK83012.1|acyl-CoA-binding protein [Amazona aestiva]	KQK83012	3.66811e-34	83	124.02	86	72
SGAL_contig_15954_1	acyl- -binding	55	gi|597799139|ref|XP_007261106.1|PREDICTED: acyl-CoA-binding protein [Astyanax mexicanus]	XP_007261106	2.82682e-18	78	81.6481	55	43
SGAL_contig_6766_1	acyl- -binding domain-containing 5	404	gi|676478916|ref|XP_009061577.1|hypothetical protein LOTGIDRAFT_234927 [Lottia gigantea] >gi|556099028|gb|ESO87680.1| hypothetical protein LOTGIDRAFT_234927 [Lottia gigantea]	XP_009061577	1.26788e-21	46	106.686	328	152
SGAL_contig_7178_1	acyl- -binding domain-containing 5 isoform X2	99	gi|676478916|ref|XP_009061577.1|hypothetical protein LOTGIDRAFT_234927 [Lottia gigantea] >gi|556099028|gb|ESO87680.1| hypothetical protein LOTGIDRAFT_234927 [Lottia gigantea]	XP_009061577	1.92298e-14	62	78.1814	97	61
SGAL_contig_25329_1	acyl- -binding domain-containing 6	217	gi|908441962|ref|XP_013079376.1|PREDICTED: acyl-CoA-binding domain-containing protein 6-like [Biomphalaria glabrata]	XP_013079376	1.8778e-66	69	217.624	213	148
SGAL_contig_4622_1	acyl carrier mitochondrial isoform X1	155	gi|908423630|ref|XP_013073208.1|PREDICTED: acyl carrier protein, mitochondrial-like isoform X2 [Biomphalaria glabrata]	XP_013073208	7.79579e-53	75	176.407	151	114
SGAL_contig_87707_1	acyl- dehydrogenase	210	gi|524892283|ref|XP_005102671.1|PREDICTED: acyl-CoA dehydrogenase family member 10-like isoform X1 [Aplysia californica]	XP_005102671	4.25289e-127	91	380.178	210	193
SGAL_contig_101650_1	acyl- dehydrogenase family member 10	121	gi|871245975|ref|XP_012940420.1|PREDICTED: acyl-CoA dehydrogenase family member 10-like isoform X3 [Aplysia californica]	XP_012940420	3.70566e-47	79	173.711	121	96
SGAL_contig_92523_1	acyl- dehydrogenase family member 10-like isoform X2	157	gi|676449374|ref|XP_009052034.1|hypothetical protein LOTGIDRAFT_115099 [Lottia gigantea] >gi|556108795|gb|ESO97447.1| hypothetical protein LOTGIDRAFT_115099 [Lottia gigantea]	XP_009052034	1.28004e-64	80	223.787	157	127
SGAL_contig_15673_1	acyl- dehydrogenase family member 11-like	633	gi|676448556|ref|XP_009051771.1|hypothetical protein LOTGIDRAFT_228445 [Lottia gigantea] >gi|556109279|gb|ESO97931.1| hypothetical protein LOTGIDRAFT_228445 [Lottia gigantea]	XP_009051771	0	78	779.63	584	460
SGAL_contig_11396_1	Acyl- dehydrogenase family member mitochondrial	646	gi|961074690|ref|XP_014790047.1|PREDICTED: acyl-CoA dehydrogenase family member 9, mitochondrial-like [Octopus bimaculoides] >gi|918335090|gb|KOF97205.1| hypothetical protein OCBIM_22030856mg [Octopus bimaculoides]	XP_014790047	0	83	860.907	584	485
SGAL_contig_60368_1	Acyl- desaturase	211	gi|908501239|ref|XP_013062343.1|PREDICTED: acyl-CoA desaturase-like [Biomphalaria glabrata]	XP_013062343	1.78665e-113	84	339.732	211	179
SGAL_contig_40529_1	acyl- esterase	94	gi|908487490|ref|XP_013094133.1|PREDICTED: alpha/beta hydrolase domain-containing protein 11-like, partial [Biomphalaria glabrata]	XP_013094133	7.01543e-19	68	87.8113	94	64
SGAL_contig_81447_1	acyl- synthetase family member 4	225	gi|512816438|ref|XP_004911256.1|PREDICTED: acyl-CoA synthetase family member 4 isoform X2 [Xenopus tropicalis]	XP_004911256	2.80712e-43	62	167.162	178	112
SGAL_contig_92796_1	acyl- synthetase family member 4 isoform X1	102	gi|1009547470|ref|XP_015909614.1|PREDICTED: acyl-CoA synthetase family member 4-like [Parasteatoda tepidariorum]	XP_015909614	4.12527e-12	71	72.4034	59	42
SGAL_contig_85682_1	acyl- synthetase family member mitochondrial isoform X2	94	gi|961108254|ref|XP_014777950.1|PREDICTED: acyl-CoA synthetase family member 3, mitochondrial-like [Octopus bimaculoides]	XP_014777950	5.21908e-33	78	128.642	94	74
SGAL_contig_58474_1	acyl- synthetase family member mitochondrial-like	187	gi|918309682|gb|KOF80551.1|hypothetical protein OCBIM_22027732mg, partial [Octopus bimaculoides]	KOF80551	1.04806e-80	79	256.914	188	150
SGAL_contig_102743_1	acyl- synthetase family member mitochondrial-like	95	gi|676455637|ref|XP_009054070.1|hypothetical protein LOTGIDRAFT_239446 [Lottia gigantea] >gi|556106602|gb|ESO95254.1| hypothetical protein LOTGIDRAFT_239446 [Lottia gigantea]	XP_009054070	4.9103e-32	72	127.102	95	69
SGAL_contig_27280_1	acyl- thioesterase 1	255	gi|908402648|ref|XP_013075685.1|PREDICTED: acyl-protein thioesterase 1-like isoform X2 [Biomphalaria glabrata]	XP_013075685	6.92696e-96	73	294.278	234	171
SGAL_contig_49061_1	acyl- thioesterase 1	58	gi|908402650|ref|XP_013075691.1|PREDICTED: acyl-protein thioesterase 1-like isoform X3 [Biomphalaria glabrata] >gi|908402652|ref|XP_013075698.1| PREDICTED: acyl-protein thioesterase 1-like isoform X3 [Biomphalaria glabrata]	XP_013075691	9.87863e-15	73	75.0998	56	41
SGAL_contig_84239_1	Acyl- thioesterase 2	162	gi|908402650|ref|XP_013075691.1|PREDICTED: acyl-protein thioesterase 1-like isoform X3 [Biomphalaria glabrata] >gi|908402652|ref|XP_013075698.1| PREDICTED: acyl-protein thioesterase 1-like isoform X3 [Biomphalaria glabrata]	XP_013075691	7.46252e-71	75	225.713	162	122
SGAL_contig_29639_1	acylamino-acid-releasing enzyme	85	gi|871273037|ref|XP_005111787.2|PREDICTED: acylamino-acid-releasing enzyme-like [Aplysia californica]	XP_005111787	3.30981e-26	85	111.694	78	67
SGAL_contig_12639_1	acylamino-acid-releasing enzyme-like	213	gi|908408449|ref|XP_013065219.1|PREDICTED: acylamino-acid-releasing enzyme-like isoform X2 [Biomphalaria glabrata]	XP_013065219	1.20438e-38	62	151.754	190	119
SGAL_contig_23631_1	acylamino-acid-releasing enzyme-like	362	gi|676441706|ref|XP_009049577.1|hypothetical protein LOTGIDRAFT_201138 [Lottia gigantea] >gi|556111067|gb|ESO99718.1| hypothetical protein LOTGIDRAFT_201138 [Lottia gigantea]	XP_009049577	4.70001e-68	54	239.195	361	195
SGAL_contig_101970_1	acyl-coenzyme A amino acid N-acyltransferase 1-like	70	gi|676476281|ref|XP_009060740.1|hypothetical protein LOTGIDRAFT_125734 [Lottia gigantea] >gi|556100040|gb|ESO88692.1| hypothetical protein LOTGIDRAFT_125734 [Lottia gigantea]	XP_009060740	2.47169e-07	55	56.6102	69	38
SGAL_contig_71400_1	acyl-coenzyme A amino acid N-acyltransferase 2-like	340	gi|524867997|ref|XP_005090805.1|PREDICTED: acyl-coenzyme A amino acid N-acyltransferase 1-like [Aplysia californica]	XP_005090805	9.53702e-104	64	324.709	341	221
SGAL_contig_18575_1	acyl-coenzyme A synthetase mitochondrial isoform X1	611	gi|524899930|ref|XP_005106391.1|PREDICTED: acyl-coenzyme A synthetase ACSM3, mitochondrial-like isoform X2 [Aplysia californica]	XP_005106391	0	77	726.472	547	424
SGAL_contig_101698_1	acyl-coenzyme A thioesterase 4-like	115	gi|524867997|ref|XP_005090805.1|PREDICTED: acyl-coenzyme A amino acid N-acyltransferase 1-like [Aplysia californica]	XP_005090805	3.47818e-21	58	97.4413	115	67
SGAL_contig_25896_1	acyl-coenzyme A thioesterase 8	274	gi|524871999|ref|XP_005092767.1|PREDICTED: acyl-coenzyme A thioesterase 8-like isoform X3 [Aplysia californica]	XP_005092767	1.21628e-103	69	316.62	278	193
SGAL_contig_66364_1	acyl-coenzyme A:6-aminopenicillanic-acid-acyltransferase 40 kDa form-like	133	gi|524892979|ref|XP_005103011.1|PREDICTED: uncharacterized protein LOC101855809 [Aplysia californica]	XP_005103011	2.91962e-23	53	100.908	140	75
SGAL_contig_98594_1	acyl-coenzyme A:6-aminopenicillanic-acid-acyltransferase 40 kDa form-like	112	gi|676434972|ref|XP_009047406.1|hypothetical protein LOTGIDRAFT_138839 [Lottia gigantea] >gi|556113264|gb|ESP01916.1| hypothetical protein LOTGIDRAFT_138839 [Lottia gigantea]	XP_009047406	2.67054e-30	75	121.709	102	77
SGAL_contig_35510_1	acylglycerol mitochondrial	108	gi|961137294|ref|XP_014788154.1|PREDICTED: acylglycerol kinase, mitochondrial-like [Octopus bimaculoides] >gi|918285606|gb|KOF66409.1| hypothetical protein OCBIM_22012366mg [Octopus bimaculoides]	XP_014788154	2.04376e-13	65	73.559	82	54
SGAL_contig_61722_1	acylglycerol mitochondrial	166	gi|871244391|ref|XP_012940163.1|PREDICTED: acylglycerol kinase, mitochondrial-like isoform X1 [Aplysia californica]	XP_012940163	1.21699e-69	81	229.18	165	135
SGAL_contig_63798_1	acylglycerol mitochondrial	136	gi|871244391|ref|XP_012940163.1|PREDICTED: acylglycerol kinase, mitochondrial-like isoform X1 [Aplysia californica]	XP_012940163	6.97659e-47	83	168.318	117	98
SGAL_contig_54661_1	acyloxyacyl hydrolase	68	gi|871246658|ref|XP_005102876.2|PREDICTED: acyloxyacyl hydrolase-like [Aplysia californica]	XP_005102876	8.95599e-15	86	78.1814	44	38
SGAL_contig_54868_1	Acyloxyacyl hydrolase	76	gi|405961362|gb|EKC27176.1|Acyloxyacyl hydrolase [Crassostrea gigas]	EKC27176	4.08897e-22	65	92.8189	73	48
SGAL_contig_45820_1	Acylphosphatase- partial	97	gi|72086709|ref|XP_792402.1|PREDICTED: acylphosphatase-1 [Strongylocentrotus purpuratus]	XP_792402	7.01376e-24	70	98.5969	82	58
SGAL_contig_61187_1	Acylphosphatase- partial	74	gi|1002571398|ref|XP_015687237.1|PREDICTED: acylphosphatase-2-like [Protobothrops mucrosquamatus]	XP_015687237	2.71347e-18	63	82.8037	74	47
SGAL_contig_2832_1	acylpyruvase mitochondrial-like	215	gi|676462391|ref|XP_009056253.1|hypothetical protein LOTGIDRAFT_190107 [Lottia gigantea] >gi|556104393|gb|ESO93045.1| hypothetical protein LOTGIDRAFT_190107 [Lottia gigantea]	XP_009056253	2.90842e-105	81	315.079	210	171
SGAL_contig_84159_1	acyltransferase 3	59	gi|503145621|ref|WP_013380282.1|acyltransferase [Eubacterium limosum] >gi|308739301|gb|ADO36961.1| acyltransferase 3 [Eubacterium limosum KIST612]	WP_013380282	6.19748e-07	77	55.0694	40	31
SGAL_contig_2289_1	ADAM family mig-17	420	gi|676452252|ref|XP_009052972.1|hypothetical protein LOTGIDRAFT_174864 [Lottia gigantea] >gi|556107690|gb|ESO96342.1| hypothetical protein LOTGIDRAFT_174864 [Lottia gigantea]	XP_009052972	3.34683e-45	48	177.563	440	212
SGAL_contig_9236_1	ADAM family mig-17	125	gi|871261667|ref|XP_012943310.1|PREDICTED: uncharacterized protein LOC101849240 [Aplysia californica]	XP_012943310	2.97268e-13	48	73.1738	126	61
SGAL_contig_57595_1	ADAM family mig-17	144	gi|676481257|ref|XP_009062315.1|hypothetical protein LOTGIDRAFT_235128 [Lottia gigantea] >gi|556098262|gb|ESO86914.1| hypothetical protein LOTGIDRAFT_235128 [Lottia gigantea]	XP_009062315	1.32112e-14	52	80.8777	125	66
SGAL_contig_45890_1	ADAM family mig-17-like	252	gi|676481257|ref|XP_009062315.1|hypothetical protein LOTGIDRAFT_235128 [Lottia gigantea] >gi|556098262|gb|ESO86914.1| hypothetical protein LOTGIDRAFT_235128 [Lottia gigantea]	XP_009062315	5.33693e-44	55	167.933	230	127
SGAL_contig_51968_1	ADAM family mig-17-like	330	gi|676452252|ref|XP_009052972.1|hypothetical protein LOTGIDRAFT_174864 [Lottia gigantea] >gi|556107690|gb|ESO96342.1| hypothetical protein LOTGIDRAFT_174864 [Lottia gigantea]	XP_009052972	8.80493e-27	45	122.094	331	152
SGAL_contig_66824_1	ADAM family mig-17-like	112	gi|762091290|ref|XP_011428038.1|PREDICTED: ADAM family mig-17-like [Crassostrea gigas]	XP_011428038	3.32471e-20	59	93.9745	111	66
SGAL_contig_2287_1	ADAM family mig-17-like isoform X1	101	gi|871273058|ref|XP_005111802.2|PREDICTED: uncharacterized protein LOC101851690 [Aplysia californica]	XP_005111802	2.59623e-10	49	67.0106	99	49
SGAL_contig_87249_1	adapter molecule Crk	241	gi|524907822|ref|XP_005109023.1|PREDICTED: adapter molecule Crk-like [Aplysia californica]	XP_005109023	2.0733e-104	76	315.849	244	187
SGAL_contig_56752_1	adapter molecule Crk-like	145	gi|524907822|ref|XP_005109023.1|PREDICTED: adapter molecule Crk-like [Aplysia californica]	XP_005109023	1.78889e-51	73	176.407	152	112
SGAL_contig_25347_1	adaptin ear-binding coat-associated 1	301	gi|908413804|ref|XP_013068070.1|PREDICTED: adaptin ear-binding coat-associated protein 1-like [Biomphalaria glabrata]	XP_013068070	1.05284e-101	69	311.612	280	195
SGAL_contig_8063_1	adenine methyltransferase	94	gi|397571536|gb|EJK47848.1|hypothetical protein THAOC_33408 [Thalassiosira oceanica]	EJK47848	3.70055e-08	93	57.3806	32	30
SGAL_contig_10239_1	adenine methyltransferase	89	gi|675884534|ref|XP_009027769.1|hypothetical protein HELRODRAFT_87798, partial [Helobdella robusta] >gi|555690796|gb|ESN94028.1| hypothetical protein HELRODRAFT_87798, partial [Helobdella robusta]	XP_009027769	3.09257e-11	52	65.4698	99	52
SGAL_contig_21093_1	adenine methyltransferase	114	gi|440899350|gb|ELR50662.1|hypothetical protein M91_01401, partial [Bos mutus]	ELR50662	4.85382e-15	87	74.7146	54	47
SGAL_contig_27704_1	adenine methyltransferase	117	gi|440899350|gb|ELR50662.1|hypothetical protein M91_01401, partial [Bos mutus]	ELR50662	5.21794e-07	66	53.5286	68	45
SGAL_contig_28311_1	adenine methyltransferase	87	gi|440899350|gb|ELR50662.1|hypothetical protein M91_01401, partial [Bos mutus]	ELR50662	1.09782e-09	81	60.077	55	45
SGAL_contig_35542_1	adenine methyltransferase	75	gi|440899350|gb|ELR50662.1|hypothetical protein M91_01401, partial [Bos mutus]	ELR50662	1.22592e-15	94	75.0998	53	50
SGAL_contig_36606_1	adenine methyltransferase	57	gi|440899350|gb|ELR50662.1|hypothetical protein M91_01401, partial [Bos mutus]	ELR50662	2.73032e-11	83	63.1586	54	45
SGAL_contig_55502_1	adenine methyltransferase	86	gi|440899350|gb|ELR50662.1|hypothetical protein M91_01401, partial [Bos mutus]	ELR50662	3.53043e-16	90	76.6406	54	49
SGAL_contig_55541_1	adenine methyltransferase	66	gi|440899350|gb|ELR50662.1|hypothetical protein M91_01401, partial [Bos mutus]	ELR50662	1.94011e-10	83	61.2326	53	44
SGAL_contig_65977_1	adenine methyltransferase	99	gi|675884534|ref|XP_009027769.1|hypothetical protein HELRODRAFT_87798, partial [Helobdella robusta] >gi|555690796|gb|ESN94028.1| hypothetical protein HELRODRAFT_87798, partial [Helobdella robusta]	XP_009027769	2.17032e-11	53	66.2402	103	55
SGAL_contig_71302_1	adenine methyltransferase	89	gi|440899350|gb|ELR50662.1|hypothetical protein M91_01401, partial [Bos mutus]	ELR50662	9.23264e-10	87	60.077	39	34
SGAL_contig_97600_1	adenine methyltransferase	72	gi|642069676|emb|CDQ88908.1|unnamed protein product [Oncorhynchus mykiss]	CDQ88908	2.24931e-10	77	63.1586	67	52
SGAL_contig_48064_1	Adenine phosphoribosyltransferase	91	gi|405965289|gb|EKC30672.1|Adenine phosphoribosyltransferase [Crassostrea gigas]	EKC30672	3.82277e-30	74	115.161	91	68
SGAL_contig_4427_1	adenine-specific DNA-methyltransferase	120	gi|446023124|ref|WP_000100979.1|DNA methyltransferase [Streptococcus mitis] >gi|289168090|ref|YP_003446359.1| adenine-specific DNA methylase [Streptococcus mitis B6] >gi|288907657|emb|CBJ22494.1| adenine-specific DNA methylase [Streptococcus mitis B6]	WP_000100979	7.21256e-12	85	72.4034	47	40
SGAL_contig_61737_1	adenomatous polyposis coli homolog isoform X1	80	gi|961142408|ref|XP_014789937.1|PREDICTED: adenomatous polyposis coli homolog isoform X1 [Octopus bimaculoides] >gi|961142411|ref|XP_014789938.1| PREDICTED: adenomatous polyposis coli homolog isoform X1 [Octopus bimaculoides] >gi|961142414|ref|XP_014789939.1| PREDICTED: adenomatous polyposis coli homolog isoform X1 [Octopus bimaculoides] >gi|918278148|gb|KOF62912.1| hypothetical protein OCBIM_220…	XP_014789937	3.95327e-05	80	51.2174	45	36
SGAL_contig_96787_1	adenomatous polyposis coli homolog isoform X1	116	gi|961142408|ref|XP_014789937.1|PREDICTED: adenomatous polyposis coli homolog isoform X1 [Octopus bimaculoides] >gi|961142411|ref|XP_014789938.1| PREDICTED: adenomatous polyposis coli homolog isoform X1 [Octopus bimaculoides] >gi|961142414|ref|XP_014789939.1| PREDICTED: adenomatous polyposis coli homolog isoform X1 [Octopus bimaculoides] >gi|918278148|gb|KOF62912.1| hypothetical protein OCBIM_220…	XP_014789937	2.78282e-15	65	82.8037	106	69
SGAL_contig_63806_1	adenomatous polyposis coli -like	100	gi|908472961|ref|XP_013089200.1|PREDICTED: adenomatous polyposis coli protein-like [Biomphalaria glabrata]	XP_013089200	0.000634417	53	48.1358	101	54
SGAL_contig_60958_1	adenosine 3 -phospho 5 -phosphosulfate transporter 1-like	106	gi|908408891|ref|XP_013065457.1|PREDICTED: adenosine 3'-phospho 5'-phosphosulfate transporter 1-like [Biomphalaria glabrata] >gi|908408893|ref|XP_013065458.1| PREDICTED: adenosine 3'-phospho 5'-phosphosulfate transporter 1-like [Biomphalaria glabrata] >gi|908408895|ref|XP_013065459.1| PREDICTED: adenosine 3'-phospho 5'-phosphosulfate transporter 1-like [Biomphalaria glabrata] >gi|908408897|ref|XP…	XP_013065457	1.53235e-54	94	187.193	106	100
SGAL_contig_103398_1	adenosine deaminase	95	gi|291240895|ref|XP_002740351.1|PREDICTED: adenosine deaminase-like [Saccoglossus kowalevskii]	XP_002740351	4.29032e-17	56	84.3445	94	53
SGAL_contig_31334_1	adenosine deaminase CECR1	68	gi|780091524|ref|XP_011674084.1|PREDICTED: adenosine deaminase AGSA [Strongylocentrotus purpuratus]	XP_011674084	1.79543e-10	78	65.855	50	39
SGAL_contig_100365_1	adenosine deaminase domain-containing 1	91	gi|524912283|ref|XP_005110992.1|PREDICTED: adenosine deaminase domain-containing protein 1-like [Aplysia californica]	XP_005110992	4.40321e-08	57	60.077	90	52
SGAL_contig_80269_1	adenosine deaminase domain-containing 1 isoform X1	128	gi|524912283|ref|XP_005110992.1|PREDICTED: adenosine deaminase domain-containing protein 1-like [Aplysia californica]	XP_005110992	7.14479e-10	52	66.6254	116	61
SGAL_contig_31847_1	adenosine kinase	69	gi|196009239|ref|XP_002114485.1|hypothetical protein TRIADDRAFT_50549 [Trichoplax adhaerens] >gi|190583504|gb|EDV23575.1| hypothetical protein TRIADDRAFT_50549 [Trichoplax adhaerens]	XP_002114485	1.79257e-20	78	92.4337	66	52
SGAL_contig_781_1	adenosine kinase 2	345	gi|762142963|ref|XP_011454716.1|PREDICTED: adenosine kinase 1-like isoform X2 [Crassostrea gigas]	XP_011454716	8.37182e-160	79	464.151	344	274
SGAL_contig_21754_1	adenosine kinase 2	251	gi|762142961|ref|XP_011454715.1|PREDICTED: adenosine kinase 1-like isoform X1 [Crassostrea gigas]	XP_011454715	4.56605e-71	62	234.187	235	146
SGAL_contig_103772_1	adenosine monophosphate- transferase FICD homolog	136	gi|908486297|ref|XP_013093710.1|PREDICTED: adenosine monophosphate-protein transferase FICD-like [Biomphalaria glabrata]	XP_013093710	2.28736e-66	86	223.016	136	118
SGAL_contig_4016_1	adenosine receptor A1-like	77	gi|871249903|ref|XP_012941105.1|PREDICTED: adenosine receptor A1-like [Aplysia californica]	XP_012941105	6.34403e-23	69	100.138	76	53
SGAL_contig_16982_1	adenosine receptor A1-like	75	gi|871249903|ref|XP_012941105.1|PREDICTED: adenosine receptor A1-like [Aplysia californica]	XP_012941105	3.49322e-10	68	65.0846	54	37
SGAL_contig_104358_1	adenosine receptor A1-like	99	gi|524867898|ref|XP_005090756.1|PREDICTED: uncharacterized protein LOC101854920 [Aplysia californica]	XP_005090756	8.33976e-07	57	54.299	76	44
SGAL_contig_7454_1	adenosylhomocysteinase	422	gi|524894013|ref|XP_005103514.1|PREDICTED: adenosylhomocysteinase A-like [Aplysia californica]	XP_005103514	0	91	775.007	422	387
SGAL_contig_7500_1	adenosylhomocysteinase	353	gi|524894013|ref|XP_005103514.1|PREDICTED: adenosylhomocysteinase A-like [Aplysia californica]	XP_005103514	0	93	654.825	352	330
SGAL_contig_8666_1	adenosylhomocysteinase 3	510	gi|762084051|ref|XP_011424495.1|PREDICTED: putative adenosylhomocysteinase 3 isoform X5 [Crassostrea gigas]	XP_011424495	0	93	908.286	508	475
SGAL_contig_30352_1	adenylate cyclase	118	gi|918325904|gb|KOF92075.1|hypothetical protein OCBIM_22007318mg [Octopus bimaculoides]	KOF92075	5.88937e-15	75	81.6481	72	54
SGAL_contig_71158_1	adenylate cyclase	57	gi|325297062|ref|NP_001191535.1|adenylate cyclase [Aplysia californica] >gi|304653867|gb|AAW30401.2| adenylate cyclase [Aplysia californica]	NP_001191535	2.02603e-05	82	51.2174	28	23
SGAL_contig_71808_1	adenylate cyclase	169	gi|676440341|ref|XP_009049146.1|hypothetical protein LOTGIDRAFT_141290, partial [Lottia gigantea] >gi|556111531|gb|ESP00183.1| hypothetical protein LOTGIDRAFT_141290, partial [Lottia gigantea]	XP_009049146	4.41218e-28	59	121.709	157	94
SGAL_contig_61407_1	adenylate cyclase type 2	82	gi|871227779|ref|XP_012937063.1|PREDICTED: adenylate cyclase isoform X1 [Aplysia californica] >gi|871227781|ref|XP_012937064.1| PREDICTED: adenylate cyclase isoform X1 [Aplysia californica] >gi|871227783|ref|XP_012937065.1| PREDICTED: adenylate cyclase isoform X1 [Aplysia californica]	XP_012937063	5.84346e-30	82	123.25	82	68
SGAL_contig_35119_1	adenylate cyclase type 2-like	59	gi|871241871|ref|XP_012939666.1|PREDICTED: uncharacterized protein LOC106012163 [Aplysia californica]	XP_012939666	8.98101e-09	63	59.6918	49	31
SGAL_contig_51223_1	adenylate cyclase type 2-like	182	gi|599127520|gb|AHN53434.1|hypothetical protein, partial [Nuttalliella namaqua]	AHN53434	1.60673e-29	53	122.479	179	95
SGAL_contig_90877_1	adenylate cyclase type 5	84	gi|919086315|ref|XP_013380296.1|PREDICTED: adenylate cyclase type 2-like [Lingula anatina]	XP_013380296	6.74308e-10	65	65.4698	80	52
SGAL_contig_19165_1	adenylate kinase	613	gi|871272625|ref|XP_012945392.1|PREDICTED: adenylate kinase 8-like [Aplysia californica]	XP_012945392	0	85	905.975	597	510
SGAL_contig_3250_1	adenylate kinase 7	706	gi|524901497|ref|XP_005107155.1|PREDICTED: adenylate kinase 7-like [Aplysia californica]	XP_005107155	0	91	1127.08	707	645
SGAL_contig_30450_1	Adenylate kinase 8	478	gi|524907465|ref|XP_005108850.1|PREDICTED: adenylate kinase 8-like [Aplysia californica]	XP_005108850	0	86	761.911	478	412
SGAL_contig_21671_1	adenylate kinase 9	1325	gi|919032202|ref|XP_013399743.1|PREDICTED: adenylate kinase 9-like [Lingula anatina]	XP_013399743	0	72	1411.74	1400	1009
SGAL_contig_50088_1	adenylate kinase 9-like	580	gi|676473792|ref|XP_009059933.1|hypothetical protein LOTGIDRAFT_62291, partial [Lottia gigantea] >gi|556100273|gb|ESO88925.1| hypothetical protein LOTGIDRAFT_62291, partial [Lottia gigantea]	XP_009059933	0	84	610.142	445	374
SGAL_contig_103962_1	adenylate kinase isoenzyme 1 isoform X2	121	gi|871268870|ref|XP_012944623.1|PREDICTED: uncharacterized protein LOC101861621 [Aplysia californica]	XP_012944623	1.57837e-36	77	143.665	121	94
SGAL_contig_20280_1	adenylate kinase isoenzyme 5-like	156	gi|871268870|ref|XP_012944623.1|PREDICTED: uncharacterized protein LOC101861621 [Aplysia californica]	XP_012944623	3.57485e-62	76	218.009	156	120
SGAL_contig_89767_1	adenylate kinase isoenzyme 5-like	145	gi|676444571|ref|XP_009050470.1|hypothetical protein LOTGIDRAFT_113866 [Lottia gigantea] >gi|556110186|gb|ESO98838.1| hypothetical protein LOTGIDRAFT_113866 [Lottia gigantea]	XP_009050470	5.18378e-53	76	182.57	145	111
SGAL_contig_34162_1	Adenylate kinase isoenzyme 6	179	gi|762148225|ref|XP_011412033.1|PREDICTED: adenylate kinase isoenzyme 6-like [Crassostrea gigas] >gi|405974452|gb|EKC39095.1| Adenylate kinase isoenzyme 6 [Crassostrea gigas]	XP_011412033	6.07125e-88	84	268.085	174	147
SGAL_contig_56942_1	adenylate kinase mitochondrial isoform X1	159	gi|524886299|ref|XP_005099746.1|PREDICTED: adenylate kinase-like [Aplysia californica]	XP_005099746	4.12109e-82	87	254.603	158	139
SGAL_contig_28621_1	Adenylosuccinate lyase	149	gi|957848442|ref|XP_014674728.1|PREDICTED: adenylosuccinate lyase-like [Priapulus caudatus]	XP_014674728	1.27525e-64	81	210.69	143	116
SGAL_contig_4029_1	Adenylosuccinate partial	304	gi|762168407|ref|XP_011422576.1|PREDICTED: adenylosuccinate lyase-like [Crassostrea gigas]	XP_011422576	6.65683e-171	88	496.123	297	264
SGAL_contig_47264_1	Adenylosuccinate synthetase isozyme partial	104	gi|908417045|ref|XP_013069805.1|PREDICTED: adenylosuccinate synthetase-like [Biomphalaria glabrata]	XP_013069805	9.33428e-47	88	166.777	104	92
SGAL_contig_49250_1	adenylyl cyclase-associated 2	224	gi|908412408|ref|XP_013067336.1|PREDICTED: adenylyl cyclase-associated protein 2-like [Biomphalaria glabrata]	XP_013067336	5.40732e-86	77	275.018	215	166
SGAL_contig_26148_1	adenylyltransferase and sulfurtransferase MOCS3-like	449	gi|676491954|ref|XP_009065762.1|hypothetical protein LOTGIDRAFT_133196 [Lottia gigantea] >gi|556094852|gb|ESO83505.1| hypothetical protein LOTGIDRAFT_133196 [Lottia gigantea]	XP_009065762	0	77	534.258	409	317
SGAL_contig_74372_1	adhesion G -coupled receptor A3-like	79	gi|871251586|ref|XP_005104508.2|PREDICTED: adhesion G protein-coupled receptor A3-like [Aplysia californica]	XP_005104508	1.12098e-05	67	52.7582	55	37
SGAL_contig_78638_1	adhesion G -coupled receptor E4P	84	gi|908433597|ref|XP_013076691.1|PREDICTED: uncharacterized protein LOC106062924 [Biomphalaria glabrata]	XP_013076691	0.000109134	56	49.6766	76	43
SGAL_contig_102462_1	adhesion G- coupled receptor G2-like	109	gi|676471977|ref|XP_009059346.1|hypothetical protein LOTGIDRAFT_218330 [Lottia gigantea] >gi|556101219|gb|ESO89871.1| hypothetical protein LOTGIDRAFT_218330 [Lottia gigantea]	XP_009059346	4.09347e-49	87	172.94	109	95
SGAL_contig_43818_1	adhesion G -coupled receptor L2 isoform X5	86	gi|908426113|ref|XP_013074114.1|PREDICTED: latrophilin-3-like isoform X6 [Biomphalaria glabrata]	XP_013074114	6.92768e-36	86	140.198	86	74
SGAL_contig_2348_1	adhesive plaque matrix -like isoform X4	361	gi|908400780|ref|XP_013067223.1|PREDICTED: adhesive plaque matrix protein-like isoform X4 [Biomphalaria glabrata]	XP_013067223	3.55161e-30	47	131.724	394	187
SGAL_contig_90214_1	adipocyte enhancer-binding 1-like	122	gi|156340423|ref|XP_001620448.1|hypothetical protein NEMVEDRAFT_v1g223105 [Nematostella vectensis] >gi|156205384|gb|EDO28348.1| predicted protein [Nematostella vectensis]	XP_001620448	9.80465e-16	51	82.0333	121	62
SGAL_contig_32247_1	adipocyte plasma membrane-associated partial	362	gi|762084130|ref|XP_011424539.1|PREDICTED: adipocyte plasma membrane-associated protein-like isoform X2 [Crassostrea gigas] >gi|405977910|gb|EKC42337.1| Adipocyte plasma membrane-associated protein [Crassostrea gigas]	XP_011424539	1.10209e-141	74	421.394	358	266
SGAL_contig_64251_1	adiponectin receptor	412	gi|524881101|ref|XP_005097206.1|PREDICTED: adiponectin receptor protein-like [Aplysia californica]	XP_005097206	0	84	603.208	393	331
SGAL_contig_959_1	ADP,ATP carrier mitochondrial-like	303	gi|908403807|ref|XP_013080689.1|PREDICTED: ADP,ATP carrier protein-like [Biomphalaria glabrata]	XP_013080689	0	95	555.058	298	284
SGAL_contig_1722_1	ADP,ATP carrier mitochondrial-like	302	gi|908403807|ref|XP_013080689.1|PREDICTED: ADP,ATP carrier protein-like [Biomphalaria glabrata]	XP_013080689	0	95	557.37	298	284
SGAL_contig_24886_1	ADP-ribose mitochondrial	281	gi|524874372|ref|XP_005093922.1|PREDICTED: ADP-ribose pyrophosphatase, mitochondrial-like isoform X2 [Aplysia californica]	XP_005093922	8.24363e-135	78	395.586	290	229
SGAL_contig_72059_1	ADP-ribose mitochondrial	60	gi|884959227|ref|XP_012991173.1|PREDICTED: ADP-ribose pyrophosphatase, mitochondrial isoform X1 [Esox lucius]	XP_012991173	3.53819e-17	76	82.8037	60	46
SGAL_contig_83020_1	ADP-ribose mitochondrial	91	gi|405968507|gb|EKC33572.1|ADP-ribose pyrophosphatase, mitochondrial [Crassostrea gigas]	EKC33572	0.000208547	60	46.2098	46	28
SGAL_contig_31824_1	ADP-ribose pyrophosphatase	40	gi|676489540|ref|XP_009064972.1|hypothetical protein LOTGIDRAFT_204741 [Lottia gigantea] >gi|556095713|gb|ESO84366.1| hypothetical protein LOTGIDRAFT_204741 [Lottia gigantea]	XP_009064972	7.31154e-11	79	63.1586	39	31
SGAL_contig_53689_1	ADP-ribosyl-[dinitrogen reductase] glycohydrolase-like	137	gi|762116261|ref|XP_011440958.1|PREDICTED: uncharacterized protein LOC105337764 [Crassostrea gigas] >gi|405967123|gb|EKC32324.1| hypothetical protein CGI_10022258 [Crassostrea gigas]	XP_011440958	1.41336e-49	75	171.785	137	103
SGAL_contig_15266_1	ADP-ribosylarginine hydrolase	131	gi|524913515|ref|XP_005111588.1|PREDICTED: protein ADP-ribosylarginine hydrolase-like isoform X2 [Aplysia californica]	XP_005111588	5.78487e-54	80	185.267	130	104
SGAL_contig_90911_1	ADP-ribosylarginine hydrolase-like	109	gi|871272385|ref|XP_012945338.1|PREDICTED: protein ADP-ribosylarginine hydrolase-like isoform X3 [Aplysia californica]	XP_012945338	2.93544e-48	82	169.859	108	89
SGAL_contig_30027_1	adp-ribosylation factor	198	gi|291222311|ref|XP_002731162.1|PREDICTED: ADP-ribosylation factor 2-B-like [Saccoglossus kowalevskii]	XP_002731162	8.43619e-47	65	165.236	182	120
SGAL_contig_47336_1	ADP-ribosylation factor	113	gi|291222311|ref|XP_002731162.1|PREDICTED: ADP-ribosylation factor 2-B-like [Saccoglossus kowalevskii]	XP_002731162	4.66626e-35	73	131.339	99	73
SGAL_contig_3218_1	ADP-ribosylation factor 1	144	gi|585687138|ref|XP_006820442.1|PREDICTED: uncharacterized protein LOC102805810 [Saccoglossus kowalevskii]	XP_006820442	4.35907e-14	57	79.337	116	67
SGAL_contig_4357_1	ADP-ribosylation factor 1	187	gi|156387456|ref|XP_001634219.1|predicted protein [Nematostella vectensis] >gi|156221300|gb|EDO42156.1| predicted protein [Nematostella vectensis]	XP_001634219	3.60447e-117	93	342.813	183	171
SGAL_contig_4714_1	ADP-ribosylation factor 1	180	gi|156387456|ref|XP_001634219.1|predicted protein [Nematostella vectensis] >gi|156221300|gb|EDO42156.1| predicted protein [Nematostella vectensis]	XP_001634219	8.14664e-112	92	328.946	178	165
SGAL_contig_18021_1	ADP-ribosylation factor 1	223	gi|761902110|ref|XP_003383200.2|PREDICTED: uncharacterized protein LOC100639641 [Amphimedon queenslandica]	XP_003383200	4.16239e-48	64	174.866	212	137
SGAL_contig_19482_1	ADP-ribosylation factor 1	180	gi|524885773|ref|XP_005099490.1|PREDICTED: ADP-ribosylation factor-like protein 1 [Aplysia californica]	XP_005099490	3.48842e-121	97	352.443	180	176
SGAL_contig_29523_1	ADP-ribosylation factor 1	88	gi|946688498|ref|XP_014434826.1|PREDICTED: uncharacterized protein LOC106732794 [Pelodiscus sinensis]	XP_014434826	6.65857e-06	68	53.5286	41	28
SGAL_contig_33950_1	ADP-ribosylation factor 1	96	gi|762075899|ref|XP_011444753.1|PREDICTED: uncharacterized protein LOC105340416 [Crassostrea gigas]	XP_011444753	2.63844e-07	56	58.151	96	54
SGAL_contig_90897_1	ADP-ribosylation factor 13B	97	gi|676496794|ref|XP_009067331.1|hypothetical protein LOTGIDRAFT_135548, partial [Lottia gigantea] >gi|556093378|gb|ESO82031.1| hypothetical protein LOTGIDRAFT_135548, partial [Lottia gigantea]	XP_009067331	2.88636e-37	83	136.346	96	80
SGAL_contig_6352_1	ADP-ribosylation factor 15	76	gi|658897590|ref|XP_008431633.1|PREDICTED: uncharacterized protein LOC103479143 [Poecilia reticulata]	XP_008431633	5.06928e-17	71	82.0333	76	54
SGAL_contig_32709_1	ADP-ribosylation factor 16	181	gi|918325694|gb|KOF91968.1|hypothetical protein OCBIM_22007608mg [Octopus bimaculoides]	KOF91968	3.94393e-59	74	194.512	173	129
SGAL_contig_23667_1	ADP-ribosylation factor 1-like	213	gi|676470151|ref|XP_009058762.1|hypothetical protein LOTGIDRAFT_164018 [Lottia gigantea] >gi|556101783|gb|ESO90435.1| hypothetical protein LOTGIDRAFT_164018 [Lottia gigantea]	XP_009058762	8.56683e-97	80	294.664	204	164
SGAL_contig_5075_1	ADP-ribosylation factor 2	184	gi|524901237|ref|XP_005107029.1|PREDICTED: ADP-ribosylation factor-like protein 2 [Aplysia californica]	XP_005107029	2.31971e-120	97	350.903	184	179
SGAL_contig_9479_1	ADP-ribosylation factor 2	181	gi|742113067|ref|XP_010872862.1|PREDICTED: ADP-ribosylation factor 2 [Esox lucius] >gi|929076479|ref|XP_014048560.1| PREDICTED: ADP-ribosylation factor 2 [Salmo salar] >gi|929097380|ref|XP_014059650.1| PREDICTED: ADP-ribosylation factor 2 [Salmo salar] >gi|209155400|gb|ACI33932.1| ADP-ribosylation factor 1 [Salmo salar] >gi|209731086|gb|ACI66412.1| ADP-ribosylation factor 1 [Salmo salar] >gi|2212…	XP_010872862	5.59148e-120	96	349.747	178	172
SGAL_contig_30051_1	ADP-ribosylation factor 2-binding	76	gi|697842446|ref|XP_009641575.1|PREDICTED: ADP-ribosylation factor-like protein 2-binding protein [Egretta garzetta] >gi|676826013|gb|KFP19681.1| ADP-ribosylation factor-like 2-binding protein [Egretta garzetta]	XP_009641575	3.03538e-18	79	84.3445	64	51
SGAL_contig_69038_1	ADP-ribosylation factor 2-binding	174	gi|524888979|ref|XP_005101053.1|PREDICTED: ADP-ribosylation factor-like protein 2-binding protein [Aplysia californica]	XP_005101053	9.94927e-68	82	216.468	153	126
SGAL_contig_87191_1	ADP-ribosylation factor 2-binding	101	gi|524888979|ref|XP_005101053.1|PREDICTED: ADP-ribosylation factor-like protein 2-binding protein [Aplysia californica]	XP_005101053	1.25737e-27	70	110.538	99	70
SGAL_contig_89541_1	ADP-ribosylation factor 3	95	gi|642099316|emb|CDQ77564.1|unnamed protein product [Oncorhynchus mykiss]	CDQ77564	3.5288e-56	96	183.341	95	92
SGAL_contig_4073_1	ADP-ribosylation factor 4	179	gi|971416866|ref|XP_015148874.1|PREDICTED: ADP-ribosylation factor 4 [Gallus gallus]	XP_015148874	1.66456e-110	93	325.479	179	168
SGAL_contig_94456_1	ADP-ribosylation factor 4C	50	gi|524876000|ref|XP_005094721.1|PREDICTED: ADP-ribosylation factor-like protein 4C [Aplysia californica]	XP_005094721	1.40283e-07	78	54.299	38	30
SGAL_contig_102191_1	ADP-ribosylation factor 4D	72	gi|524876000|ref|XP_005094721.1|PREDICTED: ADP-ribosylation factor-like protein 4C [Aplysia californica]	XP_005094721	1.1671e-24	85	101.679	71	61
SGAL_contig_64877_1	ADP-ribosylation factor 5A	179	gi|524865579|ref|XP_005089618.1|PREDICTED: ADP-ribosylation factor-like protein 5B [Aplysia californica] >gi|524865581|ref|XP_005089619.1| PREDICTED: ADP-ribosylation factor-like protein 5B [Aplysia californica]	XP_005089618	5.60719e-117	96	342.043	179	172
SGAL_contig_44452_1	ADP-ribosylation factor 6	175	gi|41053393|ref|NP_956287.1|ADP-ribosylation factor 6a [Danio rerio] >gi|238624190|ref|NP_001154847.1| ADP-ribosylation factor 6 [Danio rerio] >gi|432937097|ref|XP_004082352.1| PREDICTED: ADP-ribosylation factor 6 [Oryzias latipes] >gi|432945375|ref|XP_004083567.1| PREDICTED: ADP-ribosylation factor 6 [Oryzias latipes] >gi|498934369|ref|XP_004540674.1| PREDICTED: ADP-ribosylation factor 6 [Maylan…	NP_956287	1.20008e-122	99	355.91	175	174
SGAL_contig_83330_1	ADP-ribosylation factor 6	175	gi|908443300|ref|XP_013079786.1|PREDICTED: ADP-ribosylation factor 6 [Biomphalaria glabrata]	XP_013079786	1.10488e-118	98	345.895	175	172
SGAL_contig_75024_1	ADP-ribosylation factor 6 isoform X1	109	gi|676475722|ref|XP_009060563.1|hypothetical protein LOTGIDRAFT_204362 [Lottia gigantea] >gi|556100245|gb|ESO88897.1| hypothetical protein LOTGIDRAFT_204362 [Lottia gigantea]	XP_009060563	7.43448e-61	92	196.438	109	101
SGAL_contig_15021_1	ADP-ribosylation factor 6-interacting 1	214	gi|762158645|ref|XP_011417509.1|PREDICTED: ADP-ribosylation factor-like protein 6-interacting protein 1 [Crassostrea gigas]	XP_011417509	1.71826e-63	72	207.994	188	137
SGAL_contig_67316_1	ADP-ribosylation factor 6-interacting 4	80	gi|908414057|ref|XP_013068203.1|PREDICTED: ADP-ribosylation factor-like protein 6-interacting protein 4 [Biomphalaria glabrata]	XP_013068203	1.21913e-30	85	117.857	78	67
SGAL_contig_17953_1	ADP-ribosylation factor 8A	84	gi|524872727|ref|XP_005093121.1|PREDICTED: ADP-ribosylation factor-like protein 8A [Aplysia californica]	XP_005093121	7.26734e-50	98	167.162	84	83
SGAL_contig_42791_1	ADP-ribosylation factor 8A	84	gi|908407779|ref|XP_013062506.1|PREDICTED: ADP-ribosylation factor-like protein 8A [Biomphalaria glabrata]	XP_013062506	3.18944e-50	98	167.933	84	83
SGAL_contig_16820_1	ADP-ribosylation factor 8B-A	48	gi|443687064|gb|ELT90164.1|hypothetical protein CAPTEDRAFT_213461 [Capitella teleta]	ELT90164	3.40583e-24	97	99.3673	48	47
SGAL_contig_65136_1	ADP-ribosylation factor 8B-A	48	gi|51105050|gb|AAT97085.1|ADP ribosylation factor-like protein [Lymnaea stagnalis]	AAT97085	5.2633e-24	100	97.0561	48	48
SGAL_contig_14318_1	ADP-ribosylation factor GTPase-activating 1-like	248	gi|871268450|ref|XP_005110329.2|PREDICTED: ADP-ribosylation factor GTPase-activating protein 1-like [Aplysia californica] >gi|871275133|ref|XP_005112485.2| PREDICTED: ADP-ribosylation factor GTPase-activating protein 1-like [Aplysia californica]	XP_005110329	8.37707e-08	67	62.3882	71	48
SGAL_contig_38192_1	ADP-ribosylation factor GTPase-activating 2-like isoform X2	344	gi|762116968|ref|XP_011441329.1|PREDICTED: ADP-ribosylation factor GTPase-activating protein 2-like isoform X4 [Crassostrea gigas]	XP_011441329	1.17001e-124	73	381.333	344	254
SGAL_contig_77546_1	ADP-ribosylation factor GTPase-activating 2-like isoform X2	122	gi|405974390|gb|EKC39039.1|ADP-ribosylation factor GTPase-activating protein 2 [Crassostrea gigas]	EKC39039	1.35237e-31	74	127.102	110	82
SGAL_contig_38159_1	ADP-ribosylation factor-binding GGA1 isoform X3	212	gi|524870306|ref|XP_005091938.1|PREDICTED: ADP-ribosylation factor-binding protein GGA1-like [Aplysia californica]	XP_005091938	2.07059e-80	84	266.159	192	162
SGAL_contig_55786_1	ADP-ribosylation factor-binding GGA1-like	160	gi|524870306|ref|XP_005091938.1|PREDICTED: ADP-ribosylation factor-binding protein GGA1-like [Aplysia californica]	XP_005091938	7.79602e-09	53	64.3142	160	85
SGAL_contig_49543_1	ADP-ribosylation factor-related 1	202	gi|908403302|ref|XP_013078472.1|PREDICTED: ADP-ribosylation factor-related protein 1-like [Biomphalaria glabrata] >gi|908403304|ref|XP_013078479.1| PREDICTED: ADP-ribosylation factor-related protein 1-like [Biomphalaria glabrata] >gi|908403306|ref|XP_013078487.1| PREDICTED: ADP-ribosylation factor-related protein 1-like [Biomphalaria glabrata] >gi|908403308|ref|XP_013078495.1| PREDICTED: ADP-ribo…	XP_013078472	2.6392e-108	87	321.627	202	177
SGAL_contig_17358_1	adrenocorticotropic hormone receptor-like	143	gi|524903118|ref|XP_005107774.1|PREDICTED: gastrin/cholecystokinin type B receptor-like [Aplysia californica]	XP_005107774	5.87243e-22	63	100.523	117	74
SGAL_contig_54765_1	adrenodoxin mitochondrial	180	gi|524903681|ref|XP_005108035.1|PREDICTED: adrenodoxin-like protein, mitochondrial [Aplysia californica]	XP_005108035	9.07509e-81	78	249.98	185	146
SGAL_contig_104308_1	adrenodoxin-like isoform X1	112	gi|908498854|ref|XP_013061489.1|PREDICTED: adrenodoxin-like isoform X1 [Biomphalaria glabrata]	XP_013061489	2.66263e-26	70	107.071	103	73
SGAL_contig_6203_1	advillin	815	gi|871222930|ref|XP_012936181.1|PREDICTED: advillin-like [Aplysia californica]	XP_012936181	0	82	1174.46	814	669
SGAL_contig_972_1	advillin isoform X1	819	gi|871222930|ref|XP_012936181.1|PREDICTED: advillin-like [Aplysia californica]	XP_012936181	0	83	1186.4	817	680
SGAL_contig_18278_1	AE003890_10hypothetical protein XF_0391	84	gi|9105225|gb|AAF83201.1|AE003890_10hypothetical protein XF_0391 [Xylella fastidiosa 9a5c]	AAF83201	0.000643179	60	44.669	64	39
SGAL_contig_3856_1	AE016764_186Hypothetical protein c3054	216	gi|26109302|gb|AAN81504.1|AE016764_186Hypothetical protein c3054 [Escherichia coli CFT073]	AAN81504	2.23922e-16	51	83.5741	126	65
SGAL_contig_82728_1	AF246463_1p75 neurotrophin receptor b	75	gi|816959491|gb|AKF08997.1|putative lipoprotein [Sandaracinus amylolyticus]	AKF08997	7.66933e-05	45	50.0618	77	35
SGAL_contig_12617_1	AF255485_1cytochrome oxidase partial (mitochondrion)	119	gi|9049831|gb|AAF82502.1|AF255485_1cytochrome oxidase I, partial (mitochondrion) [Echinometra lucunter]	AAF82502	2.76414e-13	61	73.1738	100	61
SGAL_contig_432_1	AF355375_1 reverse transcriptase	122	gi|999987617|gb|KXJ26730.1|hypothetical protein AC249_AIPGENE9223 [Exaiptasia pallida]	KXJ26730	1.20133e-17	61	86.6557	120	74
SGAL_contig_7484_1	AF355375_1 reverse transcriptase	87	gi|939294335|ref|XP_014266276.1|PREDICTED: uncharacterized protein LOC106675677 [Maylandia zebra]	XP_014266276	2.89341e-05	83	50.0618	36	30
SGAL_contig_7553_1	AF355375_1 reverse transcriptase	151	gi|1007770476|ref|XP_015823485.1|PREDICTED: uncharacterized protein LOC107390974 [Nothobranchius furzeri]	XP_015823485	2.39608e-13	62	77.411	79	49
SGAL_contig_15873_1	AF355375_1 reverse transcriptase	78	gi|512831656|ref|XP_004913210.1|PREDICTED: uncharacterized protein LOC101730969 [Xenopus tropicalis]	XP_004913210	6.98523e-17	69	85.1149	72	50
SGAL_contig_25151_1	AF355375_1 reverse transcriptase	159	gi|939294335|ref|XP_014266276.1|PREDICTED: uncharacterized protein LOC106675677 [Maylandia zebra]	XP_014266276	8.85022e-37	67	137.887	158	106
SGAL_contig_34901_1	AF355375_1 reverse transcriptase	110	gi|919086855|ref|XP_013380543.1|PREDICTED: uncharacterized protein LOC106151709 [Lingula anatina]	XP_013380543	5.37976e-05	64	51.2174	53	34
SGAL_contig_53455_1	AF355375_1 reverse transcriptase	88	gi|512834897|ref|XP_004913647.1|PREDICTED: uncharacterized protein LOC101731862, partial [Xenopus tropicalis]	XP_004913647	1.50136e-10	71	67.3958	56	40
SGAL_contig_58587_1	AF355375_1 reverse transcriptase	47	gi|1007738217|ref|XP_015809543.1|PREDICTED: uncharacterized protein LOC107382070, partial [Nothobranchius furzeri]	XP_015809543	9.02557e-08	78	57.3806	42	33
SGAL_contig_63486_1	AF355375_1 reverse transcriptase	80	gi|47206451|emb|CAF94542.1|unnamed protein product [Tetraodon nigroviridis]	CAF94542	1.62169e-10	74	66.6254	54	40
SGAL_contig_62912_1	AF369891_4endonuclease reverse transcriptase	63	gi|17529698|gb|AAL40415.1|AF369891_4endonuclease/reverse transcriptase [Branchiostoma floridae]	AAL40415	1.70832e-07	58	57.3806	63	37
SGAL_contig_100175_1	AF369891_4endonuclease reverse transcriptase	80	gi|17529698|gb|AAL40415.1|AF369891_4endonuclease/reverse transcriptase [Branchiostoma floridae]	AAL40415	2.71325e-05	65	51.6026	73	48
SGAL_contig_8533_1	AF4 FMR2 family member 4-like	344	gi|919052085|ref|XP_013408030.1|PREDICTED: uncharacterized protein LOC106172003 [Lingula anatina]	XP_013408030	8.97046e-56	52	196.823	355	187
SGAL_contig_11901_1	AF4 FMR2 family member 4-like	84	gi|676469403|ref|XP_009058521.1|hypothetical protein LOTGIDRAFT_163756 [Lottia gigantea] >gi|556102219|gb|ESO90871.1| hypothetical protein LOTGIDRAFT_163756 [Lottia gigantea]	XP_009058521	1.47554e-06	64	54.6842	62	40
SGAL_contig_73061_1	AF4 FMR2 family member 4-like	210	gi|871211643|ref|XP_005091332.2|PREDICTED: AF4/FMR2 family member 4-like [Aplysia californica]	XP_005091332	1.33735e-25	55	115.931	193	108
SGAL_contig_28299_1	AF442732_3reverse transcriptase ribonuclease H partial	88	gi|558158297|ref|XP_006122249.1|PREDICTED: uncharacterized protein LOC102444675 isoform X3 [Pelodiscus sinensis] >gi|946646942|ref|XP_014428640.1| PREDICTED: uncharacterized protein LOC102444675 isoform X1 [Pelodiscus sinensis] >gi|946646945|ref|XP_014428641.1| PREDICTED: uncharacterized protein LOC102444675 isoform X2 [Pelodiscus sinensis]	XP_006122249	5.67309e-10	66	64.6994	57	38
SGAL_contig_31506_1	AF442732_3reverse transcriptase ribonuclease H partial	241	gi|1022760109|gb|KZS06356.1|Uncharacterized protein APZ42_030218 [Daphnia magna]	KZS06356	5.15272e-34	63	141.354	155	99
SGAL_contig_67363_1	AF442732_3reverse transcriptase ribonuclease H partial	70	gi|384495518|gb|EIE86009.1|hypothetical protein RO3G_10719 [Rhizopus delemar RA 99-880]	EIE86009	3.9039e-11	74	68.1662	54	40
SGAL_contig_52315_1	AF448234_1vitamin K-dependent gamma-glutamyl partial	69	gi|18698490|gb|AAL78318.1|AF448234_1vitamin K-dependent gamma-glutamyl carboxylase, partial [Conus imperialis]	AAL78318	0.000108676	61	47.7506	63	39
SGAL_contig_67318_1	AF484080_1voltage-dependent L-type calcium channel alpha-1 subunit isoform b	168	gi|918315689|gb|KOF85150.1|hypothetical protein OCBIM_22020780mg, partial [Octopus bimaculoides]	KOF85150	2.38898e-102	95	313.538	168	161
SGAL_contig_54819_1	AF484083_1voltage-dependent non-L-type calcium channel alpha-1 subunit isoform b	139	gi|29378321|gb|AAO83842.1|AF484083_1voltage-dependent non-L-type calcium channel alpha-1 subunit isoform b [Lymnaea stagnalis]	AAO83842	1.502e-65	87	228.024	139	122
SGAL_contig_78047_1	afadin- and alpha-actinin-binding B-like	84	gi|908470104|ref|XP_013088250.1|PREDICTED: afadin- and alpha-actinin-binding protein-like [Biomphalaria glabrata]	XP_013088250	1.71663e-09	64	63.5438	87	56
SGAL_contig_89697_1	afadin- and alpha-actinin-binding isoform X1	77	gi|524898150|ref|XP_005105528.1|PREDICTED: afadin- and alpha-actinin-binding protein B-like [Aplysia californica]	XP_005105528	3.29508e-29	84	119.398	75	63
SGAL_contig_70433_1	afadin- and alpha-actinin-binding -like isoform X1	102	gi|919067352|ref|XP_013415215.1|PREDICTED: afadin- and alpha-actinin-binding protein B-like [Lingula anatina]	XP_013415215	5.11568e-21	68	97.8265	102	70
SGAL_contig_18770_1	afadin isoform X1	159	gi|908406487|ref|XP_013093185.1|PREDICTED: afadin-like, partial [Biomphalaria glabrata]	XP_013093185	4.46671e-21	61	101.293	144	88
SGAL_contig_20782_1	afadin- partial	467	gi|871232668|ref|XP_012937979.1|PREDICTED: afadin-like [Aplysia californica]	XP_012937979	1.36637e-07	77	65.0846	67	52
SGAL_contig_4190_1	afadin-like isoform X1	555	gi|908406487|ref|XP_013093185.1|PREDICTED: afadin-like, partial [Biomphalaria glabrata]	XP_013093185	0	70	611.298	572	403
SGAL_contig_102154_1	afadin-like isoform X2	153	gi|908406487|ref|XP_013093185.1|PREDICTED: afadin-like, partial [Biomphalaria glabrata]	XP_013093185	1.00767e-21	85	102.834	94	80
SGAL_contig_58623_1	afadin-like isoform X3	464	gi|871232668|ref|XP_012937979.1|PREDICTED: afadin-like [Aplysia californica]	XP_012937979	1.66795e-170	73	542.347	483	356
SGAL_contig_7719_1	AFG3 2	308	gi|961121847|ref|XP_014782784.1|PREDICTED: AFG3-like protein 2 isoform X1 [Octopus bimaculoides] >gi|918299404|gb|KOF73940.1| hypothetical protein OCBIM_22037056mg [Octopus bimaculoides]	XP_014782784	3.17557e-98	73	318.931	303	223
SGAL_contig_18652_1	AFG3 2	419	gi|676478714|ref|XP_009061516.1|hypothetical protein LOTGIDRAFT_127065 [Lottia gigantea] >gi|556099264|gb|ESO87916.1| hypothetical protein LOTGIDRAFT_127065 [Lottia gigantea]	XP_009061516	0	94	751.51	406	383
SGAL_contig_28138_1	AFG3 partial	79	gi|675886566|ref|XP_009028785.1|hypothetical protein HELRODRAFT_69215 [Helobdella robusta] >gi|555689811|gb|ESN93043.1| hypothetical protein HELRODRAFT_69215 [Helobdella robusta]	XP_009028785	1.12562e-39	98	148.288	79	78
SGAL_contig_56160_1	aftiphilin-like isoform X1	326	gi|524876921|ref|XP_005095169.1|PREDICTED: aftiphilin-like isoform X4 [Aplysia californica]	XP_005095169	3.71114e-58	57	212.616	308	178
SGAL_contig_27204_1	AGAP000003-PA	100	gi|158289428|ref|XP_001687752.1|AGAP000003-PA [Anopheles gambiae str. PEST]	XP_001687752	1.52676e-07	79	56.9954	94	75
SGAL_contig_43610_1	AGAP011689	376	gi|871252890|ref|XP_005104976.2|PREDICTED: protein FAM73B-like [Aplysia californica]	XP_005104976	3.10557e-136	74	413.305	391	290
SGAL_contig_3560_1	agglutinin partial	104	gi|694905925|ref|XP_009445416.1|PREDICTED: uncharacterized protein LOC104005936 isoform X1 [Pan troglodytes]	XP_009445416	2.98269e-06	63	53.5286	103	65
SGAL_contig_3816_1	Aggrecan core	127	gi|999969236|gb|KXJ08410.1|Aggrecan core protein [Exaiptasia pallida]	KXJ08410	4.14017e-06	50	55.4546	119	60
SGAL_contig_17883_1	agmatinase	347	gi|405962076|gb|EKC27784.1|Agmatinase, mitochondrial [Crassostrea gigas]	EKC27784	1.48641e-170	83	491.115	324	271
SGAL_contig_18259_1	agrin- partial	95	gi|871227132|ref|XP_012936934.1|PREDICTED: agrin-like [Aplysia californica]	XP_012936934	2.3989e-30	73	122.094	94	69
SGAL_contig_93419_1	agrin- partial	108	gi|871227132|ref|XP_012936934.1|PREDICTED: agrin-like [Aplysia californica]	XP_012936934	9.95712e-26	65	110.153	118	77
SGAL_contig_97838_1	agrin- partial	114	gi|961068534|ref|XP_014769067.1|PREDICTED: agrin-like, partial [Octopus bimaculoides]	XP_014769067	1.83933e-26	69	114.775	113	78
SGAL_contig_77351_1	AIG1-like isoform X1	369	gi|224146305|ref|XP_002325957.1|avirulence-responsive family protein [Populus trichocarpa] >gi|222862832|gb|EEF00339.1| avirulence-responsive family protein [Populus trichocarpa]	XP_002325957	5.10182e-34	51	139.428	329	168
SGAL_contig_31856_1	A-kinase anchor 12	199	gi|798778587|ref|WP_045880788.1|hypothetical protein [Anaplasma phagocytophilum]	WP_045880788	2.6513e-14	55	78.1814	98	54
SGAL_contig_82156_1	A-kinase anchor 13-like isoform X15	97	gi|871211012|ref|XP_005091096.2|PREDICTED: uncharacterized protein LOC101851784 [Aplysia californica]	XP_005091096	1.8958e-14	73	79.337	98	72
SGAL_contig_13806_1	A-kinase anchor 14-like	201	gi|762075704|ref|XP_011443673.1|PREDICTED: A-kinase anchor protein 14-like [Crassostrea gigas] >gi|762075706|ref|XP_011443684.1| PREDICTED: A-kinase anchor protein 14-like [Crassostrea gigas] >gi|405958525|gb|EKC24647.1| A-kinase anchor protein 14 [Crassostrea gigas]	XP_011443673	8.74404e-92	80	279.256	203	163
SGAL_contig_74395_1	A-kinase anchor 17A	168	gi|957828897|ref|XP_014664342.1|PREDICTED: A-kinase anchor protein 17A-like [Priapulus caudatus] >gi|957828899|ref|XP_014664343.1| PREDICTED: A-kinase anchor protein 17A-like [Priapulus caudatus] >gi|957828901|ref|XP_014664344.1| PREDICTED: A-kinase anchor protein 17A-like [Priapulus caudatus] >gi|957828903|ref|XP_014664345.1| PREDICTED: A-kinase anchor protein 17A-like [Priapulus caudatus] >gi|9…	XP_014664342	2.45096e-14	70	80.4925	123	87
SGAL_contig_97183_1	A-kinase anchor 17A-like	96	gi|961070029|ref|XP_014774170.1|PREDICTED: A-kinase anchor protein 17A-like [Octopus bimaculoides] >gi|918338282|gb|KOF99616.1| hypothetical protein OCBIM_22014452mg [Octopus bimaculoides]	XP_014774170	1.34723e-33	84	130.954	95	80
SGAL_contig_101287_1	A-kinase anchor 17A-like	81	gi|908410012|ref|XP_013066059.1|PREDICTED: A-kinase anchor protein 17A-like [Biomphalaria glabrata]	XP_013066059	1.39027e-29	86	122.094	76	66
SGAL_contig_49707_1	A-kinase anchor 7 isoform gamma isoform X2	231	gi|260799324|ref|XP_002594647.1|hypothetical protein BRAFLDRAFT_131751 [Branchiostoma floridae] >gi|229279882|gb|EEN50658.1| hypothetical protein BRAFLDRAFT_131751 [Branchiostoma floridae]	XP_002594647	4.47668e-27	68	120.553	119	82
SGAL_contig_6348_1	A-kinase anchor 9-like	455	gi|871216629|ref|XP_005093244.2|PREDICTED: A-kinase anchor protein 9-like [Aplysia californica]	XP_005093244	3.84509e-86	62	302.368	480	300
SGAL_contig_7220_1	A-kinase anchor 9-like	578	gi|871216629|ref|XP_005093244.2|PREDICTED: A-kinase anchor protein 9-like [Aplysia californica]	XP_005093244	2.59963e-76	56	278.1	600	339
SGAL_contig_11524_1	A-kinase anchor 9-like	400	gi|871216629|ref|XP_005093244.2|PREDICTED: A-kinase anchor protein 9-like [Aplysia californica]	XP_005093244	1.14224e-89	63	310.457	422	268
SGAL_contig_11715_1	A-kinase anchor 9-like	786	gi|871216629|ref|XP_005093244.2|PREDICTED: A-kinase anchor protein 9-like [Aplysia californica]	XP_005093244	1.75584e-92	54	332.413	814	446
SGAL_contig_28071_1	A-kinase anchor 9-like	1051	gi|871216629|ref|XP_005093244.2|PREDICTED: A-kinase anchor protein 9-like [Aplysia californica]	XP_005093244	6.43744e-37	54	163.31	398	217
SGAL_contig_45960_1	A-kinase anchor 9-like	111	gi|871216629|ref|XP_005093244.2|PREDICTED: A-kinase anchor protein 9-like [Aplysia californica]	XP_005093244	7.71783e-14	76	78.1814	77	59
SGAL_contig_55107_1	A-kinase anchor 9-like	229	gi|871216629|ref|XP_005093244.2|PREDICTED: A-kinase anchor protein 9-like [Aplysia californica]	XP_005093244	5.81618e-24	47	112.464	242	116
SGAL_contig_87606_1	A-kinase anchor 9-like	158	gi|871216629|ref|XP_005093244.2|PREDICTED: A-kinase anchor protein 9-like [Aplysia californica]	XP_005093244	7.31013e-14	71	80.1073	100	71
SGAL_contig_103633_1	A-kinase anchor 9-like	90	gi|957839991|ref|XP_014670284.1|PREDICTED: tropomyosin-like [Priapulus caudatus]	XP_014670284	1.59018e-06	71	53.9138	88	63
SGAL_contig_41129_1	A-kinase anchor mitochondrial-like isoform X1	426	gi|871216042|ref|XP_005093022.2|PREDICTED: A-kinase anchor protein 1, mitochondrial-like isoform X2 [Aplysia californica]	XP_005093022	1.62314e-107	75	349.362	273	206
SGAL_contig_27808_1	A-kinase anchor partial	82	gi|449277066|gb|EMC85373.1|hypothetical protein A306_06281, partial [Columba livia]	EMC85373	6.3928e-09	61	58.9214	84	52
SGAL_contig_9817_1	akirin-2-like	195	gi|595469880|gb|AHM27301.1|akirin 2 [Haliotis diversicolor]	AHM27301	5.59226e-66	73	213.001	198	145
SGAL_contig_12396_1	AKT-interacting isoform X1	250	gi|524897823|ref|XP_005105368.1|PREDICTED: AKT-interacting protein-like isoform X2 [Aplysia californica]	XP_005105368	4.20542e-108	81	326.635	227	186
SGAL_contig_68181_1	aladin isoform X1	91	gi|585715879|ref|XP_006825420.1|PREDICTED: aladin-like [Saccoglossus kowalevskii]	XP_006825420	1.64583e-34	80	133.65	89	72
SGAL_contig_92249_1	aladin isoform X2	86	gi|826268906|ref|XP_012505753.1|PREDICTED: aladin [Propithecus coquereli]	XP_012505753	1.37202e-09	64	63.929	71	46
SGAL_contig_94034_1	aladin-like	92	gi|918999346|ref|XP_013399135.1|PREDICTED: aladin-like [Lingula anatina]	XP_013399135	5.11301e-34	81	131.724	91	74
SGAL_contig_8447_1	alanine aminotransferase 2-like	485	gi|524907491|ref|XP_005108862.1|PREDICTED: alanine aminotransferase 2-like [Aplysia californica] >gi|524907493|ref|XP_005108863.1| PREDICTED: alanine aminotransferase 2-like [Aplysia californica]	XP_005108862	0	85	733.791	485	414
SGAL_contig_13349_1	alanine aminotransferase 2-like	506	gi|676446573|ref|XP_009051124.1|hypothetical protein LOTGIDRAFT_114341 [Lottia gigantea] >gi|556109788|gb|ESO98440.1| hypothetical protein LOTGIDRAFT_114341 [Lottia gigantea]	XP_009051124	0	90	816.609	478	431
SGAL_contig_46099_1	alanine racemase	134	gi|676428345|ref|XP_009045245.1|hypothetical protein LOTGIDRAFT_230095 [Lottia gigantea] >gi|556115111|gb|ESP03763.1| hypothetical protein LOTGIDRAFT_230095 [Lottia gigantea]	XP_009045245	5.27741e-18	58	88.1965	107	63
SGAL_contig_46591_1	alanine racemase	70	gi|676428345|ref|XP_009045245.1|hypothetical protein LOTGIDRAFT_230095 [Lottia gigantea] >gi|556115111|gb|ESP03763.1| hypothetical protein LOTGIDRAFT_230095 [Lottia gigantea]	XP_009045245	3.25412e-17	72	83.5741	70	51
SGAL_contig_83344_1	alanine racemase	100	gi|871224031|ref|XP_012936386.1|PREDICTED: alanine racemase, catabolic-like [Aplysia californica]	XP_012936386	4.69441e-39	78	146.362	99	78
SGAL_contig_72667_1	alanine--glyoxylate aminotransferase 2-like	273	gi|871277632|ref|XP_005113233.2|PREDICTED: 5-phosphohydroxy-L-lysine phospho-lyase-like [Aplysia californica]	XP_005113233	2.98392e-135	80	404.831	272	220
SGAL_contig_105327_1	alanine--glyoxylate aminotransferase mitochondrial-like	83	gi|908459977|ref|XP_013085062.1|PREDICTED: alanine--glyoxylate aminotransferase 2, mitochondrial-like [Biomphalaria glabrata]	XP_013085062	7.2245e-13	68	69.3218	57	39
SGAL_contig_978_1	alanine--tRNA cytoplasmic	968	gi|676493484|ref|XP_009066253.1|hypothetical protein LOTGIDRAFT_197664 [Lottia gigantea] >gi|556094418|gb|ESO83071.1| hypothetical protein LOTGIDRAFT_197664 [Lottia gigantea]	XP_009066253	0	85	1512.28	963	819
SGAL_contig_21229_1	alanine--tRNA cytoplasmic	502	gi|919077489|ref|XP_013419865.1|PREDICTED: alanine--tRNA ligase, cytoplasmic-like [Lingula anatina]	XP_013419865	0	71	556.984	469	333
SGAL_contig_31554_1	alanine-tRNA ligase	99	gi|908507408|ref|XP_013064489.1|PREDICTED: alanine--tRNA ligase, cytoplasmic-like isoform X3 [Biomphalaria glabrata]	XP_013064489	1.55175e-19	68	93.5893	101	69
SGAL_contig_51982_1	alanine--tRNA ligase	168	gi|908484199|ref|XP_013093022.1|PREDICTED: alanine--tRNA ligase-like, partial [Biomphalaria glabrata]	XP_013093022	1.50329e-36	72	136.346	111	80
SGAL_contig_2776_1	alanyl-tRNA editing Aarsd1	422	gi|762123742|ref|XP_011444862.1|PREDICTED: alanyl-tRNA editing protein Aarsd1-like [Crassostrea gigas]	XP_011444862	2.99738e-173	76	504.597	410	315
SGAL_contig_7920_1	Alcohol dehydrogenase class-3	379	gi|676474318|ref|XP_009060108.1|hypothetical protein LOTGIDRAFT_228995 [Lottia gigantea] >gi|556100413|gb|ESO89065.1| hypothetical protein LOTGIDRAFT_228995 [Lottia gigantea]	XP_009060108	0	89	643.654	375	337
SGAL_contig_78470_1	aldehyde dehydrogenase	109	gi|585657828|ref|XP_006815903.1|PREDICTED: aldehyde dehydrogenase 5, mitochondrial-like, partial [Saccoglossus kowalevskii]	XP_006815903	1.47084e-30	72	119.783	98	71
SGAL_contig_80275_1	aldehyde dehydrogenase	82	gi|908425632|ref|XP_013073942.1|PREDICTED: aldehyde dehydrogenase family 16 member A1-like [Biomphalaria glabrata]	XP_013073942	2.70187e-22	72	100.908	81	59
SGAL_contig_96488_1	aldehyde dehydrogenase family 16 member A1	87	gi|443696027|gb|ELT96808.1|hypothetical protein CAPTEDRAFT_177352 [Capitella teleta]	ELT96808	7.59868e-36	87	139.428	87	76
SGAL_contig_64944_1	aldehyde dehydrogenase family 16 member A1-like	203	gi|46249667|gb|AAH68965.1|LOC414586 protein, partial [Xenopus laevis]	AAH68965	4.72355e-77	78	258.84	188	148
SGAL_contig_86621_1	Aldehyde dehydrogenase family 8 member A1	64	gi|676478082|ref|XP_009061322.1|hypothetical protein LOTGIDRAFT_193864, partial [Lottia gigantea] >gi|556099356|gb|ESO88008.1| hypothetical protein LOTGIDRAFT_193864, partial [Lottia gigantea]	XP_009061322	6.29859e-20	79	92.0485	62	49
SGAL_contig_4536_1	Aldehyde mitochondrial	519	gi|762077372|ref|XP_011450475.1|PREDICTED: aldehyde dehydrogenase, mitochondrial-like [Crassostrea gigas] >gi|405965075|gb|EKC30500.1| Aldehyde dehydrogenase, mitochondrial [Crassostrea gigas]	XP_011450475	0	85	804.668	516	442
SGAL_contig_12088_1	aldo keto reductase	227	gi|676427607|ref|XP_009045002.1|hypothetical protein LOTGIDRAFT_237410 [Lottia gigantea] >gi|556115653|gb|ESP04305.1| hypothetical protein LOTGIDRAFT_237410 [Lottia gigantea]	XP_009045002	1.52945e-112	80	338.576	227	183
SGAL_contig_27323_1	aldo-keto reductase family 1 member B10-like	317	gi|676439638|ref|XP_009048917.1|hypothetical protein LOTGIDRAFT_207783 [Lottia gigantea] >gi|556111744|gb|ESP00396.1| hypothetical protein LOTGIDRAFT_207783 [Lottia gigantea]	XP_009048917	5.30372e-108	69	330.102	317	221
SGAL_contig_18272_1	aldose 1-epimerase-like	347	gi|524864626|ref|XP_005089148.1|PREDICTED: aldose 1-epimerase-like [Aplysia californica]	XP_005089148	2.79695e-142	75	419.468	345	260
SGAL_contig_27076_1	aldose reductase-like	170	gi|676495415|ref|XP_009066884.1|hypothetical protein LOTGIDRAFT_207435 [Lottia gigantea] >gi|556093724|gb|ESO82377.1| hypothetical protein LOTGIDRAFT_207435 [Lottia gigantea]	XP_009066884	3.30642e-64	75	211.846	170	128
SGAL_contig_52020_1	aldose reductase-like	285	gi|676495497|ref|XP_009066911.1|hypothetical protein LOTGIDRAFT_207439 [Lottia gigantea] >gi|556093754|gb|ESO82407.1| hypothetical protein LOTGIDRAFT_207439 [Lottia gigantea]	XP_009066911	3.89326e-143	80	418.313	286	231
SGAL_contig_86124_1	aldose reductase-like	52	gi|676430754|ref|XP_009046030.1|hypothetical protein LOTGIDRAFT_199368 [Lottia gigantea] >gi|556114579|gb|ESP03231.1| hypothetical protein LOTGIDRAFT_199368 [Lottia gigantea]	XP_009046030	7.4309e-07	62	54.299	48	30
SGAL_contig_30532_1	aldose reductase-related 2-like	319	gi|906458352|gb|KNC21576.1|hypothetical protein FF38_05882 [Lucilia cuprina]	KNC21576	7.474e-97	63	301.982	311	196
SGAL_contig_3095_1	Alkaline tissue-nonspecific isozyme	487	gi|676491594|ref|XP_009065646.1|hypothetical protein LOTGIDRAFT_236474 [Lottia gigantea] >gi|556094962|gb|ESO83615.1| hypothetical protein LOTGIDRAFT_236474 [Lottia gigantea]	XP_009065646	0	68	531.946	490	338
SGAL_contig_32908_1	alkaline tissue-nonspecific isozyme	181	gi|934161389|gb|KPM09827.1|alkaline phosphatase, tissue-nonspecific isozyme-like protein [Sarcoptes scabiei]	KPM09827	3.28796e-59	74	203.756	177	131
SGAL_contig_45319_1	Alkaline tissue-nonspecific isozyme	559	gi|762125991|ref|XP_011446037.1|PREDICTED: alkaline phosphatase-like [Crassostrea gigas]	XP_011446037	3.6845e-167	70	498.819	454	320
SGAL_contig_59264_1	Alkaline tissue-nonspecific isozyme	237	gi|762095347|ref|XP_011430173.1|PREDICTED: alkaline phosphatase, tissue-nonspecific isozyme-like isoform X1 [Crassostrea gigas] >gi|405952830|gb|EKC20593.1| Alkaline phosphatase, tissue-nonspecific isozyme [Crassostrea gigas]	XP_011430173	8.27528e-73	70	242.662	224	159
SGAL_contig_90706_1	alkylated DNA repair alkB homolog 1-like	151	gi|524880150|ref|XP_005096742.1|PREDICTED: alkylated DNA repair protein alkB homolog 1-like [Aplysia californica] >gi|524880152|ref|XP_005096743.1| PREDICTED: alkylated DNA repair protein alkB homolog 1-like [Aplysia californica] >gi|524880156|ref|XP_005096745.1| PREDICTED: alkylated DNA repair protein alkB homolog 1-like [Aplysia californica] >gi|524880158|ref|XP_005096746.1| PREDICTED: alkylate…	XP_005096742	2.50349e-37	66	143.665	129	86
SGAL_contig_7749_1	allene oxide synthase-lipoxygenase -like	575	gi|871224593|ref|XP_005095778.2|PREDICTED: allene oxide synthase-lipoxygenase protein-like [Aplysia californica]	XP_005095778	0	80	811.216	579	467
SGAL_contig_15418_1	allene oxide synthase-lipoxygenase -like	162	gi|908479783|ref|XP_013091569.1|PREDICTED: allene oxide synthase-lipoxygenase protein-like [Biomphalaria glabrata]	XP_013091569	1.00595e-45	66	160.229	157	105
SGAL_contig_37506_1	allene oxide synthase-lipoxygenase -like	76	gi|676459489|ref|XP_009055317.1|hypothetical protein LOTGIDRAFT_209217 [Lottia gigantea] >gi|556105030|gb|ESO93682.1| hypothetical protein LOTGIDRAFT_209217 [Lottia gigantea]	XP_009055317	2.84253e-19	79	91.6633	72	57
SGAL_contig_47385_1	allene oxide synthase-lipoxygenase -like	272	gi|871224593|ref|XP_005095778.2|PREDICTED: allene oxide synthase-lipoxygenase protein-like [Aplysia californica]	XP_005095778	8.71932e-120	77	370.163	272	212
SGAL_contig_85408_1	allene oxide synthase-lipoxygenase -like	154	gi|871224593|ref|XP_005095778.2|PREDICTED: allene oxide synthase-lipoxygenase protein-like [Aplysia californica]	XP_005095778	8.98269e-73	86	242.662	155	134
SGAL_contig_88981_1	allene oxide synthase-lipoxygenase -like	69	gi|196002601|ref|XP_002111168.1|hypothetical protein TRIADDRAFT_50085 [Trichoplax adhaerens] >gi|190587119|gb|EDV27172.1| hypothetical protein TRIADDRAFT_50085 [Trichoplax adhaerens]	XP_002111168	1.30192e-16	73	83.5741	69	51
SGAL_contig_98633_1	allene oxide synthase-lipoxygenase -like	96	gi|908464576|ref|XP_013086500.1|PREDICTED: allene oxide synthase-lipoxygenase protein-like [Biomphalaria glabrata]	XP_013086500	3.26097e-34	78	132.494	96	75
SGAL_contig_3959_1	allograft inflammatory factor 1	149	gi|871270755|ref|XP_005111045.2|PREDICTED: allograft inflammatory factor 1-like [Aplysia californica]	XP_005111045	1.94887e-66	79	211.075	149	119
SGAL_contig_69356_1	all-trans retinoic acid-induced differentiation factor	127	gi|926626373|ref|XP_013778720.1|PREDICTED: all-trans retinoic acid-induced differentiation factor-like [Limulus polyphemus]	XP_013778720	1.73038e-16	61	82.8037	105	65
SGAL_contig_75618_1	all-trans retinoic acid-induced differentiation factor	90	gi|762135476|ref|XP_011450988.1|PREDICTED: all-trans retinoic acid-induced differentiation factor-like [Crassostrea gigas]	XP_011450988	1.72618e-24	67	102.834	86	58
SGAL_contig_30543_1	all-trans-retinol 13,14-reductase	238	gi|908461620|ref|XP_013085594.1|PREDICTED: putative all-trans-retinol 13,14-reductase isoform X5 [Biomphalaria glabrata]	XP_013085594	1.34241e-95	73	302.368	241	177
SGAL_contig_42009_1	all-trans-retinol 13,14-reductase	302	gi|524864685|ref|XP_005089177.1|PREDICTED: putative all-trans-retinol 13,14-reductase [Aplysia californica]	XP_005089177	5.54292e-121	73	373.244	300	220
SGAL_contig_71310_1	all-trans-retinol 13,14-reductase	76	gi|524864685|ref|XP_005089177.1|PREDICTED: putative all-trans-retinol 13,14-reductase [Aplysia californica]	XP_005089177	3.18997e-16	71	82.8037	76	54
SGAL_contig_1509_1	alpha 1 type 1 partial	74	gi|908410834|ref|XP_013066500.1|PREDICTED: collagen alpha-1(I) chain-like [Biomphalaria glabrata]	XP_013066500	6.7377e-25	81	108.227	71	58
SGAL_contig_36205_1	alpha amylase 2	219	gi|126697308|gb|ABO26611.1|alpha amylase 2 [Haliotis discus discus] >gi|441415494|dbj|BAM74657.1| alpha-amylase [Haliotis discus hannai]	ABO26611	6.77594e-77	77	256.529	199	154
SGAL_contig_52037_1	alpha- and gamma-adaptin-binding p34	100	gi|919018307|ref|XP_013393387.1|PREDICTED: alpha- and gamma-adaptin-binding protein p34-like [Lingula anatina]	XP_013393387	1.59253e-23	73	102.449	91	67
SGAL_contig_57856_1	Alpha- and gamma-adaptin-binding p34	254	gi|919018307|ref|XP_013393387.1|PREDICTED: alpha- and gamma-adaptin-binding protein p34-like [Lingula anatina]	XP_013393387	1.15654e-72	72	238.81	207	150
SGAL_contig_91402_1	alpha beta hydrolase domain-containing 11	102	gi|556965457|ref|XP_005992297.1|PREDICTED: alpha/beta hydrolase domain-containing protein 11 [Latimeria chalumnae]	XP_005992297	4.72135e-24	69	103.605	101	70
SGAL_contig_87689_1	alpha beta hydrolase domain-containing 11-like	92	gi|970901896|ref|XP_015116727.1|PREDICTED: alpha/beta hydrolase domain-containing protein 11-like isoform X2 [Diachasma alloeum]	XP_015116727	1.01507e-12	77	71.633	63	49
SGAL_contig_91334_1	alpha beta hydrolase domain-containing 13-like	125	gi|524888428|ref|XP_005100785.1|PREDICTED: alpha/beta hydrolase domain-containing protein 13-like [Aplysia californica]	XP_005100785	4.31401e-30	64	121.709	98	63
SGAL_contig_34449_1	alpha beta hydrolase domain-containing 14B-like	166	gi|449274934|gb|EMC83961.1|Abhydrolase domain-containing protein 14B, partial [Columba livia]	EMC83961	6.4966e-45	67	157.532	170	114
SGAL_contig_40073_1	alpha- kinase 1	289	gi|961104280|ref|XP_014776572.1|PREDICTED: alpha-protein kinase 1-like [Octopus bimaculoides]	XP_014776572	1.06572e-29	64	125.176	137	88
SGAL_contig_75930_1	alpha- kinase 1	83	gi|961104280|ref|XP_014776572.1|PREDICTED: alpha-protein kinase 1-like [Octopus bimaculoides]	XP_014776572	8.66571e-11	68	65.855	54	37
SGAL_contig_69638_1	alpha- kinase 1 isoform X1	139	gi|676494770|ref|XP_009066671.1|hypothetical protein LOTGIDRAFT_184684 [Lottia gigantea] >gi|556094228|gb|ESO82881.1| hypothetical protein LOTGIDRAFT_184684 [Lottia gigantea]	XP_009066671	5.09259e-50	76	170.629	138	105
SGAL_contig_30610_1	Alpha- kinase vwkA	385	gi|762140243|ref|XP_011453287.1|PREDICTED: uncharacterized protein LOC105346430 [Crassostrea gigas] >gi|405963369|gb|EKC28948.1| hypothetical protein CGI_10012792 [Crassostrea gigas]	XP_011453287	1.01975e-127	75	384.03	296	224
SGAL_contig_29021_1	alpha- kinase vwkA-like	372	gi|676452344|ref|XP_009053002.1|hypothetical protein LOTGIDRAFT_174891 [Lottia gigantea] >gi|556107670|gb|ESO96322.1| hypothetical protein LOTGIDRAFT_174891 [Lottia gigantea]	XP_009053002	1.86277e-47	51	174.866	300	154
SGAL_contig_85335_1	Alpha- partial	74	gi|919066422|ref|XP_013414749.1|PREDICTED: alpha-taxilin-like [Lingula anatina]	XP_013414749	1.06259e-22	87	100.523	73	64
SGAL_contig_1077_1	alpha- sarcomeric isoform X1	889	gi|908415937|ref|XP_013069208.1|PREDICTED: alpha-actinin, sarcomeric-like isoform X1 [Biomphalaria glabrata]	XP_013069208	0	96	1713.74	888	857
SGAL_contig_34580_1	alpha- sarcomeric-like isoform X1	145	gi|908415939|ref|XP_013069209.1|PREDICTED: alpha-actinin, sarcomeric-like isoform X2 [Biomphalaria glabrata]	XP_013069209	7.02003e-94	98	301.982	145	143
SGAL_contig_67419_1	alpha- sarcomeric-like isoform X1	199	gi|908415939|ref|XP_013069209.1|PREDICTED: alpha-actinin, sarcomeric-like isoform X2 [Biomphalaria glabrata]	XP_013069209	5.53326e-120	92	373.244	199	185
SGAL_contig_101433_1	alpha-(1,3)-fucosyltransferase 11	142	gi|919007835|ref|XP_013388771.1|PREDICTED: alpha-(1,3)-fucosyltransferase 11-like [Lingula anatina]	XP_013388771	3.97047e-16	60	84.7297	104	63
SGAL_contig_361_1	alpha-(1,3)-fucosyltransferase 4-like	70	gi|871220687|ref|XP_012935795.1|PREDICTED: alpha-(1,3)-fucosyltransferase 4-like [Aplysia californica]	XP_012935795	1.6952e-10	80	65.4698	47	38
SGAL_contig_47591_1	alpha-(1,3)-fucosyltransferase C	146	gi|926623451|ref|XP_013777144.1|PREDICTED: glycoprotein 3-alpha-L-fucosyltransferase A-like [Limulus polyphemus]	XP_013777144	4.55231e-21	55	97.8265	138	76
SGAL_contig_78516_1	Alpha-(1,3)-fucosyltransferase C	155	gi|762150506|ref|XP_011413210.1|PREDICTED: alpha-(1,3)-fucosyltransferase 9-like [Crassostrea gigas]	XP_011413210	1.21822e-15	50	82.8037	155	79
SGAL_contig_96363_1	Alpha-(1,3)-fucosyltransferase C	75	gi|1022771203|gb|KZS15541.1|Alpha-(1,3)-fucosyltransferase C [Daphnia magna]	KZS15541	7.30737e-09	61	61.2326	73	45
SGAL_contig_22179_1	alpha-(1,3)-fucosyltransferase C-like	448	gi|871227772|ref|XP_012937061.1|PREDICTED: alpha-(1,3)-fucosyltransferase C-like [Aplysia californica]	XP_012937061	1.74237e-78	57	262.307	365	210
SGAL_contig_99474_1	alpha-(1,3)-fucosyltransferase C-like	76	gi|871228173|ref|XP_012937150.1|PREDICTED: glycoprotein 3-alpha-L-fucosyltransferase A-like [Aplysia californica]	XP_012937150	8.2463e-19	71	89.7373	76	54
SGAL_contig_78388_1	Alpha-1,2-mannosyltransferase ALG9	84	gi|957863289|ref|XP_014679872.1|PREDICTED: alpha-1,2-mannosyltransferase ALG9-like, partial [Priapulus caudatus]	XP_014679872	9.81213e-33	82	128.642	85	70
SGAL_contig_12586_1	alpha-1,3 1,6-mannosyltransferase ALG2	319	gi|524897404|ref|XP_005105163.1|PREDICTED: alpha-1,3/1,6-mannosyltransferase ALG2-like [Aplysia californica]	XP_005105163	1.10837e-147	78	434.491	321	251
SGAL_contig_82069_1	Alpha-1,3-mannosyl-glyco 2-beta-N-acetylglucosaminyltransferase	97	gi|762140227|ref|XP_011453279.1|PREDICTED: alpha-1,3-mannosyl-glycoprotein 2-beta-N-acetylglucosaminyltransferase-like isoform X4 [Crassostrea gigas]	XP_011453279	1.62457e-31	86	124.405	81	70
SGAL_contig_70029_1	alpha-1,3-mannosyl-glyco 4-beta-N-acetylglucosaminyltransferase B-like	114	gi|642099574|emb|CDQ77429.1|unnamed protein product [Oncorhynchus mykiss]	CDQ77429	1.38977e-12	70	71.2478	74	52
SGAL_contig_98746_1	Alpha-1,3-mannosyl-glyco 4-beta-N-acetylglucosaminyltransferase C	117	gi|676436291|ref|XP_009047834.1|hypothetical protein LOTGIDRAFT_172688 [Lottia gigantea] >gi|556112863|gb|ESP01515.1| hypothetical protein LOTGIDRAFT_172688 [Lottia gigantea]	XP_009047834	4.97874e-24	65	105.145	106	69
SGAL_contig_77450_1	Alpha-1,6-mannosyl-glyco 2-beta-N-acetylglucosaminyltransferase	91	gi|908449776|ref|XP_013081893.1|PREDICTED: alpha-1,6-mannosyl-glycoprotein 2-beta-N-acetylglucosaminyltransferase-like [Biomphalaria glabrata]	XP_013081893	2.96659e-25	75	105.916	90	68
SGAL_contig_17732_1	alpha-1,6-mannosyl-glyco 2-beta-N-acetylglucosaminyltransferase-like	273	gi|871271344|ref|XP_012945137.1|PREDICTED: alpha-1,6-mannosyl-glycoprotein 2-beta-N-acetylglucosaminyltransferase-like [Aplysia californica]	XP_012945137	9.49666e-148	84	434.876	265	225
SGAL_contig_54009_1	alpha-1,6-mannosylglyco 6-beta-N-acetylglucosaminyltransferase A	103	gi|871249939|ref|XP_012941114.1|PREDICTED: alpha-1,6-mannosylglycoprotein 6-beta-N-acetylglucosaminyltransferase A-like [Aplysia californica]	XP_012941114	3.7263e-50	88	179.104	105	93
SGAL_contig_45094_1	alpha-1,6-mannosylglyco 6-beta-N-acetylglucosaminyltransferase A-like	210	gi|871249939|ref|XP_012941114.1|PREDICTED: alpha-1,6-mannosylglycoprotein 6-beta-N-acetylglucosaminyltransferase A-like [Aplysia californica]	XP_012941114	5.56484e-114	89	354.755	210	188
SGAL_contig_28117_1	alpha-1,6-mannosylglyco 6-beta-N-acetylglucosaminyltransferase A-like isoform X1	101	gi|762096488|ref|XP_011430777.1|PREDICTED: alpha-1,6-mannosylglycoprotein 6-beta-N-acetylglucosaminyltransferase A-like isoform X3 [Crassostrea gigas]	XP_011430777	1.08022e-28	66	119.783	99	66
SGAL_contig_86887_1	alpha-1A adrenergic receptor-like	95	gi|871218059|ref|XP_005093736.2|PREDICTED: melatonin receptor type 1B-B-like [Aplysia californica]	XP_005093736	1.62056e-32	78	127.872	97	76
SGAL_contig_9370_1	alpha-1-antitrypsin homolog	56	gi|676484267|ref|XP_009063291.1|hypothetical protein LOTGIDRAFT_129837 [Lottia gigantea] >gi|556097390|gb|ESO86042.1| hypothetical protein LOTGIDRAFT_129837 [Lottia gigantea]	XP_009063291	1.45824e-09	71	59.6918	53	38
SGAL_contig_37486_1	alpha-2 adrenergic receptor-like	129	gi|524876243|ref|XP_005094840.1|PREDICTED: alpha-2 adrenergic receptor-like [Aplysia californica] >gi|524876245|ref|XP_005094841.1| PREDICTED: alpha-2 adrenergic receptor-like [Aplysia californica]	XP_005094840	1.67268e-06	50	56.225	127	64
SGAL_contig_11545_1	alpha-2-macroglobulin receptor-associated	338	gi|676479949|ref|XP_009061906.1|hypothetical protein LOTGIDRAFT_235101 [Lottia gigantea] >gi|556098788|gb|ESO87440.1| hypothetical protein LOTGIDRAFT_235101 [Lottia gigantea]	XP_009061906	2.89703e-81	63	262.692	339	216
SGAL_contig_11036_1	Alpha-aminoadipic semialdehyde dehydrogenase	542	gi|762088534|ref|XP_011426588.1|PREDICTED: alpha-aminoadipic semialdehyde dehydrogenase-like [Crassostrea gigas]	XP_011426588	0	85	874.004	542	465
SGAL_contig_55082_1	alpha-aminoadipic semialdehyde mitochondrial	363	gi|676472294|ref|XP_009059445.1|hypothetical protein LOTGIDRAFT_218445 [Lottia gigantea] >gi|556101325|gb|ESO89977.1| hypothetical protein LOTGIDRAFT_218445 [Lottia gigantea]	XP_009059445	4.08636e-85	59	288.886	358	214
SGAL_contig_63487_1	Alpha-aminoadipic semialdehyde mitochondrial	83	gi|646713563|gb|KDR17867.1|Alpha-aminoadipic semialdehyde synthase, mitochondrial [Zootermopsis nevadensis]	KDR17867	1.68359e-07	63	58.151	82	52
SGAL_contig_35897_1	alpha-amylase 1-like	239	gi|283137502|gb|ADB11401.1|alpha-amylase-like protein, partial [Pomatoceros lamarckii]	ADB11401	5.64377e-56	67	191.045	199	134
SGAL_contig_53808_1	alpha-amylase 1-like	243	gi|585661552|ref|XP_006816582.1|PREDICTED: alpha-amylase 1-like [Saccoglossus kowalevskii]	XP_006816582	5.03702e-90	69	284.648	251	174
SGAL_contig_3101_1	alpha-centractin	376	gi|908409082|ref|XP_013065557.1|PREDICTED: beta-centractin [Biomphalaria glabrata]	XP_013065557	0	98	734.947	376	369
SGAL_contig_9047_1	alpha-centractin	376	gi|908409082|ref|XP_013065557.1|PREDICTED: beta-centractin [Biomphalaria glabrata]	XP_013065557	0	98	734.176	376	369
SGAL_contig_32164_1	alpha-crystallin B chain	216	gi|302136322|gb|ADK94118.1|small heat shock protein [Tegillarca granosa]	ADK94118	1.02058e-21	71	99.3673	101	72
SGAL_contig_1353_1	alpha-enolase isoform X1	431	gi|3023702|sp|O02654.1|ENO_DORPERecName: Full=Enolase; AltName: Full=2-phospho-D-glycerate hydro-lyase; AltName: Full=2-phosphoglycerate dehydratase >gi|1911573|gb|AAB50731.1| enolase [Doryteuthis pealeii]	O02654	0	90	746.888	432	390
SGAL_contig_30442_1	alpha-ketoglutarate-dependent dioxygenase alkB homolog 3 isoform X1	278	gi|762122444|ref|XP_011444172.1|PREDICTED: alpha-ketoglutarate-dependent dioxygenase alkB homolog 3-like [Crassostrea gigas] >gi|405976610|gb|EKC41111.1| Alpha-ketoglutarate-dependent dioxygenase alkB-like protein 3 [Crassostrea gigas]	XP_011444172	5.99119e-124	78	367.466	276	217
SGAL_contig_24811_1	alpha-ketoglutarate-dependent dioxygenase alkB homolog 4	115	gi|762070828|ref|XP_011423976.1|PREDICTED: alpha-ketoglutarate-dependent dioxygenase alkB homolog 4-like isoform X2 [Crassostrea gigas]	XP_011423976	9.16854e-34	75	129.413	112	84
SGAL_contig_46821_1	alpha-ketoglutarate-dependent dioxygenase alkB homolog 6	315	gi|919004988|ref|XP_013382587.1|PREDICTED: alpha-ketoglutarate-dependent dioxygenase alkB homolog 6-like [Lingula anatina]	XP_013382587	6.44987e-79	59	253.062	314	187
SGAL_contig_70099_1	alpha-ketoglutarate-dependent dioxygenase alkB homolog mitochondrial	173	gi|524902454|ref|XP_005107477.1|PREDICTED: alpha-ketoglutarate-dependent dioxygenase alkB homolog 7, mitochondrial-like [Aplysia californica]	XP_005107477	8.65852e-91	87	280.026	173	151
SGAL_contig_5371_1	alpha-L-fucosidase-like	465	gi|871244098|ref|XP_012940107.1|PREDICTED: alpha-L-fucosidase-like [Aplysia californica]	XP_012940107	0	79	645.58	450	358
SGAL_contig_17613_1	alpha-L-fucosidase-like	461	gi|524906379|ref|XP_005108503.1|PREDICTED: alpha-L-fucosidase-like [Aplysia californica]	XP_005108503	0	76	628.632	441	339
SGAL_contig_31850_1	alpha-L-fucosidase-like	461	gi|524892406|ref|XP_005102731.1|PREDICTED: alpha-L-fucosidase-like [Aplysia californica]	XP_005102731	0	77	657.136	454	351
SGAL_contig_32813_1	alpha-L-fucosidase-like	276	gi|762073809|ref|XP_011435701.1|PREDICTED: alpha-L-fucosidase-like [Crassostrea gigas] >gi|405970893|gb|EKC35757.1| Plasma alpha-L-fucosidase [Crassostrea gigas]	XP_011435701	8.29047e-124	76	373.629	277	211
SGAL_contig_42314_1	alpha-L-fucosidase-like	135	gi|919072986|ref|XP_013417723.1|PREDICTED: alpha-L-fucosidase-like [Lingula anatina]	XP_013417723	1.30062e-40	72	152.14	118	86
SGAL_contig_45085_1	alpha-L-fucosidase-like	150	gi|524892143|ref|XP_005102602.1|PREDICTED: plasma alpha-L-fucosidase-like [Aplysia californica]	XP_005102602	2.32206e-67	84	223.787	144	121
SGAL_contig_12795_1	alpha-L-fucosidase-like isoform X2	139	gi|871244098|ref|XP_012940107.1|PREDICTED: alpha-L-fucosidase-like [Aplysia californica]	XP_012940107	3.76217e-79	91	253.832	139	127
SGAL_contig_54969_1	alpha-mannosidase 2C1-like isoform X1	103	gi|762097353|ref|XP_011431243.1|PREDICTED: alpha-mannosidase 2C1-like isoform X1 [Crassostrea gigas] >gi|762097355|ref|XP_011431244.1| PREDICTED: alpha-mannosidase 2C1-like isoform X1 [Crassostrea gigas]	XP_011431243	6.30145e-07	52	57.3806	104	55
SGAL_contig_56246_1	Alpha-mannosidase 2x	58	gi|908508554|ref|XP_013064823.1|PREDICTED: alpha-mannosidase 2-like [Biomphalaria glabrata]	XP_013064823	1.18325e-12	71	72.4034	56	40
SGAL_contig_42671_1	Alpha-methylacyl- partial	86	gi|701383877|ref|XP_009965239.1|PREDICTED: alpha-methylacyl-CoA racemase-like, partial [Tyto alba]	XP_009965239	2.59713e-40	91	142.124	86	79
SGAL_contig_65588_1	Alpha-methylacyl- racemase	62	gi|828231019|ref|XP_002167339.3|PREDICTED: alpha-methylacyl-CoA racemase-like [Hydra vulgaris]	XP_002167339	5.84944e-07	58	55.0694	56	33
SGAL_contig_87465_1	Alpha-methylacyl- racemase	105	gi|646717979|gb|KDR20634.1|Alpha-methylacyl-CoA racemase [Zootermopsis nevadensis]	KDR20634	4.6992e-37	74	140.584	109	81
SGAL_contig_55213_1	Alpha-N- partial	200	gi|908417388|ref|XP_013069992.1|PREDICTED: alpha-N-acetylgalactosaminidase-like [Biomphalaria glabrata] >gi|908417390|ref|XP_013069993.1| PREDICTED: alpha-N-acetylgalactosaminidase-like [Biomphalaria glabrata]	XP_013069992	1.00935e-87	79	276.174	200	158
SGAL_contig_8431_1	Alpha-N-acetylgalactosaminidase	184	gi|908417298|ref|XP_013069943.1|PREDICTED: alpha-N-acetylgalactosaminidase-like isoform X2 [Biomphalaria glabrata]	XP_013069943	2.79666e-45	69	165.622	152	105
SGAL_contig_52988_1	Alpha-N-acetylgalactosaminidase	281	gi|780013547|ref|XP_011664116.1|PREDICTED: alpha-N-acetylgalactosaminidase isoform X1 [Strongylocentrotus purpuratus] >gi|780013553|ref|XP_011664117.1| PREDICTED: alpha-N-acetylgalactosaminidase isoform X1 [Strongylocentrotus purpuratus]	XP_011664116	9.37413e-115	72	348.977	275	200
SGAL_contig_68453_1	Alpha-N-acetylgalactosaminidase	135	gi|871267525|ref|XP_005109982.2|PREDICTED: alpha-N-acetylgalactosaminidase-like isoform X3 [Aplysia californica]	XP_005109982	2.65742e-34	68	134.806	135	93
SGAL_contig_83913_1	alpha-N-acetylgalactosaminidase isoform X1	106	gi|642927868|ref|XP_008195432.1|PREDICTED: alpha-N-acetylgalactosaminidase isoform X1 [Tribolium castaneum]	XP_008195432	5.38871e-43	79	156.377	105	83
SGAL_contig_29415_1	alpha-N-acetylgalactosaminidase isoform X2	404	gi|871267525|ref|XP_005109982.2|PREDICTED: alpha-N-acetylgalactosaminidase-like isoform X3 [Aplysia californica]	XP_005109982	8.15659e-169	74	493.812	405	301
SGAL_contig_39849_1	alpha-N-acetylgalactosaminidase isoform X2	85	gi|871267519|ref|XP_005109980.2|PREDICTED: alpha-N-acetylgalactosaminidase-like isoform X1 [Aplysia californica]	XP_005109980	5.05619e-28	70	114.775	84	59
SGAL_contig_13729_1	alpha-N-acetylgalactosaminidase-like	95	gi|871267519|ref|XP_005109980.2|PREDICTED: alpha-N-acetylgalactosaminidase-like isoform X1 [Aplysia californica]	XP_005109980	2.07912e-37	81	141.354	96	78
SGAL_contig_13730_1	alpha-N-acetylgalactosaminidase-like	167	gi|871267519|ref|XP_005109980.2|PREDICTED: alpha-N-acetylgalactosaminidase-like isoform X1 [Aplysia californica]	XP_005109980	9.13494e-79	81	253.447	162	132
SGAL_contig_22103_1	alpha-N-acetylgalactosaminidase-like	378	gi|961101020|ref|XP_014775432.1|PREDICTED: alpha-N-acetylgalactosaminidase-like [Octopus bimaculoides] >gi|961101023|ref|XP_014775433.1| PREDICTED: alpha-N-acetylgalactosaminidase-like [Octopus bimaculoides] >gi|918314514|gb|KOF84227.1| hypothetical protein OCBIM_22022443mg [Octopus bimaculoides] >gi|918314515|gb|KOF84228.1| hypothetical protein OCBIM_22022443mg [Octopus bimaculoides]	XP_014775432	5.88387e-154	73	452.981	376	275
SGAL_contig_29088_1	alpha-N-acetylgalactosaminidase-like	404	gi|762099617|ref|XP_011432237.1|PREDICTED: alpha-N-acetylgalactosaminidase-like [Crassostrea gigas] >gi|762099619|ref|XP_011432238.1| PREDICTED: alpha-N-acetylgalactosaminidase-like [Crassostrea gigas]	XP_011432237	5.66432e-179	75	517.694	399	300
SGAL_contig_94886_1	alpha-N-acetylgalactosaminidase-like	103	gi|443695656|gb|ELT96522.1|hypothetical protein CAPTEDRAFT_183492 [Capitella teleta]	ELT96522	9.94162e-22	62	97.8265	103	64
SGAL_contig_509_1	alpha-N-acetylgalactosaminide alpha-2,6-sialyltransferase 5-like	65	gi|908420667|ref|XP_013071679.1|PREDICTED: LOW QUALITY PROTEIN: uncharacterized protein LOC106058735 [Biomphalaria glabrata]	XP_013071679	4.53339e-14	72	76.2554	59	43
SGAL_contig_51337_1	alpha-N-acetylgalactosaminide alpha-2,6-sialyltransferase 5-like	97	gi|908420667|ref|XP_013071679.1|PREDICTED: LOW QUALITY PROTEIN: uncharacterized protein LOC106058735 [Biomphalaria glabrata]	XP_013071679	4.53081e-15	72	80.4925	61	44
SGAL_contig_18941_1	alpha-N-acetylglucosaminidase-like isoform X1	503	gi|908441126|ref|XP_013079116.1|PREDICTED: alpha-N-acetylglucosaminidase-like [Biomphalaria glabrata]	XP_013079116	0	74	652.129	493	368
SGAL_contig_804_1	alpha-N-acetylglucosaminidase-like isoform X2	218	gi|762151949|ref|XP_011413971.1|PREDICTED: alpha-N-acetylglucosaminidase-like isoform X1 [Crassostrea gigas]	XP_011413971	4.17247e-46	65	173.711	181	119
SGAL_contig_12333_1	Alpha-soluble NSF attachment	296	gi|676433805|ref|XP_009047020.1|hypothetical protein LOTGIDRAFT_205108 [Lottia gigantea] >gi|556113660|gb|ESP02312.1| hypothetical protein LOTGIDRAFT_205108 [Lottia gigantea]	XP_009047020	1.69019e-162	89	466.848	296	264
SGAL_contig_20746_1	Alpha-soluble NSF attachment	293	gi|676433805|ref|XP_009047020.1|hypothetical protein LOTGIDRAFT_205108 [Lottia gigantea] >gi|556113660|gb|ESP02312.1| hypothetical protein LOTGIDRAFT_205108 [Lottia gigantea]	XP_009047020	4.10988e-166	89	475.707	293	261
SGAL_contig_2192_1	alpha-taxilin	564	gi|871266236|ref|XP_012944111.1|PREDICTED: alpha-taxilin-like isoform X2 [Aplysia californica]	XP_012944111	1.31044e-135	75	420.624	368	279
SGAL_contig_102009_1	alpha-tocopherol transfer -like	94	gi|908413382|ref|XP_013067852.1|PREDICTED: alpha-tocopherol transfer protein-like [Biomphalaria glabrata] >gi|908413384|ref|XP_013067853.1| PREDICTED: alpha-tocopherol transfer protein-like [Biomphalaria glabrata]	XP_013067852	7.04859e-20	78	91.6633	69	54
SGAL_contig_98829_1	alpha-tubulin	72	gi|1000780402|gb|KXN71604.1|alpha-tubulin, partial [Conidiobolus coronatus NRRL 28638]	KXN71604	1.53821e-25	90	107.071	72	65
SGAL_contig_903_1	Alstrom syndrome 1	1059	gi|762163004|ref|XP_011419785.1|PREDICTED: uncharacterized protein LOC105322648 isoform X1 [Crassostrea gigas]	XP_011419785	1.57474e-50	47	206.838	746	358
SGAL_contig_40714_1	Alstrom syndrome 1	351	gi|524870795|ref|XP_005092178.1|PREDICTED: uncharacterized protein LOC101856241 isoform X2 [Aplysia californica]	XP_005092178	4.19541e-25	65	118.627	147	97
SGAL_contig_40952_1	Alstrom syndrome 1	131	gi|871213969|ref|XP_012934571.1|PREDICTED: uncharacterized protein LOC101856241 isoform X1 [Aplysia californica]	XP_012934571	9.12298e-33	74	134.035	131	97
SGAL_contig_73291_1	Alstrom syndrome 1	164	gi|871213969|ref|XP_012934571.1|PREDICTED: uncharacterized protein LOC101856241 isoform X1 [Aplysia californica]	XP_012934571	4.8586e-15	49	83.5741	167	83
SGAL_contig_86928_1	Alstrom syndrome 1	253	gi|871213971|ref|XP_005092179.2|PREDICTED: uncharacterized protein LOC101856241 isoform X3 [Aplysia californica] >gi|871213973|ref|XP_012934572.1| PREDICTED: uncharacterized protein LOC101856241 isoform X3 [Aplysia californica] >gi|871213975|ref|XP_012934573.1| PREDICTED: uncharacterized protein LOC101856241 isoform X3 [Aplysia californica]	XP_005092179	5.31514e-11	61	72.7886	99	61
SGAL_contig_48311_1	alternative mitochondrial-like	123	gi|524885140|ref|XP_005099181.1|PREDICTED: alternative oxidase, mitochondrial-like [Aplysia californica]	XP_005099181	2.17799e-68	91	222.246	123	112
SGAL_contig_86455_1	alternative mitochondrial-like	120	gi|524885140|ref|XP_005099181.1|PREDICTED: alternative oxidase, mitochondrial-like [Aplysia californica]	XP_005099181	1.55607e-64	90	212.231	120	109
SGAL_contig_7368_1	amalgam-like isoform X2	549	gi|871266173|ref|XP_012944099.1|PREDICTED: limbic system-associated membrane protein-like [Aplysia californica]	XP_012944099	6.01167e-58	60	212.616	266	162
SGAL_contig_2082_1	Amidase	326	gi|676439850|ref|XP_009048985.1|hypothetical protein LOTGIDRAFT_225908 [Lottia gigantea] >gi|556111653|gb|ESP00305.1| hypothetical protein LOTGIDRAFT_225908 [Lottia gigantea]	XP_009048985	8.697e-110	67	341.658	326	220
SGAL_contig_2083_1	Amidase	153	gi|676439850|ref|XP_009048985.1|hypothetical protein LOTGIDRAFT_225908 [Lottia gigantea] >gi|556111653|gb|ESP00305.1| hypothetical protein LOTGIDRAFT_225908 [Lottia gigantea]	XP_009048985	5.98111e-38	64	145.976	153	98
SGAL_contig_8427_1	Amidase	79	gi|919022426|ref|XP_013395092.1|PREDICTED: amidase-like [Lingula anatina]	XP_013395092	6.77824e-26	74	106.301	79	59
SGAL_contig_11817_1	amidase	73	gi|260813967|ref|XP_002601687.1|hypothetical protein BRAFLDRAFT_94564 [Branchiostoma floridae] >gi|229286989|gb|EEN57699.1| hypothetical protein BRAFLDRAFT_94564 [Branchiostoma floridae]	XP_002601687	6.16846e-08	67	58.9214	67	45
SGAL_contig_23946_1	Amidase	79	gi|919022426|ref|XP_013395092.1|PREDICTED: amidase-like [Lingula anatina]	XP_013395092	1.29182e-24	73	102.834	79	58
SGAL_contig_64279_1	amidophosphoribosyltransferase	91	gi|507943109|ref|XP_004681335.1|PREDICTED: amidophosphoribosyltransferase [Condylura cristata]	XP_004681335	1.21503e-29	77	120.168	90	70
SGAL_contig_103806_1	amidophosphoribosyltransferase-like	126	gi|762104201|ref|XP_011434633.1|PREDICTED: amidophosphoribosyltransferase-like [Crassostrea gigas] >gi|762104203|ref|XP_011434634.1| PREDICTED: amidophosphoribosyltransferase-like [Crassostrea gigas] >gi|405977230|gb|EKC41689.1| Amidophosphoribosyltransferase [Crassostrea gigas]	XP_011434633	3.0023e-47	81	170.244	126	103
SGAL_contig_9139_1	Amiloride-sensitive amine oxidase [copper-containing]	525	gi|524892156|ref|XP_005102608.1|PREDICTED: amiloride-sensitive amine oxidase [copper-containing]-like [Aplysia californica]	XP_005102608	0	72	590.882	526	380
SGAL_contig_60530_1	amiloride-sensitive amine oxidase [copper-containing]-like	218	gi|908407142|ref|XP_013096102.1|PREDICTED: amiloride-sensitive amine oxidase [copper-containing]-like [Biomphalaria glabrata]	XP_013096102	4.57864e-60	73	211.46	171	126
SGAL_contig_83958_1	Amiloride-sensitive cation channel 4-B	198	gi|676433113|ref|XP_009046794.1|hypothetical protein LOTGIDRAFT_171971 [Lottia gigantea] >gi|556113847|gb|ESP02499.1| hypothetical protein LOTGIDRAFT_171971 [Lottia gigantea]	XP_009046794	7.94297e-39	62	150.214	191	120
SGAL_contig_95537_1	amine oxidase [copper-containing]	106	gi|871237495|ref|XP_005100001.2|PREDICTED: putative amine oxidase [copper-containing] [Aplysia californica]	XP_005100001	1.30025e-29	70	122.865	103	73
SGAL_contig_1162_1	aminoacyl tRNA synthase complex-interacting multifunctional 1-like	321	gi|908457946|ref|XP_013084423.1|PREDICTED: aminoacyl tRNA synthase complex-interacting multifunctional protein 1-like [Biomphalaria glabrata] >gi|908457949|ref|XP_013084424.1| PREDICTED: aminoacyl tRNA synthase complex-interacting multifunctional protein 1-like [Biomphalaria glabrata] >gi|908457952|ref|XP_013084426.1| PREDICTED: aminoacyl tRNA synthase complex-interacting multifunctional protein …	XP_013084423	6.89727e-98	65	306.605	342	225
SGAL_contig_2858_1	aminoacyl tRNA synthase complex-interacting multifunctional 2	317	gi|908400228|ref|XP_013060637.1|PREDICTED: aminoacyl tRNA synthase complex-interacting multifunctional protein 2-like [Biomphalaria glabrata]	XP_013060637	6.9363e-73	59	240.35	326	195
SGAL_contig_6641_1	aminoacylase-1	332	gi|676491707|ref|XP_009065682.1|hypothetical protein LOTGIDRAFT_197114 [Lottia gigantea] >gi|556095000|gb|ESO83653.1| hypothetical protein LOTGIDRAFT_197114 [Lottia gigantea]	XP_009065682	6.08089e-123	70	371.703	329	233
SGAL_contig_86527_1	aminoacyl-tRNA deacylase	183	gi|524911050|ref|XP_005110396.1|PREDICTED: uncharacterized protein LOC101864342 [Aplysia californica]	XP_005110396	4.59023e-23	62	105.916	124	78
SGAL_contig_5007_1	aminopeptidase	516	gi|762094991|ref|XP_011429993.1|PREDICTED: putative aminopeptidase W07G4.4 [Crassostrea gigas] >gi|405956520|gb|EKC23074.1| Putative aminopeptidase W07G4.4 [Crassostrea gigas]	XP_011429993	0	81	712.605	484	395
SGAL_contig_94780_1	aminopeptidase B	105	gi|260811319|ref|XP_002600370.1|hypothetical protein BRAFLDRAFT_118233 [Branchiostoma floridae] >gi|229285656|gb|EEN56382.1| hypothetical protein BRAFLDRAFT_118233 [Branchiostoma floridae]	XP_002600370	4.71667e-27	66	114.775	98	65
SGAL_contig_83896_1	aminopeptidase B-like	105	gi|676491026|ref|XP_009065462.1|hypothetical protein LOTGIDRAFT_222314 [Lottia gigantea] >gi|556095233|gb|ESO83886.1| hypothetical protein LOTGIDRAFT_222314 [Lottia gigantea]	XP_009065462	3.48273e-13	59	75.485	105	62
SGAL_contig_2913_1	Aminopeptidase N	611	gi|676439635|ref|XP_009048916.1|hypothetical protein LOTGIDRAFT_140794 [Lottia gigantea] >gi|556111743|gb|ESP00395.1| hypothetical protein LOTGIDRAFT_140794 [Lottia gigantea]	XP_009048916	1.81503e-127	57	409.838	621	354
SGAL_contig_3463_1	Aminopeptidase N	547	gi|676439614|ref|XP_009048909.1|hypothetical protein LOTGIDRAFT_238559 [Lottia gigantea] >gi|556111736|gb|ESP00388.1| hypothetical protein LOTGIDRAFT_238559 [Lottia gigantea]	XP_009048909	9.78305e-139	59	438.343	548	325
SGAL_contig_11904_1	aminopeptidase N	90	gi|478269266|gb|ENN83310.1|hypothetical protein YQE_00326, partial [Dendroctonus ponderosae]	ENN83310	4.96021e-07	48	56.225	97	47
SGAL_contig_17096_1	Aminopeptidase N	254	gi|762124200|ref|XP_011445106.1|PREDICTED: uncharacterized protein LOC105340635 isoform X1 [Crassostrea gigas]	XP_011445106	1.10875e-39	54	159.073	250	135
SGAL_contig_25186_1	Aminopeptidase N	696	gi|676439614|ref|XP_009048909.1|hypothetical protein LOTGIDRAFT_238559 [Lottia gigantea] >gi|556111736|gb|ESP00388.1| hypothetical protein LOTGIDRAFT_238559 [Lottia gigantea]	XP_009048909	0	75	895.19	696	525
SGAL_contig_36848_1	aminopeptidase N	103	gi|591369563|ref|XP_007059614.1|PREDICTED: aminopeptidase N [Chelonia mydas]	XP_007059614	1.72585e-06	55	55.8398	74	41
SGAL_contig_42461_1	Aminopeptidase N	845	gi|762124202|ref|XP_011445107.1|PREDICTED: uncharacterized protein LOC105340635 isoform X2 [Crassostrea gigas]	XP_011445107	0	57	596.275	846	483
SGAL_contig_43832_1	Aminopeptidase N	104	gi|676439614|ref|XP_009048909.1|hypothetical protein LOTGIDRAFT_238559 [Lottia gigantea] >gi|556111736|gb|ESP00388.1| hypothetical protein LOTGIDRAFT_238559 [Lottia gigantea]	XP_009048909	1.96812e-27	70	116.701	107	75
SGAL_contig_63210_1	aminopeptidase N	224	gi|676439635|ref|XP_009048916.1|hypothetical protein LOTGIDRAFT_140794 [Lottia gigantea] >gi|556111743|gb|ESP00395.1| hypothetical protein LOTGIDRAFT_140794 [Lottia gigantea]	XP_009048916	4.96989e-53	66	193.741	210	139
SGAL_contig_64333_1	aminopeptidase N	290	gi|919053223|ref|XP_013408525.1|PREDICTED: uncharacterized protein LOC106172388 isoform X1 [Lingula anatina]	XP_013408525	3.97954e-85	65	292.352	293	191
SGAL_contig_96599_1	Aminopeptidase N	95	gi|675365423|gb|KFM58325.1|hypothetical protein X975_10654, partial [Stegodyphus mimosarum]	KFM58325	1.07307e-28	77	118.242	92	71
SGAL_contig_150_1	aminopeptidase N isoform X2	887	gi|676439614|ref|XP_009048909.1|hypothetical protein LOTGIDRAFT_238559 [Lottia gigantea] >gi|556111736|gb|ESP00388.1| hypothetical protein LOTGIDRAFT_238559 [Lottia gigantea]	XP_009048909	0	53	582.408	943	507
SGAL_contig_3229_1	aminopeptidase N-like	260	gi|762124202|ref|XP_011445107.1|PREDICTED: uncharacterized protein LOC105340635 isoform X2 [Crassostrea gigas]	XP_011445107	6.06858e-33	53	139.813	261	140
SGAL_contig_8537_1	aminopeptidase N-like	266	gi|762124200|ref|XP_011445106.1|PREDICTED: uncharacterized protein LOC105340635 isoform X1 [Crassostrea gigas]	XP_011445106	3.01086e-37	56	152.525	266	149
SGAL_contig_11905_1	aminopeptidase N-like	108	gi|676439614|ref|XP_009048909.1|hypothetical protein LOTGIDRAFT_238559 [Lottia gigantea] >gi|556111736|gb|ESP00388.1| hypothetical protein LOTGIDRAFT_238559 [Lottia gigantea]	XP_009048909	1.43024e-23	69	105.916	105	73
SGAL_contig_18256_1	aminopeptidase N-like	118	gi|405977952|gb|EKC42374.1|Aminopeptidase N [Crassostrea gigas]	EKC42374	1.72449e-31	68	129.798	118	81
SGAL_contig_53448_1	aminopeptidase N-like	118	gi|676439614|ref|XP_009048909.1|hypothetical protein LOTGIDRAFT_238559 [Lottia gigantea] >gi|556111736|gb|ESP00388.1| hypothetical protein LOTGIDRAFT_238559 [Lottia gigantea]	XP_009048909	1.19285e-33	72	135.191	119	86
SGAL_contig_60553_1	aminopeptidase N-like	74	gi|871242926|ref|XP_012939882.1|PREDICTED: aminopeptidase N-like [Aplysia californica]	XP_012939882	2.58859e-15	60	80.4925	80	48
SGAL_contig_86057_1	aminopeptidase N-like	111	gi|585671153|ref|XP_006818001.1|PREDICTED: aminopeptidase N-like [Saccoglossus kowalevskii]	XP_006818001	2.12404e-20	62	96.6709	111	69
SGAL_contig_93245_1	aminopeptidase N-like	78	gi|405977952|gb|EKC42374.1|Aminopeptidase N [Crassostrea gigas]	EKC42374	3.52661e-14	63	77.7962	77	49
SGAL_contig_32237_1	aminopeptidase O	76	gi|871208072|ref|XP_005090150.2|PREDICTED: aminopeptidase O-like, partial [Aplysia californica]	XP_005090150	3.43684e-11	68	68.5514	54	37
SGAL_contig_45936_1	AMME syndrome candidate gene 1 -like	74	gi|961111257|ref|XP_014778991.1|PREDICTED: AMME syndrome candidate gene 1 protein-like isoform X2 [Octopus bimaculoides] >gi|918307325|gb|KOF79132.1| hypothetical protein OCBIM_22029817mg [Octopus bimaculoides]	XP_014778991	1.087e-36	90	134.42	74	67
SGAL_contig_44361_1	AMN1 homolog isoform X2	217	gi|524891928|ref|XP_005102496.1|PREDICTED: protein AMN1 homolog [Aplysia californica]	XP_005102496	9.66387e-87	77	269.626	218	170
SGAL_contig_18976_1	amnionless	513	gi|762154201|ref|XP_011415162.1|PREDICTED: protein amnionless-like isoform X2 [Crassostrea gigas]	XP_011415162	2.55495e-93	53	306.605	518	279
SGAL_contig_44646_1	AMP deaminase 2 isoform X1	204	gi|676430957|ref|XP_009046096.1|hypothetical protein LOTGIDRAFT_137775 [Lottia gigantea] >gi|556114521|gb|ESP03173.1| hypothetical protein LOTGIDRAFT_137775 [Lottia gigantea]	XP_009046096	1.12391e-104	89	330.487	197	176
SGAL_contig_9709_1	AMP deaminase 2 isoform X2	146	gi|22267966|gb|AAH16662.2|Ampd2 protein [Mus musculus]	AAH16662	3.95615e-84	91	260.766	145	133
SGAL_contig_76787_1	AMP deaminase 2-like isoform X5	73	gi|762085310|ref|XP_011424965.1|PREDICTED: AMP deaminase 2-like isoform X5 [Crassostrea gigas]	XP_011424965	0.000225195	66	48.521	57	38
SGAL_contig_89086_1	AMP partial	72	gi|918304425|gb|KOF77011.1|hypothetical protein OCBIM_220326101mg, partial [Octopus bimaculoides]	KOF77011	6.24889e-30	88	119.398	72	64
SGAL_contig_95084_1	AMP-binding enzyme	79	gi|510848589|gb|EPB66123.1|hypothetical protein ANCCEY_14786 [Ancylostoma ceylanicum]	EPB66123	2.44966e-17	68	82.0333	77	53
SGAL_contig_58198_1	AMP-dependent synthetase	424	gi|405967713|gb|EKC32846.1|4-coumarate--CoA ligase [Crassostrea gigas]	EKC32846	1.11181e-144	68	437.187	424	292
SGAL_contig_79966_1	AMP-dependent synthetase	110	gi|908457771|ref|XP_013084367.1|PREDICTED: 4-coumarate--CoA ligase-like [Biomphalaria glabrata]	XP_013084367	4.89126e-13	66	74.7146	77	51
SGAL_contig_44653_1	amphoterin-induced 2	89	gi|524925934|ref|XP_005067206.1|PREDICTED: amphoterin-induced protein 2 [Mesocricetus auratus] >gi|880869999|ref|XP_012966754.1| PREDICTED: amphoterin-induced protein 2 [Mesocricetus auratus] >gi|880870006|ref|XP_012966755.1| PREDICTED: amphoterin-induced protein 2 [Mesocricetus auratus]	XP_005067206	1.21877e-05	50	52.7582	85	43
SGAL_contig_4305_1	amyloid beta A4 -like	623	gi|194717628|gb|AAT07668.3|beta-amyloid precursor protein [Aplysia californica]	AAT07668	0	66	623.624	651	432
SGAL_contig_56008_1	amyloid beta A4 precursor -binding family A member 1-like isoform X1	136	gi|919086532|ref|XP_013380407.1|PREDICTED: amyloid beta A4 precursor protein-binding family A member 2-like [Lingula anatina]	XP_013380407	4.03938e-77	91	239.965	136	124
SGAL_contig_84113_1	amyloid beta A4 precursor -binding family A member 1-like isoform X1	131	gi|676429724|ref|XP_009045694.1|hypothetical protein LOTGIDRAFT_171256 [Lottia gigantea] >gi|556114954|gb|ESP03606.1| hypothetical protein LOTGIDRAFT_171256 [Lottia gigantea]	XP_009045694	4.62555e-30	68	123.25	133	91
SGAL_contig_86466_1	amyloid beta A4 precursor -binding family A member 1-like isoform X1	90	gi|871263298|ref|XP_005108551.2|PREDICTED: glutamic acid-rich protein-like, partial [Aplysia californica]	XP_005108551	2.294e-29	85	121.709	90	77
SGAL_contig_86499_1	amyloid beta A4 precursor -binding family A member 1-like isoform X1	157	gi|29378341|gb|AAO83852.1|AF484095_1munc18-1-interacting protein 1 [Lymnaea stagnalis]	AAO83852	1.55785e-27	73	119.398	119	88
SGAL_contig_90698_1	amyloid beta A4 precursor -binding family A member 1-like isoform X1	91	gi|871247931|ref|XP_012940758.1|PREDICTED: protein lin-10-like [Aplysia californica]	XP_012940758	4.01553e-45	96	159.844	84	81
SGAL_contig_103605_1	Amyloid beta A4 precursor -binding family B member 2	178	gi|908480521|ref|XP_013091828.1|PREDICTED: uncharacterized protein LOC106075439 [Biomphalaria glabrata]	XP_013091828	4.39254e-58	82	205.682	178	147
SGAL_contig_8913_1	amyotrophic lateral sclerosis 2 chromosomal region candidate gene 12 -like	495	gi|762099598|ref|XP_011432228.1|PREDICTED: centrosomal protein of 164 kDa-like isoform X3 [Crassostrea gigas]	XP_011432228	0	77	543.502	495	383
SGAL_contig_7981_1	AN1-type zinc finger 1	270	gi|908450034|ref|XP_013081980.1|PREDICTED: AN1-type zinc finger protein 1-like [Biomphalaria glabrata]	XP_013081980	9.99954e-86	64	269.24	266	172
SGAL_contig_69424_1	AN1-type zinc finger 2A-like isoform X2	217	gi|762116672|ref|XP_011441177.1|PREDICTED: AN1-type zinc finger protein 2A-like isoform X2 [Crassostrea gigas]	XP_011441177	1.10688e-78	74	249.21	209	156
SGAL_contig_45714_1	AN1-type zinc finger 3	235	gi|908457728|ref|XP_013084352.1|PREDICTED: serine-rich adhesin for platelets-like [Biomphalaria glabrata]	XP_013084352	5.52126e-10	62	68.5514	83	52
SGAL_contig_99796_1	AN1-type zinc finger 3	92	gi|762139181|ref|XP_011452930.1|PREDICTED: AN1-type zinc finger protein 3-like [Crassostrea gigas]	XP_011452930	3.73247e-35	85	131.339	89	76
SGAL_contig_23464_1	AN1-type zinc finger 4-like	564	gi|762142959|ref|XP_011454713.1|PREDICTED: AN1-type zinc finger protein 4-like [Crassostrea gigas] >gi|405965652|gb|EKC31014.1| AN1-type zinc finger and ubiquitin domain-containing protein 1 [Crassostrea gigas]	XP_011454713	2.33046e-160	63	484.567	595	377
SGAL_contig_14587_1	Anamorsin	287	gi|676494179|ref|XP_009066477.1|hypothetical protein LOTGIDRAFT_203282 [Lottia gigantea] >gi|556094023|gb|ESO82676.1| hypothetical protein LOTGIDRAFT_203282 [Lottia gigantea]	XP_009066477	1.05505e-97	66	301.982	308	206
SGAL_contig_101099_1	anaphase-promoting complex subunit 1	114	gi|193785505|dbj|BAG50871.1|unnamed protein product [Homo sapiens]	BAG50871	3.19935e-51	88	175.637	114	101
SGAL_contig_18076_1	Anaphase-promoting complex subunit 10	123	gi|676476784|ref|XP_009060905.1|hypothetical protein LOTGIDRAFT_179104 [Lottia gigantea] >gi|556099847|gb|ESO88499.1| hypothetical protein LOTGIDRAFT_179104 [Lottia gigantea]	XP_009060905	3.46885e-57	83	187.578	123	103
SGAL_contig_3279_1	Anaphase-promoting complex subunit 13	78	gi|762158451|ref|XP_011417407.1|PREDICTED: anaphase-promoting complex subunit 13-like [Crassostrea gigas] >gi|405962845|gb|EKC28488.1| Anaphase-promoting complex subunit 13 [Crassostrea gigas] >gi|405969067|gb|EKC34077.1| Anaphase-promoting complex subunit 13 [Crassostrea gigas]	XP_011417407	3.09416e-27	85	105.531	78	67
SGAL_contig_28271_1	anaphase-promoting complex subunit 16-like	99	gi|524895709|ref|XP_005104336.1|PREDICTED: uncharacterized protein LOC101847750 [Aplysia californica]	XP_005104336	5.1284e-16	74	78.1814	74	55
SGAL_contig_49188_1	Anaphase-promoting complex subunit 2	498	gi|762120843|ref|XP_011443341.1|PREDICTED: anaphase-promoting complex subunit 2-like [Crassostrea gigas] >gi|405965523|gb|EKC30892.1| Anaphase-promoting complex subunit 2 [Crassostrea gigas]	XP_011443341	0	78	636.336	500	390
SGAL_contig_55531_1	anaphase-promoting complex subunit 2-like	181	gi|762120843|ref|XP_011443341.1|PREDICTED: anaphase-promoting complex subunit 2-like [Crassostrea gigas] >gi|405965523|gb|EKC30892.1| Anaphase-promoting complex subunit 2 [Crassostrea gigas]	XP_011443341	2.64436e-08	50	63.1586	122	62
SGAL_contig_74785_1	anaphase-promoting complex subunit 2-like	118	gi|762120843|ref|XP_011443341.1|PREDICTED: anaphase-promoting complex subunit 2-like [Crassostrea gigas] >gi|405965523|gb|EKC30892.1| Anaphase-promoting complex subunit 2 [Crassostrea gigas]	XP_011443341	3.32316e-20	58	96.2857	135	79
SGAL_contig_51498_1	anaphase-promoting complex subunit 4-like	132	gi|676462449|ref|XP_009056272.1|hypothetical protein LOTGIDRAFT_232820 [Lottia gigantea] >gi|556104413|gb|ESO93065.1| hypothetical protein LOTGIDRAFT_232820 [Lottia gigantea]	XP_009056272	4.84299e-05	54	51.6026	85	46
SGAL_contig_71611_1	anaphase-promoting complex subunit 4-like	121	gi|762118577|ref|XP_011442178.1|PREDICTED: anaphase-promoting complex subunit 4-like [Crassostrea gigas]	XP_011442178	1.32233e-33	70	134.806	120	84
SGAL_contig_8613_1	anaphase-promoting complex subunit 5-like	793	gi|762118211|ref|XP_011441987.1|PREDICTED: anaphase-promoting complex subunit 5-like [Crassostrea gigas]	XP_011441987	0	63	653.284	783	501
SGAL_contig_95700_1	anaphase-promoting complex subunit 7 isoform X2	92	gi|919095459|ref|XP_013384483.1|PREDICTED: anaphase-promoting complex subunit 7-like [Lingula anatina]	XP_013384483	4.50723e-23	75	102.449	87	66
SGAL_contig_68913_1	anaphase-promoting complex subunit 7-like	71	gi|871259357|ref|XP_012942811.1|PREDICTED: anaphase-promoting complex subunit 7-like [Aplysia californica]	XP_012942811	5.35758e-15	67	78.9518	71	48
SGAL_contig_3992_1	anaphase-promoting complex subunit cdh1- partial	291	gi|908451661|ref|XP_013082508.1|PREDICTED: anaphase-promoting complex subunit cdh1-like, partial [Biomphalaria glabrata]	XP_013082508	0.000786232	63	49.6766	47	30
SGAL_contig_62110_1	and PH domain-containing 1-like	214	gi|908408161|ref|XP_013064149.1|PREDICTED: FYVE, RhoGEF and PH domain-containing protein 5-like isoform X3 [Biomphalaria glabrata]	XP_013064149	3.69246e-60	68	215.698	190	131
SGAL_contig_30612_1	and PH domain-containing 1-like isoform X2	390	gi|524889738|ref|XP_005101423.1|PREDICTED: FYVE, RhoGEF and PH domain-containing protein 1-like isoform X2 [Aplysia californica]	XP_005101423	3.03615e-145	73	460.299	373	276
SGAL_contig_69188_1	and PH domain-containing 6	194	gi|871224996|ref|XP_012936562.1|PREDICTED: treacle protein-like [Aplysia californica]	XP_012936562	6.86238e-51	78	188.734	146	114
SGAL_contig_64235_1	and PH domain-containing 6- partial	283	gi|676470305|ref|XP_009058807.1|hypothetical protein LOTGIDRAFT_123253, partial [Lottia gigantea] >gi|556101833|gb|ESO90485.1| hypothetical protein LOTGIDRAFT_123253, partial [Lottia gigantea]	XP_009058807	3.06211e-153	85	451.055	284	243
SGAL_contig_84079_1	and PH domain-containing 6-like	112	gi|871225062|ref|XP_005095950.2|PREDICTED: FYVE, RhoGEF and PH domain-containing protein 6-like [Aplysia californica]	XP_005095950	8.98817e-27	62	110.923	112	70
SGAL_contig_56459_1	androglobin isoform X3	161	gi|908406770|ref|XP_013094316.1|PREDICTED: androglobin-like isoform X19 [Biomphalaria glabrata]	XP_013094316	1.51818e-20	56	99.7525	161	91
SGAL_contig_50033_1	androglobin-like isoform X18	269	gi|871251787|ref|XP_012941439.1|PREDICTED: androglobin-like [Aplysia californica]	XP_012941439	1.56877e-107	78	354.369	242	190
SGAL_contig_12494_1	androglobin-like isoform X19	709	gi|919077306|ref|XP_013419771.1|PREDICTED: androglobin-like [Lingula anatina]	XP_013419771	0	75	836.254	717	543
SGAL_contig_53841_1	androglobin-like isoform X9	649	gi|762169274|ref|XP_011423038.1|PREDICTED: androglobin-like isoform X5 [Crassostrea gigas]	XP_011423038	0	63	620.928	705	449
SGAL_contig_95335_1	angel homolog 2	74	gi|449663612|ref|XP_002163613.2|PREDICTED: protein angel homolog 2-like [Hydra vulgaris]	XP_002163613	1.70621e-17	66	85.1149	75	50
SGAL_contig_97344_1	angel homolog 2	92	gi|676460875|ref|XP_009055764.1|hypothetical protein LOTGIDRAFT_118950 [Lottia gigantea] >gi|556104913|gb|ESO93565.1| hypothetical protein LOTGIDRAFT_118950 [Lottia gigantea]	XP_009055764	6.06095e-14	60	75.8702	92	56
SGAL_contig_36871_1	angel homolog 2 isoform X1	81	gi|676460875|ref|XP_009055764.1|hypothetical protein LOTGIDRAFT_118950 [Lottia gigantea] >gi|556104913|gb|ESO93565.1| hypothetical protein LOTGIDRAFT_118950 [Lottia gigantea]	XP_009055764	1.16384e-16	66	82.8037	80	53
SGAL_contig_21868_1	angel homolog 2 isoform X2	226	gi|957835386|ref|XP_014667827.1|PREDICTED: protein angel homolog 2-like [Priapulus caudatus]	XP_014667827	6.45481e-28	62	122.094	137	86
SGAL_contig_10745_1	angio-associated migratory cell	443	gi|919088142|ref|XP_013381116.1|PREDICTED: angio-associated migratory cell protein-like [Lingula anatina]	XP_013381116	1.37369e-97	58	311.612	406	238
SGAL_contig_1707_1	angiogenic factor with G patch and FHA domains 1 isoform X1	339	gi|919084335|ref|XP_013379448.1|PREDICTED: angiogenic factor with G patch and FHA domains 1-like isoform X1 [Lingula anatina] >gi|919084338|ref|XP_013379449.1| PREDICTED: angiogenic factor with G patch and FHA domains 1-like isoform X1 [Lingula anatina]	XP_013379448	1.58232e-23	56	112.079	246	138
SGAL_contig_10806_1	angiogenic factor with G patch and FHA domains 1 isoform X1	304	gi|762134529|ref|XP_011450493.1|PREDICTED: angiogenic factor with G patch and FHA domains 1-like [Crassostrea gigas]	XP_011450493	1.15403e-83	73	283.108	242	178
SGAL_contig_59504_1	angiogenic factor with G patch and FHA domains 1-like	70	gi|908498622|ref|XP_013061398.1|PREDICTED: uncharacterized protein LOC106050892 [Biomphalaria glabrata]	XP_013061398	3.56057e-10	76	62.3882	51	39
SGAL_contig_6268_1	angiomotin isoform X1	705	gi|676496257|ref|XP_009067158.1|hypothetical protein LOTGIDRAFT_237125 [Lottia gigantea] >gi|556093477|gb|ESO82130.1| hypothetical protein LOTGIDRAFT_237125 [Lottia gigantea]	XP_009067158	4.19635e-143	57	448.743	766	440
SGAL_contig_104198_1	angiotensin-converting enzyme	76	gi|957860832|ref|XP_014679077.1|PREDICTED: angiotensin-converting enzyme-like [Priapulus caudatus]	XP_014679077	1.13003e-14	64	75.8702	74	48
SGAL_contig_4236_1	Anhydro-N-acetylmuramic acid kinase	404	gi|676469616|ref|XP_009058590.1|hypothetical protein LOTGIDRAFT_73844, partial [Lottia gigantea] >gi|556102026|gb|ESO90678.1| hypothetical protein LOTGIDRAFT_73844, partial [Lottia gigantea]	XP_009058590	1.16389e-129	71	390.193	372	265
SGAL_contig_8316_1	anion exchange 2-like isoform X1	804	gi|524864822|ref|XP_005089245.1|PREDICTED: anion exchange protein 2-like isoform X5 [Aplysia californica]	XP_005089245	0	78	1026.93	823	642
SGAL_contig_55037_1	ank Accession Number AB073376 non-LTR retrotransposable element partially supported by GENSCAN in Oryzias latipes	93	gi|642100360|emb|CDQ76940.1|unnamed protein product [Oncorhynchus mykiss]	CDQ76940	6.25808e-21	65	92.8189	89	58
SGAL_contig_35625_1	Ankyrin and armadillo repeat-containing	302	gi|524866772|ref|XP_005090203.1|PREDICTED: ankyrin and armadillo repeat-containing protein-like isoform X2 [Aplysia californica]	XP_005090203	7.90471e-132	80	419.853	292	234
SGAL_contig_49154_1	Ankyrin and armadillo repeat-containing	85	gi|524866772|ref|XP_005090203.1|PREDICTED: ankyrin and armadillo repeat-containing protein-like isoform X2 [Aplysia californica]	XP_005090203	4.55376e-34	83	135.191	85	71
SGAL_contig_87940_1	ankyrin and armadillo repeat-containing	206	gi|676433921|ref|XP_009047058.1|hypothetical protein LOTGIDRAFT_224972 [Lottia gigantea] >gi|556113579|gb|ESP02231.1| hypothetical protein LOTGIDRAFT_224972 [Lottia gigantea]	XP_009047058	2.06481e-106	87	344.354	205	180
SGAL_contig_1052_1	ankyrin and armadillo repeat-containing -like	823	gi|524866772|ref|XP_005090203.1|PREDICTED: ankyrin and armadillo repeat-containing protein-like isoform X2 [Aplysia californica]	XP_005090203	0	83	1144.8	827	691
SGAL_contig_11475_1	ankyrin and armadillo repeat-containing -like	730	gi|871211625|ref|XP_012945818.1|PREDICTED: ankyrin and armadillo repeat-containing protein-like [Aplysia californica]	XP_012945818	0	79	947.192	731	582
SGAL_contig_75714_1	ankyrin domain	207	gi|590034129|gb|EXK35987.1|hypothetical protein FOMG_09179 [Fusarium oxysporum f. sp. melonis 26406] >gi|902744494|gb|KNB16061.1| hypothetical protein FOXG_21573 [Fusarium oxysporum f. sp. lycopersici 4287]	EXK35987	2.52428e-20	61	97.0561	128	79
SGAL_contig_94063_1	ankyrin domain partial	193	gi|228013288|gb|ACP49049.1|Ankyrin [Sulfolobus islandicus Y.N.15.51]	ACP49049	1.24994e-25	53	111.694	164	87
SGAL_contig_98955_1	ankyrin domain partial	79	gi|871246794|ref|XP_005102921.2|PREDICTED: serine/threonine-protein phosphatase 6 regulatory ankyrin repeat subunit B-like [Aplysia californica]	XP_005102921	2.67014e-29	81	117.857	79	64
SGAL_contig_63748_1	ankyrin PH and SEC7 domain containing secG-like isoform X2	53	gi|676484905|ref|XP_009063492.1|hypothetical protein LOTGIDRAFT_167731 [Lottia gigantea] >gi|556097108|gb|ESO85760.1| hypothetical protein LOTGIDRAFT_167731 [Lottia gigantea]	XP_009063492	3.66815e-14	77	72.7886	49	38
SGAL_contig_7312_1	ankyrin repeat	326	gi|762116099|ref|XP_011440873.1|PREDICTED: ankyrin repeat domain-containing protein 17-like [Crassostrea gigas]	XP_011440873	3.05474e-89	66	291.197	313	209
SGAL_contig_7855_1	ankyrin repeat	451	gi|524902634|ref|XP_005107546.1|PREDICTED: ankyrin repeat domain-containing protein 65-like [Aplysia californica]	XP_005107546	3.0499e-68	55	235.343	373	208
SGAL_contig_10454_1	ankyrin repeat	192	gi|871267049|ref|XP_012944257.1|PREDICTED: ankyrin repeat domain-containing protein 34B-like [Aplysia californica]	XP_012944257	4.33907e-27	57	112.849	176	101
SGAL_contig_27334_1	ankyrin repeat	349	gi|871272993|ref|XP_012945468.1|PREDICTED: poly(ADP-ribose) polymerase pme-5-like [Aplysia californica]	XP_012945468	4.09811e-70	60	251.136	323	197
SGAL_contig_32468_1	ankyrin repeat	324	gi|919053710|ref|XP_013408794.1|PREDICTED: histone-lysine N-methyltransferase EHMT1-like isoform X2 [Lingula anatina]	XP_013408794	4.27988e-18	48	92.4337	252	122
SGAL_contig_41349_1	Ankyrin repeat	91	gi|524888434|ref|XP_005100788.1|PREDICTED: ankyrin repeat domain-containing protein 27-like [Aplysia californica]	XP_005100788	6.72409e-10	65	65.855	72	47
SGAL_contig_45275_1	ankyrin repeat	293	gi|762116099|ref|XP_011440873.1|PREDICTED: ankyrin repeat domain-containing protein 17-like [Crassostrea gigas]	XP_011440873	3.45915e-99	71	315.849	294	210
SGAL_contig_45872_1	ankyrin repeat	352	gi|676488810|ref|XP_009064737.1|hypothetical protein LOTGIDRAFT_168604 [Lottia gigantea] >gi|556095882|gb|ESO84534.1| hypothetical protein LOTGIDRAFT_168604 [Lottia gigantea]	XP_009064737	3.58996e-47	55	178.718	316	176
SGAL_contig_48773_1	ankyrin repeat	161	gi|515124315|ref|WP_016753222.1|hypothetical protein [Leptospira kirschneri]	WP_016753222	1.07567e-09	59	65.4698	76	45
SGAL_contig_49208_1	ankyrin repeat	100	gi|908468722|ref|XP_013087798.1|PREDICTED: uncharacterized protein LOC106072080 [Biomphalaria glabrata] >gi|908468725|ref|XP_013087799.1| PREDICTED: uncharacterized protein LOC106072080 [Biomphalaria glabrata] >gi|908468729|ref|XP_013087800.1| PREDICTED: uncharacterized protein LOC106072080 [Biomphalaria glabrata]	XP_013087798	1.13386e-07	53	58.9214	96	51
SGAL_contig_54756_1	ankyrin repeat	405	gi|762087551|ref|XP_011426069.1|PREDICTED: uncharacterized protein LOC105327341 isoform X4 [Crassostrea gigas]	XP_011426069	2.61436e-84	68	288.115	294	202
SGAL_contig_64360_1	ankyrin repeat	263	gi|524891940|ref|XP_005102502.1|PREDICTED: ankyrin repeat and protein kinase domain-containing protein 1-like [Aplysia californica] >gi|524891942|ref|XP_005102503.1| PREDICTED: ankyrin repeat and protein kinase domain-containing protein 1-like [Aplysia californica]	XP_005102502	7.34266e-78	67	248.825	259	176
SGAL_contig_65624_1	ankyrin repeat	160	gi|676466772|ref|XP_009057674.1|hypothetical protein LOTGIDRAFT_233395 [Lottia gigantea] >gi|556102956|gb|ESO91608.1| hypothetical protein LOTGIDRAFT_233395 [Lottia gigantea]	XP_009057674	1.55844e-71	84	243.432	159	135
SGAL_contig_65783_1	ankyrin repeat	227	gi|630041640|ref|XP_007841469.1|hypothetical protein PFICI_14697 [Pestalotiopsis fici W106-1] >gi|573053774|gb|ETS73751.1| hypothetical protein PFICI_14697 [Pestalotiopsis fici W106-1]	XP_007841469	7.01584e-09	51	65.855	139	71
SGAL_contig_74166_1	ankyrin repeat	98	gi|123485623|ref|XP_001324535.1|ankyrin repeat protein [Trichomonas vaginalis G3] >gi|121907419|gb|EAY12312.1| ankyrin repeat protein, putative [Trichomonas vaginalis G3]	XP_001324535	4.47891e-11	59	68.5514	100	59
SGAL_contig_83569_1	ankyrin repeat	75	gi|908410255|ref|XP_013066185.1|PREDICTED: serine/threonine-protein phosphatase 6 regulatory ankyrin repeat subunit C-like [Biomphalaria glabrata]	XP_013066185	2.67479e-06	57	53.5286	76	44
SGAL_contig_90718_1	ankyrin repeat	107	gi|464172206|gb|EMM96600.1|ankyrin repeat protein [Leptospira interrogans serovar Zanoni str. LT2156]	EMM96600	5.86807e-13	59	73.559	106	63
SGAL_contig_90950_1	ankyrin repeat	89	gi|470409102|ref|XP_004336154.1|Poly(ADPribose) polymerase catalytic domain containing protein [Acanthamoeba castellanii str. Neff] >gi|440792936|gb|ELR14141.1| Poly(ADPribose) polymerase catalytic domain containing protein [Acanthamoeba castellanii str. Neff]	XP_004336154	4.67479e-08	54	60.4622	93	51
SGAL_contig_97903_1	ankyrin repeat	123	gi|123482043|ref|XP_001323686.1|ankyrin repeat protein [Trichomonas vaginalis G3] >gi|121906556|gb|EAY11463.1| ankyrin repeat protein, putative [Trichomonas vaginalis G3]	XP_001323686	0.000142203	56	47.7506	62	35
SGAL_contig_101758_1	ankyrin repeat	75	gi|524915911|ref|XP_005112742.1|PREDICTED: tankyrase-1-like [Aplysia californica] >gi|524915913|ref|XP_005112743.1| PREDICTED: tankyrase-1-like [Aplysia californica]	XP_005112742	2.58505e-27	86	112.079	75	65
SGAL_contig_103797_1	ankyrin repeat	99	gi|123475622|ref|XP_001320988.1|ankyrin repeat protein [Trichomonas vaginalis G3] >gi|121903804|gb|EAY08765.1| ankyrin repeat protein, putative [Trichomonas vaginalis G3]	XP_001320988	9.70892e-16	59	78.5666	99	59
SGAL_contig_103904_1	ankyrin repeat	91	gi|762161878|ref|XP_011419184.1|PREDICTED: serine/threonine-protein phosphatase 6 regulatory ankyrin repeat subunit C-like [Crassostrea gigas]	XP_011419184	8.52105e-14	63	75.0998	82	52
SGAL_contig_58896_1	ankyrin repeat and BTB POZ domain-containing 1-like	104	gi|524887988|ref|XP_005100573.1|PREDICTED: ankyrin repeat and BTB/POZ domain-containing protein 1-like [Aplysia californica]	XP_005100573	3.55853e-32	83	127.487	106	89
SGAL_contig_91539_1	Ankyrin repeat and BTB POZ domain-containing partial	68	gi|524887988|ref|XP_005100573.1|PREDICTED: ankyrin repeat and BTB/POZ domain-containing protein 1-like [Aplysia californica]	XP_005100573	2.13666e-10	71	65.4698	67	48
SGAL_contig_8674_1	Ankyrin repeat and death domain-containing 1A	523	gi|762141534|ref|XP_011453956.1|PREDICTED: ankyrin repeat and death domain-containing protein 1A-like isoform X4 [Crassostrea gigas]	XP_011453956	1.26144e-174	71	516.153	488	351
SGAL_contig_97792_1	ankyrin repeat and death domain-containing 1A-like isoform X1	71	gi|857976255|emb|CEO97743.1|hypothetical protein PBRA_005857 [Plasmodiophora brassicae]	CEO97743	8.46583e-06	69	52.7582	43	30
SGAL_contig_8627_1	ankyrin repeat and EF-hand domain-containing 1	119	gi|524872680|ref|XP_005093099.1|PREDICTED: ankyrin repeat and EF-hand domain-containing protein 1-like [Aplysia californica]	XP_005093099	4.9409e-55	87	193.741	119	104
SGAL_contig_44288_1	ankyrin repeat and EF-hand domain-containing 1	713	gi|524872680|ref|XP_005093099.1|PREDICTED: ankyrin repeat and EF-hand domain-containing protein 1-like [Aplysia californica]	XP_005093099	0	78	926.391	702	549
SGAL_contig_58537_1	Ankyrin repeat and EF-hand domain-containing 1	345	gi|524872680|ref|XP_005093099.1|PREDICTED: ankyrin repeat and EF-hand domain-containing protein 1-like [Aplysia californica]	XP_005093099	1.40657e-163	80	488.804	335	268
SGAL_contig_84652_1	ankyrin repeat and EF-hand domain-containing 1	79	gi|524872680|ref|XP_005093099.1|PREDICTED: ankyrin repeat and EF-hand domain-containing protein 1-like [Aplysia californica]	XP_005093099	1.99513e-33	86	132.109	79	68
SGAL_contig_70875_1	ankyrin repeat and fibronectin type-III domain-containing 1-like isoform X1	100	gi|871205500|ref|XP_012935086.1|PREDICTED: ankyrin repeat and fibronectin type-III domain-containing protein 1-like [Aplysia californica]	XP_012935086	7.47088e-15	82	80.4925	51	42
SGAL_contig_78050_1	Ankyrin repeat and FYVE domain-containing 1	143	gi|871225653|ref|XP_012936670.1|PREDICTED: rabankyrin-5-like isoform X1 [Aplysia californica]	XP_012936670	2.35922e-65	86	226.483	143	123
SGAL_contig_102073_1	Ankyrin repeat and FYVE domain-containing 1	134	gi|524878965|ref|XP_005096162.1|PREDICTED: rabankyrin-5-like isoform X2 [Aplysia californica]	XP_005096162	9.8287e-65	93	224.172	112	105
SGAL_contig_103373_1	ankyrin repeat and FYVE domain-containing partial	96	gi|762105314|ref|XP_011435221.1|PREDICTED: rabankyrin-5-like isoform X2 [Crassostrea gigas] >gi|405960837|gb|EKC26711.1| Ankyrin repeat and FYVE domain-containing protein 1 [Crassostrea gigas]	XP_011435221	1.18268e-27	78	117.087	92	72
SGAL_contig_16519_1	ankyrin repeat and IBR domain-containing 1-like	340	gi|908447587|ref|XP_013081174.1|PREDICTED: uncharacterized protein LOC106066650 [Biomphalaria glabrata]	XP_013081174	9.32079e-06	41	58.151	236	98
SGAL_contig_32545_1	ankyrin repeat and IBR domain-containing 1-like	91	gi|908431657|ref|XP_013076063.1|PREDICTED: ankyrin repeat and IBR domain-containing protein 1-like, partial [Biomphalaria glabrata]	XP_013076063	2.10157e-52	95	177.178	91	87
SGAL_contig_48430_1	ankyrin repeat and IBR domain-containing 1-like	215	gi|524872858|ref|XP_005093184.1|PREDICTED: ankyrin repeat and IBR domain-containing protein 1-like [Aplysia californica]	XP_005093184	6.68885e-117	91	375.941	209	192
SGAL_contig_60136_1	ankyrin repeat and IBR domain-containing 1-like	107	gi|524872858|ref|XP_005093184.1|PREDICTED: ankyrin repeat and IBR domain-containing protein 1-like [Aplysia californica]	XP_005093184	8.34638e-13	59	75.0998	113	67
SGAL_contig_63969_1	ankyrin repeat and IBR domain-containing 1-like	118	gi|676495276|ref|XP_009066836.1|hypothetical protein LOTGIDRAFT_134513 [Lottia gigantea] >gi|556093830|gb|ESO82483.1| hypothetical protein LOTGIDRAFT_134513 [Lottia gigantea]	XP_009066836	1.35002e-58	89	203.371	118	106
SGAL_contig_90226_1	ankyrin repeat and IBR domain-containing 1-like	141	gi|918337523|gb|KOF99163.1|hypothetical protein OCBIM_22019070mg, partial [Octopus bimaculoides]	KOF99163	6.45465e-57	84	199.904	141	119
SGAL_contig_73170_1	ankyrin repeat and KH domain-containing 1-like	54	gi|524871168|ref|XP_005092360.1|PREDICTED: ankyrin repeat and KH domain-containing protein 1-like [Aplysia californica]	XP_005092360	3.77526e-17	91	83.5741	48	44
SGAL_contig_84736_1	ankyrin repeat and KH domain-containing 1-like	81	gi|524872412|ref|XP_005092968.1|PREDICTED: ankyrin repeat and SOCS box protein 8-like [Aplysia californica]	XP_005092968	2.90792e-17	73	83.9593	78	57
SGAL_contig_86604_1	ankyrin repeat and KH domain-containing 1-like	81	gi|908459219|ref|XP_013084826.1|PREDICTED: ankyrin repeat and KH domain-containing protein 1-like [Biomphalaria glabrata]	XP_013084826	3.44341e-11	97	68.1662	34	33
SGAL_contig_9476_1	ankyrin repeat and KH domain-containing 1-like isoform X5	767	gi|524870325|ref|XP_005091947.1|PREDICTED: ankyrin repeat domain-containing protein 17-like isoform X2 [Aplysia californica]	XP_005091947	0	80	1035.79	773	622
SGAL_contig_19345_1	ankyrin repeat and KH domain-containing CBG24701-like isoform X1	160	gi|524871770|ref|XP_005092656.1|PREDICTED: ankyrin repeat and KH domain-containing protein CBG24701-like isoform X1 [Aplysia californica]	XP_005092656	1.78634e-14	62	80.4925	148	93
SGAL_contig_75862_1	ankyrin repeat and KH domain-containing mask-like	94	gi|871230290|ref|XP_012937540.1|PREDICTED: ankyrin repeat and SOCS box protein 18-like [Aplysia californica]	XP_012937540	1.86409e-21	75	97.8265	94	71
SGAL_contig_41312_1	ankyrin repeat and kinase domain-containing 1	272	gi|408536130|pdb|4HB5|AChain A, Crystal Structure Of Engineered Protein. Northeast Structural Genomics Consortium Target Or267. >gi|408536131|pdb|4HB5|B Chain B, Crystal Structure Of Engineered Protein. Northeast Structural Genomics Consortium Target Or267.	4HB5	2.92874e-23	53	103.99	139	74
SGAL_contig_83044_1	ankyrin repeat and kinase domain-containing 1-like	110	gi|443734646|gb|ELU18556.1|hypothetical protein CAPTEDRAFT_209568 [Capitella teleta]	ELU18556	2.32742e-06	55	55.4546	98	54
SGAL_contig_97961_1	ankyrin repeat and MYND domain-containing 1-like	87	gi|871257232|ref|XP_005106406.2|PREDICTED: ankyrin repeat and MYND domain-containing protein 1-like [Aplysia californica]	XP_005106406	9.15715e-39	89	148.673	86	77
SGAL_contig_10648_1	Ankyrin repeat and MYND domain-containing 2	416	gi|676492085|ref|XP_009065807.1|hypothetical protein LOTGIDRAFT_222617 [Lottia gigantea] >gi|556094899|gb|ESO83552.1| hypothetical protein LOTGIDRAFT_222617 [Lottia gigantea]	XP_009065807	4.36694e-151	77	446.432	350	272
SGAL_contig_8967_1	ankyrin repeat and MYND domain-containing 2-like	477	gi|762122477|ref|XP_011444190.1|PREDICTED: uncharacterized protein LOC105340054 [Crassostrea gigas]	XP_011444190	4.4962e-21	41	103.605	342	143
SGAL_contig_28280_1	ankyrin repeat and SAM domain-containing 3 isoform X2	169	gi|524908706|ref|XP_005109444.1|PREDICTED: uncharacterized protein LOC101860609 [Aplysia californica]	XP_005109444	1.90768e-34	75	139.813	106	80
SGAL_contig_105011_1	ankyrin repeat and SAM domain-containing 3-like	55	gi|676435369|ref|XP_009047534.1|hypothetical protein LOTGIDRAFT_172407 [Lottia gigantea] >gi|556113108|gb|ESP01760.1| hypothetical protein LOTGIDRAFT_172407 [Lottia gigantea]	XP_009047534	6.0525e-13	81	71.2478	53	43
SGAL_contig_79546_1	Ankyrin repeat and SAM domain-containing 6	99	gi|908474299|ref|XP_013089649.1|PREDICTED: ankyrin repeat and SAM domain-containing protein 6-like [Biomphalaria glabrata]	XP_013089649	3.82913e-47	92	171.4	99	92
SGAL_contig_13204_1	ankyrin repeat and SOCS box 13	285	gi|524873239|ref|XP_005093370.1|PREDICTED: ankyrin repeat and SOCS box protein 13-like [Aplysia californica] >gi|871217155|ref|XP_012935192.1| PREDICTED: ankyrin repeat and SOCS box protein 13-like [Aplysia californica]	XP_005093370	5.54277e-77	65	247.669	267	174
SGAL_contig_29645_1	Ankyrin repeat and SOCS box 2	53	gi|524911268|ref|XP_005110500.1|PREDICTED: uncharacterized protein LOC101849251 [Aplysia californica]	XP_005110500	1.7027e-21	96	97.4413	52	50
SGAL_contig_54738_1	Ankyrin repeat and SOCS box 2	195	gi|524911268|ref|XP_005110500.1|PREDICTED: uncharacterized protein LOC101849251 [Aplysia californica]	XP_005110500	1.37277e-35	59	144.05	197	118
SGAL_contig_3207_1	ankyrin repeat and SOCS box 2-like	439	gi|871271806|ref|XP_012945228.1|PREDICTED: ankyrin repeat domain-containing protein 50-like [Aplysia californica]	XP_012945228	5.25428e-145	64	434.876	454	293
SGAL_contig_56576_1	ankyrin repeat and SOCS box 8	287	gi|919046037|ref|XP_013406217.1|PREDICTED: ankyrin repeat and SOCS box protein 8-like [Lingula anatina]	XP_013406217	3.1632e-112	73	338.961	285	210
SGAL_contig_9711_1	ankyrin repeat and sterile alpha motif domain-containing 1B-like	767	gi|871242659|ref|XP_012939828.1|PREDICTED: ankyrin repeat and sterile alpha motif domain-containing protein 1B-like [Aplysia californica]	XP_012939828	0	74	627.861	526	390
SGAL_contig_41138_1	ankyrin repeat and sterile alpha motif domain-containing 1B-like	100	gi|719933849|gb|EEH20124.2|hypothetical protein PABG_02383 [Paracoccidioides brasiliensis Pb03]	EEH20124	1.4865e-06	58	55.4546	91	53
SGAL_contig_44432_1	ankyrin repeat and sterile alpha motif domain-containing 1B-like	247	gi|871242659|ref|XP_012939828.1|PREDICTED: ankyrin repeat and sterile alpha motif domain-containing protein 1B-like [Aplysia californica]	XP_012939828	1.40233e-05	64	56.225	62	40
SGAL_contig_45007_1	ankyrin repeat and sterile alpha motif domain-containing 1B-like	66	gi|676492704|ref|XP_009066007.1|hypothetical protein LOTGIDRAFT_82148, partial [Lottia gigantea] >gi|556094624|gb|ESO83277.1| hypothetical protein LOTGIDRAFT_82148, partial [Lottia gigantea]	XP_009066007	8.87204e-28	87	112.849	64	56
SGAL_contig_85212_1	ankyrin repeat and sterile alpha motif domain-containing 1B-like	105	gi|871242659|ref|XP_012939828.1|PREDICTED: ankyrin repeat and sterile alpha motif domain-containing protein 1B-like [Aplysia californica]	XP_012939828	3.08337e-12	67	73.1738	100	67
SGAL_contig_96703_1	ankyrin repeat and sterile alpha motif domain-containing 1B-like	84	gi|919055396|ref|XP_013409626.1|PREDICTED: ankyrin repeat and sterile alpha motif domain-containing protein 1B-like isoform X3 [Lingula anatina]	XP_013409626	1.79596e-26	78	113.235	82	64
SGAL_contig_40985_1	ankyrin repeat and sterile alpha motif domain-containing 1B-like isoform X4	53	gi|405966278|gb|EKC31585.1|Ankyrin repeat and sterile alpha motif domain-containing protein 1B [Crassostrea gigas]	EKC31585	6.86907e-09	88	60.4622	53	47
SGAL_contig_29424_1	Ankyrin repeat domain	195	gi|524877042|ref|XP_005095228.1|PREDICTED: ankyrin repeat domain-containing protein 54-like [Aplysia californica]	XP_005095228	9.94358e-44	74	156.377	159	118
SGAL_contig_70928_1	Ankyrin repeat domain	126	gi|524889564|ref|XP_005101337.1|PREDICTED: 26S proteasome non-ATPase regulatory subunit 10-like [Aplysia californica]	XP_005101337	4.92961e-10	58	64.3142	115	67
SGAL_contig_101670_1	ankyrin repeat domain	59	gi|392935567|pdb|3ZU7|BChain B, Crystal Structure Of A Designed Selected Ankyrin Repeat Protein In Complex With The Map Kinase Erk2	3ZU7	2.69525e-06	72	51.2174	54	39
SGAL_contig_3099_1	Ankyrin repeat domain-containing 1	453	gi|871228800|ref|XP_012937258.1|PREDICTED: serine/threonine-protein phosphatase 6 regulatory ankyrin repeat subunit A-like [Aplysia californica]	XP_012937258	2.26019e-94	55	305.064	463	255
SGAL_contig_73175_1	ankyrin repeat domain-containing 12-like isoform X1	159	gi|762107891|ref|XP_011436564.1|PREDICTED: ankyrin repeat domain-containing protein 12-like isoform X1 [Crassostrea gigas] >gi|405966203|gb|EKC31511.1| Ankyrin repeat domain-containing protein 12 [Crassostrea gigas]	XP_011436564	8.51928e-10	69	67.3958	68	47
SGAL_contig_91786_1	ankyrin repeat domain-containing 12-like isoform X1	144	gi|961093642|ref|XP_014772908.1|PREDICTED: ankyrin repeat domain-containing protein 12-like isoform X2 [Octopus bimaculoides]	XP_014772908	8.8694e-28	68	119.783	150	103
SGAL_contig_100951_1	ankyrin repeat domain-containing 13D	215	gi|908408809|ref|XP_013065415.1|PREDICTED: LOW QUALITY PROTEIN: ankyrin repeat domain-containing protein 13D-like [Biomphalaria glabrata]	XP_013065415	4.64464e-71	76	239.195	217	165
SGAL_contig_29737_1	ankyrin repeat domain-containing 16	358	gi|780045290|ref|XP_011668744.1|PREDICTED: ankyrin repeat domain-containing protein 16 [Strongylocentrotus purpuratus] >gi|780045294|ref|XP_011668745.1| PREDICTED: ankyrin repeat domain-containing protein 16 [Strongylocentrotus purpuratus] >gi|780045299|ref|XP_011668746.1| PREDICTED: ankyrin repeat domain-containing protein 16 [Strongylocentrotus purpuratus] >gi|780045303|ref|XP_011668747.1| PRED…	XP_011668744	9.94377e-106	68	327.791	325	221
SGAL_contig_11114_1	ankyrin repeat domain-containing 17-like isoform X2	1042	gi|762081107|ref|XP_011420619.1|PREDICTED: ankyrin repeat domain-containing protein 17-like isoform X5 [Crassostrea gigas]	XP_011420619	0	74	805.823	695	515
SGAL_contig_16163_1	ankyrin repeat domain-containing 17-like isoform X2	770	gi|405957797|gb|EKC23980.1|Ankyrin repeat domain-containing protein 17 [Crassostrea gigas]	EKC23980	1.50985e-14	44	89.3521	477	214
SGAL_contig_93825_1	ankyrin repeat domain-containing 24-like isoform X1	199	gi|524914017|ref|XP_005111829.1|PREDICTED: ankyrin repeat domain-containing protein 24-like isoform X1 [Aplysia californica]	XP_005111829	3.03561e-34	62	140.198	207	129
SGAL_contig_94173_1	ankyrin repeat domain-containing 24-like isoform X1	47	gi|524914021|ref|XP_005111831.1|PREDICTED: ankyrin repeat domain-containing protein 24-like isoform X3 [Aplysia californica]	XP_005111831	4.54461e-16	91	81.6481	47	43
SGAL_contig_101397_1	ankyrin repeat domain-containing 24-like isoform X2	39	gi|524914019|ref|XP_005111830.1|PREDICTED: ankyrin repeat domain-containing protein 24-like isoform X2 [Aplysia californica]	XP_005111830	4.09977e-06	85	52.373	40	34
SGAL_contig_60799_1	ankyrin repeat domain-containing 26-like	118	gi|871252957|ref|XP_012941640.1|PREDICTED: ankyrin repeat domain-containing protein 26-like isoform X2 [Aplysia californica]	XP_012941640	6.66959e-38	83	146.747	119	99
SGAL_contig_85090_1	ankyrin repeat domain-containing 26-like	199	gi|871252957|ref|XP_012941640.1|PREDICTED: ankyrin repeat domain-containing protein 26-like isoform X2 [Aplysia californica]	XP_012941640	1.45233e-49	73	182.956	198	146
SGAL_contig_86385_1	ankyrin repeat domain-containing 26-like isoform X1	91	gi|871252954|ref|XP_012941639.1|PREDICTED: ankyrin repeat domain-containing protein 26-like isoform X1 [Aplysia californica]	XP_012941639	2.29075e-16	75	84.3445	91	69
SGAL_contig_65851_1	Ankyrin repeat domain-containing 27	83	gi|524888434|ref|XP_005100788.1|PREDICTED: ankyrin repeat domain-containing protein 27-like [Aplysia californica]	XP_005100788	9.21711e-37	90	142.51	82	74
SGAL_contig_47942_1	ankyrin repeat domain-containing 27-like	97	gi|524888434|ref|XP_005100788.1|PREDICTED: ankyrin repeat domain-containing protein 27-like [Aplysia californica]	XP_005100788	1.22246e-15	63	82.8037	90	57
SGAL_contig_42947_1	ankyrin repeat domain-containing 29 isoform X2	176	gi|762133424|ref|XP_011449912.1|PREDICTED: ankyrin repeat domain-containing protein 29-like [Crassostrea gigas]	XP_011449912	6.33005e-78	85	246.899	167	143
SGAL_contig_24774_1	Ankyrin repeat domain-containing 39	182	gi|908500376|ref|XP_013062028.1|PREDICTED: ankyrin repeat domain-containing protein 39-like [Biomphalaria glabrata]	XP_013062028	1.14756e-57	71	192.2	185	132
SGAL_contig_37334_1	ankyrin repeat domain-containing 40-like	115	gi|919089659|ref|XP_013381855.1|PREDICTED: ankyrin repeat domain-containing protein 40-like [Lingula anatina] >gi|919089661|ref|XP_013381856.1| PREDICTED: ankyrin repeat domain-containing protein 40-like [Lingula anatina]	XP_013381855	9.81619e-36	78	134.035	111	87
SGAL_contig_32688_1	ankyrin repeat domain-containing 42	505	gi|524905648|ref|XP_005108190.1|PREDICTED: ankyrin repeat domain-containing protein 42-like isoform X2 [Aplysia californica]	XP_005108190	0	83	704.901	508	423
SGAL_contig_12513_1	Ankyrin repeat domain-containing 45	237	gi|676463198|ref|XP_009056519.1|hypothetical protein LOTGIDRAFT_120207 [Lottia gigantea] >gi|556104181|gb|ESO92833.1| hypothetical protein LOTGIDRAFT_120207 [Lottia gigantea]	XP_009056519	4.6719e-101	81	306.605	229	186
SGAL_contig_2768_1	ankyrin repeat domain-containing 46	224	gi|961099540|ref|XP_014774909.1|PREDICTED: ankyrin repeat domain-containing protein 46-like [Octopus bimaculoides] >gi|918315564|gb|KOF85035.1| hypothetical protein OCBIM_22020895mg [Octopus bimaculoides]	XP_014774909	4.63986e-29	57	119.398	221	127
SGAL_contig_42788_1	Ankyrin repeat domain-containing 49	107	gi|918995690|ref|XP_013410662.1|PREDICTED: ankyrin repeat domain-containing protein 49-like [Lingula anatina] >gi|918995692|ref|XP_013410732.1| PREDICTED: ankyrin repeat domain-containing protein 49-like [Lingula anatina] >gi|918995694|ref|XP_013410809.1| PREDICTED: ankyrin repeat domain-containing protein 49-like [Lingula anatina]	XP_013410662	1.93284e-30	74	121.324	103	77
SGAL_contig_14481_1	ankyrin repeat domain-containing 49-like	80	gi|524903616|ref|XP_005108004.1|PREDICTED: delta-latroinsectotoxin-Lt1a-like [Aplysia californica]	XP_005108004	1.20068e-19	72	89.3521	83	60
SGAL_contig_51910_1	ankyrin repeat domain-containing 49-like	98	gi|919089363|ref|XP_013381696.1|PREDICTED: ankyrin repeat domain-containing protein 49-like [Lingula anatina]	XP_013381696	9.71967e-36	86	132.494	91	79
SGAL_contig_61717_1	ankyrin repeat domain-containing 49-like	221	gi|919030070|ref|XP_013398731.1|PREDICTED: serine/threonine-protein phosphatase 6 regulatory ankyrin repeat subunit C-like isoform X1 [Lingula anatina] >gi|919030072|ref|XP_013398732.1| PREDICTED: serine/threonine-protein phosphatase 6 regulatory ankyrin repeat subunit C-like isoform X2 [Lingula anatina]	XP_013398731	2.44723e-78	72	247.284	225	163
SGAL_contig_90700_1	ankyrin repeat domain-containing 49-like	82	gi|524891794|ref|XP_005102429.1|PREDICTED: ankyrin repeat domain-containing protein 49-like [Aplysia californica]	XP_005102429	1.94708e-12	68	69.707	80	55
SGAL_contig_38679_1	ankyrin repeat domain-containing 50	71	gi|780112897|ref|XP_011676776.1|PREDICTED: ankyrin repeat domain-containing protein 50 [Strongylocentrotus purpuratus]	XP_011676776	0.000615746	74	47.3654	43	32
SGAL_contig_59796_1	Ankyrin repeat domain-containing 50	287	gi|919013471|ref|XP_013391240.1|PREDICTED: ankyrin-1-like [Lingula anatina]	XP_013391240	9.52269e-25	53	112.464	202	109
SGAL_contig_63151_1	ankyrin repeat domain-containing 50-like	59	gi|762163921|ref|XP_011420261.1|PREDICTED: ankyrin repeat domain-containing protein 50-like [Crassostrea gigas]	XP_011420261	4.77593e-21	83	96.6709	59	49
SGAL_contig_80028_1	ankyrin repeat domain-containing 50-like	183	gi|780162805|ref|XP_011683361.1|PREDICTED: ankyrin repeat domain-containing protein 50-like [Strongylocentrotus purpuratus]	XP_011683361	1.39088e-19	53	93.9745	160	86
SGAL_contig_102879_1	ankyrin repeat domain-containing 50-like	88	gi|524888418|ref|XP_005100780.1|PREDICTED: tankyrase-2-like [Aplysia californica]	XP_005100780	7.2141e-15	70	79.337	86	61
SGAL_contig_63710_1	Ankyrin repeat domain-containing 53	180	gi|524865583|ref|XP_005089620.1|PREDICTED: ankyrin repeat and KH domain-containing protein mask-like [Aplysia californica]	XP_005089620	3.15494e-68	81	229.18	165	134
SGAL_contig_75864_1	Ankyrin repeat domain-containing 53	111	gi|524865583|ref|XP_005089620.1|PREDICTED: ankyrin repeat and KH domain-containing protein mask-like [Aplysia californica]	XP_005089620	8.51247e-39	80	146.747	105	84
SGAL_contig_67324_1	ankyrin repeat domain-containing 53-like	242	gi|524865583|ref|XP_005089620.1|PREDICTED: ankyrin repeat and KH domain-containing protein mask-like [Aplysia californica]	XP_005089620	1.21121e-38	55	151.754	217	120
SGAL_contig_39463_1	ankyrin repeat domain-containing 54	294	gi|919023204|ref|XP_013395509.1|PREDICTED: ankyrin repeat domain-containing protein 54-like [Lingula anatina]	XP_013395509	3.83524e-82	67	262.307	264	178
SGAL_contig_90693_1	ankyrin repeat domain-containing 54	68	gi|676475004|ref|XP_009060330.1|hypothetical protein LOTGIDRAFT_229171 [Lottia gigantea] >gi|556100650|gb|ESO89302.1| hypothetical protein LOTGIDRAFT_229171 [Lottia gigantea]	XP_009060330	1.68312e-20	76	94.7449	67	51
SGAL_contig_100536_1	ankyrin repeat domain-containing 55-like	70	gi|908493693|ref|XP_013096298.1|PREDICTED: ankyrin repeat domain-containing protein 50-like [Biomphalaria glabrata]	XP_013096298	9.87799e-23	81	101.293	70	57
SGAL_contig_72354_1	Ankyrin repeat domain-containing 60	152	gi|524871772|ref|XP_005092657.1|PREDICTED: uncharacterized protein LOC101845386 isoform X2 [Aplysia californica]	XP_005092657	2.37489e-45	70	166.007	145	102
SGAL_contig_74978_1	Ankyrin repeat domain-containing 60	140	gi|762151688|ref|XP_011413835.1|PREDICTED: protein phosphatase 1 regulatory subunit 12A-like isoform X4 [Crassostrea gigas]	XP_011413835	4.70506e-51	77	180.259	134	104
SGAL_contig_57159_1	ankyrin repeat domain-containing 66	157	gi|871253350|ref|XP_012941721.1|PREDICTED: ankyrin repeat domain-containing protein 66-like [Aplysia californica]	XP_012941721	4.47359e-59	82	193.356	134	110
SGAL_contig_20754_1	ankyrin repeat domain-containing 6-like	178	gi|762078130|ref|XP_011452349.1|PREDICTED: serine/threonine-protein phosphatase 6 regulatory ankyrin repeat subunit B-like [Crassostrea gigas] >gi|405959654|gb|EKC25666.1| hypothetical protein CGI_10017599 [Crassostrea gigas]	XP_011452349	1.20809e-92	86	288.886	178	154
SGAL_contig_65594_1	ankyrin repeat domain-containing 6-like	101	gi|762078130|ref|XP_011452349.1|PREDICTED: serine/threonine-protein phosphatase 6 regulatory ankyrin repeat subunit B-like [Crassostrea gigas] >gi|405959654|gb|EKC25666.1| hypothetical protein CGI_10017599 [Crassostrea gigas]	XP_011452349	6.70164e-54	93	185.267	101	94
SGAL_contig_88540_1	ankyrin repeat domain-containing SOWAHB	102	gi|908428241|ref|XP_013074912.1|PREDICTED: ankyrin repeat domain-containing protein SOWAHC-like [Biomphalaria glabrata]	XP_013074912	1.64562e-29	80	118.242	85	68
SGAL_contig_47884_1	ankyrin repeat domain-containing SOWAHC-like isoform X2	79	gi|919041575|ref|XP_013404064.1|PREDICTED: ankyrin repeat domain-containing protein SOWAHC-like isoform X3 [Lingula anatina]	XP_013404064	1.63551e-10	57	64.3142	77	44
SGAL_contig_64351_1	ankyrin repeat domain-containing SOWAHC-like isoform X2	125	gi|762152075|ref|XP_011414036.1|PREDICTED: ankyrin repeat domain-containing protein SOWAHC-like isoform X2 [Crassostrea gigas]	XP_011414036	2.44859e-06	82	54.299	41	34
SGAL_contig_76067_1	ankyrin repeat domain-containing SOWAHC-like isoform X2	235	gi|919041564|ref|XP_013404059.1|PREDICTED: ankyrin repeat domain-containing protein SOWAHB-like isoform X1 [Lingula anatina]	XP_013404059	1.38177e-65	71	216.468	186	133
SGAL_contig_47279_1	ankyrin repeat partial	80	gi|303324768|pdb|2XEH|AChain A, Structural Determinants For Improved Thermal Stability Of Designed Ankyrin Repeat Proteins With A Redesigned C- Capping Module. >gi|303324769|pdb|2XEH|B Chain B, Structural Determinants For Improved Thermal Stability Of Designed Ankyrin Repeat Proteins With A Redesigned C- Capping Module. >gi|303324770|pdb|2XEH|C Chain C, Structural Determinants For Improved Therma…	2XEH	9.24633e-20	70	88.5817	79	56
SGAL_contig_55316_1	ankyrin repeat PH and SEC7 domain containing	132	gi|676488810|ref|XP_009064737.1|hypothetical protein LOTGIDRAFT_168604 [Lottia gigantea] >gi|556095882|gb|ESO84534.1| hypothetical protein LOTGIDRAFT_168604 [Lottia gigantea]	XP_009064737	3.32872e-11	56	70.4774	109	62
SGAL_contig_15715_1	ankyrin repeat RF_0381	126	gi|762097178|ref|XP_011431147.1|PREDICTED: tankyrase-1-like isoform X2 [Crassostrea gigas]	XP_011431147	1.94188e-43	73	160.999	126	92
SGAL_contig_27943_1	ankyrin repeat RF_0381	620	gi|524894941|ref|XP_005103960.1|PREDICTED: uncharacterized protein LOC101860591 [Aplysia californica] >gi|871249969|ref|XP_012941121.1| PREDICTED: uncharacterized protein LOC101860591 [Aplysia californica]	XP_005103960	2.1644e-124	61	398.667	489	302
SGAL_contig_56530_1	ankyrin repeat RF_0381	82	gi|908433371|ref|XP_013076620.1|PREDICTED: putative ankyrin repeat protein RF_0381 [Biomphalaria glabrata]	XP_013076620	0.000470609	53	47.3654	84	45
SGAL_contig_58538_1	ankyrin repeat RF_0381	388	gi|504621797|ref|WP_014808899.1|ankyrin repeat-containing protein [Desulfomonile tiedjei] >gi|390622538|gb|AFM23745.1| ankyrin repeat-containing protein [Desulfomonile tiedjei DSM 6799]	WP_014808899	6.98649e-10	47	71.633	255	121
SGAL_contig_92846_1	ankyrin repeat RF_0381	84	gi|908433371|ref|XP_013076620.1|PREDICTED: putative ankyrin repeat protein RF_0381 [Biomphalaria glabrata]	XP_013076620	2.39719e-06	59	54.299	83	49
SGAL_contig_64175_1	ankyrin repeat-containing	204	gi|908486121|ref|XP_013093649.1|PREDICTED: LOW QUALITY PROTEIN: uncharacterized protein LOC106077442 [Biomphalaria glabrata]	XP_013093649	5.51548e-27	52	114.005	204	108
SGAL_contig_32142_1	Ankyrin repeat-containing domain	202	gi|573991973|ref|XP_006673907.1|ankyrin, putative [Cordyceps militaris CM01] >gi|346319060|gb|EGX88662.1| ankyrin, putative [Cordyceps militaris CM01]	XP_006673907	0.000118579	45	52.373	131	59
SGAL_contig_99385_1	Ankyrin repeats (3 copies)	101	gi|916761455|ref|WP_051368511.1|hypothetical protein [Psychromonas sp. SP041]	WP_051368511	6.46177e-07	54	54.299	71	39
SGAL_contig_23180_1	Ankyrin repeats 3 copy	120	gi|770312137|gb|KJK68700.1|Ankyrin repeats 3 copy [Aspergillus parasiticus SU-1]	KJK68700	6.88382e-08	49	60.8474	117	58
SGAL_contig_20725_1	ankyrin SAM and basic leucine zipper domain-containing 1-like	328	gi|762122867|ref|XP_011444399.1|PREDICTED: ankyrin repeat, SAM and basic leucine zipper domain-containing protein 1-like isoform X4 [Crassostrea gigas]	XP_011444399	4.77324e-64	56	222.246	339	190
SGAL_contig_87490_1	ankyrin SAM and basic leucine zipper domain-containing 1-like	143	gi|1022766104|gb|KZS11155.1|Ankyrin repeat [Daphnia magna]	KZS11155	5.03999e-22	55	100.908	145	81
SGAL_contig_101658_1	ankyrin-2-like isoform X1	121	gi|871267647|ref|XP_012944377.1|PREDICTED: uncharacterized protein LOC101859978 [Aplysia californica]	XP_012944377	1.14176e-56	86	202.216	126	109
SGAL_contig_95858_1	ankyrin-3	71	gi|871277141|ref|XP_012946269.1|PREDICTED: ankyrin-3-like [Aplysia californica]	XP_012946269	2.48782e-12	88	71.633	53	47
SGAL_contig_11329_1	ankyrin-3-like isoform X10	326	gi|908422124|ref|XP_013072434.1|PREDICTED: ankyrin-3-like isoform X10 [Biomphalaria glabrata]	XP_013072434	4.32111e-166	88	520.776	329	292
SGAL_contig_32735_1	ankyrin-3-like isoform X13	604	gi|908422130|ref|XP_013072437.1|PREDICTED: ankyrin-3-like isoform X13 [Biomphalaria glabrata]	XP_013072437	0	94	1110.13	600	567
SGAL_contig_56464_1	ankyrin-3-like isoform X16	70	gi|908422136|ref|XP_013072440.1|PREDICTED: ankyrin-3-like isoform X16 [Biomphalaria glabrata]	XP_013072440	1.04406e-16	80	84.7297	67	54
SGAL_contig_32597_1	ankyrin-3-like isoform X4	329	gi|676480616|ref|XP_009062118.1|hypothetical protein LOTGIDRAFT_154671 [Lottia gigantea] >gi|556098517|gb|ESO87169.1| hypothetical protein LOTGIDRAFT_154671 [Lottia gigantea]	XP_009062118	1.03141e-90	68	285.034	262	180
SGAL_contig_35357_1	ankyrin-3-like isoform X4	327	gi|871230290|ref|XP_012937540.1|PREDICTED: ankyrin repeat and SOCS box protein 18-like [Aplysia californica]	XP_012937540	5.62041e-131	78	395.586	308	243
SGAL_contig_4954_1	ankyrin-3-like isoform X8	815	gi|908422120|ref|XP_013072432.1|PREDICTED: ankyrin-3-like isoform X8 [Biomphalaria glabrata]	XP_013072432	0	95	1506.5	815	775
SGAL_contig_47824_1	ankyrin-3-like isoform X8	182	gi|908422120|ref|XP_013072432.1|PREDICTED: ankyrin-3-like isoform X8 [Biomphalaria glabrata]	XP_013072432	4.04828e-100	95	328.946	182	174
SGAL_contig_65925_1	annexin A13	84	gi|871234360|ref|XP_012938297.1|PREDICTED: annexin A4-like, partial [Aplysia californica]	XP_012938297	8.408e-38	89	142.895	84	75
SGAL_contig_13234_1	annexin A4	92	gi|524889482|ref|XP_005101296.1|PREDICTED: annexin-B12-like isoform X1 [Aplysia californica]	XP_005101296	9.84584e-46	93	165.236	90	84
SGAL_contig_69940_1	annexin A4	72	gi|676493711|ref|XP_009066326.1|hypothetical protein LOTGIDRAFT_223114 [Lottia gigantea] >gi|556094305|gb|ESO82958.1| hypothetical protein LOTGIDRAFT_223114 [Lottia gigantea]	XP_009066326	2.46497e-29	90	119.013	72	65
SGAL_contig_104171_1	annexin A4-like	88	gi|831530516|ref|XP_012720860.1|PREDICTED: annexin A11-like [Fundulus heteroclitus]	XP_012720860	4.49263e-26	71	109.383	88	63
SGAL_contig_16443_1	annexin A6-like	326	gi|871234469|ref|XP_012938318.1|PREDICTED: uncharacterized protein LOC101851128, partial [Aplysia californica]	XP_012938318	5.8788e-55	56	195.282	297	168
SGAL_contig_69453_1	annexin A6-like	88	gi|871234469|ref|XP_012938318.1|PREDICTED: uncharacterized protein LOC101851128, partial [Aplysia californica]	XP_012938318	5.32281e-28	80	114.39	90	72
SGAL_contig_87221_1	annexin A6-like	110	gi|405954243|gb|EKC21740.1|Annexin A6 [Crassostrea gigas]	EKC21740	8.03657e-26	71	112.464	112	80
SGAL_contig_103495_1	annexin A6-like	122	gi|908444050|ref|XP_013080018.1|PREDICTED: annexin A6-like [Biomphalaria glabrata]	XP_013080018	1.4814e-55	86	195.282	121	105
SGAL_contig_96002_1	Annexin A7	93	gi|524889482|ref|XP_005101296.1|PREDICTED: annexin-B12-like isoform X1 [Aplysia californica]	XP_005101296	1.94282e-45	90	164.466	93	84
SGAL_contig_8864_1	annexin A7 isoform X1	471	gi|524889484|ref|XP_005101297.1|PREDICTED: annexin-B12-like isoform X2 [Aplysia californica]	XP_005101297	0	69	567.385	506	350
SGAL_contig_24944_1	annexin A7-like	479	gi|908489929|ref|XP_013095034.1|PREDICTED: annexin A7-like [Biomphalaria glabrata]	XP_013095034	0	82	684.871	481	399
SGAL_contig_52596_1	annexin A7-like	136	gi|1020961864|ref|XP_016151600.1|PREDICTED: annexin A7-like [Ficedula albicollis]	XP_016151600	1.37971e-14	38	77.411	135	52
SGAL_contig_105517_1	annexin A7-like	76	gi|908489929|ref|XP_013095034.1|PREDICTED: annexin A7-like [Biomphalaria glabrata]	XP_013095034	9.51574e-08	53	58.5362	78	42
SGAL_contig_70836_1	annexin A7-like isoform X2	57	gi|871238221|ref|XP_012938981.1|PREDICTED: cell death-inducing p53-target protein 1 homolog [Aplysia californica]	XP_012938981	4.67366e-18	83	82.0333	55	46
SGAL_contig_389_1	annexin B9-like isoform X1	319	gi|676477536|ref|XP_009061140.1|hypothetical protein LOTGIDRAFT_219490 [Lottia gigantea] >gi|556099459|gb|ESO88111.1| hypothetical protein LOTGIDRAFT_219490 [Lottia gigantea]	XP_009061140	2.78784e-135	76	399.438	316	241
SGAL_contig_24127_1	annexin B9-like isoform X1	318	gi|676477539|ref|XP_009061141.1|hypothetical protein LOTGIDRAFT_219492 [Lottia gigantea] >gi|556099460|gb|ESO88112.1| hypothetical protein LOTGIDRAFT_219492 [Lottia gigantea]	XP_009061141	1.4464e-130	77	387.497	315	244
SGAL_contig_104136_1	anoctamin-10 isoform X2	123	gi|524879997|ref|XP_005096667.1|PREDICTED: anoctamin-10-like isoform X3 [Aplysia californica]	XP_005096667	3.00698e-44	79	163.31	127	101
SGAL_contig_77408_1	anoctamin-1-like isoform X5	128	gi|871252069|ref|XP_012941487.1|PREDICTED: anoctamin-4-like [Aplysia californica]	XP_012941487	1.15121e-44	81	166.777	128	104
SGAL_contig_105236_1	anoctamin-1-like isoform X5	66	gi|908453318|ref|XP_013082999.1|PREDICTED: anoctamin-1-like isoform X5 [Biomphalaria glabrata]	XP_013082999	9.41417e-12	68	70.0922	67	46
SGAL_contig_38024_1	anoctamin-4 isoform X1	108	gi|871252069|ref|XP_012941487.1|PREDICTED: anoctamin-4-like [Aplysia californica]	XP_012941487	4.43185e-61	90	211.075	108	98
SGAL_contig_43754_1	anoctamin-5-like isoform X1	220	gi|405957385|gb|EKC23599.1|Anoctamin-7 [Crassostrea gigas]	EKC23599	5.17092e-46	63	174.481	193	122
SGAL_contig_78652_1	anoctamin-8-like isoform X1	203	gi|524880473|ref|XP_005096900.1|PREDICTED: anoctamin-8-like [Aplysia californica]	XP_005096900	8.26287e-56	64	202.601	208	134
SGAL_contig_97448_1	anoctamin-8-like isoform X1	122	gi|762105291|ref|XP_011435209.1|PREDICTED: anoctamin-8-like isoform X2 [Crassostrea gigas]	XP_011435209	1.20104e-49	78	179.104	121	95
SGAL_contig_67206_1	anoctamin-8-like isoform X3	251	gi|926636588|ref|XP_013784235.1|PREDICTED: anoctamin-8-like [Limulus polyphemus]	XP_013784235	6.38354e-22	72	106.301	88	64
SGAL_contig_23031_1	Anopheles gambiae PEST AGAP012902-PA	153	gi|939242878|ref|XP_014240729.1|PREDICTED: uncharacterized protein LOC106661695 [Cimex lectularius]	XP_014240729	3.73551e-21	58	94.3597	143	84
SGAL_contig_13149_1	antho-RFamide neuropeptides-like isoform X2	151	gi|908415511|ref|XP_013068982.1|PREDICTED: uncharacterized protein LOC106056708 isoform X1 [Biomphalaria glabrata]	XP_013068982	9.19146e-25	51	105.531	194	100
SGAL_contig_14235_1	antichymotrypsin-2-like isoform X10	134	gi|557756140|ref|XP_005177808.1|PREDICTED: antichymotrypsin-2-like [Musca domestica]	XP_005177808	1.26433e-24	58	107.457	134	78
SGAL_contig_95455_1	antigen 1	83	gi|768432017|ref|XP_011557314.1|PREDICTED: uncharacterized protein LOC105388152 [Plutella xylostella]	XP_011557314	5.93455e-08	62	56.9954	64	40
SGAL_contig_2534_1	AP-1 complex subunit beta-1-like	935	gi|676428015|ref|XP_009045136.1|hypothetical protein LOTGIDRAFT_198868 [Lottia gigantea] >gi|556115538|gb|ESP04190.1| hypothetical protein LOTGIDRAFT_198868 [Lottia gigantea]	XP_009045136	0	91	1611.66	937	857
SGAL_contig_9150_1	AP-1 complex subunit gamma-1-like isoform X1	821	gi|524868922|ref|XP_005091259.1|PREDICTED: AP-1 complex subunit gamma-1-like isoform X2 [Aplysia californica]	XP_005091259	0	87	1308.51	835	729
SGAL_contig_12539_1	AP-1 complex subunit mu-1	422	gi|908456335|ref|XP_013083925.1|PREDICTED: AP-1 complex subunit mu-1 [Biomphalaria glabrata] >gi|908456338|ref|XP_013083927.1| PREDICTED: AP-1 complex subunit mu-1 [Biomphalaria glabrata]	XP_013083925	0	97	822.387	422	412
SGAL_contig_18123_1	AP-1 complex subunit mu-1	159	gi|676421280|ref|XP_009043800.1|hypothetical protein LOTGIDRAFT_205544 [Lottia gigantea] >gi|556116603|gb|ESP05255.1| hypothetical protein LOTGIDRAFT_205544 [Lottia gigantea]	XP_009043800	2.32316e-105	97	320.087	159	155
SGAL_contig_53956_1	AP-1 complex subunit mu-1	224	gi|908456335|ref|XP_013083925.1|PREDICTED: AP-1 complex subunit mu-1 [Biomphalaria glabrata] >gi|908456338|ref|XP_013083927.1| PREDICTED: AP-1 complex subunit mu-1 [Biomphalaria glabrata]	XP_013083925	1.24147e-142	95	418.313	224	215
SGAL_contig_65805_1	AP-1 complex subunit sigma-2 isoform X2	101	gi|524903878|ref|XP_005108131.1|PREDICTED: AP-1 complex subunit sigma-2-like isoform X3 [Aplysia californica]	XP_005108131	8.08114e-63	98	199.904	101	99
SGAL_contig_79919_1	AP-1 complex-associated regulatory -like	101	gi|676474212|ref|XP_009060071.1|hypothetical protein LOTGIDRAFT_154100 [Lottia gigantea] >gi|556100373|gb|ESO89025.1| hypothetical protein LOTGIDRAFT_154100 [Lottia gigantea]	XP_009060071	4.09587e-25	80	106.301	91	73
SGAL_contig_92730_1	AP-1 complex-associated regulatory -like	90	gi|524890607|ref|XP_005101847.1|PREDICTED: AP-1 complex-associated regulatory protein-like isoform X3 [Aplysia californica]	XP_005101847	1.98252e-29	85	116.701	81	69
SGAL_contig_59808_1	AP-2 complex subunit alpha	317	gi|908409337|ref|XP_013065693.1|PREDICTED: AP-2 complex subunit alpha-2-like [Biomphalaria glabrata]	XP_013065693	0	95	603.594	317	304
SGAL_contig_9814_1	AP-2 complex subunit alpha-2-like	259	gi|871214094|ref|XP_012934614.1|PREDICTED: LOW QUALITY PROTEIN: AP-2 complex subunit alpha-2-like [Aplysia californica]	XP_012934614	4.44373e-132	86	407.912	259	225
SGAL_contig_99118_1	AP-2 complex subunit alpha-2-like isoform X1	129	gi|908409337|ref|XP_013065693.1|PREDICTED: AP-2 complex subunit alpha-2-like [Biomphalaria glabrata]	XP_013065693	2.07456e-76	96	254.603	129	125
SGAL_contig_9474_1	AP-2 complex subunit mu	438	gi|524895895|ref|XP_005104428.1|PREDICTED: AP-2 complex subunit mu [Aplysia californica]	XP_005104428	0	98	875.544	439	431
SGAL_contig_29787_1	AP-2 complex subunit mu	438	gi|676472365|ref|XP_009059469.1|hypothetical protein LOTGIDRAFT_204295 [Lottia gigantea] >gi|556101352|gb|ESO90004.1| hypothetical protein LOTGIDRAFT_204295 [Lottia gigantea]	XP_009059469	0	98	877.47	438	432
SGAL_contig_3326_1	AP-2 complex subunit sigma	142	gi|919100357|ref|XP_013386587.1|PREDICTED: AP-2 complex subunit sigma [Lingula anatina]	XP_013386587	7.61809e-97	100	287.73	142	142
SGAL_contig_30781_1	AP-3 complex subunit beta-1	625	gi|944345961|ref|XP_014377013.1|PREDICTED: AP-3 complex subunit beta-1 [Alligator sinensis]	XP_014377013	1.09009e-164	61	504.982	668	411
SGAL_contig_32320_1	AP-3 complex subunit beta-2-like isoform X1	100	gi|676477263|ref|XP_009061057.1|hypothetical protein LOTGIDRAFT_126173 [Lottia gigantea] >gi|556099697|gb|ESO88349.1| hypothetical protein LOTGIDRAFT_126173 [Lottia gigantea]	XP_009061057	9.31615e-54	97	191.43	100	97
SGAL_contig_63091_1	AP-3 complex subunit beta-2-like isoform X2	230	gi|676477263|ref|XP_009061057.1|hypothetical protein LOTGIDRAFT_126173 [Lottia gigantea] >gi|556099697|gb|ESO88349.1| hypothetical protein LOTGIDRAFT_126173 [Lottia gigantea]	XP_009061057	2.38158e-139	96	429.098	224	217
SGAL_contig_54403_1	AP-3 complex subunit delta- partial	392	gi|524902969|ref|XP_005107704.1|PREDICTED: AP-3 complex subunit delta-1-like isoform X3 [Aplysia californica]	XP_005107704	0	93	718.768	392	365
SGAL_contig_32241_1	AP-3 complex subunit delta-1-like isoform X2	306	gi|524902971|ref|XP_005107705.1|PREDICTED: AP-3 complex subunit delta-1-like isoform X2 [Aplysia californica]	XP_005107705	1.07395e-114	83	371.703	263	219
SGAL_contig_82898_1	AP-3 complex subunit delta-1-like isoform X2	126	gi|524902971|ref|XP_005107705.1|PREDICTED: AP-3 complex subunit delta-1-like isoform X2 [Aplysia californica]	XP_005107705	2.57611e-32	73	132.109	99	73
SGAL_contig_31868_1	AP-3 complex subunit delta-1-like isoform X3	81	gi|908455592|ref|XP_013083698.1|PREDICTED: AP-3 complex subunit delta-1-like isoform X3 [Biomphalaria glabrata]	XP_013083698	1.35293e-15	75	82.0333	64	48
SGAL_contig_95580_1	AP-3 complex subunit delta-1-like isoform X3	77	gi|908455592|ref|XP_013083698.1|PREDICTED: AP-3 complex subunit delta-1-like isoform X3 [Biomphalaria glabrata]	XP_013083698	2.76259e-42	98	158.303	77	76
SGAL_contig_27912_1	AP-3 complex subunit sigma-2	190	gi|908487583|ref|XP_013094172.1|PREDICTED: AP-3 complex subunit sigma-1-like isoform X2 [Biomphalaria glabrata]	XP_013094172	4.03425e-130	97	375.941	190	186
SGAL_contig_18690_1	AP-4 complex accessory subunit tepsin-like	421	gi|762144031|ref|XP_011455278.1|PREDICTED: AP-4 complex accessory subunit tepsin-like isoform X1 [Crassostrea gigas]	XP_011455278	2.29871e-75	55	253.062	415	230
SGAL_contig_43770_1	AP-4 complex subunit beta-1 isoform X1	520	gi|961136729|ref|XP_014787962.1|PREDICTED: AP-4 complex subunit beta-1-like [Octopus bimaculoides] >gi|918286248|gb|KOF66705.1| hypothetical protein OCBIM_22011570mg [Octopus bimaculoides]	XP_014787962	2.7397e-114	61	361.303	516	315
SGAL_contig_85395_1	AP-4 complex subunit epsilon-1	100	gi|260803344|ref|XP_002596550.1|hypothetical protein BRAFLDRAFT_283069 [Branchiostoma floridae] >gi|229281808|gb|EEN52562.1| hypothetical protein BRAFLDRAFT_283069, partial [Branchiostoma floridae]	XP_002596550	1.03123e-10	58	67.3958	98	57
SGAL_contig_12269_1	AP-4 complex subunit mu-1	442	gi|961118145|ref|XP_014781516.1|PREDICTED: AP-4 complex subunit mu-like isoform X2 [Octopus bimaculoides] >gi|918302816|gb|KOF75810.1| hypothetical protein OCBIM_22034313mg [Octopus bimaculoides]	XP_014781516	1.06991e-88	59	289.271	447	267
SGAL_contig_49136_1	AP-4 complex subunit sigma-1	144	gi|147905800|ref|NP_001089698.1|adaptor related protein complex 4, sigma 1 subunit [Xenopus laevis] >gi|76779517|gb|AAI06357.1| MGC130903 protein [Xenopus laevis]	NP_001089698	1.45556e-47	73	162.54	140	103
SGAL_contig_46269_1	AP-5 complex subunit beta-1	85	gi|676458048|ref|XP_009054849.1|hypothetical protein LOTGIDRAFT_232378 [Lottia gigantea] >gi|556105923|gb|ESO94575.1| hypothetical protein LOTGIDRAFT_232378 [Lottia gigantea]	XP_009054849	4.94993e-11	63	68.5514	82	52
SGAL_contig_100621_1	AP-5 complex subunit beta-1 isoform X1	109	gi|632960018|ref|XP_007895956.1|PREDICTED: AP-5 complex subunit beta-1 isoform X1 [Callorhinchus milii] >gi|632960020|ref|XP_007895957.1| PREDICTED: AP-5 complex subunit beta-1 isoform X2 [Callorhinchus milii]	XP_007895956	0.000577825	49	48.521	103	51
SGAL_contig_72291_1	AP-5 complex subunit beta-1-like	303	gi|676458048|ref|XP_009054849.1|hypothetical protein LOTGIDRAFT_232378 [Lottia gigantea] >gi|556105923|gb|ESO94575.1| hypothetical protein LOTGIDRAFT_232378 [Lottia gigantea]	XP_009054849	7.58048e-53	58	196.052	300	174
SGAL_contig_38568_1	AP-5 complex subunit mu-1-like	434	gi|762127389|ref|XP_011446776.1|PREDICTED: AP-5 complex subunit mu-1-like [Crassostrea gigas]	XP_011446776	6.93502e-117	62	363.614	439	276
SGAL_contig_86572_1	AP-5 complex subunit sigma-1	220	gi|762074427|ref|XP_011438995.1|PREDICTED: AP-5 complex subunit sigma-1-like [Crassostrea gigas] >gi|405978597|gb|EKC42975.1| Uncharacterized protein C20orf29 [Crassostrea gigas]	XP_011438995	2.46424e-52	60	179.104	217	131
SGAL_contig_85555_1	AP-5 complex subunit zeta-1-like	103	gi|676428830|ref|XP_009045402.1|hypothetical protein LOTGIDRAFT_230221 [Lottia gigantea] >gi|556115268|gb|ESP03920.1| hypothetical protein LOTGIDRAFT_230221 [Lottia gigantea]	XP_009045402	8.088e-16	67	83.1889	91	61
SGAL_contig_94973_1	AP-5 complex subunit zeta-1-like	92	gi|762111400|ref|XP_011438415.1|PREDICTED: AP-5 complex subunit zeta-1-like [Crassostrea gigas]	XP_011438415	1.10772e-24	71	107.842	89	64
SGAL_contig_105765_1	apical endosomal glyco	119	gi|859812882|ref|XP_012914240.1|PREDICTED: apical endosomal glycoprotein [Mustela putorius furo]	XP_012914240	8.44712e-05	59	51.2174	94	56
SGAL_contig_93029_1	AP-like endonuclease reverse transcriptase	82	gi|871264266|ref|XP_012943779.1|PREDICTED: uncharacterized protein LOC106013216 [Aplysia californica]	XP_012943779	1.05184e-17	62	84.7297	85	53
SGAL_contig_58776_1	aplysia DCC	108	gi|1022769081|gb|KZS13597.1|Neogenin [Daphnia magna]	KZS13597	4.46081e-39	81	149.828	106	86
SGAL_contig_89925_1	apolipo B-100-like	77	gi|260841739|ref|XP_002614068.1|hypothetical protein BRAFLDRAFT_67346 [Branchiostoma floridae] >gi|229299458|gb|EEN70077.1| hypothetical protein BRAFLDRAFT_67346 [Branchiostoma floridae]	XP_002614068	8.68861e-07	66	54.6842	63	42
SGAL_contig_100419_1	apolipo B-100-like	79	gi|908467482|ref|XP_013087403.1|PREDICTED: apolipoprotein B-100-like [Biomphalaria glabrata]	XP_013087403	6.25375e-09	64	62.3882	74	48
SGAL_contig_25715_1	apolipo D-like	78	gi|291241290|ref|XP_002740546.1|PREDICTED: apolipoprotein D-like [Saccoglossus kowalevskii]	XP_002740546	2.71588e-11	66	66.2402	69	46
SGAL_contig_59515_1	apolipo F	124	gi|620951687|ref|XP_007655212.1|PREDICTED: apolipoprotein F [Ornithorhynchus anatinus]	XP_007655212	0.000155025	65	47.7506	43	28
SGAL_contig_2037_1	apolipophorins-like	4084	gi|871255581|ref|XP_012942139.1|PREDICTED: apolipophorins-like [Aplysia californica]	XP_012942139	0	51	1416.36	3061	1567
SGAL_contig_38363_1	APOPT family mitochondrial-like	81	gi|908485751|ref|XP_013093529.1|PREDICTED: APOPT family protein Y39B6A.34, mitochondrial-like, partial [Biomphalaria glabrata]	XP_013093529	1.01966e-18	73	85.5001	76	56
SGAL_contig_32903_1	Apoptosis 1 inhibitor	286	gi|919047652|ref|XP_013407019.1|PREDICTED: inhibitor of apoptosis protein-like [Lingula anatina]	XP_013407019	1.27535e-23	42	108.612	277	118
SGAL_contig_59004_1	Apoptosis 1 inhibitor	82	gi|1009384455|gb|KYN06941.1|Apoptosis 1 inhibitor [Cyphomyrmex costatus]	KYN06941	1.20485e-08	59	60.077	61	36
SGAL_contig_57560_1	Apoptosis 2 inhibitor	80	gi|915666176|gb|KOC68081.1|Apoptosis 2 inhibitor [Habropoda laboriosa]	KOC68081	3.62574e-07	70	56.9954	47	33
SGAL_contig_82193_1	Apoptosis inhibitor 5	86	gi|918295451|gb|KOF72012.1|hypothetical protein OCBIM_22000187mg, partial [Octopus bimaculoides]	KOF72012	1.5089e-20	72	95.1301	86	62
SGAL_contig_44202_1	apoptosis regulator BAX-like isoform X1	75	gi|908461422|ref|XP_013085526.1|PREDICTED: apoptosis regulator BAX-like isoform X3 [Biomphalaria glabrata]	XP_013085526	3.5416e-26	76	105.531	75	57
SGAL_contig_48231_1	apoptosis regulator BAX-like isoform X1	41	gi|524895935|ref|XP_005104447.1|PREDICTED: apoptosis regulator BAX-like [Aplysia californica]	XP_005104447	8.96173e-08	70	54.6842	41	29
SGAL_contig_2700_1	apoptosis-inducing factor 3 isoform X1	255	gi|401871122|gb|AFQ23946.1|apoptosis-inducing factor 3-like protein [Pomacea canaliculata]	AFQ23946	1.84449e-49	87	181.8	104	91
SGAL_contig_46258_1	apoptosis-inducing factor 3-like isoform X1	413	gi|401871122|gb|AFQ23946.1|apoptosis-inducing factor 3-like protein [Pomacea canaliculata]	AFQ23946	0	87	682.945	413	361
SGAL_contig_58468_1	apoptosis-inducing factor 3-like isoform X1	570	gi|401871122|gb|AFQ23946.1|apoptosis-inducing factor 3-like protein [Pomacea canaliculata]	AFQ23946	0	81	766.533	527	429
SGAL_contig_13693_1	apoptosis-inducing factor mitochondrial	337	gi|871275231|ref|XP_012945888.1|PREDICTED: apoptosis-inducing factor 1, mitochondrial isoform X2 [Aplysia californica]	XP_012945888	1.80533e-165	82	489.96	337	278
SGAL_contig_105253_1	apoptosis-inducing factor mitochondrial-like isoform X1	83	gi|1024935949|ref|XP_016321464.1|PREDICTED: apoptosis-inducing factor 1, mitochondrial-like isoform X6 [Sinocyclocheilus anshuiensis]	XP_016321464	6.13551e-33	80	129.798	82	66
SGAL_contig_6610_1	apoptosis-stimulating of p53 1-like	999	gi|908448827|ref|XP_013081577.1|PREDICTED: apoptosis-stimulating of p53 protein 1-like [Biomphalaria glabrata]	XP_013081577	0	56	692.96	1049	596
SGAL_contig_71673_1	apoptosis-stimulating of p53 2-like	125	gi|919069195|ref|XP_013416077.1|PREDICTED: apoptosis-stimulating of p53 protein 1-like isoform X1 [Lingula anatina]	XP_013416077	1.87372e-15	71	83.1889	119	85
SGAL_contig_30158_1	apoptotic chromatin condensation inducer in the nucleus-like	896	gi|524867502|ref|XP_005090562.1|PREDICTED: apoptotic chromatin condensation inducer in the nucleus-like [Aplysia californica] >gi|524867504|ref|XP_005090563.1| PREDICTED: apoptotic chromatin condensation inducer in the nucleus-like [Aplysia californica]	XP_005090562	3.13291e-73	51	272.707	491	254
SGAL_contig_11471_1	apoptotic chromatin condensation inducer in the nucleus-like isoform X1	406	gi|524915126|ref|XP_005112369.1|PREDICTED: uncharacterized protein LOC101864039 isoform X1 [Aplysia californica]	XP_005112369	2.8881e-68	55	238.424	397	222
SGAL_contig_56603_1	aprataxin and PNK-like factor	169	gi|762113488|ref|XP_011439503.1|PREDICTED: aprataxin and PNK-like factor isoform X1 [Crassostrea gigas]	XP_011439503	6.31697e-20	58	97.0561	146	85
SGAL_contig_71305_1	aprataxin and PNK-like factor isoform X1	85	gi|676452026|ref|XP_009052899.1|hypothetical protein LOTGIDRAFT_159962 [Lottia gigantea] >gi|556107894|gb|ESO96546.1| hypothetical protein LOTGIDRAFT_159962 [Lottia gigantea]	XP_009052899	0.000140503	58	49.6766	55	32
SGAL_contig_49384_1	aprataxin isoform X2	95	gi|443697239|gb|ELT97774.1|hypothetical protein CAPTEDRAFT_132902 [Capitella teleta]	ELT97774	6.55485e-35	77	129.798	95	74
SGAL_contig_5430_1	aquaporin -like	359	gi|871211529|ref|XP_012945639.1|PREDICTED: aquaporin-4-like [Aplysia californica]	XP_012945639	5.59662e-133	83	394.43	263	219
SGAL_contig_13655_1	aquaporin -like	165	gi|590713403|gb|AHL29028.1|aquaporin, partial [Stagnicola palustris]	AHL29028	7.92085e-51	71	176.407	164	118
SGAL_contig_23959_1	aquaporin -like	143	gi|590713289|gb|AHL29027.1|aquaporin, partial [Catascopia terebra]	AHL29027	1.57989e-53	79	182.57	144	115
SGAL_contig_40821_1	aquaporin-5-like isoform X2	347	gi|871270800|ref|XP_005111060.2|PREDICTED: aquaporin-5-like isoform X1 [Aplysia californica]	XP_005111060	2.45554e-126	78	377.096	292	230
SGAL_contig_82751_1	aquaporin-5-like isoform X2	204	gi|871270804|ref|XP_005111061.2|PREDICTED: aquaporin-5-like isoform X2 [Aplysia californica] >gi|871270807|ref|XP_005111062.2| PREDICTED: aquaporin-5-like isoform X2 [Aplysia californica]	XP_005111061	3.95589e-83	80	260.766	205	165
SGAL_contig_794_1	aquaporin-8-like isoform X3	259	gi|908505047|ref|XP_013063682.1|PREDICTED: aquaporin-8-like isoform X2 [Biomphalaria glabrata]	XP_013063682	1.13626e-78	70	250.366	240	169
SGAL_contig_23786_1	Aquaporin-like domain-containing	283	gi|524867337|ref|XP_005090480.1|PREDICTED: aquaporin-12B-like [Aplysia californica]	XP_005090480	9.19471e-122	73	362.459	282	207
SGAL_contig_72309_1	ARABIDILLO 2-like	330	gi|871274636|ref|XP_012945775.1|PREDICTED: uncharacterized protein LOC101853990 [Aplysia californica]	XP_012945775	1.00741e-129	77	397.512	314	244
SGAL_contig_73955_1	ARABIDILLO 2-like	89	gi|676442943|ref|XP_009049960.1|hypothetical protein LOTGIDRAFT_231090 [Lottia gigantea] >gi|556110822|gb|ESO99473.1| hypothetical protein LOTGIDRAFT_231090 [Lottia gigantea]	XP_009049960	2.73366e-23	75	103.605	89	67
SGAL_contig_87944_1	ARABIDILLO 2-like	104	gi|676442943|ref|XP_009049960.1|hypothetical protein LOTGIDRAFT_231090 [Lottia gigantea] >gi|556110822|gb|ESO99473.1| hypothetical protein LOTGIDRAFT_231090 [Lottia gigantea]	XP_009049960	3.74281e-28	74	117.857	103	77
SGAL_contig_30028_1	arboxylate Transporter family	89	gi|734560267|gb|KHN86540.1|Monocarboxylate transporter 14 [Toxocara canis]	KHN86540	2.75342e-05	72	51.6026	58	42
SGAL_contig_103312_1	archaemetzincin-2- partial	89	gi|524878709|ref|XP_005096037.1|PREDICTED: uncharacterized protein LOC101846067 [Aplysia californica] >gi|871225306|ref|XP_012936613.1| PREDICTED: uncharacterized protein LOC101846067 [Aplysia californica]	XP_005096037	4.6025e-16	64	82.0333	87	56
SGAL_contig_59959_1	archease-like	95	gi|871214110|ref|XP_005092249.2|PREDICTED: protein archease-like [Aplysia californica]	XP_005092249	3.92052e-41	83	144.821	96	80
SGAL_contig_32667_1	arfaptin-2-like isoform X1	354	gi|524913115|ref|XP_005111391.1|PREDICTED: arfaptin-2-like isoform X2 [Aplysia californica]	XP_005111391	0	79	521.161	373	296
SGAL_contig_99242_1	arf-GAP domain and FG repeat-containing 1-like isoform X1	105	gi|908440784|ref|XP_013079019.1|PREDICTED: arf-GAP domain and FG repeat-containing protein 1-like isoform X1 [Biomphalaria glabrata]	XP_013079019	1.24729e-09	55	65.0846	105	58
SGAL_contig_101387_1	arf-GAP domain and FG repeat-containing 1-like isoform X1	70	gi|908440791|ref|XP_013079021.1|PREDICTED: arf-GAP domain and FG repeat-containing protein 1-like isoform X3 [Biomphalaria glabrata]	XP_013079021	2.38798e-20	82	93.5893	62	51
SGAL_contig_80089_1	arf-GAP with ANK repeat and PH domain-containing 1-like isoform X3	158	gi|871245806|ref|XP_012940392.1|PREDICTED: arf-GAP with GTPase, ANK repeat and PH domain-containing protein 1-like isoform X1 [Aplysia californica]	XP_012940392	2.55678e-76	86	256.529	157	136
SGAL_contig_49776_1	arf-GAP with coiled- ANK repeat and PH domain-containing 2	544	gi|908492329|ref|XP_013095817.1|PREDICTED: arf-GAP with coiled-coil, ANK repeat and PH domain-containing protein 2-like isoform X3 [Biomphalaria glabrata]	XP_013095817	0	81	759.214	534	434
SGAL_contig_40019_1	arf-GAP with coiled- ANK repeat and PH domain-containing 2-like	169	gi|908492331|ref|XP_013095818.1|PREDICTED: arf-GAP with coiled-coil, ANK repeat and PH domain-containing protein 2-like isoform X4 [Biomphalaria glabrata]	XP_013095818	1.83161e-85	88	279.256	171	151
SGAL_contig_69695_1	arf-GAP with Rho-GAP ANK repeat and PH domain-containing 1 isoform X10	65	gi|871224598|ref|XP_012936492.1|PREDICTED: arf-GAP with Rho-GAP domain, ANK repeat and PH domain-containing protein 1-like isoform X2 [Aplysia californica]	XP_012936492	2.26777e-25	84	109.383	65	55
SGAL_contig_25036_1	arf-GAP with Rho-GAP ANK repeat and PH domain-containing 1-like isoform X1	85	gi|871224598|ref|XP_012936492.1|PREDICTED: arf-GAP with Rho-GAP domain, ANK repeat and PH domain-containing protein 1-like isoform X2 [Aplysia californica]	XP_012936492	3.08269e-17	67	87.0409	76	51
SGAL_contig_25720_1	arf-GAP with Rho-GAP ANK repeat and PH domain-containing 1-like isoform X1	156	gi|676473468|ref|XP_009059827.1|hypothetical protein LOTGIDRAFT_165061 [Lottia gigantea] >gi|556100814|gb|ESO89466.1| hypothetical protein LOTGIDRAFT_165061 [Lottia gigantea]	XP_009059827	4.16145e-47	73	175.637	157	115
SGAL_contig_56987_1	arf-GAP with Rho-GAP ANK repeat and PH domain-containing 1-like isoform X1	149	gi|676473468|ref|XP_009059827.1|hypothetical protein LOTGIDRAFT_165061 [Lottia gigantea] >gi|556100814|gb|ESO89466.1| hypothetical protein LOTGIDRAFT_165061 [Lottia gigantea]	XP_009059827	7.22253e-50	74	182.956	153	114
SGAL_contig_69938_1	arf-GAP with SH3 ANK repeat and PH domain-containing 1 isoform X1	121	gi|871275566|ref|XP_012945967.1|PREDICTED: arf-GAP with SH3 domain, ANK repeat and PH domain-containing protein 1-like, partial [Aplysia californica]	XP_012945967	1.14979e-60	90	196.823	121	110
SGAL_contig_86362_1	arginine and glutamate-rich 1-like	68	gi|405966106|gb|EKC31426.1|Arginine and glutamate-rich protein 1-A [Crassostrea gigas]	EKC31426	2.64898e-26	97	106.301	68	66
SGAL_contig_164_1	arginine kinase	240	gi|512125869|gb|AGN95434.1|arginine kinase [Semisulcospira libertina]	AGN95434	1.65932e-160	96	461.455	240	232
SGAL_contig_2394_1	arginine kinase	372	gi|512125869|gb|AGN95434.1|arginine kinase [Semisulcospira libertina]	AGN95434	0	86	559.296	351	303
SGAL_contig_31106_1	arginine kinase	101	gi|524885601|ref|XP_005099406.1|PREDICTED: arginine kinase [Aplysia californica]	XP_005099406	1.60108e-09	69	64.3142	59	41
SGAL_contig_36627_1	arginine kinase	446	gi|676474600|ref|XP_009060196.1|hypothetical protein LOTGIDRAFT_183151 [Lottia gigantea] >gi|556100505|gb|ESO89157.1| hypothetical protein LOTGIDRAFT_183151 [Lottia gigantea]	XP_009060196	0	81	645.195	450	366
SGAL_contig_71898_1	arginine kinase	103	gi|676479346|ref|XP_009061719.1|hypothetical protein LOTGIDRAFT_194265 [Lottia gigantea] >gi|556098870|gb|ESO87522.1| hypothetical protein LOTGIDRAFT_194265 [Lottia gigantea]	XP_009061719	6.33333e-31	74	125.946	101	75
SGAL_contig_2043_1	arginine N-methyltransferase 1 isoform X1	369	gi|524881487|ref|XP_005097395.1|PREDICTED: protein arginine N-methyltransferase 1-like isoform X2 [Aplysia californica]	XP_005097395	0	86	590.497	370	319
SGAL_contig_89165_1	arginine N-methyltransferase 1 isoform X4	88	gi|443704426|gb|ELU01488.1|hypothetical protein CAPTEDRAFT_173477 [Capitella teleta]	ELU01488	1.01722e-45	93	161.77	88	82
SGAL_contig_101175_1	arginine N-methyltransferase 3	82	gi|762156066|ref|XP_011416151.1|PREDICTED: protein arginine N-methyltransferase 3-like [Crassostrea gigas] >gi|405962860|gb|EKC28501.1| Protein arginine N-methyltransferase 3 [Crassostrea gigas]	XP_011416151	4.13314e-15	62	79.7221	82	51
SGAL_contig_44070_1	arginine N-methyltransferase 3 isoform X2	423	gi|762156066|ref|XP_011416151.1|PREDICTED: protein arginine N-methyltransferase 3-like [Crassostrea gigas] >gi|405962860|gb|EKC28501.1| Protein arginine N-methyltransferase 3 [Crassostrea gigas]	XP_011416151	2.88601e-137	67	416.772	426	287
SGAL_contig_93615_1	arginine N-methyltransferase 5	38	gi|996064237|gb|AMK01821.1|PRMT5 [Mytilus galloprovincialis]	AMK01821	1.98444e-12	86	70.0922	38	33
SGAL_contig_42768_1	arginine N-methyltransferase 6	307	gi|919097184|ref|XP_013385270.1|PREDICTED: protein arginine N-methyltransferase 6-like [Lingula anatina]	XP_013385270	2.51471e-70	71	234.187	231	166
SGAL_contig_1327_1	arginine N-methyltransferase 7	368	gi|676445988|ref|XP_009050932.1|hypothetical protein LOTGIDRAFT_213858 [Lottia gigantea] >gi|556109575|gb|ESO98227.1| hypothetical protein LOTGIDRAFT_213858 [Lottia gigantea]	XP_009050932	1.78875e-101	63	327.02	361	229
SGAL_contig_83136_1	arginine N-methyltransferase 7	97	gi|676445988|ref|XP_009050932.1|hypothetical protein LOTGIDRAFT_213858 [Lottia gigantea] >gi|556109575|gb|ESO98227.1| hypothetical protein LOTGIDRAFT_213858 [Lottia gigantea]	XP_009050932	1.61567e-33	88	132.494	79	70
SGAL_contig_83919_1	Arginine serine-rich coiled-coil partial	92	gi|402585324|gb|EJW79264.1|hypothetical protein WUBG_09825, partial [Wuchereria bancrofti]	EJW79264	6.92521e-06	58	50.8322	84	49
SGAL_contig_84491_1	arginine serine-rich PNISR-like	92	gi|762165028|ref|XP_011420834.1|PREDICTED: arginine/serine-rich protein PNISR-like [Crassostrea gigas]	XP_011420834	4.98081e-11	70	66.2402	88	62
SGAL_contig_93166_1	arginine serine-rich PNISR-like	84	gi|762136847|ref|XP_011451708.1|PREDICTED: arginine/serine-rich protein PNISR-like isoform X2 [Crassostrea gigas]	XP_011451708	3.3694e-11	86	68.9366	38	33
SGAL_contig_6926_1	arginine-binding periplasmic -like isoform X1	276	gi|524894780|ref|XP_005103882.1|PREDICTED: uncharacterized protein LOC101861674 [Aplysia californica]	XP_005103882	4.26195e-101	77	318.931	235	181
SGAL_contig_38570_1	arginine-glutamic acid dipeptide repeats - partial	240	gi|762118761|ref|XP_011442271.1|PREDICTED: arginine-glutamic acid dipeptide repeats protein-like isoform X2 [Crassostrea gigas]	XP_011442271	1.7675e-89	76	299.286	236	180
SGAL_contig_161_1	arginine-glutamic acid dipeptide repeats -like	83	gi|321456415|gb|EFX67524.1|hypothetical protein DAPPUDRAFT_63869, partial [Daphnia pulex]	EFX67524	4.59943e-05	64	47.3654	42	27
SGAL_contig_14263_1	arginine-glutamic acid dipeptide repeats -like	53	gi|642005252|emb|CDQ97464.1|unnamed protein product [Oncorhynchus mykiss]	CDQ97464	3.02188e-09	66	58.9214	51	34
SGAL_contig_20061_1	arginine-glutamic acid dipeptide repeats -like	62	gi|1005466245|ref|XP_015770105.1|PREDICTED: uncharacterized protein LOC107348562 [Acropora digitifera]	XP_015770105	4.87636e-08	68	57.3806	47	32
SGAL_contig_12289_1	arginine-glutamic acid dipeptide repeats -like isoform X1	1134	gi|871219097|ref|XP_005094052.2|PREDICTED: arginine-glutamic acid dipeptide repeats protein-like isoform X1 [Aplysia californica]	XP_005094052	1.73881e-107	59	383.645	570	337
SGAL_contig_28054_1	arginine--tRNA cytoplasmic	663	gi|871209901|ref|XP_012942865.1|PREDICTED: arginine--tRNA ligase, cytoplasmic-like [Aplysia californica] >gi|871277837|ref|XP_005113293.2| PREDICTED: arginine--tRNA ligase, cytoplasmic-like [Aplysia californica]	XP_012942865	0	83	951.429	657	548
SGAL_contig_63052_1	argininosuccinate lyase	63	gi|676435777|ref|XP_009047667.1|hypothetical protein LOTGIDRAFT_200177 [Lottia gigantea] >gi|556113029|gb|ESP01681.1| hypothetical protein LOTGIDRAFT_200177 [Lottia gigantea]	XP_009047667	2.004e-27	92	112.079	63	58
SGAL_contig_1498_1	Argininosuccinate synthase	417	gi|908464242|ref|XP_013086397.1|PREDICTED: argininosuccinate synthase-like [Biomphalaria glabrata] >gi|908464245|ref|XP_013086398.1| PREDICTED: argininosuccinate synthase-like [Biomphalaria glabrata]	XP_013086397	0	89	677.167	393	353
SGAL_contig_31433_1	argonaute-2-like isoform X1	167	gi|919027646|ref|XP_013397643.1|PREDICTED: collagen alpha-1(XVIII) chain-like [Lingula anatina]	XP_013397643	2.00036e-60	92	202.601	108	100
SGAL_contig_37332_1	argonaute-2-like isoform X1	325	gi|908414541|ref|XP_013068463.1|PREDICTED: protein argonaute-2-like isoform X4 [Biomphalaria glabrata]	XP_013068463	0	95	620.157	324	308
SGAL_contig_51778_1	argonaute-2-like isoform X1	104	gi|76154296|gb|AAX25784.2|SJCHGC07755 protein [Schistosoma japonicum]	AAX25784	6.06402e-60	93	195.282	104	97
SGAL_contig_82195_1	argonaute-2-like isoform X2	143	gi|908414537|ref|XP_013068460.1|PREDICTED: protein argonaute-2-like isoform X2 [Biomphalaria glabrata]	XP_013068460	3.10579e-83	93	273.863	143	134
SGAL_contig_31690_1	ariadne-1	213	gi|524879783|ref|XP_005096563.1|PREDICTED: E3 ubiquitin-protein ligase arih1-like [Aplysia californica] >gi|524879785|ref|XP_005096564.1| PREDICTED: E3 ubiquitin-protein ligase arih1-like [Aplysia californica] >gi|524879787|ref|XP_005096565.1| PREDICTED: E3 ubiquitin-protein ligase arih1-like [Aplysia californica] >gi|871226884|ref|XP_012936895.1| PREDICTED: E3 ubiquitin-protein ligase arih1-like…	XP_005096563	3.6971e-99	81	309.686	224	183
SGAL_contig_46227_1	ariadne-like ubiquitin ligase	99	gi|908406603|ref|XP_013093645.1|PREDICTED: uncharacterized protein LOC106077435 [Biomphalaria glabrata]	XP_013093645	2.44515e-09	57	64.3142	64	37
SGAL_contig_58574_1	ARL14 effector -like	106	gi|524879735|ref|XP_005096539.1|PREDICTED: ARL14 effector protein-like [Aplysia californica]	XP_005096539	4.52243e-10	63	63.5438	91	58
SGAL_contig_72685_1	armadillo repeat-containing	379	gi|762134838|ref|XP_011450656.1|PREDICTED: uncharacterized protein LOC105344566 [Crassostrea gigas]	XP_011450656	1.26918e-63	61	225.328	326	199
SGAL_contig_95602_1	Armadillo repeat-containing 2	134	gi|524891168|ref|XP_005102120.1|PREDICTED: armadillo repeat-containing protein 2-like isoform X1 [Aplysia californica]	XP_005102120	1.84163e-48	87	176.792	134	117
SGAL_contig_6001_1	Armadillo repeat-containing 3	888	gi|871237799|ref|XP_012938914.1|PREDICTED: armadillo repeat-containing protein 3-like isoform X2 [Aplysia californica]	XP_012938914	0	83	1189.48	895	743
SGAL_contig_20928_1	Armadillo repeat-containing 3	904	gi|871237796|ref|XP_012938913.1|PREDICTED: armadillo repeat-containing protein 3-like isoform X1 [Aplysia californica]	XP_012938913	0	80	1192.95	918	737
SGAL_contig_13717_1	Armadillo repeat-containing 4	1065	gi|871229932|ref|XP_012937471.1|PREDICTED: armadillo repeat-containing protein 4-like [Aplysia californica]	XP_012937471	0	84	1537.32	1079	914
SGAL_contig_7888_1	Armadillo repeat-containing 6	468	gi|676461454|ref|XP_009055949.1|hypothetical protein LOTGIDRAFT_189885 [Lottia gigantea] >gi|556104596|gb|ESO93248.1| hypothetical protein LOTGIDRAFT_189885 [Lottia gigantea]	XP_009055949	0	72	528.094	468	338
SGAL_contig_55394_1	armadillo repeat-containing 7 isoform X1	114	gi|260821438|ref|XP_002606040.1|hypothetical protein BRAFLDRAFT_100948 [Branchiostoma floridae] >gi|229291377|gb|EEN62050.1| hypothetical protein BRAFLDRAFT_100948 [Branchiostoma floridae]	XP_002606040	1.50906e-56	91	186.037	114	104
SGAL_contig_18532_1	armadillo repeat-containing 8-like isoform X1	665	gi|762094206|ref|XP_011429581.1|PREDICTED: armadillo repeat-containing protein 8-like isoform X2 [Crassostrea gigas]	XP_011429581	0	68	619.772	660	455
SGAL_contig_22006_1	arpin	227	gi|762153648|ref|XP_011414864.1|PREDICTED: arpin-like [Crassostrea gigas]	XP_011414864	7.79065e-73	66	233.417	230	153
SGAL_contig_89176_1	arrestin domain-containing 2 isoform X2	144	gi|908487962|ref|XP_013094310.1|PREDICTED: arrestin domain-containing protein 1-like [Biomphalaria glabrata]	XP_013094310	7.10201e-41	72	149.828	134	97
SGAL_contig_91028_1	arrestin domain-containing 2-like	147	gi|871238676|ref|XP_012939062.1|PREDICTED: uncharacterized protein LOC106012020 [Aplysia californica]	XP_012939062	1.6894e-24	57	103.605	126	73
SGAL_contig_18681_1	arrestin domain-containing 3-like	492	gi|524889883|ref|XP_005101493.1|PREDICTED: arrestin domain-containing protein 3-like [Aplysia californica]	XP_005101493	1.00023e-114	56	357.066	470	265
SGAL_contig_28848_1	arrestin domain-containing 3-like	135	gi|524889124|ref|XP_005101123.1|PREDICTED: arrestin domain-containing protein 3-like isoform X2 [Aplysia californica]	XP_005101123	4.94374e-49	77	171.4	134	104
SGAL_contig_43732_1	arrestin domain-containing 3-like	147	gi|524889883|ref|XP_005101493.1|PREDICTED: arrestin domain-containing protein 3-like [Aplysia californica]	XP_005101493	1.50039e-69	82	227.254	147	122
SGAL_contig_51701_1	arrestin domain-containing 3-like	206	gi|524889883|ref|XP_005101493.1|PREDICTED: arrestin domain-containing protein 3-like [Aplysia californica]	XP_005101493	4.78191e-72	70	236.113	203	143
SGAL_contig_63147_1	arrestin domain-containing 3-like	185	gi|676420486|ref|XP_009043702.1|hypothetical protein LOTGIDRAFT_227836 [Lottia gigantea] >gi|556116505|gb|ESP05157.1| hypothetical protein LOTGIDRAFT_227836 [Lottia gigantea]	XP_009043702	4.93957e-33	57	132.494	173	100
SGAL_contig_69543_1	arrestin domain-containing 3-like	132	gi|291224449|ref|XP_002732214.1|PREDICTED: arrestin domain-containing protein 3-like [Saccoglossus kowalevskii]	XP_002732214	1.61454e-15	61	81.6481	129	79
SGAL_contig_89043_1	arrestin domain-containing 3-like	378	gi|871223708|ref|XP_005095483.2|PREDICTED: arrestin domain-containing protein 2-like [Aplysia californica]	XP_005095483	1.54789e-54	56	197.593	318	179
SGAL_contig_92145_1	arrestin domain-containing 3-like	100	gi|871223708|ref|XP_005095483.2|PREDICTED: arrestin domain-containing protein 2-like [Aplysia californica]	XP_005095483	1.57434e-13	60	75.485	90	54
SGAL_contig_93985_1	arrestin domain-containing A-like isoform X1	94	gi|524868429|ref|XP_005091017.1|PREDICTED: arrestin domain-containing protein A-like isoform X1 [Aplysia californica]	XP_005091017	4.67475e-05	51	50.8322	88	45
SGAL_contig_44136_1	ARS-binding 1-like	69	gi|762097219|ref|XP_011431170.1|PREDICTED: ARS-binding protein 1-like [Crassostrea gigas]	XP_011431170	6.03801e-05	48	50.0618	81	39
SGAL_contig_71720_1	ARS-binding 1-like	80	gi|762097219|ref|XP_011431170.1|PREDICTED: ARS-binding protein 1-like [Crassostrea gigas]	XP_011431170	6.35689e-08	75	58.9214	52	39
SGAL_contig_85784_1	ARS-binding 1-like	101	gi|762120414|ref|XP_011443131.1|PREDICTED: uncharacterized protein LOC105339336 [Crassostrea gigas]	XP_011443131	1.69994e-13	54	75.8702	99	54
SGAL_contig_11045_1	arsenite methyltransferase	368	gi|676487331|ref|XP_009064258.1|hypothetical protein LOTGIDRAFT_221596 [Lottia gigantea] >gi|556096465|gb|ESO85117.1| hypothetical protein LOTGIDRAFT_221596 [Lottia gigantea]	XP_009064258	1.67418e-132	71	396.356	356	255
SGAL_contig_48787_1	arsenite methyltransferase	108	gi|908405052|ref|XP_013086574.1|PREDICTED: arsenite methyltransferase-like [Biomphalaria glabrata]	XP_013086574	5.18366e-13	57	73.1738	83	48
SGAL_contig_55406_1	arsenite methyltransferase	297	gi|871242068|ref|XP_005101443.2|PREDICTED: arsenite methyltransferase-like [Aplysia californica]	XP_005101443	6.62573e-111	69	337.806	297	205
SGAL_contig_42623_1	arsenite methyltransferase-like	202	gi|632987725|ref|XP_007882715.1|PREDICTED: arsenite methyltransferase-like [Callorhinchus milii]	XP_007882715	3.20433e-79	76	253.832	194	148
SGAL_contig_67377_1	ARV1	68	gi|524890354|ref|XP_005101724.1|PREDICTED: protein ARV1-like isoform X1 [Aplysia californica]	XP_005101724	6.00739e-23	75	98.2117	65	49
SGAL_contig_72884_1	ARV1-like isoform X2	100	gi|676460935|ref|XP_009055784.1|hypothetical protein LOTGIDRAFT_161699 [Lottia gigantea] >gi|556104936|gb|ESO93588.1| hypothetical protein LOTGIDRAFT_161699 [Lottia gigantea]	XP_009055784	1.1538e-08	57	60.4622	90	52
SGAL_contig_30365_1	aryl hydrocarbon receptor nuclear translocator	194	gi|524880467|ref|XP_005096897.1|PREDICTED: aryl hydrocarbon receptor nuclear translocator homolog [Aplysia californica]	XP_005096897	4.91532e-115	93	353.214	194	182
SGAL_contig_44939_1	aryl hydrocarbon receptor nuclear translocator	141	gi|459353915|gb|AGG55386.1|aryl hydrocarbon receptor nuclear translocator [Haliotis diversicolor]	AGG55386	4.60227e-78	92	253.832	142	132
SGAL_contig_98748_1	aryl hydrocarbon receptor nuclear translocator homolog	104	gi|676479472|ref|XP_009061759.1|hypothetical protein LOTGIDRAFT_166445, partial [Lottia gigantea] >gi|556098913|gb|ESO87565.1| hypothetical protein LOTGIDRAFT_166445, partial [Lottia gigantea]	XP_009061759	2.75204e-21	62	94.7449	108	67
SGAL_contig_77255_1	aryl hydrocarbon receptor nuclear translocator homolog isoform X2	167	gi|961092358|ref|XP_014772473.1|PREDICTED: aryl hydrocarbon receptor nuclear translocator homolog isoform X4 [Octopus bimaculoides]	XP_014772473	1.00403e-43	67	163.696	175	118
SGAL_contig_96227_1	Arylacetamide deacetylase-like partial	113	gi|260796251|ref|XP_002593118.1|hypothetical protein BRAFLDRAFT_209839 [Branchiostoma floridae] >gi|229278342|gb|EEN49129.1| hypothetical protein BRAFLDRAFT_209839 [Branchiostoma floridae]	XP_002593118	9.27191e-23	63	100.523	99	63
SGAL_contig_70372_1	arylamine N-acetyltransferase	252	gi|908507352|ref|XP_013064472.1|PREDICTED: uncharacterized protein LOC106053465 isoform X2 [Biomphalaria glabrata]	XP_013064472	1.57763e-74	70	241.506	251	177
SGAL_contig_6356_1	arylsulfatase B	164	gi|961101476|ref|XP_014775592.1|PREDICTED: arylsulfatase B-like [Octopus bimaculoides] >gi|918314178|gb|KOF83993.1| hypothetical protein OCBIM_22022874mg [Octopus bimaculoides]	XP_014775592	8.34321e-64	73	215.312	164	121
SGAL_contig_87_1	arylsulfatase B-like	277	gi|126697478|gb|ABO26696.1|sulfatase 1B precursor [Haliotis discus discus]	ABO26696	4.27209e-87	66	276.944	280	186
SGAL_contig_123_1	arylsulfatase B-like	128	gi|291226838|ref|XP_002733395.1|PREDICTED: arylsulfatase I-like [Saccoglossus kowalevskii]	XP_002733395	1.59448e-07	50	59.3066	134	68
SGAL_contig_3480_1	arylsulfatase B-like	538	gi|676468062|ref|XP_009058087.1|hypothetical protein LOTGIDRAFT_182669 [Lottia gigantea] >gi|556102744|gb|ESO91396.1| hypothetical protein LOTGIDRAFT_182669 [Lottia gigantea]	XP_009058087	2.17473e-124	59	386.341	488	290
SGAL_contig_5894_1	arylsulfatase B-like	493	gi|762147457|ref|XP_011457041.1|PREDICTED: arylsulfatase B-like [Crassostrea gigas] >gi|405964467|gb|EKC29949.1| Arylsulfatase B [Crassostrea gigas]	XP_011457041	1.2309e-128	60	395.586	496	298
SGAL_contig_7941_1	arylsulfatase B-like	773	gi|919103862|ref|XP_013388262.1|PREDICTED: arylsulfatase B-like [Lingula anatina]	XP_013388262	6.4238e-164	60	496.893	548	334
SGAL_contig_12219_1	arylsulfatase B-like	145	gi|443696989|gb|ELT97571.1|hypothetical protein CAPTEDRAFT_178894 [Capitella teleta]	ELT97571	4.47764e-30	88	123.25	68	60
SGAL_contig_13933_1	arylsulfatase B-like	497	gi|676493826|ref|XP_009066363.1|hypothetical protein LOTGIDRAFT_223151 [Lottia gigantea] >gi|556094342|gb|ESO82995.1| hypothetical protein LOTGIDRAFT_223151 [Lottia gigantea]	XP_009066363	3.06888e-133	58	407.912	481	283
SGAL_contig_30197_1	arylsulfatase B-like	108	gi|524866985|ref|XP_005090306.1|PREDICTED: arylsulfatase B-like [Aplysia californica]	XP_005090306	1.43784e-38	78	145.591	113	89
SGAL_contig_30199_1	arylsulfatase B-like	196	gi|524867021|ref|XP_005090324.1|PREDICTED: arylsulfatase B-like [Aplysia californica]	XP_005090324	2.6978e-92	80	289.656	201	162
SGAL_contig_30200_1	arylsulfatase B-like	120	gi|524866985|ref|XP_005090306.1|PREDICTED: arylsulfatase B-like [Aplysia californica]	XP_005090306	1.78375e-44	78	162.54	125	98
SGAL_contig_40077_1	arylsulfatase B-like	505	gi|524893290|ref|XP_005103162.1|PREDICTED: arylsulfatase B-like [Aplysia californica]	XP_005103162	0	71	574.318	487	346
SGAL_contig_40110_1	arylsulfatase B-like	180	gi|126697470|gb|ABO26692.1|sulfatase 1A precursor [Haliotis discus discus]	ABO26692	1.91845e-40	76	153.68	109	83
SGAL_contig_53161_1	arylsulfatase B-like	73	gi|260794559|ref|XP_002592276.1|hypothetical protein BRAFLDRAFT_206928 [Branchiostoma floridae] >gi|229277492|gb|EEN48287.1| hypothetical protein BRAFLDRAFT_206928 [Branchiostoma floridae]	XP_002592276	5.48687e-19	82	90.1225	63	52
SGAL_contig_53670_1	arylsulfatase B-like	172	gi|908426427|ref|XP_013074235.1|PREDICTED: arylsulfatase B-like [Biomphalaria glabrata]	XP_013074235	5.58246e-42	69	157.918	126	87
SGAL_contig_57071_1	arylsulfatase B-like	114	gi|871252559|ref|XP_012941568.1|PREDICTED: arylsulfatase B-like [Aplysia californica]	XP_012941568	2.9506e-49	84	174.866	108	91
SGAL_contig_57357_1	arylsulfatase B-like	174	gi|676430007|ref|XP_009045786.1|hypothetical protein LOTGIDRAFT_137302 [Lottia gigantea] >gi|556114904|gb|ESP03556.1| hypothetical protein LOTGIDRAFT_137302 [Lottia gigantea]	XP_009045786	2.84747e-67	75	224.942	173	130
SGAL_contig_65874_1	arylsulfatase B-like	307	gi|6863176|gb|AAF30402.1|AF109924_1sulfatase 1 precursor [Helix pomatia]	AAF30402	4.42966e-137	76	410.609	308	237
SGAL_contig_68713_1	arylsulfatase B-like	100	gi|260832084|ref|XP_002610988.1|hypothetical protein BRAFLDRAFT_246447 [Branchiostoma floridae] >gi|229296357|gb|EEN66998.1| hypothetical protein BRAFLDRAFT_246447 [Branchiostoma floridae]	XP_002610988	3.50977e-30	73	121.709	104	76
SGAL_contig_73785_1	arylsulfatase B-like	183	gi|957854751|ref|XP_014677065.1|PREDICTED: arylsulfatase B-like isoform X4 [Priapulus caudatus] >gi|957854754|ref|XP_014677066.1| PREDICTED: arylsulfatase B-like isoform X4 [Priapulus caudatus] >gi|957854757|ref|XP_014677067.1| PREDICTED: arylsulfatase B-like isoform X4 [Priapulus caudatus]	XP_014677065	1.44151e-24	47	108.997	182	86
SGAL_contig_79671_1	arylsulfatase B-like	133	gi|6863176|gb|AAF30402.1|AF109924_1sulfatase 1 precursor [Helix pomatia]	AAF30402	1.54605e-41	68	154.836	133	91
SGAL_contig_81699_1	arylsulfatase B-like	83	gi|676437938|ref|XP_009048365.1|hypothetical protein LOTGIDRAFT_225566 [Lottia gigantea] >gi|556112275|gb|ESP00927.1| hypothetical protein LOTGIDRAFT_225566 [Lottia gigantea]	XP_009048365	2.39764e-26	75	110.153	83	63
SGAL_contig_96904_1	arylsulfatase B-like	91	gi|919032349|ref|XP_013399823.1|PREDICTED: arylsulfatase B-like [Lingula anatina]	XP_013399823	7.55597e-21	75	95.9005	78	59
SGAL_contig_20753_1	arylsulfatase B-like isoform X1	97	gi|645016611|ref|XP_008211549.1|PREDICTED: arylsulfatase B-like isoform X2 [Nasonia vitripennis]	XP_008211549	1.59084e-40	86	149.828	95	82
SGAL_contig_83469_1	arylsulfatase D	222	gi|676432226|ref|XP_009046505.1|hypothetical protein LOTGIDRAFT_185807 [Lottia gigantea] >gi|556114383|gb|ESP03035.1| hypothetical protein LOTGIDRAFT_185807 [Lottia gigantea]	XP_009046505	2.40762e-56	60	199.904	224	135
SGAL_contig_24338_1	arylsulfatase I-like	84	gi|871252559|ref|XP_012941568.1|PREDICTED: arylsulfatase B-like [Aplysia californica]	XP_012941568	2.9055e-13	55	74.3294	83	46
SGAL_contig_42914_1	arylsulfatase I-like	371	gi|676471467|ref|XP_009059189.1|hypothetical protein LOTGIDRAFT_124040 [Lottia gigantea] >gi|556101461|gb|ESO90113.1| hypothetical protein LOTGIDRAFT_124040 [Lottia gigantea]	XP_009059189	6.417e-132	68	400.979	362	248
SGAL_contig_30949_1	arylsulfatase J-like	92	gi|871239820|ref|XP_012939276.1|PREDICTED: arylsulfatase I-like [Aplysia californica]	XP_012939276	2.18211e-45	90	164.466	91	82
SGAL_contig_69170_1	arylsulfatase J-like	197	gi|871239820|ref|XP_012939276.1|PREDICTED: arylsulfatase I-like [Aplysia californica]	XP_012939276	1.12736e-95	82	302.368	197	163
SGAL_contig_80861_1	arylsulfatase J-like	97	gi|871239820|ref|XP_012939276.1|PREDICTED: arylsulfatase I-like [Aplysia californica]	XP_012939276	1.45559e-37	78	142.895	90	71
SGAL_contig_72363_1	Asc-type amino acid transporter 1	67	gi|642050229|emb|CDQ92377.1|unnamed protein product [Oncorhynchus mykiss]	CDQ92377	9.32978e-10	66	62.003	66	44
SGAL_contig_58376_1	ashwin partial	233	gi|762077547|ref|XP_011451329.1|PREDICTED: ashwin-like [Crassostrea gigas]	XP_011451329	2.10903e-36	58	140.198	242	141
SGAL_contig_64525_1	Asparagine synthetase [glutamine-hydrolyzing]	135	gi|524900430|ref|XP_005106635.1|PREDICTED: asparagine synthetase [glutamine-hydrolyzing]-like [Aplysia californica]	XP_005106635	3.39625e-67	86	224.172	135	117
SGAL_contig_21261_1	asparagine synthetase domain-containing 1	581	gi|405969725|gb|EKC34678.1|Asparagine synthetase domain-containing protein 1, partial [Crassostrea gigas]	EKC34678	3.87426e-127	77	399.438	298	231
SGAL_contig_8264_1	asparagine--tRNA cytoplasmic	558	gi|908405286|ref|XP_013087662.1|PREDICTED: asparagine--tRNA ligase, cytoplasmic-like [Biomphalaria glabrata]	XP_013087662	0	88	930.628	547	486
SGAL_contig_37525_1	asparagine--tRNA cytoplasmic	90	gi|664724662|ref|XP_008519460.1|PREDICTED: asparagine--tRNA ligase, cytoplasmic [Equus przewalskii]	XP_008519460	9.92786e-43	85	148.288	90	77
SGAL_contig_56076_1	asparagine--tRNA cytoplasmic	70	gi|632969770|ref|XP_007901269.1|PREDICTED: asparagine--tRNA ligase, cytoplasmic [Callorhinchus milii]	XP_007901269	2.61817e-18	77	87.0409	62	48
SGAL_contig_17411_1	aspartate cytoplasmic	408	gi|676450290|ref|XP_009052331.1|hypothetical protein LOTGIDRAFT_231665 [Lottia gigantea] >gi|556108179|gb|ESO96831.1| hypothetical protein LOTGIDRAFT_231665 [Lottia gigantea]	XP_009052331	0	76	530.02	400	305
SGAL_contig_13316_1	aspartate mitochondrial-like	406	gi|524884737|ref|XP_005098987.1|PREDICTED: aspartate aminotransferase, mitochondrial-like [Aplysia californica]	XP_005098987	0	86	665.226	406	353
SGAL_contig_6354_1	aspartate--tRNA cytoplasmic	529	gi|524876816|ref|XP_005095117.1|PREDICTED: aspartate--tRNA ligase, cytoplasmic-like [Aplysia californica]	XP_005095117	0	88	846.269	530	468
SGAL_contig_36078_1	aspartate--tRNA mitochondrial	79	gi|348577837|ref|XP_003474690.1|PREDICTED: aspartate--tRNA ligase, mitochondrial [Cavia porcellus]	XP_003474690	5.33768e-31	79	124.405	79	63
SGAL_contig_36352_1	aspartate--tRNA mitochondrial-like	90	gi|961123854|ref|XP_014783490.1|PREDICTED: aspartate--tRNA ligase, mitochondrial-like isoform X2 [Octopus bimaculoides]	XP_014783490	6.37616e-33	81	129.798	87	71
SGAL_contig_4832_1	aspartyl aminopeptidase isoform X2	464	gi|908499578|ref|XP_013061743.1|PREDICTED: aspartyl aminopeptidase-like [Biomphalaria glabrata]	XP_013061743	0	83	720.309	471	392
SGAL_contig_2414_1	Asterix	106	gi|676433321|ref|XP_009046862.1|hypothetical protein LOTGIDRAFT_224840 [Lottia gigantea] >gi|556113824|gb|ESP02476.1| hypothetical protein LOTGIDRAFT_224840 [Lottia gigantea]	XP_009046862	3.19194e-56	88	181.8	107	95
SGAL_contig_17789_1	asteroid homolog 1-like	57	gi|908448384|ref|XP_013081430.1|PREDICTED: protein asteroid-like [Biomphalaria glabrata]	XP_013081430	1.84962e-08	64	60.077	56	36
SGAL_contig_32276_1	asteroid homolog partial	145	gi|524903499|ref|XP_005107949.1|PREDICTED: uncharacterized protein LOC101848547 [Aplysia californica]	XP_005107949	1.90467e-30	69	127.102	126	88
SGAL_contig_5641_1	asunder homolog	704	gi|871236835|ref|XP_005099761.2|PREDICTED: protein asunder homolog [Aplysia californica]	XP_005099761	0	70	723.776	690	485
SGAL_contig_93660_1	AT4G35800 partial	77	gi|294876120|ref|XP_002767561.1|P35 antigen, putative [Perkinsus marinus ATCC 50983] >gi|239869221|gb|EER00279.1| P35 antigen, putative, partial [Perkinsus marinus ATCC 50983]	XP_002767561	2.83344e-10	78	63.1586	78	61
SGAL_contig_21443_1	ataxin-2 isoform X4	117	gi|542182847|ref|XP_005469193.1|PREDICTED: ataxin-2-like protein isoform X5 [Oreochromis niloticus]	XP_005469193	4.91813e-14	70	78.5666	78	55
SGAL_contig_103615_1	ataxin-3-like isoform x1	61	gi|1009524818|ref|XP_015906354.1|PREDICTED: ataxin-3-like [Parasteatoda tepidariorum]	XP_015906354	1.10327e-21	83	92.8189	61	51
SGAL_contig_66337_1	ataxin-7 3	124	gi|524912937|ref|XP_005111304.1|PREDICTED: ataxin-7-like protein 3 isoform X3 [Aplysia californica]	XP_005111304	1.81902e-25	78	108.612	80	63
SGAL_contig_87051_1	atlastin isoform X4	84	gi|908448815|ref|XP_013081573.1|PREDICTED: atlastin-1-like isoform X2 [Biomphalaria glabrata]	XP_013081573	3.39278e-43	92	157.532	84	78
SGAL_contig_19631_1	atonal homolog 8-like	264	gi|524866901|ref|XP_005090266.1|PREDICTED: nascent polypeptide-associated complex subunit alpha, muscle-specific form-like [Aplysia californica]	XP_005090266	5.24033e-47	76	175.637	141	108
SGAL_contig_5_1	ATP synthase F0 subunit 6	186	gi|937546460|ref|YP_009169450.1|ATP synthase F0 subunit 6 (mitochondrion) [Galeodea echinophora] >gi|831182050|gb|AKL90647.1| ATP synthase F0 subunit 6 (mitochondrion) [Galeodea echinophora]	YP_009169450	7.42979e-109	95	323.553	185	177
SGAL_contig_645_1	ATP synthase lipid-binding mitochondrial	149	gi|166406825|gb|ABY87376.1|mitochondrial ATP synthase subunit 9 precursor-like protein [Haliotis diversicolor]	ABY87376	7.493e-64	81	204.912	158	128
SGAL_contig_1515_1	ATP synthase lipid-binding mitochondrial	149	gi|524890287|ref|XP_005101691.1|PREDICTED: ATP synthase lipid-binding protein, mitochondrial [Aplysia californica] >gi|524890289|ref|XP_005101692.1| PREDICTED: ATP synthase lipid-binding protein, mitochondrial [Aplysia californica] >gi|871242912|ref|XP_012939878.1| PREDICTED: ATP synthase lipid-binding protein, mitochondrial [Aplysia californica]	XP_005101691	5.09482e-63	83	202.601	156	130
SGAL_contig_19249_1	ATP synthase mitochondrial F1 complex assembly factor 1	318	gi|871232738|ref|XP_005098395.2|PREDICTED: ATP synthase mitochondrial F1 complex assembly factor 1-like [Aplysia californica]	XP_005098395	2.02052e-82	70	264.233	250	175
SGAL_contig_33003_1	ATP synthase mitochondrial F1 complex assembly factor 2	237	gi|524871495|ref|XP_005092520.1|PREDICTED: ATP synthase mitochondrial F1 complex assembly factor 2-like [Aplysia californica]	XP_005092520	1.65713e-110	84	332.028	232	195
SGAL_contig_306_1	ATP synthase subunit mitochondrial	553	gi|116008297|gb|ABJ51956.1|mitochondrial H+ ATPase a subunit [Pinctada fucata]	ABJ51956	0	93	991.49	553	516
SGAL_contig_592_1	ATP synthase subunit mitochondrial	210	gi|524885581|ref|XP_005099396.1|PREDICTED: ATP synthase subunit O, mitochondrial [Aplysia californica]	XP_005099396	3.83951e-94	81	286.189	210	171
SGAL_contig_890_1	ATP synthase subunit mitochondrial	524	gi|676449781|ref|XP_009052165.1|hypothetical protein LOTGIDRAFT_201878 [Lottia gigantea] >gi|556108493|gb|ESO97145.1| hypothetical protein LOTGIDRAFT_201878 [Lottia gigantea]	XP_009052165	0	92	924.465	523	486
SGAL_contig_928_1	ATP synthase subunit mitochondrial	392	gi|676449781|ref|XP_009052165.1|hypothetical protein LOTGIDRAFT_201878 [Lottia gigantea] >gi|556108493|gb|ESO97145.1| hypothetical protein LOTGIDRAFT_201878 [Lottia gigantea]	XP_009052165	0	94	711.449	392	369
SGAL_contig_1382_1	ATP synthase subunit mitochondrial	82	gi|961115041|ref|XP_014780393.1|PREDICTED: ATP synthase subunit e, mitochondrial-like [Octopus bimaculoides] >gi|918304734|gb|KOF77236.1| hypothetical protein OCBIM_22032335mg [Octopus bimaculoides] >gi|918304735|gb|KOF77237.1| hypothetical protein OCBIM_22032335mg [Octopus bimaculoides]	XP_014780393	8.05466e-20	69	86.6557	81	56
SGAL_contig_2642_1	ATP synthase subunit mitochondrial	272	gi|961136328|ref|XP_014787824.1|PREDICTED: ATP synthase subunit b, mitochondrial-like [Octopus bimaculoides] >gi|918286714|gb|KOF66940.1| hypothetical protein OCBIM_22010866mg [Octopus bimaculoides]	XP_014787824	9.98436e-104	70	315.464	270	191
SGAL_contig_2902_1	ATP synthase subunit mitochondrial	164	gi|126697378|gb|ABO26646.1|mitochondrial ATP synthase delta chain [Haliotis discus discus]	ABO26646	3.50131e-82	84	252.292	165	140
SGAL_contig_3272_1	ATP synthase subunit mitochondrial	164	gi|126697378|gb|ABO26646.1|mitochondrial ATP synthase delta chain [Haliotis discus discus]	ABO26646	8.65107e-79	85	243.817	165	141
SGAL_contig_6854_1	ATP synthase subunit mitochondrial	107	gi|126697414|gb|ABO26664.1|putative mitochondrial ATP synthase F chain [Haliotis discus discus]	ABO26664	3.79443e-50	81	166.392	107	87
SGAL_contig_23863_1	ATP synthase subunit mitochondrial	215	gi|926648094|ref|XP_013790448.1|PREDICTED: ATP synthase subunit s, mitochondrial-like isoform X1 [Limulus polyphemus]	XP_013790448	1.08265e-66	72	216.083	181	131
SGAL_contig_32551_1	ATP synthase subunit mitochondrial	56	gi|939685244|ref|XP_014299952.1|PREDICTED: ATP synthase subunit gamma, mitochondrial-like, partial [Microplitis demolitor]	XP_014299952	1.66071e-29	98	111.694	56	55
SGAL_contig_993_1	ATP synthase subunit mitochondrial-like	295	gi|524917285|ref|XP_005113402.1|PREDICTED: ATP synthase subunit gamma, mitochondrial-like [Aplysia californica]	XP_005113402	4.52599e-154	85	445.662	297	255
SGAL_contig_5107_1	ATP synthase subunit mitochondrial-like	172	gi|126697400|gb|ABO26657.1|putative mitochondrial ATP synthase [Haliotis discus discus]	ABO26657	1.46056e-74	81	233.417	172	141
SGAL_contig_7869_1	ATP synthase subunit mitochondrial-like	176	gi|126697400|gb|ABO26657.1|putative mitochondrial ATP synthase [Haliotis discus discus]	ABO26657	4.66881e-71	81	224.942	172	140
SGAL_contig_53487_1	ATP synthase subunit mitochondrial-like	124	gi|524917285|ref|XP_005113402.1|PREDICTED: ATP synthase subunit gamma, mitochondrial-like [Aplysia californica]	XP_005113402	6.60558e-55	84	185.267	126	106
SGAL_contig_7910_1	ATP synthase subunit mitochondrial-like isoform X2	65	gi|918293857|gb|KOF70986.1|hypothetical protein OCBIM_22001876mg [Octopus bimaculoides]	KOF70986	1.28985e-15	66	74.7146	57	38
SGAL_contig_2924_1	ATP synthase subunit partial	69	gi|71370908|gb|AAZ30683.1|ATP synthase beta subunit, partial [Crepidula fornicata]	AAZ30683	2.1402e-38	100	141.354	69	69
SGAL_contig_6985_1	ATP synthase subunit s	292	gi|524864618|ref|XP_005089144.1|PREDICTED: ATP synthase subunit s-like protein [Aplysia californica]	XP_005089144	1.47236e-52	66	187.193	217	145
SGAL_contig_1691_1	ATP synthase-coupling factor mitochondrial	135	gi|524873604|ref|XP_005093546.1|PREDICTED: ATP synthase-coupling factor 6, mitochondrial-like [Aplysia californica] >gi|524873606|ref|XP_005093547.1| PREDICTED: ATP synthase-coupling factor 6, mitochondrial-like [Aplysia californica]	XP_005093546	7.96846e-33	67	124.405	124	84
SGAL_contig_73127_1	ATPase AAA	119	gi|969856108|gb|ALU11974.1|ATPase AAA [Ignicoccus islandicus DSM 13165]	ALU11974	4.8365e-31	84	127.102	78	66
SGAL_contig_44607_1	ATPase ASNA1 homolog	333	gi|871208129|ref|XP_005090133.2|PREDICTED: ATPase ASNA1 homolog [Aplysia californica]	XP_005090133	0	93	550.821	327	307
SGAL_contig_13058_1	ATPase family AAA domain-containing 1	393	gi|871239022|ref|XP_012939116.1|PREDICTED: ATPase family AAA domain-containing protein 1-like [Aplysia californica]	XP_012939116	6.7496e-179	81	516.924	388	316
SGAL_contig_77704_1	ATPase family AAA domain-containing 2B isoform X2	53	gi|742150275|ref|XP_010880476.1|PREDICTED: ATPase family AAA domain-containing protein 2B isoform X2 [Esox lucius]	XP_010880476	2.07404e-06	75	53.9138	45	34
SGAL_contig_99687_1	ATPase family AAA domain-containing 3	121	gi|676475272|ref|XP_009060418.1|hypothetical protein LOTGIDRAFT_72085, partial [Lottia gigantea] >gi|556100114|gb|ESO88766.1| hypothetical protein LOTGIDRAFT_72085, partial [Lottia gigantea]	XP_009060418	2.66898e-59	89	203.371	121	108
SGAL_contig_10853_1	ATPase family AAA domain-containing 5	214	gi|762125767|ref|XP_011445917.1|PREDICTED: ATPase family AAA domain-containing protein 5-like isoform X2 [Crassostrea gigas]	XP_011445917	1.1424e-12	44	77.411	189	84
SGAL_contig_104186_1	ATPase family AAA domain-containing 5	155	gi|817269292|ref|XP_012304698.1|PREDICTED: ATPase family AAA domain-containing protein 5 [Aotus nancymaae]	XP_012304698	1.19523e-11	58	73.1738	91	53
SGAL_contig_75106_1	ATPase family AAA domain-containing 5-like	76	gi|908467657|ref|XP_013087458.1|PREDICTED: ATPase family AAA domain-containing protein 5-like [Biomphalaria glabrata] >gi|908467659|ref|XP_013087460.1| PREDICTED: ATPase family AAA domain-containing protein 5-like [Biomphalaria glabrata]	XP_013087458	7.14432e-07	67	56.225	53	36
SGAL_contig_5399_1	ATPase inhibitor mitochondrial-like	86	gi|676493000|ref|XP_009066104.1|hypothetical protein LOTGIDRAFT_236756 [Lottia gigantea] >gi|556094501|gb|ESO83154.1| hypothetical protein LOTGIDRAFT_236756 [Lottia gigantea]	XP_009066104	4.80929e-07	76	53.9138	59	45
SGAL_contig_100782_1	ATPase partial	154	gi|676817253|gb|KFP12768.1|ATPase WRNIP1, partial [Egretta garzetta]	KFP12768	4.60503e-72	81	233.802	154	126
SGAL_contig_43046_1	ATPase SWSAP1-like	103	gi|919005537|ref|XP_013384546.1|PREDICTED: uncharacterized protein LOC106154661 isoform X2 [Lingula anatina]	XP_013384546	1.90722e-17	58	84.3445	94	55
SGAL_contig_88429_1	ATPase WRNIP1-like	87	gi|908486106|ref|XP_013093643.1|PREDICTED: ATPase WRNIP1-like, partial [Biomphalaria glabrata]	XP_013093643	2.60372e-28	79	110.923	87	69
SGAL_contig_1815_1	ATP-binding cassette sub-family A member 1	2131	gi|871213360|ref|XP_005091942.2|PREDICTED: uncharacterized protein LOC101860234 [Aplysia californica]	XP_005091942	0	64	1816.97	2105	1349
SGAL_contig_94865_1	ATP-binding cassette sub-family A member 1	119	gi|908496252|ref|XP_013060541.1|PREDICTED: ATP-binding cassette sub-family A member 1-like [Biomphalaria glabrata]	XP_013060541	1.78637e-35	84	129.413	91	77
SGAL_contig_80362_1	ATP-binding cassette sub-family A member 1 isoform X1	80	gi|908474144|ref|XP_013089598.1|PREDICTED: LOW QUALITY PROTEIN: ATP-binding cassette sub-family A member 2-like [Biomphalaria glabrata]	XP_013089598	6.76395e-24	75	105.916	78	59
SGAL_contig_22327_1	ATP-binding cassette sub-family A member 1- partial	78	gi|908557141|ref|XP_013123152.1|PREDICTED: uncharacterized protein LOC106097467, partial [Oreochromis niloticus]	XP_013123152	3.34023e-06	67	53.9138	68	46
SGAL_contig_76267_1	ATP-binding cassette sub-family A member 1-like	172	gi|871268127|ref|XP_012944476.1|PREDICTED: LOW QUALITY PROTEIN: ATP-binding cassette sub-family A member 7-like [Aplysia californica]	XP_012944476	5.55889e-95	93	314.694	172	160
SGAL_contig_77346_1	ATP-binding cassette sub-family A member 1-like	102	gi|908462934|ref|XP_013086039.1|PREDICTED: ATP-binding cassette sub-family A member 1-like [Biomphalaria glabrata]	XP_013086039	2.92196e-48	92	177.178	101	93
SGAL_contig_77655_1	ATP-binding cassette sub-family A member 1-like	131	gi|676436577|ref|XP_009047928.1|hypothetical protein LOTGIDRAFT_212836 [Lottia gigantea] >gi|556112642|gb|ESP01294.1| hypothetical protein LOTGIDRAFT_212836 [Lottia gigantea]	XP_009047928	6.43051e-41	70	157.532	134	95
SGAL_contig_87164_1	ATP-binding cassette sub-family A member 1-like	93	gi|676479916|ref|XP_009061895.1|hypothetical protein LOTGIDRAFT_127866 [Lottia gigantea] >gi|556098775|gb|ESO87427.1| hypothetical protein LOTGIDRAFT_127866 [Lottia gigantea]	XP_009061895	8.68987e-33	81	120.939	91	74
SGAL_contig_104948_1	ATP-binding cassette sub-family A member 1-like	95	gi|908496252|ref|XP_013060541.1|PREDICTED: ATP-binding cassette sub-family A member 1-like [Biomphalaria glabrata]	XP_013060541	1.95928e-23	86	97.4413	66	57
SGAL_contig_41863_1	ATP-binding cassette sub-family A member 2	247	gi|871204376|ref|XP_012935434.1|PREDICTED: ATP-binding cassette sub-family A member 2-like [Aplysia californica]	XP_012935434	1.23705e-85	74	291.582	247	184
SGAL_contig_62205_1	ATP-binding cassette sub-family A member 2	274	gi|871204376|ref|XP_012935434.1|PREDICTED: ATP-binding cassette sub-family A member 2-like [Aplysia californica]	XP_012935434	3.35965e-151	91	479.945	274	250
SGAL_contig_90780_1	ATP-binding cassette sub-family A member 2	153	gi|908474144|ref|XP_013089598.1|PREDICTED: LOW QUALITY PROTEIN: ATP-binding cassette sub-family A member 2-like [Biomphalaria glabrata]	XP_013089598	8.35767e-75	89	255.373	152	136
SGAL_contig_46044_1	ATP-binding cassette sub-family A member 2-like	291	gi|871204376|ref|XP_012935434.1|PREDICTED: ATP-binding cassette sub-family A member 2-like [Aplysia californica]	XP_012935434	3.26309e-71	65	251.906	277	181
SGAL_contig_72301_1	ATP-binding cassette sub-family A member 2-like	227	gi|871204376|ref|XP_012935434.1|PREDICTED: ATP-binding cassette sub-family A member 2-like [Aplysia californica]	XP_012935434	4.67661e-44	57	171.014	236	136
SGAL_contig_94651_1	ATP-binding cassette sub-family A member 3	124	gi|871253731|ref|XP_012941784.1|PREDICTED: ATP-binding cassette sub-family A member 3-like [Aplysia californica]	XP_012941784	3.24736e-14	57	79.7221	127	73
SGAL_contig_65225_1	ATP-binding cassette sub-family A member 3-like	91	gi|908408264|ref|XP_013064634.1|PREDICTED: ATP-binding cassette sub-family A member 3-like [Biomphalaria glabrata] >gi|908408266|ref|XP_013064640.1| PREDICTED: ATP-binding cassette sub-family A member 3-like [Biomphalaria glabrata] >gi|908408268|ref|XP_013064647.1| PREDICTED: ATP-binding cassette sub-family A member 3-like [Biomphalaria glabrata] >gi|908408270|ref|XP_013064655.1| PREDICTED: ATP-b…	XP_013064634	3.06509e-12	71	72.7886	59	42
SGAL_contig_78581_1	ATP-binding cassette sub-family A member 3-like	123	gi|908408256|ref|XP_013064599.1|PREDICTED: ATP-binding cassette sub-family A member 3-like [Biomphalaria glabrata]	XP_013064599	1.0245e-47	81	176.407	119	97
SGAL_contig_97520_1	ATP-binding cassette sub-family A member 3-like	112	gi|158300462|ref|XP_320377.4|AGAP012155-PA [Anopheles gambiae str. PEST] >gi|157013171|gb|EAA00188.4| AGAP012155-PA [Anopheles gambiae str. PEST]	XP_320377	2.67722e-42	80	160.229	109	88
SGAL_contig_25043_1	ATP-binding cassette sub-family A member 5-like isoform X2	120	gi|260815098|ref|XP_002602311.1|hypothetical protein BRAFLDRAFT_127318 [Branchiostoma floridae] >gi|229287619|gb|EEN58323.1| hypothetical protein BRAFLDRAFT_127318 [Branchiostoma floridae]	XP_002602311	3.71056e-21	63	99.7525	114	72
SGAL_contig_70893_1	ATP-binding cassette sub-family A member 5-like isoform X2	158	gi|871222876|ref|XP_012936171.1|PREDICTED: ATP-binding cassette sub-family A member 5-like [Aplysia californica]	XP_012936171	5.80483e-46	71	172.94	160	115
SGAL_contig_86294_1	ATP-binding cassette sub-family A member 5-like isoform X2	99	gi|871222876|ref|XP_012936171.1|PREDICTED: ATP-binding cassette sub-family A member 5-like [Aplysia californica]	XP_012936171	8.90223e-27	74	115.161	94	70
SGAL_contig_93141_1	ATP-binding cassette sub-family A member 5-like isoform X2	85	gi|919038651|ref|XP_013402812.1|PREDICTED: ATP-binding cassette sub-family A member 5-like isoform X1 [Lingula anatina]	XP_013402812	5.3135e-10	56	65.855	88	50
SGAL_contig_98265_1	ATP-binding cassette sub-family A member 5-like isoform X2	69	gi|908414312|ref|XP_013068338.1|PREDICTED: ATP-binding cassette sub-family A member 5-like isoform X2 [Biomphalaria glabrata] >gi|908414314|ref|XP_013068339.1| PREDICTED: ATP-binding cassette sub-family A member 5-like isoform X2 [Biomphalaria glabrata]	XP_013068338	1.1031e-07	85	58.5362	40	34
SGAL_contig_101259_1	ATP-binding cassette sub-family A member 5-like isoform X2	94	gi|908414308|ref|XP_013068336.1|PREDICTED: ATP-binding cassette sub-family A member 5-like isoform X1 [Biomphalaria glabrata] >gi|908414310|ref|XP_013068337.1| PREDICTED: ATP-binding cassette sub-family A member 5-like isoform X1 [Biomphalaria glabrata]	XP_013068336	1.40947e-08	62	62.003	85	53
SGAL_contig_89469_1	ATP-binding cassette sub-family A member partial	94	gi|871204376|ref|XP_012935434.1|PREDICTED: ATP-binding cassette sub-family A member 2-like [Aplysia californica]	XP_012935434	1.04504e-50	95	184.111	94	90
SGAL_contig_1589_1	ATP-binding cassette sub-family B member mitochondrial	1018	gi|999975565|gb|KXJ14739.1|hypothetical protein AC249_AIPGENE27887 [Exaiptasia pallida]	KXJ14739	0	68	957.207	994	677
SGAL_contig_1665_1	ATP-binding cassette sub-family B member mitochondrial	824	gi|999975565|gb|KXJ14739.1|hypothetical protein AC249_AIPGENE27887 [Exaiptasia pallida]	KXJ14739	0	65	746.503	845	552
SGAL_contig_30016_1	ATP-binding cassette sub-family B member mitochondrial	164	gi|780055432|ref|XP_011669706.1|PREDICTED: uncharacterized protein LOC105440841 [Strongylocentrotus purpuratus]	XP_011669706	1.55376e-45	70	171.014	162	114
SGAL_contig_38313_1	ATP-binding cassette sub-family B member mitochondrial	87	gi|999967487|gb|KXJ06661.1|hypothetical protein AC249_AIPGENE6377 [Exaiptasia pallida]	KXJ06661	5.05047e-08	52	59.6918	101	53
SGAL_contig_39645_1	ATP-binding cassette sub-family B member mitochondrial	165	gi|999977201|gb|KXJ16375.1|hypothetical protein AC249_AIPGENE6524 [Exaiptasia pallida]	KXJ16375	5.66133e-23	56	106.686	158	89
SGAL_contig_39877_1	ATP-binding cassette sub-family B member mitochondrial	128	gi|999967487|gb|KXJ06661.1|hypothetical protein AC249_AIPGENE6377 [Exaiptasia pallida]	KXJ06661	7.27547e-20	65	95.1301	116	76
SGAL_contig_40427_1	ATP-binding cassette sub-family B member mitochondrial	83	gi|780055432|ref|XP_011669706.1|PREDICTED: uncharacterized protein LOC105440841 [Strongylocentrotus purpuratus]	XP_011669706	8.10446e-21	79	96.6709	67	53
SGAL_contig_50501_1	ATP-binding cassette sub-family B member mitochondrial	289	gi|999967487|gb|KXJ06661.1|hypothetical protein AC249_AIPGENE6377 [Exaiptasia pallida]	KXJ06661	5.49124e-70	61	239.58	291	180
SGAL_contig_58264_1	ATP-binding cassette sub-family B member mitochondrial	221	gi|999973744|gb|KXJ12918.1|hypothetical protein AC249_AIPGENE19889 [Exaiptasia pallida]	KXJ12918	4.28042e-65	72	229.95	207	150
SGAL_contig_61958_1	ATP-binding cassette sub-family B member mitochondrial	66	gi|999977201|gb|KXJ16375.1|hypothetical protein AC249_AIPGENE6524 [Exaiptasia pallida]	KXJ16375	8.84909e-13	68	73.1738	61	42
SGAL_contig_70773_1	ATP-binding cassette sub-family B member mitochondrial	115	gi|999983060|gb|KXJ22203.1|Uncharacterized protein K02A2.6 [Exaiptasia pallida]	KXJ22203	3.98762e-09	50	64.3142	99	50
SGAL_contig_90741_1	ATP-binding cassette sub-family B member mitochondrial	116	gi|405973742|gb|EKC38435.1|hypothetical protein CGI_10011189 [Crassostrea gigas]	EKC38435	2.76335e-11	56	67.3958	95	54
SGAL_contig_92788_1	ATP-binding cassette sub-family B member mitochondrial	61	gi|676485827|ref|XP_009063778.1|hypothetical protein LOTGIDRAFT_155019 [Lottia gigantea] >gi|556096882|gb|ESO85534.1| hypothetical protein LOTGIDRAFT_155019 [Lottia gigantea]	XP_009063778	1.5887e-22	85	95.9005	61	52
SGAL_contig_102416_1	ATP-binding cassette sub-family B member mitochondrial	80	gi|405971115|gb|EKC35970.1|ATP-binding cassette sub-family B member 6, mitochondrial [Crassostrea gigas]	EKC35970	2.49917e-14	71	77.7962	80	57
SGAL_contig_104084_1	ATP-binding cassette sub-family B member mitochondrial	83	gi|999972868|gb|KXJ12042.1|hypothetical protein AC249_AIPGENE28751, partial [Exaiptasia pallida]	KXJ12042	2.44077e-13	63	75.485	84	53
SGAL_contig_105069_1	ATP-binding cassette sub-family B member mitochondrial	85	gi|999971697|gb|KXJ10871.1|hypothetical protein AC249_AIPGENE9555 [Exaiptasia pallida]	KXJ10871	1.3513e-08	64	61.6178	57	37
SGAL_contig_105366_1	ATP-binding cassette sub-family B member mitochondrial	92	gi|260821041|ref|XP_002605842.1|hypothetical protein BRAFLDRAFT_84327 [Branchiostoma floridae] >gi|229291178|gb|EEN61852.1| hypothetical protein BRAFLDRAFT_84327 [Branchiostoma floridae]	XP_002605842	3.18494e-42	91	157.147	92	84
SGAL_contig_8936_1	ATP-binding cassette sub-family D member 3 isoform X2	632	gi|676477650|ref|XP_009061173.1|hypothetical protein LOTGIDRAFT_206931 [Lottia gigantea] >gi|556099494|gb|ESO88146.1| hypothetical protein LOTGIDRAFT_206931 [Lottia gigantea]	XP_009061173	0	91	1083.55	629	573
SGAL_contig_17998_1	ATP-binding cassette sub-family E member 1	609	gi|524897931|ref|XP_005105420.1|PREDICTED: ATP-binding cassette sub-family E member 1-like [Aplysia californica] >gi|871254281|ref|XP_005105419.2| PREDICTED: ATP-binding cassette sub-family E member 1-like [Aplysia californica]	XP_005105420	0	94	1130.55	610	575
SGAL_contig_10915_1	ATP-binding cassette sub-family F member 1	716	gi|961081214|ref|XP_014768594.1|PREDICTED: ATP-binding cassette sub-family F member 1-like [Octopus bimaculoides] >gi|918329299|gb|KOF93900.1| hypothetical protein OCBIM_22003228mg [Octopus bimaculoides]	XP_014768594	0	84	922.154	629	531
SGAL_contig_7890_1	ATP-binding cassette sub-family F member 2	627	gi|908504956|ref|XP_013063651.1|PREDICTED: ATP-binding cassette sub-family F member 2-like isoform X2 [Biomphalaria glabrata]	XP_013063651	0	90	1024.23	626	565
SGAL_contig_55526_1	ATP-binding cassette sub-family F member 3	212	gi|919063664|ref|XP_013413453.1|PREDICTED: ATP-binding cassette sub-family F member 3-like [Lingula anatina]	XP_013413453	2.33159e-112	88	349.362	211	187
SGAL_contig_92213_1	ATP-binding cassette sub-family F member 3	251	gi|524884785|ref|XP_005099011.1|PREDICTED: ATP-binding cassette sub-family F member 3-like [Aplysia californica]	XP_005099011	2.60725e-91	78	296.204	246	193
SGAL_contig_54185_1	ATP-binding cassette sub-family F member 3 isoform X2	99	gi|524884785|ref|XP_005099011.1|PREDICTED: ATP-binding cassette sub-family F member 3-like [Aplysia californica]	XP_005099011	7.72124e-52	91	183.726	99	91
SGAL_contig_103564_1	ATP-binding cassette sub-family G member 2-like	84	gi|908476067|ref|XP_013090268.1|PREDICTED: ATP-binding cassette sub-family G member 2-like [Biomphalaria glabrata]	XP_013090268	1.04944e-25	79	110.153	84	67
SGAL_contig_37112_1	ATP-binding cassette sub-family G member 4	398	gi|908411471|ref|XP_013066842.1|PREDICTED: ATP-binding cassette sub-family G member 4-like isoform X4 [Biomphalaria glabrata]	XP_013066842	7.74184e-176	80	520.39	364	294
SGAL_contig_20521_1	ATP-binding cassette sub-family G member 4 isoform X2	263	gi|676492582|ref|XP_009065965.1|hypothetical protein LOTGIDRAFT_133605 [Lottia gigantea] >gi|556094707|gb|ESO83360.1| hypothetical protein LOTGIDRAFT_133605 [Lottia gigantea]	XP_009065965	7.69618e-166	93	486.878	263	247
SGAL_contig_74814_1	ATP-citrate synthase-like isoform X1	280	gi|676450110|ref|XP_009052272.1|hypothetical protein LOTGIDRAFT_201946 [Lottia gigantea] >gi|556108396|gb|ESO97048.1| hypothetical protein LOTGIDRAFT_201946 [Lottia gigantea]	XP_009052272	3.29717e-180	96	538.495	280	269
SGAL_contig_77939_1	ATP-citrate synthase-like isoform X1	298	gi|871267770|ref|XP_012944404.1|PREDICTED: ATP-citrate synthase-like isoform X3 [Aplysia californica]	XP_012944404	5.67627e-169	89	510.375	298	267
SGAL_contig_96422_1	ATP-citrate synthase-like isoform X1	235	gi|298508702|pdb|3MWE|BChain B, Truncated Human Atp-Citrate Lyase With Tartrate Bound	3MWE	5.50404e-141	89	411.379	235	210
SGAL_contig_60918_1	ATP-dependent (S)-NAD(P)H-hydrate dehydratase isoform X3	176	gi|929286688|ref|XP_014020376.1|PREDICTED: ATP-dependent (S)-NAD(P)H-hydrate dehydratase isoform X5 [Salmo salar]	XP_014020376	4.22265e-77	79	244.588	175	139
SGAL_contig_101042_1	ATP-dependent (S)-NAD(P)H-hydrate dehydratase-like	89	gi|291242985|ref|XP_002741386.1|PREDICTED: ATP-dependent (S)-NAD(P)H-hydrate dehydratase-like [Saccoglossus kowalevskii]	XP_002741386	1.61049e-23	68	101.679	91	62
SGAL_contig_55012_1	ATP-dependent 6-phosphofructokinase-like	92	gi|908423723|ref|XP_013073259.1|PREDICTED: LOW QUALITY PROTEIN: ATP-dependent 6-phosphofructokinase-like [Biomphalaria glabrata]	XP_013073259	1.17645e-36	85	141.739	83	71
SGAL_contig_35810_1	ATP-dependent Clp protease ATP-binding subunit clpX- mitochondrial isoform X2	556	gi|908418790|ref|XP_013070715.1|PREDICTED: ATP-dependent Clp protease ATP-binding subunit clpX-like, mitochondrial isoform X1 [Biomphalaria glabrata]	XP_013070715	0	85	805.438	550	470
SGAL_contig_9015_1	ATP-dependent Clp protease proteolytic mitochondrial	234	gi|524876668|ref|XP_005095045.1|PREDICTED: ATP-dependent Clp protease proteolytic subunit, mitochondrial-like [Aplysia californica]	XP_005095045	4.67033e-125	86	367.081	230	199
SGAL_contig_10125_1	ATP-dependent DNA helicase PIF1	161	gi|999988155|gb|KXJ27256.1|ATP-dependent DNA helicase PIF1 [Exaiptasia pallida]	KXJ27256	1.79765e-05	45	54.299	118	54
SGAL_contig_15279_1	ATP-dependent DNA helicase PIF1	274	gi|1005471759|ref|XP_015772747.1|PREDICTED: uncharacterized protein LOC107350986 [Acropora digitifera]	XP_015772747	4.95104e-36	55	140.969	236	130
SGAL_contig_18024_1	ATP-dependent DNA helicase PIF1	310	gi|999988155|gb|KXJ27256.1|ATP-dependent DNA helicase PIF1 [Exaiptasia pallida]	KXJ27256	2.08003e-50	52	191.815	323	171
SGAL_contig_87529_1	ATP-dependent DNA helicase PIF1	100	gi|999988155|gb|KXJ27256.1|ATP-dependent DNA helicase PIF1 [Exaiptasia pallida]	KXJ27256	0.000191458	50	49.6766	83	42
SGAL_contig_91913_1	ATP-dependent DNA helicase PIF1	104	gi|585688115|ref|XP_006820620.1|PREDICTED: uncharacterized protein LOC102803158, partial [Saccoglossus kowalevskii]	XP_006820620	1.86796e-18	63	85.8853	100	63
SGAL_contig_95464_1	ATP-dependent DNA helicase PIF1	72	gi|585688115|ref|XP_006820620.1|PREDICTED: uncharacterized protein LOC102803158, partial [Saccoglossus kowalevskii]	XP_006820620	1.24718e-12	70	68.9366	74	52
SGAL_contig_93953_1	ATP-dependent DNA helicase PIF1-like	109	gi|828199189|ref|XP_012554523.1|PREDICTED: uncharacterized protein LOC101236892 [Hydra vulgaris]	XP_012554523	8.00698e-25	62	105.531	104	65
SGAL_contig_99923_1	ATP-dependent DNA helicase Q1	97	gi|930235094|ref|XP_014162712.1|PREDICTED: ATP-dependent DNA helicase Q1-like [Geospiza fortis]	XP_014162712	2.50083e-44	88	155.221	94	83
SGAL_contig_21041_1	ATP-dependent DNA helicase Q4	391	gi|676472583|ref|XP_009059534.1|hypothetical protein LOTGIDRAFT_124753, partial [Lottia gigantea] >gi|556101090|gb|ESO89742.1| hypothetical protein LOTGIDRAFT_124753, partial [Lottia gigantea]	XP_009059534	3.36475e-132	67	396.356	387	261
SGAL_contig_82885_1	ATP-dependent helicase brm	83	gi|357617374|gb|EHJ70751.1|helicase [Danaus plexippus]	EHJ70751	1.70711e-31	90	127.872	77	70
SGAL_contig_78509_1	ATP-dependent helicase brm-like isoform X1	97	gi|1004395637|gb|EEZ97706.2|brahma [Tribolium castaneum]	EEZ97706	1.58911e-39	90	151.369	90	81
SGAL_contig_97282_1	ATP-dependent helicase IRC20	137	gi|298705757|emb|CBJ49065.1|conserved unknown protein [Ectocarpus siliculosus]	CBJ49065	4.36108e-07	58	58.151	58	34
SGAL_contig_77071_1	ATP-dependent RNA helicase A	103	gi|871277392|ref|XP_012946325.1|PREDICTED: ATP-dependent RNA helicase A-like [Aplysia californica]	XP_012946325	2.45549e-33	82	134.035	91	75
SGAL_contig_2964_1	ATP-dependent RNA helicase A isoform X1	751	gi|762074368|ref|XP_011438659.1|PREDICTED: ATP-dependent RNA helicase A-like [Crassostrea gigas]	XP_011438659	0	88	1197.96	740	652
SGAL_contig_14750_1	ATP-dependent RNA helicase abstrakt	656	gi|961106311|ref|XP_014777272.1|PREDICTED: probable ATP-dependent RNA helicase DDX41 [Octopus bimaculoides] >gi|918311056|gb|KOF81594.1| hypothetical protein OCBIM_22026321mg [Octopus bimaculoides]	XP_014777272	0	83	917.146	622	520
SGAL_contig_34352_1	ATP-dependent RNA helicase abstrakt	61	gi|926641030|ref|XP_013786635.1|PREDICTED: probable ATP-dependent RNA helicase DDX41 [Limulus polyphemus]	XP_013786635	8.52097e-28	95	114.775	61	58
SGAL_contig_13372_1	ATP-dependent RNA helicase an3 isoform X11	572	gi|676444441|ref|XP_009050430.1|hypothetical protein LOTGIDRAFT_213568 [Lottia gigantea] >gi|556110142|gb|ESO98794.1| hypothetical protein LOTGIDRAFT_213568 [Lottia gigantea]	XP_009050430	0	85	830.476	538	462
SGAL_contig_105064_1	ATP-dependent RNA helicase DBP2	84	gi|676479290|ref|XP_009061703.1|hypothetical protein LOTGIDRAFT_235003 [Lottia gigantea] >gi|556098854|gb|ESO87506.1| hypothetical protein LOTGIDRAFT_235003 [Lottia gigantea]	XP_009061703	2.59242e-13	69	75.0998	75	52
SGAL_contig_3137_1	ATP-dependent RNA helicase Ddx1	731	gi|524873656|ref|XP_005093572.1|PREDICTED: ATP-dependent RNA helicase DDX1-like [Aplysia californica]	XP_005093572	0	86	1184.86	731	631
SGAL_contig_5241_1	ATP-dependent RNA helicase DDX19A-like	514	gi|871243555|ref|XP_012939994.1|PREDICTED: ATP-dependent RNA helicase DDX19A-like [Aplysia californica]	XP_012939994	0	79	724.546	517	411
SGAL_contig_17219_1	ATP-dependent RNA helicase DDX24	626	gi|405950996|gb|EKC18946.1|ATP-dependent RNA helicase DDX24 [Crassostrea gigas]	EKC18946	1.9275e-178	67	550.436	595	401
SGAL_contig_74544_1	ATP-dependent RNA helicase DDX3Y-like isoform X1	150	gi|253771020|gb|ACT35658.1|PL10-like protein [Haliotis asinina]	ACT35658	1.47581e-13	63	78.1814	86	55
SGAL_contig_3175_1	ATP-dependent RNA helicase DDX42	783	gi|871204905|ref|XP_012944558.1|PREDICTED: ATP-dependent RNA helicase DDX42-like isoform X2 [Aplysia californica]	XP_012944558	0	80	1051.97	747	603
SGAL_contig_104850_1	ATP-dependent RNA helicase DDX46	152	gi|780071510|ref|XP_011671644.1|PREDICTED: uncharacterized protein LOC105441834, partial [Strongylocentrotus purpuratus]	XP_011671644	1.82838e-39	64	143.28	154	100
SGAL_contig_47699_1	ATP-dependent RNA helicase DDX51	135	gi|919014022|ref|XP_013391493.1|PREDICTED: ATP-dependent RNA helicase DDX51-like [Lingula anatina]	XP_013391493	3.49356e-40	67	152.91	131	89
SGAL_contig_58925_1	ATP-dependent RNA helicase DDX51	252	gi|646689327|gb|KDR06549.1|ATP-dependent RNA helicase DDX51 [Zootermopsis nevadensis]	KDR06549	8.80462e-33	52	136.732	260	136
SGAL_contig_34506_1	ATP-dependent RNA helicase DDX54	786	gi|762131691|ref|XP_011449018.1|PREDICTED: ATP-dependent RNA helicase DDX54-like [Crassostrea gigas]	XP_011449018	0	70	858.981	803	570
SGAL_contig_31987_1	ATP-dependent RNA helicase DDX55-like	223	gi|908451363|ref|XP_013082410.1|PREDICTED: ATP-dependent RNA helicase DDX55-like [Biomphalaria glabrata] >gi|908451366|ref|XP_013082411.1| PREDICTED: ATP-dependent RNA helicase DDX55-like [Biomphalaria glabrata] >gi|908451369|ref|XP_013082412.1| PREDICTED: ATP-dependent RNA helicase DDX55-like [Biomphalaria glabrata] >gi|908451372|ref|XP_013082413.1| PREDICTED: ATP-dependent RNA helicase DDX55-li…	XP_013082410	4.52553e-105	81	327.791	223	182
SGAL_contig_55917_1	ATP-dependent RNA helicase Dhx29	227	gi|871278583|ref|XP_005113474.2|PREDICTED: ATP-dependent RNA helicase DHX29-like [Aplysia californica]	XP_005113474	1.00705e-110	85	347.051	227	195
SGAL_contig_61679_1	ATP-dependent RNA helicase Dhx29	392	gi|871278583|ref|XP_005113474.2|PREDICTED: ATP-dependent RNA helicase DHX29-like [Aplysia californica]	XP_005113474	2.36303e-141	73	433.335	388	284
SGAL_contig_71475_1	ATP-dependent RNA helicase DHX29	126	gi|676493807|ref|XP_009066357.1|hypothetical protein LOTGIDRAFT_134281, partial [Lottia gigantea] >gi|556094336|gb|ESO82989.1| hypothetical protein LOTGIDRAFT_134281, partial [Lottia gigantea]	XP_009066357	1.06908e-38	73	149.058	129	95
SGAL_contig_77340_1	ATP-dependent RNA helicase DHX29	53	gi|871278583|ref|XP_005113474.2|PREDICTED: ATP-dependent RNA helicase DHX29-like [Aplysia californica]	XP_005113474	2.30173e-20	90	93.9745	53	48
SGAL_contig_14494_1	ATP-dependent RNA helicase DHX33	490	gi|762165813|ref|XP_011421225.1|PREDICTED: putative ATP-dependent RNA helicase DHX33 [Crassostrea gigas] >gi|762165815|ref|XP_011421226.1| PREDICTED: putative ATP-dependent RNA helicase DHX33 [Crassostrea gigas]	XP_011421225	0	72	556.214	491	358
SGAL_contig_74793_1	ATP-dependent RNA helicase DHX33	86	gi|53136772|emb|CAG32715.1|hypothetical protein RCJMB04_33j19 [Gallus gallus]	CAG32715	1.33702e-19	75	88.1965	70	53
SGAL_contig_97096_1	ATP-dependent RNA helicase DHX33	74	gi|585722682|ref|XP_002732327.2|PREDICTED: putative ATP-dependent RNA helicase DHX33-like [Saccoglossus kowalevskii]	XP_002732327	5.15319e-31	90	124.405	74	67
SGAL_contig_62551_1	ATP-dependent RNA helicase DHX36	133	gi|918321560|gb|KOF89452.1|hypothetical protein OCBIM_22013056mg, partial [Octopus bimaculoides]	KOF89452	1.09419e-39	72	150.984	132	96
SGAL_contig_84834_1	ATP-dependent RNA helicase DHX36	76	gi|871270452|ref|XP_012944942.1|PREDICTED: ATP-dependent RNA helicase DHX36-like [Aplysia californica] >gi|871270457|ref|XP_012944943.1| PREDICTED: ATP-dependent RNA helicase DHX36-like [Aplysia californica]	XP_012944942	5.32208e-25	81	108.612	74	60
SGAL_contig_87809_1	ATP-dependent RNA helicase DHX36	57	gi|970896282|ref|XP_015113650.1|PREDICTED: ATP-dependent RNA helicase DHX36-like [Diachasma alloeum]	XP_015113650	7.06319e-07	76	55.4546	46	35
SGAL_contig_105394_1	ATP-dependent RNA helicase DHX36	86	gi|961090359|ref|XP_014771775.1|PREDICTED: ATP-dependent RNA helicase DHX36-like [Octopus bimaculoides]	XP_014771775	8.49219e-40	90	150.984	85	77
SGAL_contig_72789_1	ATP-dependent RNA helicase DHX36-like	98	gi|871270452|ref|XP_012944942.1|PREDICTED: ATP-dependent RNA helicase DHX36-like [Aplysia californica] >gi|871270457|ref|XP_012944943.1| PREDICTED: ATP-dependent RNA helicase DHX36-like [Aplysia californica]	XP_012944942	9.69231e-46	89	169.088	99	89
SGAL_contig_3589_1	ATP-dependent RNA helicase DHX57	160	gi|260830292|ref|XP_002610095.1|hypothetical protein BRAFLDRAFT_89872 [Branchiostoma floridae] >gi|229295458|gb|EEN66105.1| hypothetical protein BRAFLDRAFT_89872 [Branchiostoma floridae]	XP_002610095	4.06723e-79	85	244.588	158	135
SGAL_contig_78261_1	ATP-dependent RNA helicase DHX57	295	gi|871223491|ref|XP_012936289.1|PREDICTED: putative ATP-dependent RNA helicase DHX57 [Aplysia californica]	XP_012936289	6.07365e-125	83	401.364	281	236
SGAL_contig_50752_1	ATP-dependent RNA helicase DHX8	90	gi|871262584|ref|XP_005108328.2|PREDICTED: ATP-dependent RNA helicase DHX8-like [Aplysia californica]	XP_005108328	4.00924e-49	97	178.333	90	88
SGAL_contig_61190_1	ATP-dependent RNA helicase DHX8	185	gi|405971744|gb|EKC36559.1|ATP-dependent RNA helicase DHX8 [Crassostrea gigas]	EKC36559	1.88413e-52	70	178.333	192	135
SGAL_contig_49582_1	ATP-dependent RNA helicase DHX8-like	209	gi|762085802|ref|XP_011425215.1|PREDICTED: ATP-dependent RNA helicase DHX8-like [Crassostrea gigas] >gi|405974567|gb|EKC39202.1| ATP-dependent RNA helicase DHX8 [Crassostrea gigas]	XP_011425215	1.85822e-103	88	333.183	209	184
SGAL_contig_63298_1	ATP-dependent RNA helicase DHX8-like	85	gi|957864856|ref|XP_014680352.1|PREDICTED: ATP-dependent RNA helicase DHX8-like, partial [Priapulus caudatus]	XP_014680352	7.59096e-48	95	163.696	85	81
SGAL_contig_48369_1	ATP-dependent RNA helicase me31b	112	gi|676433521|ref|XP_009046927.1|hypothetical protein LOTGIDRAFT_199739 [Lottia gigantea] >gi|556113692|gb|ESP02344.1| hypothetical protein LOTGIDRAFT_199739 [Lottia gigantea]	XP_009046927	7.24833e-55	85	188.734	111	95
SGAL_contig_93147_1	ATP-dependent RNA helicase me31b	89	gi|996064243|gb|AMK01824.1|DDX6 [Mytilus galloprovincialis]	AMK01824	1.29875e-56	100	192.2	89	89
SGAL_contig_21698_1	ATP-dependent RNA helicase mitochondrial	554	gi|524870799|ref|XP_005092180.1|PREDICTED: ATP-dependent RNA helicase SUPV3L1, mitochondrial-like [Aplysia californica] >gi|524870801|ref|XP_005092181.1| PREDICTED: ATP-dependent RNA helicase SUPV3L1, mitochondrial-like [Aplysia californica] >gi|871213978|ref|XP_012934574.1| PREDICTED: ATP-dependent RNA helicase SUPV3L1, mitochondrial-like [Aplysia californica] >gi|871213981|ref|XP_012934575.1| P…	XP_005092180	0	73	659.833	543	399
SGAL_contig_5967_1	ATP-dependent RNA helicase partial	356	gi|57525164|ref|NP_001006185.1|ATP-dependent RNA helicase DDX55 [Gallus gallus] >gi|82197869|sp|Q5ZLN8.1|DDX55_CHICK RecName: Full=ATP-dependent RNA helicase DDX55; AltName: Full=DEAD box protein 55 >gi|53129029|emb|CAG31355.1| hypothetical protein RCJMB04_5g4 [Gallus gallus]	NP_001006185	3.33827e-135	74	410.609	355	264
SGAL_contig_30848_1	ATP-dependent RNA helicase partial	94	gi|919043058|ref|XP_013404806.1|PREDICTED: ATP-dependent RNA helicase DHX8-like, partial [Lingula anatina]	XP_013404806	1.75526e-56	97	192.2	94	92
SGAL_contig_63036_1	ATP-dependent RNA helicase partial	110	gi|919014022|ref|XP_013391493.1|PREDICTED: ATP-dependent RNA helicase DDX51-like [Lingula anatina]	XP_013391493	1.03779e-52	90	186.422	110	99
SGAL_contig_75557_1	ATP-dependent RNA helicase partial	87	gi|585724096|ref|XP_002732540.2|PREDICTED: probable ATP-dependent RNA helicase DDX31-like [Saccoglossus kowalevskii]	XP_002732540	1.52427e-32	87	129.413	87	76
SGAL_contig_86694_1	ATP-dependent RNA helicase partial	157	gi|762165133|ref|XP_011420887.1|PREDICTED: ATP-dependent RNA helicase DHX8-like, partial [Crassostrea gigas]	XP_011420887	1.27108e-106	98	316.62	153	151
SGAL_contig_64212_1	ATP-dependent RNA helicase SUV3 mitochondrial	239	gi|957840059|ref|XP_014670321.1|PREDICTED: ATP-dependent RNA helicase SUPV3L1, mitochondrial-like [Priapulus caudatus]	XP_014670321	3.83913e-87	81	287.345	199	163
SGAL_contig_6321_1	ATP-dependent RNA helicase TDRD9	171	gi|405972641|gb|EKC37401.1|Putative ATP-dependent RNA helicase TDRD9 [Crassostrea gigas]	EKC37401	7.82106e-30	58	120.168	182	106
SGAL_contig_37098_1	ATP-dependent RNA helicase TDRD9	457	gi|676431467|ref|XP_009046261.1|hypothetical protein LOTGIDRAFT_110746, partial [Lottia gigantea] >gi|556114139|gb|ESP02791.1| hypothetical protein LOTGIDRAFT_110746, partial [Lottia gigantea]	XP_009046261	9.33409e-116	64	379.407	461	299
SGAL_contig_88085_1	ATP-dependent RNA helicase TDRD9	151	gi|676431467|ref|XP_009046261.1|hypothetical protein LOTGIDRAFT_110746, partial [Lottia gigantea] >gi|556114139|gb|ESP02791.1| hypothetical protein LOTGIDRAFT_110746, partial [Lottia gigantea]	XP_009046261	3.06081e-66	82	229.18	150	124
SGAL_contig_104303_1	ATP-dependent RNA helicase TDRD9	98	gi|871217323|ref|XP_012935222.1|PREDICTED: putative ATP-dependent RNA helicase TDRD9 [Aplysia californica]	XP_012935222	5.57386e-32	77	129.798	98	76
SGAL_contig_61705_1	ATP-dependent zinc metalloprotease YME1 homolog	344	gi|961133716|ref|XP_014786918.1|PREDICTED: ATP-dependent zinc metalloprotease YME1 homolog isoform X1 [Octopus bimaculoides] >gi|918289013|gb|KOF68184.1| hypothetical protein OCBIM_22007945mg [Octopus bimaculoides]	XP_014786918	7.4377e-72	59	249.595	354	210
SGAL_contig_46314_1	ATP-dependent zinc metalloprotease YME1 homolog isoform X1	161	gi|961133722|ref|XP_014786920.1|PREDICTED: ATP-dependent zinc metalloprotease YME1 homolog isoform X3 [Octopus bimaculoides] >gi|918289012|gb|KOF68183.1| hypothetical protein OCBIM_22007945mg [Octopus bimaculoides]	XP_014786920	1.95198e-67	86	229.95	155	134
SGAL_contig_69823_1	ATP-dependent zinc metalloprotease YME1L1-like	184	gi|961133722|ref|XP_014786920.1|PREDICTED: ATP-dependent zinc metalloprotease YME1 homolog isoform X3 [Octopus bimaculoides] >gi|918289012|gb|KOF68183.1| hypothetical protein OCBIM_22007945mg [Octopus bimaculoides]	XP_014786920	3.40109e-103	93	325.479	184	172
SGAL_contig_98396_1	atrial natriuretic peptide receptor 1	88	gi|961948147|ref|XP_014915483.1|PREDICTED: guanylate cyclase 2G-like [Poecilia latipinna]	XP_014915483	1.17099e-32	78	122.865	87	68
SGAL_contig_86468_1	atrial natriuretic peptide receptor 1- partial	109	gi|676489863|ref|XP_009065081.1|hypothetical protein LOTGIDRAFT_91228, partial [Lottia gigantea] >gi|556095299|gb|ESO83952.1| hypothetical protein LOTGIDRAFT_91228, partial [Lottia gigantea]	XP_009065081	6.66022e-55	91	194.897	109	100
SGAL_contig_67105_1	atrial natriuretic peptide receptor 1-like	371	gi|871214090|ref|XP_012934612.1|PREDICTED: atrial natriuretic peptide receptor 2-like [Aplysia californica]	XP_012934612	1.42759e-94	60	312.383	384	232
SGAL_contig_102552_1	atrial natriuretic peptide receptor 1-like isoform X2	82	gi|871273094|ref|XP_012945485.1|PREDICTED: atrial natriuretic peptide receptor 1-like, partial [Aplysia californica]	XP_012945485	2.71317e-33	85	126.716	78	67
SGAL_contig_54129_1	atrial natriuretic peptide receptor 3-like	223	gi|871244385|ref|XP_005102141.2|PREDICTED: atrial natriuretic peptide receptor 3-like, partial [Aplysia californica]	XP_005102141	1.22513e-51	67	182.57	184	125
SGAL_contig_25181_1	atrial natriuretic peptide-converting enzyme isoform X1	113	gi|676426564|ref|XP_009044664.1|hypothetical protein LOTGIDRAFT_135842, partial [Lottia gigantea] >gi|556115969|gb|ESP04621.1| hypothetical protein LOTGIDRAFT_135842, partial [Lottia gigantea]	XP_009044664	9.21515e-43	74	152.14	111	83
SGAL_contig_3716_1	atrial natriuretic peptide-converting enzyme-like	319	gi|762078296|ref|XP_011453204.1|PREDICTED: membrane frizzled-related protein-like [Crassostrea gigas] >gi|405962300|gb|EKC27992.1| Frizzled-5 [Crassostrea gigas]	XP_011453204	1.7227e-68	58	227.254	258	151
SGAL_contig_6329_1	atrial natriuretic peptide-converting enzyme-like	386	gi|871254790|ref|XP_012941978.1|PREDICTED: neurotrypsin-like [Aplysia californica]	XP_012941978	8.566e-110	62	352.058	398	248
SGAL_contig_21562_1	atrial natriuretic peptide-converting enzyme-like	312	gi|871233708|ref|XP_012938173.1|PREDICTED: uncharacterized protein LOC101857643 [Aplysia californica]	XP_012938173	1.16992e-85	57	273.092	318	183
SGAL_contig_28800_1	atrial natriuretic peptide-converting enzyme-like	315	gi|657576628|ref|XP_008292102.1|PREDICTED: atrial natriuretic peptide-converting enzyme-like [Stegastes partitus]	XP_008292102	3.56402e-50	50	187.578	271	137
SGAL_contig_52645_1	atrial natriuretic peptide-converting enzyme-like	371	gi|762124434|ref|XP_011445228.1|PREDICTED: uncharacterized protein LOC105340743 isoform X1 [Crassostrea gigas]	XP_011445228	1.00209e-102	62	343.199	355	221
SGAL_contig_93250_1	atrial natriuretic peptide-converting enzyme-like	61	gi|871254778|ref|XP_012941977.1|PREDICTED: uncharacterized protein LOC106012730, partial [Aplysia californica]	XP_012941977	4.28342e-14	67	74.3294	61	41
SGAL_contig_32622_1	atrial natriuretic peptide-converting enzyme-like isoform X1	244	gi|871250307|ref|XP_012941183.1|PREDICTED: atrial natriuretic peptide-converting enzyme-like [Aplysia californica]	XP_012941183	3.53785e-51	57	189.504	247	141
SGAL_contig_67751_1	AT-rich interactive domain-containing 1A-like isoform X23	345	gi|524865401|ref|XP_005089530.1|PREDICTED: uncharacterized protein LOC101860137 isoform X15 [Aplysia californica]	XP_005089530	2.40255e-24	47	114.005	326	155
SGAL_contig_31672_1	AT-rich interactive domain-containing 1B-like	171	gi|405969031|gb|EKC34045.1|hypothetical protein CGI_10005263 [Crassostrea gigas]	EKC34045	2.12777e-13	51	74.3294	145	75
SGAL_contig_34266_1	AT-rich interactive domain-containing 1B-like	174	gi|405962228|gb|EKC27924.1|hypothetical protein CGI_10014926 [Crassostrea gigas]	EKC27924	4.14709e-28	58	113.62	139	82
SGAL_contig_99745_1	AT-rich interactive domain-containing 1B-like	82	gi|871220854|ref|XP_012935828.1|PREDICTED: AT-rich interactive domain-containing protein 1B-like [Aplysia californica]	XP_012935828	1.92263e-13	73	74.7146	79	58
SGAL_contig_59045_1	AT-rich interactive domain-containing 2-like isoform X1	80	gi|918305249|gb|KOF77603.1|hypothetical protein OCBIM_22031898mg [Octopus bimaculoides]	KOF77603	6.53569e-21	78	97.4413	80	63
SGAL_contig_68105_1	AT-rich interactive domain-containing 2-like isoform X2	188	gi|762078647|ref|XP_011455049.1|PREDICTED: AT-rich interactive domain-containing protein 2-like isoform X2 [Crassostrea gigas]	XP_011455049	1.85927e-57	70	207.223	186	131
SGAL_contig_24142_1	AT-rich interactive domain-containing 4B-like	591	gi|961107316|ref|XP_014777621.1|PREDICTED: AT-rich interactive domain-containing protein 4B-like [Octopus bimaculoides]	XP_014777621	0	72	582.793	592	429
SGAL_contig_75086_1	AT-rich interactive domain-containing 4B-like	135	gi|871228309|ref|XP_012937176.1|PREDICTED: AT-rich interactive domain-containing protein 4B-like [Aplysia californica]	XP_012937176	4.96542e-14	61	79.7221	139	85
SGAL_contig_81558_1	AT-rich interactive domain-containing 4B-like	118	gi|871206134|ref|XP_012936218.1|PREDICTED: AT-rich interactive domain-containing protein 4B-like [Aplysia californica]	XP_012936218	0.00032986	80	49.2914	30	24
SGAL_contig_90287_1	AT-rich interactive domain-containing 4B-like	96	gi|871228309|ref|XP_012937176.1|PREDICTED: AT-rich interactive domain-containing protein 4B-like [Aplysia californica]	XP_012937176	5.36137e-06	67	54.299	55	37
SGAL_contig_70977_1	AT-rich interactive domain-containing 5B-like	135	gi|524881735|ref|XP_005097517.1|PREDICTED: AT-rich interactive domain-containing protein 5B-like isoform X2 [Aplysia californica]	XP_005097517	4.64765e-28	71	120.168	107	76
SGAL_contig_86706_1	AT-rich interactive domain-containing 5B-like	92	gi|926625034|ref|XP_013777998.1|PREDICTED: AT-rich interactive domain-containing protein 5B-like [Limulus polyphemus]	XP_013777998	1.27949e-22	75	102.449	85	64
SGAL_contig_12114_1	AT-rich interactive domain-containing partial	189	gi|961107316|ref|XP_014777621.1|PREDICTED: AT-rich interactive domain-containing protein 4B-like [Octopus bimaculoides]	XP_014777621	7.28878e-24	79	110.538	78	62
SGAL_contig_97740_1	attractin 1	71	gi|871206661|ref|XP_012937027.1|PREDICTED: attractin-like [Aplysia californica]	XP_012937027	6.44106e-16	76	82.4185	71	54
SGAL_contig_65368_1	Aurora kinase A	100	gi|676472652|ref|XP_009059559.1|hypothetical protein LOTGIDRAFT_124656 [Lottia gigantea] >gi|556101119|gb|ESO89771.1| hypothetical protein LOTGIDRAFT_124656 [Lottia gigantea]	XP_009059559	2.01042e-55	96	185.652	97	94
SGAL_contig_16630_1	aurora kinase A-interacting -like isoform X2	268	gi|908506173|ref|XP_013064068.1|PREDICTED: uncharacterized protein LOC106053143 [Biomphalaria glabrata] >gi|908506176|ref|XP_013064069.1| PREDICTED: uncharacterized protein LOC106053143 [Biomphalaria glabrata] >gi|908506179|ref|XP_013064070.1| PREDICTED: uncharacterized protein LOC106053143 [Biomphalaria glabrata] >gi|908506182|ref|XP_013064072.1| PREDICTED: uncharacterized protein LOC106053143 […	XP_013064068	2.6372e-13	57	77.0258	152	88
SGAL_contig_72320_1	aurora kinase B-like	95	gi|443693501|gb|ELT94849.1|hypothetical protein CAPTEDRAFT_177486 [Capitella teleta]	ELT94849	1.35672e-49	89	171.014	95	85
SGAL_contig_61484_1	aurora kinase C-like	68	gi|919101302|ref|XP_013387009.1|PREDICTED: aurora kinase A-A-like isoform X1 [Lingula anatina]	XP_013387009	4.75009e-20	83	90.8929	61	51
SGAL_contig_39474_1	autophagy 5-like	275	gi|908439408|ref|XP_013078587.1|PREDICTED: autophagy protein 5-like [Biomphalaria glabrata] >gi|908439411|ref|XP_013078588.1| PREDICTED: autophagy protein 5-like [Biomphalaria glabrata]	XP_013078587	1.46515e-134	80	394.43	270	218
SGAL_contig_56866_1	autophagy-related 101	176	gi|919024204|ref|XP_013395985.1|PREDICTED: autophagy-related protein 101-like [Lingula anatina]	XP_013395985	4.59642e-63	71	206.068	170	122
SGAL_contig_58640_1	autophagy-related 101	227	gi|919024204|ref|XP_013395985.1|PREDICTED: autophagy-related protein 101-like [Lingula anatina]	XP_013395985	7.13059e-61	67	202.216	212	143
SGAL_contig_100978_1	autophagy-related 16-1-like	64	gi|961139291|ref|XP_014788851.1|PREDICTED: autophagy-related protein 16-like isoform X1 [Octopus bimaculoides]	XP_014788851	1.12339e-23	90	101.679	62	56
SGAL_contig_52318_1	autophagy-related 2 homolog A	257	gi|926640703|ref|XP_013786459.1|PREDICTED: autophagy-related protein 2 homolog B-like [Limulus polyphemus]	XP_013786459	2.80016e-16	47	89.3521	273	130
SGAL_contig_86705_1	autophagy-related 2 homolog A	193	gi|919098691|ref|XP_013385935.1|PREDICTED: autophagy-related protein 2 homolog A-like [Lingula anatina]	XP_013385935	6.47515e-16	52	83.9593	194	102
SGAL_contig_50449_1	autophagy-related 2 homolog B	468	gi|676493674|ref|XP_009066314.1|hypothetical protein LOTGIDRAFT_197758 [Lottia gigantea] >gi|556094292|gb|ESO82945.1| hypothetical protein LOTGIDRAFT_197758 [Lottia gigantea]	XP_009066314	1.45997e-43	48	177.178	481	232
SGAL_contig_89961_1	autophagy-related 2 homolog B	110	gi|805780912|ref|XP_012139141.1|PREDICTED: autophagy-related protein 2 homolog B [Megachile rotundata]	XP_012139141	2.09303e-14	61	79.7221	109	67
SGAL_contig_33737_1	autophagy-related 2 homolog B- partial	355	gi|676493674|ref|XP_009066314.1|hypothetical protein LOTGIDRAFT_197758 [Lottia gigantea] >gi|556094292|gb|ESO82945.1| hypothetical protein LOTGIDRAFT_197758 [Lottia gigantea]	XP_009066314	6.53945e-52	58	198.364	279	164
SGAL_contig_96888_1	autophagy-related 2 homolog B-like	113	gi|156362557|ref|XP_001625843.1|predicted protein [Nematostella vectensis] >gi|156212694|gb|EDO33743.1| predicted protein, partial [Nematostella vectensis]	XP_001625843	2.06862e-19	63	93.9745	111	71
SGAL_contig_7581_1	autophagy-related 23-like	761	gi|762148227|ref|XP_011412034.1|PREDICTED: autophagy-related protein 23-like [Crassostrea gigas] >gi|405974453|gb|EKC39096.1| hypothetical protein CGI_10020672 [Crassostrea gigas]	XP_011412034	3.61609e-08	57	68.1662	115	66
SGAL_contig_65973_1	autophagy-related 9A isoform X1	171	gi|649143155|gb|AIC60666.1|ATG9A, partial [synthetic construct]	AIC60666	1.60163e-43	71	162.155	140	100
SGAL_contig_75832_1	Av71 muscle cell intermediate filament	142	gi|669142206|ref|XP_008606665.1|hypothetical protein, variant [Saprolegnia diclina VS20] >gi|530741949|gb|EQC40191.1| hypothetical protein, variant [Saprolegnia diclina VS20]	XP_008606665	8.30386e-13	65	76.2554	86	56
SGAL_contig_86906_1	aveugle-like	89	gi|676439447|ref|XP_009048856.1|hypothetical protein LOTGIDRAFT_158026 [Lottia gigantea] >gi|556112085|gb|ESP00737.1| hypothetical protein LOTGIDRAFT_158026 [Lottia gigantea]	XP_009048856	4.20247e-33	88	124.405	76	67
SGAL_contig_82243_1	axin-1-like	140	gi|871277024|ref|XP_012946249.1|PREDICTED: axin-1-like, partial [Aplysia californica]	XP_012946249	1.10242e-35	73	139.813	144	106
SGAL_contig_104141_1	axin-1-like	112	gi|871277024|ref|XP_012946249.1|PREDICTED: axin-1-like, partial [Aplysia californica]	XP_012946249	1.92541e-41	79	154.451	118	94
SGAL_contig_8258_1	axonemal 84 kDa -like	251	gi|871253808|ref|XP_012941802.1|PREDICTED: axonemal 84 kDa protein-like [Aplysia californica]	XP_012941802	2.56127e-82	75	275.404	216	164
SGAL_contig_21318_1	axonemal 84 kDa -like	311	gi|762141994|ref|XP_011454203.1|PREDICTED: axonemal 84 kDa protein-like isoform X4 [Crassostrea gigas]	XP_011454203	3.54087e-128	78	395.201	314	245
SGAL_contig_27860_1	axonemal dynein light chain domain-containing 1	1080	gi|524900128|ref|XP_005106488.1|PREDICTED: axonemal dynein light chain domain-containing protein 1-like isoform X1 [Aplysia californica]	XP_005106488	0	77	1353.19	1069	826
SGAL_contig_7311_1	axonemal dynein light intermediate polypeptide 1	257	gi|126697474|gb|ABO26694.1|axonemal dynein light chain p33 [Haliotis discus discus]	ABO26694	4.0551e-175	97	495.738	254	248
SGAL_contig_11289_1	axoneme-associated mst101(2)-like	341	gi|908455200|ref|XP_013083588.1|PREDICTED: axoneme-associated protein mst101(2)-like [Biomphalaria glabrata]	XP_013083588	9.34641e-05	80	55.0694	45	36
SGAL_contig_102965_1	B Chain Crystal Structures Of Caspase-3 In Complex With Aza-Peptide Epoxide	71	gi|676474801|ref|XP_009060261.1|hypothetical protein LOTGIDRAFT_105903, partial [Lottia gigantea] >gi|556100574|gb|ESO89226.1| hypothetical protein LOTGIDRAFT_105903, partial [Lottia gigantea]	XP_009060261	3.08014e-23	78	99.3673	70	55
SGAL_contig_70090_1	B Chain Snapshots Of The Rna Processing Factor Scaf8 Bound To Different Phosphorylated Forms Of The Carboxy-Terminal Domain Of Rna-Polymerase Ii	114	gi|918313607|gb|KOF83545.1|hypothetical protein OCBIM_22023612mg [Octopus bimaculoides]	KOF83545	2.75173e-44	82	158.303	105	87
SGAL_contig_15862_1	b(0,+)-type amino acid transporter 1-like	222	gi|908404565|ref|XP_013084332.1|PREDICTED: b(0,+)-type amino acid transporter 1-like [Biomphalaria glabrata]	XP_013084332	9.59994e-82	76	262.692	222	169
SGAL_contig_13821_1	b(0,+)-type amino acid transporter 1-like isoform X3	533	gi|908500621|ref|XP_013062115.1|PREDICTED: b(0,+)-type amino acid transporter 1-like [Biomphalaria glabrata]	XP_013062115	0	80	681.019	525	420
SGAL_contig_14531_1	B9 domain-containing 1	207	gi|676490446|ref|XP_009065273.1|hypothetical protein LOTGIDRAFT_184197 [Lottia gigantea] >gi|556095494|gb|ESO84147.1| hypothetical protein LOTGIDRAFT_184197 [Lottia gigantea]	XP_009065273	3.79444e-122	90	357.066	204	185
SGAL_contig_5881_1	B9 domain-containing 2	175	gi|524897965|ref|XP_005105437.1|PREDICTED: B9 domain-containing protein 2-like [Aplysia californica]	XP_005105437	6.62801e-115	96	336.265	175	168
SGAL_contig_24792_1	bactericidal permeability increasing	488	gi|676450503|ref|XP_009052399.1|hypothetical protein LOTGIDRAFT_231708 [Lottia gigantea] >gi|556108252|gb|ESO96904.1| hypothetical protein LOTGIDRAFT_231708 [Lottia gigantea]	XP_009052399	1.28881e-128	63	397.897	461	293
SGAL_contig_73382_1	baculoviral IAP repeat-containing 1	224	gi|871222998|ref|XP_012936198.1|PREDICTED: baculoviral IAP repeat-containing protein 2-like [Aplysia californica]	XP_012936198	1.96164e-19	53	95.1301	150	80
SGAL_contig_59279_1	baculoviral IAP repeat-containing 1 isoform X1	103	gi|908405482|ref|XP_013088600.1|PREDICTED: baculoviral IAP repeat-containing protein 3-like [Biomphalaria glabrata]	XP_013088600	9.69563e-16	54	82.4185	108	59
SGAL_contig_105407_1	baculoviral IAP repeat-containing 1 isoform X1	57	gi|557026802|ref|XP_006013512.1|PREDICTED: baculoviral IAP repeat-containing protein 2 [Latimeria chalumnae]	XP_006013512	3.63649e-06	61	53.1434	57	35
SGAL_contig_29065_1	baculoviral IAP repeat-containing 2	233	gi|908466696|ref|XP_013087155.1|PREDICTED: E3 ubiquitin-protein ligase RNF34-like [Biomphalaria glabrata]	XP_013087155	3.76432e-14	53	78.9518	143	76
SGAL_contig_31333_1	baculoviral IAP repeat-containing 2-like	288	gi|908451531|ref|XP_013082467.1|PREDICTED: baculoviral IAP repeat-containing protein 7-like [Biomphalaria glabrata]	XP_013082467	4.09959e-91	66	294.664	288	191
SGAL_contig_18496_1	baculoviral IAP repeat-containing 3 isoform X2	254	gi|972212135|ref|XP_015188504.1|PREDICTED: baculoviral IAP repeat-containing protein 3 isoform X1 [Polistes dominula]	XP_015188504	3.53271e-12	50	76.2554	97	49
SGAL_contig_84501_1	baculoviral IAP repeat-containing 3-like	112	gi|908503762|ref|XP_013063240.1|PREDICTED: baculoviral IAP repeat-containing protein 3-like [Biomphalaria glabrata]	XP_013063240	0.000130996	59	50.0618	62	37
SGAL_contig_16617_1	baculoviral iap repeat-containing 6	1579	gi|919093085|ref|XP_013383359.1|PREDICTED: uncharacterized protein LOC106153808 isoform X2 [Lingula anatina]	XP_013383359	0	63	961.444	1083	691
SGAL_contig_26470_1	Baculoviral IAP repeat-containing 6	141	gi|676432412|ref|XP_009046565.1|hypothetical protein LOTGIDRAFT_157060, partial [Lottia gigantea] >gi|556114443|gb|ESP03095.1| hypothetical protein LOTGIDRAFT_157060, partial [Lottia gigantea]	XP_009046565	2.45329e-26	57	115.931	145	84
SGAL_contig_33978_1	Baculoviral IAP repeat-containing 6	426	gi|676432412|ref|XP_009046565.1|hypothetical protein LOTGIDRAFT_157060, partial [Lottia gigantea] >gi|556114443|gb|ESP03095.1| hypothetical protein LOTGIDRAFT_157060, partial [Lottia gigantea]	XP_009046565	2.65264e-83	61	292.738	393	243
SGAL_contig_28628_1	baculoviral IAP repeat-containing 6-like	140	gi|405952425|gb|EKC20239.1|Baculoviral IAP repeat-containing protein 6 [Crassostrea gigas]	EKC20239	6.81524e-37	70	146.747	141	99
SGAL_contig_31219_1	baculoviral IAP repeat-containing 6-like	115	gi|908416149|ref|XP_013069321.1|PREDICTED: baculoviral IAP repeat-containing protein 6-like isoform X2 [Biomphalaria glabrata]	XP_013069321	3.30794e-13	54	76.6406	115	63
SGAL_contig_65444_1	baculoviral IAP repeat-containing 6-like	85	gi|405952425|gb|EKC20239.1|Baculoviral IAP repeat-containing protein 6 [Crassostrea gigas]	EKC20239	1.25647e-12	61	73.559	85	52
SGAL_contig_66801_1	baculoviral IAP repeat-containing 6-like	141	gi|871230554|ref|XP_012937586.1|PREDICTED: baculoviral IAP repeat-containing protein 6-like [Aplysia californica]	XP_012937586	6.74038e-54	82	195.667	135	112
SGAL_contig_67648_1	baculoviral IAP repeat-containing 6-like	119	gi|762107956|ref|XP_011436597.1|PREDICTED: baculoviral IAP repeat-containing protein 6-like [Crassostrea gigas]	XP_011436597	5.50396e-40	81	154.451	117	95
SGAL_contig_96838_1	baculoviral IAP repeat-containing 6-like	146	gi|405952425|gb|EKC20239.1|Baculoviral IAP repeat-containing protein 6 [Crassostrea gigas]	EKC20239	1.29974e-44	73	169.088	146	107
SGAL_contig_100418_1	baculoviral IAP repeat-containing 6-like	86	gi|405952425|gb|EKC20239.1|Baculoviral IAP repeat-containing protein 6 [Crassostrea gigas]	EKC20239	1.09181e-09	64	65.0846	89	57
SGAL_contig_103813_1	baculoviral IAP repeat-containing 6-like	73	gi|676432412|ref|XP_009046565.1|hypothetical protein LOTGIDRAFT_157060, partial [Lottia gigantea] >gi|556114443|gb|ESP03095.1| hypothetical protein LOTGIDRAFT_157060, partial [Lottia gigantea]	XP_009046565	3.13347e-18	71	89.3521	73	52
SGAL_contig_57140_1	baculoviral IAP repeat-containing 6-like isoform X2	179	gi|676432412|ref|XP_009046565.1|hypothetical protein LOTGIDRAFT_157060, partial [Lottia gigantea] >gi|556114443|gb|ESP03095.1| hypothetical protein LOTGIDRAFT_157060, partial [Lottia gigantea]	XP_009046565	4.92096e-73	78	252.292	175	138
SGAL_contig_5965_1	baculoviral IAP repeat-containing 7	124	gi|696122812|gb|AIT40207.1|Inhibitor of apoptosis 2, partial [Rhipicephalus microplus]	AIT40207	4.96536e-12	56	70.0922	78	44
SGAL_contig_69635_1	baculoviral IAP repeat-containing 7	119	gi|552809315|ref|XP_005842906.1|hypothetical protein CHLNCDRAFT_55558 [Chlorella variabilis] >gi|307102532|gb|EFN50804.1| hypothetical protein CHLNCDRAFT_55558 [Chlorella variabilis]	XP_005842906	4.88828e-05	51	51.6026	58	30
SGAL_contig_101705_1	baculoviral IAP repeat-containing 7 isoform X1	162	gi|902911275|ref|XP_013044363.1|PREDICTED: baculoviral IAP repeat-containing protein 7 isoform X1 [Anser cygnoides domesticus]	XP_013044363	1.82687e-09	66	65.4698	51	34
SGAL_contig_21565_1	baculoviral IAP repeat-containing 7-B	331	gi|769838563|ref|XP_011630439.1|PREDICTED: baculoviral IAP repeat-containing protein 7-A-like [Pogonomyrmex barbatus]	XP_011630439	1.05143e-11	55	75.8702	105	58
SGAL_contig_105686_1	baculoviral IAP repeat-containing 7-B	91	gi|752871210|ref|XP_011252796.1|PREDICTED: apoptosis 2 inhibitor-like [Camponotus floridanus] >gi|752871212|ref|XP_011252798.1| PREDICTED: apoptosis 2 inhibitor-like [Camponotus floridanus] >gi|752871214|ref|XP_011252799.1| PREDICTED: apoptosis 2 inhibitor-like [Camponotus floridanus] >gi|752871216|ref|XP_011252800.1| PREDICTED: apoptosis 2 inhibitor-like [Camponotus floridanus] >gi|307184067|gb|…	XP_011252796	1.91578e-08	50	61.2326	77	39
SGAL_contig_47663_1	baculoviral IAP repeat-containing 7-B-like	67	gi|919076016|ref|XP_013419083.1|PREDICTED: uncharacterized protein LOC106179843 [Lingula anatina]	XP_013419083	2.66907e-12	67	70.0922	55	37
SGAL_contig_58240_1	baculoviral IAP repeat-containing 7-like	128	gi|762099132|ref|XP_011431980.1|PREDICTED: baculoviral IAP repeat-containing protein 7-like [Crassostrea gigas]	XP_011431980	3.87383e-20	68	96.2857	85	58
SGAL_contig_73665_1	baculoviral IAP repeat-containing 7-like	156	gi|676473894|ref|XP_009059968.1|hypothetical protein LOTGIDRAFT_94905, partial [Lottia gigantea] >gi|556100264|gb|ESO88916.1| hypothetical protein LOTGIDRAFT_94905, partial [Lottia gigantea]	XP_009059968	8.11758e-19	65	90.5077	80	52
SGAL_contig_89287_1	baculoviral IAP repeat-containing 7-like	93	gi|405951134|gb|EKC19073.1|Baculoviral IAP repeat-containing protein 4 [Crassostrea gigas]	EKC19073	5.37489e-17	76	82.8037	63	48
SGAL_contig_89611_1	baculoviral IAP repeat-containing 7-like	89	gi|696986945|ref|XP_009561375.1|PREDICTED: baculoviral IAP repeat-containing protein 7 [Cuculus canorus]	XP_009561375	6.05877e-13	68	73.1738	58	40
SGAL_contig_42630_1	baculoviral IAP repeat-containing 7-like isoform X1	98	gi|356983870|gb|AET43932.1|apoptosis inhibitor 2, partial [Reishia clavigera]	AET43932	4.88557e-25	70	102.449	100	70
SGAL_contig_19878_1	baculoviral IAP repeat-containing partial	664	gi|908416149|ref|XP_013069321.1|PREDICTED: baculoviral IAP repeat-containing protein 6-like isoform X2 [Biomphalaria glabrata]	XP_013069321	0	79	884.789	672	532
SGAL_contig_60501_1	Baculoviral IAP repeat-containing partial	237	gi|908416149|ref|XP_013069321.1|PREDICTED: baculoviral IAP repeat-containing protein 6-like isoform X2 [Biomphalaria glabrata]	XP_013069321	2.01346e-55	63	204.527	237	151
SGAL_contig_18618_1	BAG domain-containing Samui isoform X1	424	gi|908412351|ref|XP_013067305.1|PREDICTED: BAG domain-containing protein Samui-like, partial [Biomphalaria glabrata]	XP_013067305	3.36329e-37	64	150.214	204	131
SGAL_contig_102305_1	BAI1-associated 3	84	gi|871227388|ref|XP_012936979.1|PREDICTED: BAI1-associated protein 3-like [Aplysia californica]	XP_012936979	4.71043e-30	82	123.25	81	67
SGAL_contig_10249_1	BAI1-associated 3-like	139	gi|762142354|ref|XP_011454394.1|PREDICTED: BAI1-associated protein 3-like isoform X3 [Crassostrea gigas]	XP_011454394	8.41846e-52	81	187.963	126	103
SGAL_contig_51103_1	BAI1-associated 3-like	450	gi|871227388|ref|XP_012936979.1|PREDICTED: BAI1-associated protein 3-like [Aplysia californica]	XP_012936979	0	86	700.664	456	396
SGAL_contig_75445_1	BAI1-associated 3-like	342	gi|871227388|ref|XP_012936979.1|PREDICTED: BAI1-associated protein 3-like [Aplysia californica]	XP_012936979	7.08653e-132	80	415.231	330	264
SGAL_contig_1946_1	balbiani ring 3-like	2406	gi|908494921|ref|XP_013096729.1|PREDICTED: balbiani ring protein 3-like [Biomphalaria glabrata]	XP_013096729	0	55	656.366	873	482
SGAL_contig_6450_1	balbiani ring 3-like	517	gi|961105000|ref|XP_014776819.1|PREDICTED: zinc metalloproteinase nas-14-like [Octopus bimaculoides]	XP_014776819	2.20726e-129	60	405.601	471	284
SGAL_contig_21456_1	balbiani ring 3-like	342	gi|871252168|ref|XP_005104709.2|PREDICTED: zinc metalloproteinase nas-15-like [Aplysia californica]	XP_005104709	1.21193e-126	76	394.815	305	234
SGAL_contig_25549_1	balbiani ring 3-like	409	gi|908484604|ref|XP_013093161.1|PREDICTED: balbiani ring protein 3-like, partial [Biomphalaria glabrata]	XP_013093161	2.20677e-113	55	359.762	458	254
SGAL_contig_53851_1	band 1	173	gi|908433962|ref|XP_013076812.1|PREDICTED: protein 4.1-like [Biomphalaria glabrata] >gi|908433964|ref|XP_013076814.1| PREDICTED: protein 4.1-like [Biomphalaria glabrata]	XP_013076812	7.89218e-31	75	128.257	112	84
SGAL_contig_70441_1	band 1	110	gi|908433962|ref|XP_013076812.1|PREDICTED: protein 4.1-like [Biomphalaria glabrata] >gi|908433964|ref|XP_013076814.1| PREDICTED: protein 4.1-like [Biomphalaria glabrata]	XP_013076812	1.95527e-20	63	96.2857	110	70
SGAL_contig_79785_1	band 1	80	gi|908433962|ref|XP_013076812.1|PREDICTED: protein 4.1-like [Biomphalaria glabrata] >gi|908433964|ref|XP_013076814.1| PREDICTED: protein 4.1-like [Biomphalaria glabrata]	XP_013076812	4.30464e-39	92	146.747	80	74
SGAL_contig_93059_1	band 1	98	gi|676457754|ref|XP_009054754.1|hypothetical protein LOTGIDRAFT_118406 [Lottia gigantea] >gi|556105818|gb|ESO94470.1| hypothetical protein LOTGIDRAFT_118406 [Lottia gigantea]	XP_009054754	4.28544e-39	83	144.821	98	82
SGAL_contig_14853_1	band 1 isoform X4	789	gi|871274336|ref|XP_012945721.1|PREDICTED: mesocentin-like [Aplysia californica]	XP_012945721	6.22284e-178	70	571.237	564	400
SGAL_contig_100849_1	band 5	58	gi|871214212|ref|XP_012934650.1|PREDICTED: band 4.1-like protein 5 isoform X6 [Aplysia californica]	XP_012934650	9.34035e-09	66	60.8474	60	40
SGAL_contig_86871_1	band 5 isoform X1	92	gi|908497860|ref|XP_013061124.1|PREDICTED: protein 4.1-like isoform X4 [Biomphalaria glabrata]	XP_013061124	8.2838e-46	95	168.318	80	76
SGAL_contig_24558_1	band 7 AGAP004871-like	96	gi|676452811|ref|XP_009053151.1|hypothetical protein LOTGIDRAFT_214616 [Lottia gigantea] >gi|556107378|gb|ESO96030.1| hypothetical protein LOTGIDRAFT_214616 [Lottia gigantea]	XP_009053151	3.26942e-42	98	151.754	96	95
SGAL_contig_77061_1	band 7 AGAP004871-like	126	gi|908439884|ref|XP_013078739.1|PREDICTED: mechanosensory protein 2-like, partial [Biomphalaria glabrata]	XP_013078739	1.38814e-49	88	171.014	101	89
SGAL_contig_43386_1	band 7 AGAP004871-like isoform X1	121	gi|676452811|ref|XP_009053151.1|hypothetical protein LOTGIDRAFT_214616 [Lottia gigantea] >gi|556107378|gb|ESO96030.1| hypothetical protein LOTGIDRAFT_214616 [Lottia gigantea]	XP_009053151	1.85378e-42	98	153.295	80	79
SGAL_contig_65798_1	band 7 AGAP004871-like isoform X1	80	gi|871212327|ref|XP_012946744.1|PREDICTED: band 7 protein AGAP004871-like [Aplysia californica]	XP_012946744	8.35599e-39	93	141.739	80	75
SGAL_contig_10654_1	band 7 AGAP004871-like isoform X2	267	gi|871212327|ref|XP_012946744.1|PREDICTED: band 7 protein AGAP004871-like [Aplysia californica]	XP_012946744	1.40884e-159	97	458.373	260	253
SGAL_contig_31797_1	BANP-like isoform X1	176	gi|524916933|ref|XP_005113234.1|PREDICTED: protein BANP-like [Aplysia californica] >gi|524916935|ref|XP_005113235.1| PREDICTED: protein BANP-like [Aplysia californica]	XP_005113234	4.24235e-44	70	162.54	180	127
SGAL_contig_77824_1	BANP-like isoform X1	131	gi|524916933|ref|XP_005113234.1|PREDICTED: protein BANP-like [Aplysia californica] >gi|524916935|ref|XP_005113235.1| PREDICTED: protein BANP-like [Aplysia californica]	XP_005113234	1.69272e-82	93	260.381	131	123
SGAL_contig_8232_1	Bardet-Biedl syndrome 1	291	gi|524889247|ref|XP_005101184.1|PREDICTED: Bardet-Biedl syndrome 1 protein-like [Aplysia californica]	XP_005101184	2.28992e-153	87	454.136	284	248
SGAL_contig_29425_1	Bardet-Biedl syndrome 1	165	gi|908416545|ref|XP_013069534.1|PREDICTED: Bardet-Biedl syndrome 1 protein-like, partial [Biomphalaria glabrata]	XP_013069534	4.56655e-89	94	283.493	157	148
SGAL_contig_852_1	Bardet-Biedl syndrome 12	377	gi|919083639|ref|XP_013379158.1|PREDICTED: Bardet-Biedl syndrome 12 protein homolog [Lingula anatina]	XP_013379158	9.25707e-28	51	124.79	240	124
SGAL_contig_99572_1	Bardet-Biedl syndrome 12	117	gi|1005438186|ref|XP_015756495.1|PREDICTED: Bardet-Biedl syndrome 12 protein homolog [Acropora digitifera]	XP_015756495	1.53637e-12	55	74.3294	109	61
SGAL_contig_86145_1	Bardet-Biedl syndrome 2	85	gi|676448979|ref|XP_009051906.1|hypothetical protein LOTGIDRAFT_214128 [Lottia gigantea] >gi|556108650|gb|ESO97302.1| hypothetical protein LOTGIDRAFT_214128 [Lottia gigantea]	XP_009051906	1.12841e-26	75	113.235	91	69
SGAL_contig_86324_1	Bardet-Biedl syndrome 2	135	gi|443730939|gb|ELU16233.1|hypothetical protein CAPTEDRAFT_171644 [Capitella teleta]	ELU16233	2.43598e-70	91	236.113	135	123
SGAL_contig_17464_1	Bardet-Biedl syndrome 2 homolog	235	gi|524902415|ref|XP_005107459.1|PREDICTED: Bardet-Biedl syndrome 2 protein homolog [Aplysia californica]	XP_005107459	2.08036e-129	89	397.127	235	211
SGAL_contig_85487_1	Bardet-Biedl syndrome 2 isoform X1	128	gi|676448979|ref|XP_009051906.1|hypothetical protein LOTGIDRAFT_214128 [Lottia gigantea] >gi|556108650|gb|ESO97302.1| hypothetical protein LOTGIDRAFT_214128 [Lottia gigantea]	XP_009051906	8.31155e-44	81	162.54	120	98
SGAL_contig_19798_1	Bardet-Biedl syndrome 4	507	gi|919053627|ref|XP_013408748.1|PREDICTED: Bardet-Biedl syndrome 4 protein-like [Lingula anatina]	XP_013408748	0	80	689.878	503	403
SGAL_contig_71144_1	Bardet-Biedl syndrome 5	104	gi|524864390|ref|XP_005089032.1|PREDICTED: Bardet-Biedl syndrome 5 protein homolog [Aplysia californica]	XP_005089032	2.35035e-50	85	173.711	104	89
SGAL_contig_90612_1	Bardet-Biedl syndrome 5	163	gi|524864390|ref|XP_005089032.1|PREDICTED: Bardet-Biedl syndrome 5 protein homolog [Aplysia californica]	XP_005089032	5.60371e-99	96	301.212	159	154
SGAL_contig_39740_1	Bardet-Biedl syndrome 7	713	gi|676427229|ref|XP_009044879.1|hypothetical protein LOTGIDRAFT_223884 [Lottia gigantea] >gi|556115741|gb|ESP04393.1| hypothetical protein LOTGIDRAFT_223884 [Lottia gigantea]	XP_009044879	0	87	1138.64	713	622
SGAL_contig_81995_1	bark beetle	241	gi|871272035|ref|XP_012945265.1|PREDICTED: uncharacterized protein LOC101851379 [Aplysia californica]	XP_012945265	2.62571e-99	80	330.872	241	195
SGAL_contig_40633_1	Basal body-orientation factor 1	458	gi|524880148|ref|XP_005096741.1|PREDICTED: basal body-orientation factor 1-like [Aplysia californica]	XP_005096741	0	72	534.258	483	348
SGAL_contig_44406_1	basal body-orientation factor 1	369	gi|524880148|ref|XP_005096741.1|PREDICTED: basal body-orientation factor 1-like [Aplysia californica]	XP_005096741	0	89	565.459	369	329
SGAL_contig_42917_1	basal body-orientation factor 1 isoform X5	100	gi|999969327|gb|KXJ08501.1|Basal body-orientation factor 1 [Exaiptasia pallida]	KXJ08501	1.48703e-10	58	67.3958	92	54
SGAL_contig_10052_1	basement membrane-specific heparan sulfate proteoglycan core -like	232	gi|926640456|ref|XP_013786325.1|PREDICTED: low-density lipoprotein receptor-related protein 2-like, partial [Limulus polyphemus]	XP_013786325	6.83289e-51	62	189.119	226	141
SGAL_contig_16704_1	basement membrane-specific heparan sulfate proteoglycan core -like	369	gi|871269385|ref|XP_012944719.1|PREDICTED: basement membrane-specific heparan sulfate proteoglycan core protein-like [Aplysia californica]	XP_012944719	3.30209e-145	73	469.159	368	272
SGAL_contig_19619_1	basement membrane-specific heparan sulfate proteoglycan core -like	203	gi|871269385|ref|XP_012944719.1|PREDICTED: basement membrane-specific heparan sulfate proteoglycan core protein-like [Aplysia californica]	XP_012944719	7.43629e-40	71	157.918	170	122
SGAL_contig_67851_1	basement membrane-specific heparan sulfate proteoglycan core -like	81	gi|908504669|ref|XP_013063554.1|PREDICTED: basement membrane-specific heparan sulfate proteoglycan core protein-like [Biomphalaria glabrata]	XP_013063554	1.06374e-07	59	58.9214	79	47
SGAL_contig_4256_1	basement membrane-specific heparan sulfate proteoglycan core -like isoform X5	3229	gi|871269385|ref|XP_012944719.1|PREDICTED: basement membrane-specific heparan sulfate proteoglycan core protein-like [Aplysia californica]	XP_012944719	0	76	4145.5	3252	2483
SGAL_contig_3509_1	basement membrane-specific heparan sulfate proteoglycan core -like isoform X7	289	gi|871269385|ref|XP_012944719.1|PREDICTED: basement membrane-specific heparan sulfate proteoglycan core protein-like [Aplysia californica]	XP_012944719	2.90822e-99	71	333.183	283	203
SGAL_contig_669_1	Basic leucine zipper and W2 domain-containing 1	420	gi|524888334|ref|XP_005100739.1|PREDICTED: basic leucine zipper and W2 domain-containing protein 1-like [Aplysia californica]	XP_005100739	0	81	563.918	411	335
SGAL_contig_1536_1	Basic leucine zipper and W2 domain-containing 1	421	gi|524888334|ref|XP_005100739.1|PREDICTED: basic leucine zipper and W2 domain-containing protein 1-like [Aplysia californica]	XP_005100739	0	86	633.639	411	355
SGAL_contig_8788_1	basic salivary proline-rich 2-like	130	gi|524887554|ref|XP_005100361.1|PREDICTED: basic salivary proline-rich protein 2-like [Aplysia californica]	XP_005100361	4.43638e-43	73	154.451	123	91
SGAL_contig_15804_1	battenin-like	169	gi|908411831|ref|XP_013067033.1|PREDICTED: battenin-like [Biomphalaria glabrata]	XP_013067033	1.23416e-44	68	164.081	157	108
SGAL_contig_1079_1	bax inhibitor 1 isoform X1	238	gi|676470012|ref|XP_009058717.1|hypothetical protein LOTGIDRAFT_191852 [Lottia gigantea] >gi|556102074|gb|ESO90726.1| hypothetical protein LOTGIDRAFT_191852 [Lottia gigantea]	XP_009058717	1.28761e-116	86	345.51	237	204
SGAL_contig_98095_1	B-box type zinc finger ncl-1	78	gi|961104671|ref|XP_014776715.1|PREDICTED: brain tumor protein-like [Octopus bimaculoides] >gi|961104674|ref|XP_014776716.1| PREDICTED: brain tumor protein-like [Octopus bimaculoides] >gi|961104677|ref|XP_014776717.1| PREDICTED: brain tumor protein-like [Octopus bimaculoides] >gi|961104680|ref|XP_014776718.1| PREDICTED: brain tumor protein-like [Octopus bimaculoides] >gi|918312133|gb|KOF82418.1| …	XP_014776715	1.69632e-19	74	92.8189	78	58
SGAL_contig_70331_1	B-box type zinc finger ncl-1-like	180	gi|913310157|ref|XP_013185702.1|PREDICTED: B-box type zinc finger protein ncl-1-like [Amyelois transitella]	XP_013185702	5.74064e-17	51	89.3521	124	64
SGAL_contig_88892_1	B-box type zinc-finger ncl-1	85	gi|260824806|ref|XP_002607358.1|hypothetical protein BRAFLDRAFT_69764 [Branchiostoma floridae] >gi|229292705|gb|EEN63368.1| hypothetical protein BRAFLDRAFT_69764 [Branchiostoma floridae]	XP_002607358	1.17897e-06	60	55.8398	63	38
SGAL_contig_10857_1	BBSome-interacting 1	75	gi|762126632|ref|XP_011446378.1|PREDICTED: BBSome-interacting protein 1-like [Crassostrea gigas] >gi|405958321|gb|EKC24458.1| BBSome-interacting protein of 10 kDa [Crassostrea gigas]	XP_011446378	9.05379e-20	79	86.2705	72	57
SGAL_contig_2101_1	BCCIP homolog	291	gi|676439513|ref|XP_009048877.1|hypothetical protein LOTGIDRAFT_140700 [Lottia gigantea] >gi|556111777|gb|ESP00429.1| hypothetical protein LOTGIDRAFT_140700 [Lottia gigantea]	XP_009048877	2.20381e-80	69	257.299	302	211
SGAL_contig_77706_1	B-cell CLL lymphoma 6 member B	146	gi|1016162399|gb|KZC09561.1|B-cell CLL/lymphoma 6 member B protein [Dufourea novaeangliae]	KZC09561	4.22752e-08	49	62.003	111	55
SGAL_contig_19620_1	B-cell CLL lymphoma 7 family member A-like	195	gi|524888104|ref|XP_005100628.1|PREDICTED: BCL7-like protein C28H8.1 isoform X2 [Aplysia californica]	XP_005100628	3.28648e-52	57	179.489	237	136
SGAL_contig_83892_1	B-cell CLL lymphoma 7 family member A-like	54	gi|908453852|ref|XP_013083172.1|PREDICTED: B-cell CLL/lymphoma 7 protein family member A-like [Biomphalaria glabrata]	XP_013083172	8.11314e-10	75	61.2326	56	42
SGAL_contig_93145_1	B-cell CLL lymphoma 7 family member B	86	gi|762073293|ref|XP_011432856.1|PREDICTED: B-cell CLL/lymphoma 7 protein family member A-like [Crassostrea gigas]	XP_011432856	2.4573e-28	77	112.079	83	64
SGAL_contig_28362_1	B-cell linker	438	gi|780034330|ref|XP_011667166.1|PREDICTED: B-cell linker protein isoform X5 [Strongylocentrotus purpuratus]	XP_011667166	1.03227e-19	49	102.064	209	103
SGAL_contig_25212_1	B-cell linker -like	621	gi|871209730|ref|XP_012942567.1|PREDICTED: B-cell linker protein-like [Aplysia californica]	XP_012942567	1.16757e-21	61	110.153	126	77
SGAL_contig_63853_1	B-cell receptor CD22-like	146	gi|919102986|ref|XP_013387864.1|PREDICTED: nephrin-like [Lingula anatina]	XP_013387864	2.71229e-06	50	56.225	116	59
SGAL_contig_104156_1	B-cell receptor CD22-like isoform X2	94	gi|554879422|ref|XP_005949523.1|PREDICTED: B-cell receptor CD22-like isoform X2 [Haplochromis burtoni]	XP_005949523	0.00052974	52	48.1358	99	52
SGAL_contig_9008_1	B-cell receptor-associated 31	245	gi|524868327|ref|XP_005090966.1|PREDICTED: B-cell receptor-associated protein 31-like isoform X1 [Aplysia californica] >gi|524868331|ref|XP_005090968.1| PREDICTED: B-cell receptor-associated protein 31-like isoform X1 [Aplysia californica]	XP_005090966	4.98602e-88	75	273.478	253	191
SGAL_contig_51472_1	B-cell receptor-associated 31	116	gi|908456715|ref|XP_013084046.1|PREDICTED: B-cell receptor-associated protein 31-like [Biomphalaria glabrata]	XP_013084046	1.76213e-16	69	82.4185	115	80
SGAL_contig_94719_1	B-cell receptor-associated 31	45	gi|524868329|ref|XP_005090967.1|PREDICTED: B-cell receptor-associated protein 31-like isoform X2 [Aplysia californica]	XP_005090967	7.3766e-15	92	74.7146	40	37
SGAL_contig_41615_1	B-cell scaffold with ankyrin repeats-like isoform X1	344	gi|908445260|ref|XP_013080412.1|PREDICTED: B-cell scaffold protein with ankyrin repeats-like isoform X3 [Biomphalaria glabrata]	XP_013080412	1.13965e-07	69	63.929	71	49
SGAL_contig_42267_1	B-cell scaffold with ankyrin repeats-like isoform X1	151	gi|871229307|ref|XP_005097315.2|PREDICTED: phosphoinositide 3-kinase adapter protein 1-like [Aplysia californica]	XP_005097315	1.58358e-09	50	66.2402	141	71
SGAL_contig_820_1	Bcl-2 1	232	gi|676477787|ref|XP_009061217.1|hypothetical protein LOTGIDRAFT_234736 [Lottia gigantea] >gi|556099543|gb|ESO88195.1| hypothetical protein LOTGIDRAFT_234736 [Lottia gigantea]	XP_009061217	1.31795e-100	83	304.679	218	182
SGAL_contig_6221_1	bcl-2 1	257	gi|524894510|ref|XP_005103752.1|PREDICTED: bcl-2-like protein 2 [Aplysia californica]	XP_005103752	9.89405e-80	75	251.136	192	144
SGAL_contig_38574_1	bcl-2 1	201	gi|524894510|ref|XP_005103752.1|PREDICTED: bcl-2-like protein 2 [Aplysia californica]	XP_005103752	2.49033e-84	80	260.766	186	150
SGAL_contig_11853_1	BCL2 adenovirus E1B 19 kDa -interacting 3-like	94	gi|676457342|ref|XP_009054618.1|hypothetical protein LOTGIDRAFT_205439 [Lottia gigantea] >gi|556106037|gb|ESO94689.1| hypothetical protein LOTGIDRAFT_205439 [Lottia gigantea]	XP_009054618	1.23638e-23	72	99.7525	88	64
SGAL_contig_3000_1	BCL2-associated athanogene 3	481	gi|908477985|ref|XP_013090920.1|PREDICTED: endochitinase A-like isoform X2 [Biomphalaria glabrata]	XP_013090920	4.36274e-32	44	138.658	504	222
SGAL_contig_28667_1	BCL-6 corepressor 1	128	gi|805811815|ref|XP_012147491.1|PREDICTED: BCL-6 corepressor-like protein 1 [Megachile rotundata]	XP_012147491	3.02138e-10	55	64.3142	102	57
SGAL_contig_83049_1	beclin 1-associated autophagy-related key regulator	168	gi|919103223|ref|XP_013387967.1|PREDICTED: beclin 1-associated autophagy-related key regulator-like isoform X2 [Lingula anatina]	XP_013387967	9.95306e-24	56	107.071	190	107
SGAL_contig_72176_1	Beclin-1	66	gi|762094212|ref|XP_011429584.1|PREDICTED: beclin-1-like [Crassostrea gigas]	XP_011429584	8.95676e-17	77	83.1889	66	51
SGAL_contig_19828_1	beclin-1 isoform X2	408	gi|762094212|ref|XP_011429584.1|PREDICTED: beclin-1-like [Crassostrea gigas]	XP_011429584	5.91616e-149	74	442.58	391	293
SGAL_contig_63903_1	BET1 homolog	116	gi|524885848|ref|XP_005099527.1|PREDICTED: BET1 homolog [Aplysia californica]	XP_005099527	6.86913e-35	72	127.872	117	85
SGAL_contig_13406_1	beta- -like isoform X1	94	gi|961072079|ref|XP_014781340.1|PREDICTED: F-box/WD repeat-containing protein 1A-like [Octopus bimaculoides] >gi|918336611|gb|KOF98482.1| hypothetical protein OCBIM_22025015mg [Octopus bimaculoides] >gi|918336612|gb|KOF98483.1| hypothetical protein OCBIM_22025015mg [Octopus bimaculoides]	XP_014781340	1.00797e-51	95	182.57	94	90
SGAL_contig_39425_1	beta- partial	252	gi|524869572|ref|XP_005091578.1|PREDICTED: beta-glucuronidase-like isoform X1 [Aplysia californica]	XP_005091578	7.30281e-114	81	353.214	239	194
SGAL_contig_41700_1	beta- partial	69	gi|925170753|gb|ALC79271.1|beta-actin, partial [Acipenser ruthenus]	ALC79271	1.24591e-15	73	78.1814	69	51
SGAL_contig_61240_1	beta- partial	167	gi|925170753|gb|ALC79271.1|beta-actin, partial [Acipenser ruthenus]	ALC79271	2.10452e-59	78	197.208	164	128
SGAL_contig_87120_1	beta- partial	88	gi|676473513|ref|XP_009059841.1|hypothetical protein LOTGIDRAFT_234314 [Lottia gigantea] >gi|556100828|gb|ESO89480.1| hypothetical protein LOTGIDRAFT_234314 [Lottia gigantea]	XP_009059841	5.7653e-24	77	102.834	75	58
SGAL_contig_52910_1	beta tubulin partial	73	gi|319433586|gb|ADV57685.1|beta tubulin chain, partial [Culex pipiens complex sp. YL-2011] >gi|319433588|gb|ADV57686.1| beta tubulin chain, partial [Culex pipiens complex sp. YL-2011]	ADV57685	8.22775e-46	100	155.606	73	73
SGAL_contig_23124_1	beta-(1,2)-xylosyltransferase-like	531	gi|676468294|ref|XP_009058163.1|hypothetical protein LOTGIDRAFT_153919 [Lottia gigantea] >gi|556102823|gb|ESO91475.1| hypothetical protein LOTGIDRAFT_153919 [Lottia gigantea]	XP_009058163	8.18748e-119	62	368.622	386	243
SGAL_contig_47869_1	beta-1,3-galactosyl-O-glycosyl-glyco beta-1,6-N-acetylglucosaminyltransferase 3-like	459	gi|871217040|ref|XP_012935174.1|PREDICTED: N-acetyllactosaminide beta-1,6-N-acetylglucosaminyl-transferase, isoform B-like [Aplysia californica]	XP_012935174	9.62328e-130	67	396.356	387	263
SGAL_contig_30541_1	beta-1,3-galactosyl-O-glycosyl-glyco beta-1,6-N-acetylglucosaminyltransferase-like	439	gi|961105600|ref|XP_014777023.1|PREDICTED: beta-1,3-galactosyl-O-glycosyl-glycoprotein beta-1,6-N-acetylglucosaminyltransferase-like [Octopus bimaculoides]	XP_014777023	5.18926e-101	62	322.783	353	222
[truncated: 17,029 more rows]

## Sheet: 2b In silico secretome
SGAL_contig_100004_1
[truncated: 3,805 more rows]

## Sheet: 2c All proteome
Seq. Name	Seq. Description	Seq. Length	#Hits	min. eValue	mean Similarity	#GOs	GOs	Enzyme Codes	InterProScan
[truncated: 191 more rows]

[truncated: 1 more sheets: 2d SG-AL proteins secreted]
