# Supplementary material for: Multiomics analysis of the giant triton snail salivary gland, a crown-of-thorns starfish predator
Source: Sci Rep. 2017 Jul 20;7:6000. doi: 10.1038/s41598-017-05974-x (PMC5519703; doi:10.1038/s41598-017-05974-x)
Supplement: Supplementary file 6 — Dataset 4 [file 41598_2017_5974_MOESM6_ESM.xls]

## Sheet: 4a SG-PL_All proteins
Sequence name	Sequence desc.	Sequence length	Hit desc.	Hit ACC	E-Value	Similarity	Bit-Score	Alignment length	Positives
SGPL_contig_102086_1	[Pyruvate dehydrogenase (acetyl-transferring)] mitochondrial	98	gi|91085723|ref|XP_973304.1|PREDICTED: pyruvate dehydrogenase (acetyl-transferring) kinase, mitochondrial [Tribolium castaneum]	XP_973304	8.92596e-23	69	100.523	94	65
SGPL_contig_57847_1	[Pyruvate dehydrogenase [acetyl-transferring]]-phosphatase mitochondrial	92	gi|676494487|ref|XP_009066579.1|hypothetical protein LOTGIDRAFT_184585 [Lottia gigantea] >gi|556094133|gb|ESO82786.1| hypothetical protein LOTGIDRAFT_184585 [Lottia gigantea]	XP_009066579	2.26076e-36	79	138.658	92	73
SGPL_contig_109380_1	1 aminotransferase	106	gi|871273091|ref|XP_012945484.1|PREDICTED: uncharacterized protein LOC101852445 [Aplysia californica]	XP_012945484	7.41743e-28	67	114.775	107	72
SGPL_contig_64644_1	1%2C4-alpha-galactosyltransferase ( )	78	gi|988035626|emb|CWX33580.1|1%2C4-alpha-galactosyltransferase (LgtC) [Haemophilus influenzae]	CWX33580	7.12665e-08	65	58.151	67	44
SGPL_contig_88702_1	1,25-dihydroxyvitamin D(3) 24- mitochondrial-like	42	gi|908507956|ref|XP_013064617.1|PREDICTED: 1,25-dihydroxyvitamin D(3) 24-hydroxylase, mitochondrial-like [Biomphalaria glabrata]	XP_013064617	5.85148e-09	78	60.077	42	33
SGPL_contig_61469_1	1,2-dihydroxy-3-keto-5-methylthiopentene dioxygenase	198	gi|241556129|ref|XP_002399605.1|acireductone dioxygenase, putative [Ixodes scapularis] >gi|363805411|sp|B7PRF6.1|MTND_IXOSC RecName: Full=1,2-dihydroxy-3-keto-5-methylthiopentene dioxygenase; AltName: Full=Acireductone dioxygenase (Fe(2+)-requiring); Short=ARD; Short=Fe-ARD >gi|215499684|gb|EEC09178.1| acireductone dioxygenase, putative [Ixodes scapularis]	XP_002399605	1.6536e-75	81	237.269	177	144
SGPL_contig_4321_1	1,4-alpha-glucan-branching enzyme	697	gi|908498242|ref|XP_013061266.1|PREDICTED: 1,4-alpha-glucan-branching enzyme-like [Biomphalaria glabrata]	XP_013061266	0	84	1067.37	682	573
SGPL_contig_101669_1	1,4-alpha-glucan-branching enzyme	88	gi|676486929|ref|XP_009064134.1|hypothetical protein LOTGIDRAFT_195979 [Lottia gigantea] >gi|556096567|gb|ESO85219.1| hypothetical protein LOTGIDRAFT_195979 [Lottia gigantea]	XP_009064134	2.37776e-28	74	117.857	86	64
SGPL_contig_67057_1	1,4-alpha-glucan-branching enzyme-like	113	gi|762103524|ref|XP_011434285.1|PREDICTED: 1,4-alpha-glucan-branching enzyme-like [Crassostrea gigas] >gi|405977633|gb|EKC42072.1| 1,4-alpha-glucan-branching enzyme [Crassostrea gigas]	XP_011434285	7.4837e-40	83	150.599	100	83
SGPL_contig_5291_1	10 kDa heat shock mitochondrial	102	gi|524881473|ref|XP_005097388.1|PREDICTED: 10 kDa heat shock protein, mitochondrial-like [Aplysia californica]	XP_005097388	1.54449e-47	91	159.073	101	92
SGPL_contig_99009_1	110 kDa partial	75	gi|307205613|gb|EFN83905.1|110 kDa antigen, partial [Harpegnathos saltator]	EFN83905	0.000655683	74	44.669	50	37
SGPL_contig_60023_1	1102248Ahomeo box gene 48A anti	72	gi|224368|prf||1102248Ahomeo box gene 48A anti	1102248A	1.07789e-08	62	56.9954	53	33
SGPL_contig_18710_1	116 kDa U5 small nuclear ribonucleo component	939	gi|524889087|ref|XP_005101105.1|PREDICTED: 116 kDa U5 small nuclear ribonucleoprotein component-like [Aplysia californica] >gi|524889089|ref|XP_005101106.1| PREDICTED: 116 kDa U5 small nuclear ribonucleoprotein component-like [Aplysia californica]	XP_005101105	0	95	1714.51	925	881
SGPL_contig_21476_1	14-3-3 beta alpha	262	gi|908430601|ref|XP_013075733.1|PREDICTED: 14-3-3-like protein [Biomphalaria glabrata]	XP_013075733	1.13543e-115	78	345.125	255	201
SGPL_contig_28490_1	14-3-3 beta alpha-1	235	gi|908466793|ref|XP_013087187.1|PREDICTED: 14-3-3 protein zeta-like [Biomphalaria glabrata]	XP_013087187	6.66803e-110	81	329.331	232	190
SGPL_contig_615_1	14-3-3 epsilon	212	gi|926618804|ref|XP_013774623.1|PREDICTED: 14-3-3 protein epsilon-like [Limulus polyphemus]	XP_013774623	4.462e-127	92	372.089	214	198
SGPL_contig_5961_1	14-3-3 epsilon	256	gi|742196274|ref|XP_010892106.1|PREDICTED: 14-3-3 protein epsilon isoform X1 [Esox lucius]	XP_010892106	1.24157e-151	91	436.032	252	230
SGPL_contig_5804_1	14-3-3 zeta delta	256	gi|524909004|ref|XP_005109589.1|PREDICTED: 14-3-3 protein zeta-like [Aplysia californica]	XP_005109589	1.25127e-129	83	380.178	254	213
SGPL_contig_14428_1	15-hydroxyprostaglandin dehydrogenase [NAD(+)]	172	gi|762071080|ref|XP_011425234.1|PREDICTED: 15-hydroxyprostaglandin dehydrogenase [NAD(+)]-like [Crassostrea gigas] >gi|405964272|gb|EKC29775.1| 15-hydroxyprostaglandin dehydrogenase [NAD+] [Crassostrea gigas]	XP_011425234	9.34474e-53	71	180.644	168	120
SGPL_contig_54354_1	15-hydroxyprostaglandin dehydrogenase [NAD(+)]-like	114	gi|871250027|ref|XP_005103971.2|PREDICTED: 15-hydroxyprostaglandin dehydrogenase [NAD(+)]-like [Aplysia californica]	XP_005103971	3.18266e-35	74	132.88	110	82
SGPL_contig_104823_1	15-hydroxyprostaglandin dehydrogenase [NAD(+)]-like	76	gi|676482617|ref|XP_009062760.1|hypothetical protein LOTGIDRAFT_235335 [Lottia gigantea] >gi|556097871|gb|ESO86523.1| hypothetical protein LOTGIDRAFT_235335 [Lottia gigantea]	XP_009062760	3.0706e-14	72	74.3294	76	55
SGPL_contig_18520_1	16 kDa calcium-binding (Egg antigen SME16)	149	gi|675871124|ref|XP_009021122.1|hypothetical protein HELRODRAFT_175454 [Helobdella robusta] >gi|555697718|gb|ESO00951.1| hypothetical protein HELRODRAFT_175454 [Helobdella robusta]	XP_009021122	4.69295e-15	54	78.1814	139	76
SGPL_contig_106919_1	17-beta-hydroxysteroid dehydrogenase 13-like	95	gi|676440193|ref|XP_009049096.1|hypothetical protein LOTGIDRAFT_200993 [Lottia gigantea] >gi|556111559|gb|ESP00211.1| hypothetical protein LOTGIDRAFT_200993 [Lottia gigantea]	XP_009049096	9.95725e-32	78	124.02	95	75
SGPL_contig_9588_1	17-beta-hydroxysteroid dehydrogenase 14	183	gi|602674989|ref|XP_007442980.1|PREDICTED: 17-beta-hydroxysteroid dehydrogenase 14 isoform X1 [Python bivittatus]	XP_007442980	9.19467e-69	74	222.631	178	132
SGPL_contig_62586_1	17-beta-hydroxysteroid dehydrogenase 14	81	gi|919065932|ref|XP_013414512.1|PREDICTED: 17-beta-hydroxysteroid dehydrogenase 14-like isoform X1 [Lingula anatina]	XP_013414512	6.91909e-30	91	117.472	70	64
SGPL_contig_91227_1	17-beta-hydroxysteroid dehydrogenase type 6-like	84	gi|676428966|ref|XP_009045447.1|hypothetical protein LOTGIDRAFT_110173, partial [Lottia gigantea] >gi|556115313|gb|ESP03965.1| hypothetical protein LOTGIDRAFT_110173, partial [Lottia gigantea]	XP_009045447	2.61127e-05	64	50.8322	48	31
SGPL_contig_92433_1	17-beta-hydroxysteroid dehydrogenase type 6-like	64	gi|405951079|gb|EKC19022.1|D-beta-hydroxybutyrate dehydrogenase, mitochondrial [Crassostrea gigas]	EKC19022	1.13125e-26	85	109.383	64	55
SGPL_contig_92754_1	1-acyl-sn-glycerol-3-phosphate acyltransferase delta	151	gi|524913233|ref|XP_005111448.1|PREDICTED: 1-acyl-sn-glycerol-3-phosphate acyltransferase delta-like [Aplysia californica]	XP_005111448	6.93991e-49	72	173.326	141	102
SGPL_contig_53103_1	1-acyl-sn-glycerol-3-phosphate acyltransferase gamma-like isoform X1	124	gi|524913233|ref|XP_005111448.1|PREDICTED: 1-acyl-sn-glycerol-3-phosphate acyltransferase delta-like [Aplysia californica]	XP_005111448	1.26343e-50	79	176.407	124	99
SGPL_contig_50007_1	1-phosphatidylinositol 3-phosphate 5-kinase isoform X1	379	gi|871257083|ref|XP_012942406.1|PREDICTED: 1-phosphatidylinositol 3-phosphate 5-kinase-like [Aplysia californica]	XP_012942406	4.38021e-63	69	231.876	232	162
SGPL_contig_23482_1	1-phosphatidylinositol 3-phosphate 5-kinase isoform X6	619	gi|676431015|ref|XP_009046112.1|hypothetical protein LOTGIDRAFT_137804, partial [Lottia gigantea] >gi|556114537|gb|ESP03189.1| hypothetical protein LOTGIDRAFT_137804, partial [Lottia gigantea]	XP_009046112	0	64	565.459	633	408
SGPL_contig_111054_1	1-phosphatidylinositol 3-phosphate 5-kinase- partial	112	gi|676431018|ref|XP_009046113.1|hypothetical protein LOTGIDRAFT_137860 [Lottia gigantea] >gi|556114538|gb|ESP03190.1| hypothetical protein LOTGIDRAFT_137860 [Lottia gigantea]	XP_009046113	1.06009e-44	89	156.377	89	80
SGPL_contig_33256_1	1-phosphatidylinositol 3-phosphate 5-kinase-like	122	gi|908468040|ref|XP_013087588.1|PREDICTED: 1-phosphatidylinositol 3-phosphate 5-kinase-like isoform X2 [Biomphalaria glabrata]	XP_013087588	2.58318e-53	90	187.193	105	95
SGPL_contig_63922_1	1-phosphatidylinositol 3-phosphate 5-kinase-like	150	gi|871257083|ref|XP_012942406.1|PREDICTED: 1-phosphatidylinositol 3-phosphate 5-kinase-like [Aplysia californica]	XP_012942406	1.20706e-50	76	186.422	150	115
SGPL_contig_86343_1	1-phosphatidylinositol 3-phosphate 5-kinase-like	84	gi|871257083|ref|XP_012942406.1|PREDICTED: 1-phosphatidylinositol 3-phosphate 5-kinase-like [Aplysia californica]	XP_012942406	1.2376e-26	81	114.005	79	64
SGPL_contig_90258_1	1-phosphatidylinositol 3-phosphate 5-kinase-like	74	gi|871257083|ref|XP_012942406.1|PREDICTED: 1-phosphatidylinositol 3-phosphate 5-kinase-like [Aplysia californica]	XP_012942406	4.75506e-31	91	126.331	72	66
SGPL_contig_106527_1	1-phosphatidylinositol 3-phosphate 5-kinase-like	99	gi|405957940|gb|EKC24116.1|1-phosphatidylinositol-3-phosphate 5-kinase [Crassostrea gigas]	EKC24116	3.42866e-23	77	104.76	96	74
SGPL_contig_108575_1	1-phosphatidylinositol 4,5-bisphosphate phosphodiesterase beta-4- partial	102	gi|676485903|ref|XP_009063805.1|hypothetical protein LOTGIDRAFT_107866, partial [Lottia gigantea] >gi|556096910|gb|ESO85562.1| hypothetical protein LOTGIDRAFT_107866, partial [Lottia gigantea]	XP_009063805	3.8699e-51	91	180.644	102	93
SGPL_contig_77157_1	1-phosphatidylinositol 4,5-bisphosphate phosphodiesterase classes I and II isoform X1	150	gi|871240193|ref|XP_012939352.1|PREDICTED: 1-phosphatidylinositol 4,5-bisphosphate phosphodiesterase classes I and II-like, partial [Aplysia californica]	XP_012939352	1.58279e-71	91	244.973	137	126
SGPL_contig_99518_1	1-phosphatidylinositol 4,5-bisphosphate phosphodiesterase classes I and II-like	131	gi|676471633|ref|XP_009059236.1|hypothetical protein LOTGIDRAFT_123959 [Lottia gigantea] >gi|556101510|gb|ESO90162.1| hypothetical protein LOTGIDRAFT_123959 [Lottia gigantea]	XP_009059236	2.54254e-74	94	249.595	130	123
SGPL_contig_72108_1	1-phosphatidylinositol 4,5-bisphosphate phosphodiesterase delta-1 isoform X1	98	gi|524865207|ref|XP_005089434.1|PREDICTED: 1-phosphatidylinositol 4,5-bisphosphate phosphodiesterase eta-1-like [Aplysia californica]	XP_005089434	2.24927e-42	89	156.377	84	75
SGPL_contig_43240_1	1-phosphatidylinositol 4,5-bisphosphate phosphodiesterase gamma- partial	69	gi|871217731|ref|XP_012935285.1|PREDICTED: 1-phosphatidylinositol 4,5-bisphosphate phosphodiesterase gamma-1-like isoform X3 [Aplysia californica]	XP_012935285	2.01961e-28	89	118.242	69	62
SGPL_contig_94088_1	1-phosphatidylinositol 4,5-bisphosphate phosphodiesterase gamma-1	97	gi|871217731|ref|XP_012935285.1|PREDICTED: 1-phosphatidylinositol 4,5-bisphosphate phosphodiesterase gamma-1-like isoform X3 [Aplysia californica]	XP_012935285	5.9881e-46	88	169.474	97	86
SGPL_contig_70038_1	1-phosphatidylinositol 4,5-bisphosphate phosphodiesterase gamma-1 isoform X1	92	gi|524873618|ref|XP_005093553.1|PREDICTED: 1-phosphatidylinositol 4,5-bisphosphate phosphodiesterase gamma-1-like isoform X2 [Aplysia californica]	XP_005093553	4.17433e-43	92	161.384	91	84
SGPL_contig_109108_1	1-phosphatidylinositol 4,5-bisphosphate phosphodiesterase gamma-1 isoform X2	55	gi|524873618|ref|XP_005093553.1|PREDICTED: 1-phosphatidylinositol 4,5-bisphosphate phosphodiesterase gamma-1-like isoform X2 [Aplysia californica]	XP_005093553	2.19008e-19	88	91.6633	53	47
SGPL_contig_53824_1	1-phosphatidylinositol 4,5-bisphosphate phosphodiesterase gamma-1-like isoform X2	76	gi|524873618|ref|XP_005093553.1|PREDICTED: 1-phosphatidylinositol 4,5-bisphosphate phosphodiesterase gamma-1-like isoform X2 [Aplysia californica]	XP_005093553	1.98105e-32	85	130.183	76	65
SGPL_contig_17070_1	2 -deoxynucleoside 5 -phosphate N-hydrolase 1	49	gi|251765122|sp|Q4S2L4.2|DNPH1_TETNGRecName: Full=2'-deoxynucleoside 5'-phosphate N-hydrolase 1	Q4S2L4	1.50267e-13	83	70.4774	48	40
SGPL_contig_17071_1	2 -deoxynucleoside 5 -phosphate N-hydrolase 1	94	gi|762125647|ref|XP_011445855.1|PREDICTED: putative 2'-deoxynucleoside 5'-phosphate N-hydrolase 1 [Crassostrea gigas] >gi|762125650|ref|XP_011445856.1| PREDICTED: putative 2'-deoxynucleoside 5'-phosphate N-hydrolase 1 [Crassostrea gigas] >gi|405951747|gb|EKC19633.1| Deoxyribonucleoside 5'-monophosphate N-glycosidase [Crassostrea gigas]	XP_011445855	6.49039e-41	86	143.28	92	80
SGPL_contig_21490_1	2,4-dienoyl- mitochondrial	329	gi|524899012|ref|XP_005105947.1|PREDICTED: 2,4-dienoyl-CoA reductase, mitochondrial-like [Aplysia californica]	XP_005105947	6.1618e-136	78	402.134	308	241
SGPL_contig_4301_1	20 kDa calcium-binding (Antigen SM20)	150	gi|871265711|ref|XP_012944021.1|PREDICTED: troponin C-like [Aplysia californica]	XP_012944021	2.44812e-76	86	236.498	149	129
SGPL_contig_10219_1	20 kDa calcium-binding (Antigen SM20)	142	gi|871265711|ref|XP_012944021.1|PREDICTED: troponin C-like [Aplysia californica]	XP_012944021	4.32361e-76	91	235.343	141	129
SGPL_contig_94962_1	2204375 gene	87	gi|335350969|gb|EGM52465.1|hypothetical protein LSGJ_00887 [Lactobacillus salivarius GJ-24]	EGM52465	5.17423e-05	55	51.2174	85	47
SGPL_contig_21405_1	24-hydroxycholesterol 7-alpha-hydroxylase	54	gi|676474914|ref|XP_009060299.1|hypothetical protein LOTGIDRAFT_106561 [Lottia gigantea] >gi|556100617|gb|ESO89269.1| hypothetical protein LOTGIDRAFT_106561 [Lottia gigantea]	XP_009060299	2.10544e-08	60	59.3066	60	36
SGPL_contig_110269_1	24-hydroxycholesterol 7-alpha-hydroxylase	76	gi|919015941|ref|XP_013392314.1|PREDICTED: 24-hydroxycholesterol 7-alpha-hydroxylase-like [Lingula anatina]	XP_013392314	1.12356e-10	68	66.2402	77	53
SGPL_contig_25970_1	25S rRNA (cytosine-C(5))-methyltransferase nop2	115	gi|524898027|ref|XP_005105468.1|PREDICTED: probable 28S rRNA (cytosine-C(5))-methyltransferase [Aplysia californica]	XP_005105468	3.46616e-58	92	199.904	113	105
SGPL_contig_10613_1	26S protease regulatory subunit 10B	396	gi|908448801|ref|XP_013081568.1|PREDICTED: 26S protease regulatory subunit 10B isoform X1 [Biomphalaria glabrata]	XP_013081568	0	97	773.081	391	383
SGPL_contig_65_1	26S protease regulatory subunit 4	441	gi|524900084|ref|XP_005106466.1|PREDICTED: 26S protease regulatory subunit 4 [Aplysia californica]	XP_005106466	0	98	835.484	427	421
SGPL_contig_28278_1	26S protease regulatory subunit 4	334	gi|524900084|ref|XP_005106466.1|PREDICTED: 26S protease regulatory subunit 4 [Aplysia californica]	XP_005106466	0	98	666.766	334	330
SGPL_contig_5588_1	26S protease regulatory subunit 6A-B	428	gi|524889104|ref|XP_005101113.1|PREDICTED: 26S protease regulatory subunit 6A-B [Aplysia californica]	XP_005101113	0	97	837.41	428	418
SGPL_contig_6163_1	26S protease regulatory subunit 6B	420	gi|961110200|ref|XP_014778623.1|PREDICTED: 26S protease regulatory subunit 6B [Octopus bimaculoides] >gi|918308200|gb|KOF79645.1| hypothetical protein OCBIM_22029167mg [Octopus bimaculoides]	XP_014778623	0	96	805.823	420	407
SGPL_contig_359_1	26S protease regulatory subunit 8	349	gi|908405671|ref|XP_013089456.1|PREDICTED: 26S protease regulatory subunit 8 isoform X2 [Biomphalaria glabrata]	XP_013089456	0	99	704.516	349	346
SGPL_contig_8962_1	26S proteasome non-ATPase regulatory subunit 1	1037	gi|524878295|ref|XP_005095836.1|PREDICTED: 26S proteasome non-ATPase regulatory subunit 1-like [Aplysia californica]	XP_005095836	0	83	1493.4	1036	863
SGPL_contig_18306_1	26S proteasome non-ATPase regulatory subunit 10	124	gi|676469059|ref|XP_009058409.1|hypothetical protein LOTGIDRAFT_67415, partial [Lottia gigantea] >gi|556102152|gb|ESO90804.1| hypothetical protein LOTGIDRAFT_67415, partial [Lottia gigantea]	XP_009058409	8.02499e-33	69	123.25	122	85
SGPL_contig_60000_1	26S proteasome non-ATPase regulatory subunit 10-like	75	gi|908420312|ref|XP_013071495.1|PREDICTED: 26S proteasome non-ATPase regulatory subunit 10-like, partial [Biomphalaria glabrata]	XP_013071495	1.37479e-23	70	98.2117	74	52
SGPL_contig_1512_1	26S proteasome non-ATPase regulatory subunit 11	421	gi|524871172|ref|XP_005092362.1|PREDICTED: 26S proteasome non-ATPase regulatory subunit 11-like [Aplysia californica]	XP_005092362	0	92	739.954	421	391
SGPL_contig_98947_1	26S proteasome non-ATPase regulatory subunit 11	73	gi|405959655|gb|EKC25667.1|26S proteasome non-ATPase regulatory subunit 11 [Crassostrea gigas]	EKC25667	1.6384e-36	94	135.961	73	69
SGPL_contig_110277_1	26S proteasome non-ATPase regulatory subunit 11A	56	gi|524871172|ref|XP_005092362.1|PREDICTED: 26S proteasome non-ATPase regulatory subunit 11-like [Aplysia californica]	XP_005092362	1.35541e-08	83	59.6918	48	40
SGPL_contig_28029_1	26S proteasome non-ATPase regulatory subunit 11B	69	gi|524871172|ref|XP_005092362.1|PREDICTED: 26S proteasome non-ATPase regulatory subunit 11-like [Aplysia californica]	XP_005092362	1.03004e-32	94	127.102	69	65
SGPL_contig_1526_1	26S proteasome non-ATPase regulatory subunit 12	455	gi|676428714|ref|XP_009045365.1|hypothetical protein LOTGIDRAFT_212047 [Lottia gigantea] >gi|556115231|gb|ESP03883.1| hypothetical protein LOTGIDRAFT_212047 [Lottia gigantea]	XP_009045365	0	91	757.288	445	405
SGPL_contig_42520_1	26S proteasome non-ATPase regulatory subunit 12	98	gi|762117909|ref|XP_011441822.1|PREDICTED: 26S proteasome non-ATPase regulatory subunit 12-like [Crassostrea gigas] >gi|405974623|gb|EKC39252.1| 26S proteasome non-ATPase regulatory subunit 12 [Crassostrea gigas]	XP_011441822	2.057e-44	83	160.614	98	82
SGPL_contig_103951_1	26S proteasome non-ATPase regulatory subunit 12	157	gi|762117909|ref|XP_011441822.1|PREDICTED: 26S proteasome non-ATPase regulatory subunit 12-like [Crassostrea gigas] >gi|405974623|gb|EKC39252.1| 26S proteasome non-ATPase regulatory subunit 12 [Crassostrea gigas]	XP_011441822	2.78092e-86	93	272.322	157	147
SGPL_contig_20344_1	26S proteasome non-ATPase regulatory subunit 13	378	gi|676452793|ref|XP_009053145.1|hypothetical protein LOTGIDRAFT_214609 [Lottia gigantea] >gi|556107372|gb|ESO96024.1| hypothetical protein LOTGIDRAFT_214609 [Lottia gigantea]	XP_009053145	0	86	583.563	377	325
SGPL_contig_31087_1	26S proteasome non-ATPase regulatory subunit 14	311	gi|961117263|ref|XP_014781213.1|PREDICTED: 26S proteasome non-ATPase regulatory subunit 14 [Octopus bimaculoides] >gi|918303298|gb|KOF76141.1| hypothetical protein OCBIM_22033745mg [Octopus bimaculoides]	XP_014781213	0	97	616.305	311	302
SGPL_contig_7468_1	26S proteasome non-ATPase regulatory subunit 2	907	gi|762154676|ref|XP_011415416.1|PREDICTED: 26S proteasome non-ATPase regulatory subunit 2-like [Crassostrea gigas] >gi|405955268|gb|EKC22447.1| 26S proteasome non-ATPase regulatory subunit 2 [Crassostrea gigas]	XP_011415416	0	91	1493.02	867	795
SGPL_contig_1502_1	26S proteasome non-ATPase regulatory subunit 4	385	gi|524865136|ref|XP_005089400.1|PREDICTED: 26S proteasome non-ATPase regulatory subunit 4-like [Aplysia californica]	XP_005089400	0	86	567.77	374	324
SGPL_contig_16169_1	26S proteasome non-ATPase regulatory subunit 6	340	gi|676439899|ref|XP_009049000.1|hypothetical protein LOTGIDRAFT_200903 [Lottia gigantea] >gi|556111668|gb|ESP00320.1| hypothetical protein LOTGIDRAFT_200903 [Lottia gigantea]	XP_009049000	0	91	601.282	340	312
SGPL_contig_1970_1	26S proteasome non-ATPase regulatory subunit 7	327	gi|762102748|ref|XP_011433876.1|PREDICTED: 26S proteasome non-ATPase regulatory subunit 7-like [Crassostrea gigas] >gi|405962439|gb|EKC28114.1| 26S proteasome non-ATPase regulatory subunit 7 [Crassostrea gigas]	XP_011433876	5.91449e-176	93	503.827	296	277
SGPL_contig_13542_1	26S proteasome non-ATPase regulatory subunit 7	330	gi|762102748|ref|XP_011433876.1|PREDICTED: 26S proteasome non-ATPase regulatory subunit 7-like [Crassostrea gigas] >gi|405962439|gb|EKC28114.1| 26S proteasome non-ATPase regulatory subunit 7 [Crassostrea gigas]	XP_011433876	4.6134e-178	94	509.22	293	278
SGPL_contig_2954_1	26S proteasome non-ATPase regulatory subunit 8-like	267	gi|762139509|ref|XP_011453106.1|PREDICTED: 26S proteasome non-ATPase regulatory subunit 8-like [Crassostrea gigas] >gi|405967909|gb|EKC33025.1| 26S proteasome non-ATPase regulatory subunit 8 [Crassostrea gigas]	XP_011453106	8.4749e-155	93	444.891	265	248
SGPL_contig_29358_1	26S proteasome non-ATPase regulatory subunit 9	203	gi|919068130|ref|XP_013415573.1|PREDICTED: 26S proteasome non-ATPase regulatory subunit 9-like isoform X1 [Lingula anatina]	XP_013415573	6.03461e-74	72	234.572	197	142
SGPL_contig_9697_1	26S proteasome non-ATPase regulatory subunit partial	398	gi|524910083|ref|XP_005109926.1|PREDICTED: 26S proteasome non-ATPase regulatory subunit 5-like [Aplysia californica]	XP_005109926	2.69448e-137	69	414.846	393	275
SGPL_contig_13564_1	26S proteasome non-ATPase regulatory subunit partial	151	gi|762077218|ref|XP_011449617.1|PREDICTED: 26S proteasome non-ATPase regulatory subunit 10-like [Crassostrea gigas]	XP_011449617	4.57772e-58	78	191.815	148	116
SGPL_contig_13865_1	28 kDa heat- and acid-stable phospho -like	194	gi|405959751|gb|EKC25746.1|28 kDa heat- and acid-stable phosphoprotein [Crassostrea gigas]	EKC25746	1.68781e-45	72	163.31	182	132
SGPL_contig_137_1	28S ribosomal mitochondrial	211	gi|58384747|ref|XP_313411.2|AGAP003644-PA [Anopheles gambiae str. PEST] >gi|55241118|gb|EAA08943.2| AGAP003644-PA [Anopheles gambiae str. PEST]	XP_313411	5.85185e-46	65	162.925	180	118
SGPL_contig_2145_1	28S ribosomal mitochondrial	380	gi|871210249|ref|XP_012943464.1|PREDICTED: 28S ribosomal protein S35, mitochondrial-like isoform X2 [Aplysia californica]	XP_012943464	1.79647e-141	75	419.853	325	246
SGPL_contig_3705_1	28S ribosomal mitochondrial	174	gi|584614316|gb|AHJ25698.1|ribosomal protein S24, partial [Cerebratulus lacteus]	AHJ25698	2.72379e-63	77	204.142	149	116
SGPL_contig_5518_1	28S ribosomal mitochondrial	98	gi|524875273|ref|XP_005094367.1|PREDICTED: 28S ribosomal protein S36, mitochondrial-like isoform X2 [Aplysia californica]	XP_005094367	2.0631e-16	63	79.337	99	63
SGPL_contig_5530_1	28S ribosomal mitochondrial	280	gi|676444620|ref|XP_009050487.1|hypothetical protein LOTGIDRAFT_113844 [Lottia gigantea] >gi|556110206|gb|ESO98858.1| hypothetical protein LOTGIDRAFT_113844 [Lottia gigantea]	XP_009050487	2.97314e-91	78	281.952	207	162
SGPL_contig_6079_1	28S ribosomal mitochondrial	210	gi|974056564|ref|XP_015225210.1|PREDICTED: 28S ribosomal protein S10, mitochondrial isoform X1 [Cyprinodon variegatus]	XP_015225210	9.65603e-51	66	175.637	179	119
SGPL_contig_8949_1	28S ribosomal mitochondrial	187	gi|908473410|ref|XP_013089351.1|PREDICTED: uncharacterized protein LOC106073366 [Biomphalaria glabrata]	XP_013089351	3.96749e-44	72	157.147	141	102
SGPL_contig_10217_1	28S ribosomal mitochondrial	240	gi|1000749946|ref|XP_015597786.1|PREDICTED: 28S ribosomal protein S5, mitochondrial [Cephus cinctus]	XP_015597786	8.8358e-73	78	240.736	191	149
SGPL_contig_13289_1	28S ribosomal mitochondrial	126	gi|961101696|ref|XP_014775671.1|PREDICTED: 28S ribosomal protein S17, mitochondrial-like [Octopus bimaculoides] >gi|918314016|gb|KOF83863.1| hypothetical protein OCBIM_22023109mg [Octopus bimaculoides]	XP_014775671	1.97114e-26	67	106.686	104	70
SGPL_contig_13309_1	28S ribosomal mitochondrial	198	gi|908421829|ref|XP_013072281.1|PREDICTED: 28S ribosomal protein S5, mitochondrial-like [Biomphalaria glabrata]	XP_013072281	4.79728e-62	69	210.69	202	140
SGPL_contig_15701_1	28S ribosomal mitochondrial	195	gi|913303201|ref|XP_013200693.1|PREDICTED: 28S ribosomal protein S18b, mitochondrial [Amyelois transitella]	XP_013200693	3.55413e-60	71	198.364	177	127
SGPL_contig_15940_1	28S ribosomal mitochondrial	93	gi|871262461|ref|XP_005108269.2|PREDICTED: uncharacterized protein LOC101864331 [Aplysia californica]	XP_005108269	7.33373e-33	77	124.405	93	72
SGPL_contig_16201_1	28S ribosomal mitochondrial	127	gi|291241144|ref|XP_002740463.1|PREDICTED: 28S ribosomal protein S16, mitochondrial-like [Saccoglossus kowalevskii]	XP_002740463	4.29764e-43	77	149.443	109	85
SGPL_contig_19058_1	28S ribosomal mitochondrial	92	gi|918997967|ref|XP_013394651.1|PREDICTED: 28S ribosomal protein S18a, mitochondrial-like [Lingula anatina]	XP_013394651	1.34851e-28	72	113.62	91	66
SGPL_contig_20278_1	28S ribosomal mitochondrial	67	gi|871248028|ref|XP_005103314.2|PREDICTED: 28S ribosomal protein S28, mitochondrial-like [Aplysia californica]	XP_005103314	2.89087e-22	84	96.2857	57	48
SGPL_contig_20473_1	28S ribosomal mitochondrial	337	gi|871209781|ref|XP_012942642.1|PREDICTED: 28S ribosomal protein S9, mitochondrial-like [Aplysia californica]	XP_012942642	4.87156e-131	75	393.275	341	256
SGPL_contig_26964_1	28S ribosomal mitochondrial	272	gi|524913040|ref|XP_005111354.1|PREDICTED: 28S ribosomal protein S22, mitochondrial-like [Aplysia californica]	XP_005111354	3.61219e-83	71	266.159	229	164
SGPL_contig_28791_1	28S ribosomal mitochondrial	167	gi|731235074|ref|XP_010631141.1|PREDICTED: 28S ribosomal protein S12, mitochondrial [Fukomys damarensis] >gi|731235076|ref|XP_010631142.1| PREDICTED: 28S ribosomal protein S12, mitochondrial [Fukomys damarensis] >gi|676275169|gb|KFO29621.1| 28S ribosomal protein S12, mitochondrial [Fukomys damarensis]	XP_010631141	6.97172e-53	87	176.792	111	97
SGPL_contig_44284_1	28S ribosomal mitochondrial	479	gi|524870207|ref|XP_005091889.1|PREDICTED: uncharacterized protein LOC101848175 [Aplysia californica]	XP_005091889	8.57906e-92	53	300.442	513	273
SGPL_contig_58113_1	28S ribosomal mitochondrial	231	gi|524871312|ref|XP_005092429.1|PREDICTED: 28S ribosomal protein S7, mitochondrial-like [Aplysia californica]	XP_005092429	1.7162e-79	76	251.136	199	152
SGPL_contig_62324_1	28S ribosomal mitochondrial	127	gi|646712378|gb|KDR17160.1|28S ribosomal protein S14, mitochondrial [Zootermopsis nevadensis]	KDR17160	4.09894e-44	77	152.525	112	87
SGPL_contig_69653_1	28S ribosomal mitochondrial	187	gi|241998392|ref|XP_002433839.1|conserved hypothetical protein [Ixodes scapularis] >gi|215495598|gb|EEC05239.1| conserved hypothetical protein [Ixodes scapularis]	XP_002433839	1.29429e-54	68	185.267	175	120
SGPL_contig_34886_1	28S ribosomal mitochondrial isoform X1	70	gi|961073178|ref|XP_014785010.1|PREDICTED: 28S ribosomal protein S23, mitochondrial-like [Octopus bimaculoides] >gi|918336046|gb|KOF98018.1| hypothetical protein OCBIM_22027677mg [Octopus bimaculoides]	XP_014785010	7.63201e-09	75	58.9214	53	40
SGPL_contig_10618_1	28S ribosomal mitochondrial isoform X2	433	gi|639127100|gb|AIA24452.1|mitochondrial 28S ribosomal protein S29 isoform 1, partial [Haliotis gigantea]	AIA24452	1.86395e-148	72	440.654	373	270
SGPL_contig_28219_1	28S ribosomal mitochondrial-like	202	gi|676484936|ref|XP_009063499.1|hypothetical protein LOTGIDRAFT_235732 [Lottia gigantea] >gi|556097115|gb|ESO85767.1| hypothetical protein LOTGIDRAFT_235732 [Lottia gigantea]	XP_009063499	3.87514e-33	67	131.724	156	105
SGPL_contig_37029_1	28S ribosomal mitochondrial-like	409	gi|676439018|ref|XP_009048720.1|hypothetical protein LOTGIDRAFT_149768 [Lottia gigantea] >gi|556111949|gb|ESP00601.1| hypothetical protein LOTGIDRAFT_149768 [Lottia gigantea]	XP_009048720	9.18477e-100	65	317.775	408	268
SGPL_contig_78742_1	2-amino-3-ketobutyrate coenzyme A mitochondrial	68	gi|908406425|ref|XP_013092915.1|PREDICTED: 2-amino-3-ketobutyrate coenzyme A ligase, mitochondrial-like [Biomphalaria glabrata]	XP_013092915	4.57096e-30	94	119.398	67	63
SGPL_contig_82972_1	2-amino-3-ketobutyrate coenzyme A mitochondrial	83	gi|524885844|ref|XP_005099525.1|PREDICTED: 2-amino-3-ketobutyrate coenzyme A ligase, mitochondrial-like isoform X2 [Aplysia californica] >gi|524885846|ref|XP_005099526.1| PREDICTED: 2-amino-3-ketobutyrate coenzyme A ligase, mitochondrial-like isoform X1 [Aplysia californica]	XP_005099525	8.00617e-42	92	152.525	83	77
SGPL_contig_60670_1	2-amino-3-ketobutyrate coenzyme A mitochondrial-like	65	gi|241779560|ref|XP_002399929.1|glycine C-acetyltransferase/2-amino-3-ketobutyrate-CoA ligase, putative [Ixodes scapularis] >gi|215510640|gb|EEC20093.1| glycine C-acetyltransferase/2-amino-3-ketobutyrate-CoA ligase, putative, partial [Ixodes scapularis]	XP_002399929	1.60011e-28	90	115.161	66	60
SGPL_contig_93330_1	2-amino-3-ketobutyrate coenzyme A mitochondrial-like	94	gi|443717732|gb|ELU08660.1|hypothetical protein CAPTEDRAFT_164338 [Capitella teleta]	ELU08660	4.25128e-44	86	158.303	94	81
SGPL_contig_84113_1	2Fe-2S ferredoxin-like isoform X2	170	gi|908498857|ref|XP_013061490.1|PREDICTED: 2Fe-2S ferredoxin-like isoform X2 [Biomphalaria glabrata]	XP_013061490	3.273e-58	80	191.43	138	111
SGPL_contig_68322_1	2-hydroxyacyl- lyase 1	115	gi|524865614|ref|XP_005089635.1|PREDICTED: 2-hydroxyacyl-CoA lyase 1-like isoform X2 [Aplysia californica]	XP_005089635	1.22099e-48	85	174.481	116	99
SGPL_contig_54850_1	2-hydroxyacyl- lyase 1-like	71	gi|908490000|ref|XP_013095054.1|PREDICTED: 2-hydroxyacyl-CoA lyase 1-like [Biomphalaria glabrata]	XP_013095054	3.34152e-33	91	130.183	71	65
SGPL_contig_103420_1	2-hydroxyacyl- lyase partial	80	gi|524865614|ref|XP_005089635.1|PREDICTED: 2-hydroxyacyl-CoA lyase 1-like isoform X2 [Aplysia californica]	XP_005089635	6.76948e-35	91	134.42	80	73
SGPL_contig_10017_1	2-hydroxyacylsphingosine 1-beta-galactosyltransferase-like	579	gi|676467899|ref|XP_009058037.1|hypothetical protein LOTGIDRAFT_105823 [Lottia gigantea] >gi|556102690|gb|ESO91342.1| hypothetical protein LOTGIDRAFT_105823 [Lottia gigantea]	XP_009058037	1.82955e-71	51	250.366	505	262
SGPL_contig_91764_1	2-hydroxyacylsphingosine 1-beta-galactosyltransferase-like	92	gi|585685511|ref|XP_006820141.1|PREDICTED: uncharacterized protein LOC102808971 [Saccoglossus kowalevskii]	XP_006820141	1.12302e-06	56	55.8398	78	44
SGPL_contig_11460_1	2-methoxy-6-polyprenyl-1,4-benzoquinol mitochondrial	157	gi|871218865|ref|XP_005093926.2|PREDICTED: 2-methoxy-6-polyprenyl-1,4-benzoquinol methylase, mitochondrial-like [Aplysia californica]	XP_005093926	1.386e-43	69	158.688	143	100
SGPL_contig_56008_1	2-methoxy-6-polyprenyl-1,4-benzoquinol mitochondrial	67	gi|919064615|ref|XP_013413944.1|PREDICTED: 2-methoxy-6-polyprenyl-1,4-benzoquinol methylase, mitochondrial-like [Lingula anatina]	XP_013413944	9.10719e-13	84	70.8626	45	38
SGPL_contig_20942_1	2-methoxy-6-polyprenyl-1,4-benzoquinol mitochondrial isoform X2	87	gi|908414142|ref|XP_013068249.1|PREDICTED: 2-methoxy-6-polyprenyl-1,4-benzoquinol methylase, mitochondrial-like isoform X1 [Biomphalaria glabrata] >gi|908414144|ref|XP_013068250.1| PREDICTED: 2-methoxy-6-polyprenyl-1,4-benzoquinol methylase, mitochondrial-like isoform X2 [Biomphalaria glabrata]	XP_013068249	1.61142e-44	92	157.918	85	79
SGPL_contig_25394_1	2-oxoglutarate and iron-dependent oxygenase domain-containing 1	372	gi|957820396|ref|XP_014679360.1|PREDICTED: uncharacterized protein LOC106819216 isoform X2 [Priapulus caudatus]	XP_014679360	3.48195e-14	42	82.8037	288	121
SGPL_contig_93690_1	2-oxoglutarate and iron-dependent oxygenase domain-containing 3-like isoform X1	146	gi|676480264|ref|XP_009062005.1|hypothetical protein LOTGIDRAFT_106996 [Lottia gigantea] >gi|556098398|gb|ESO87050.1| hypothetical protein LOTGIDRAFT_106996 [Lottia gigantea]	XP_009062005	2.54351e-62	79	204.912	145	115
SGPL_contig_371_1	2-oxoglutarate mitochondrial isoform X3	1019	gi|871275424|ref|XP_012945931.1|PREDICTED: 2-oxoglutarate dehydrogenase, mitochondrial-like [Aplysia californica]	XP_012945931	0	85	1650.95	1018	873
SGPL_contig_20565_1	2-oxoisovalerate dehydrogenase subunit mitochondrial	235	gi|676457345|ref|XP_009054619.1|hypothetical protein LOTGIDRAFT_202459 [Lottia gigantea] >gi|556106038|gb|ESO94690.1| hypothetical protein LOTGIDRAFT_202459 [Lottia gigantea]	XP_009054619	2.71477e-133	87	395.586	234	204
SGPL_contig_95883_1	2-oxoisovalerate dehydrogenase subunit mitochondrial	57	gi|675857986|ref|XP_009014553.1|hypothetical protein HELRODRAFT_98557 [Helobdella robusta] >gi|555703942|gb|ESO07175.1| hypothetical protein HELRODRAFT_98557 [Helobdella robusta]	XP_009014553	4.64612e-26	96	107.457	57	55
SGPL_contig_62319_1	2-oxoisovalerate dehydrogenase subunit mitochondrial-like	207	gi|871211389|ref|XP_012945364.1|PREDICTED: 2-oxoisovalerate dehydrogenase subunit beta, mitochondrial-like [Aplysia californica]	XP_012945364	2.5423e-98	88	302.753	181	161
SGPL_contig_62916_1	2-oxoisovalerate dehydrogenase subunit mitochondrial-like	206	gi|443707452|gb|ELU03037.1|hypothetical protein CAPTEDRAFT_125782, partial [Capitella teleta]	ELU03037	5.56909e-92	88	280.796	161	142
SGPL_contig_9906_1	3 (2 ),5 -bisphosphate nucleotidase 1 isoform X1	317	gi|524898597|ref|XP_005105745.1|PREDICTED: 3'(2'),5'-bisphosphate nucleotidase 1-like isoform X1 [Aplysia californica]	XP_005105745	3.31254e-158	83	459.529	312	260
SGPL_contig_4084_1	3 (2 ),5 -bisphosphate nucleotidase 1 isoform X2	110	gi|871255296|ref|XP_012942078.1|PREDICTED: 3'(2'),5'-bisphosphate nucleotidase 1-like isoform X3 [Aplysia californica]	XP_012942078	1.27275e-34	82	132.494	92	76
SGPL_contig_56374_1	3 (2 ),5 -bisphosphate nucleotidase 1-like	143	gi|908416286|ref|XP_013069396.1|PREDICTED: 3'(2'),5'-bisphosphate nucleotidase 1-like [Biomphalaria glabrata]	XP_013069396	3.25522e-59	82	199.134	142	117
SGPL_contig_2957_1	3 -5 exoribonuclease 1	454	gi|762071653|ref|XP_011426155.1|PREDICTED: 3'-5' exoribonuclease 1-like isoform X1 [Crassostrea gigas]	XP_011426155	9.73906e-105	64	328.561	344	223
SGPL_contig_2920_1	39S ribosomal mitochondrial	218	gi|524882249|ref|XP_005097769.1|PREDICTED: 39S ribosomal protein L17, mitochondrial-like [Aplysia californica]	XP_005097769	2.44e-63	71	208.379	172	123
SGPL_contig_3340_1	39S ribosomal mitochondrial	218	gi|524869566|ref|XP_005091575.1|PREDICTED: 39S ribosomal protein L50, mitochondrial-like [Aplysia californica]	XP_005091575	3.94443e-49	59	173.326	229	137
SGPL_contig_3630_1	39S ribosomal mitochondrial	298	gi|961079537|ref|XP_014768002.1|PREDICTED: 39S ribosomal protein L2, mitochondrial-like [Octopus bimaculoides] >gi|918330782|gb|KOF94676.1| hypothetical protein OCBIM_22000987mg [Octopus bimaculoides]	XP_014768002	2.2494e-127	81	377.481	260	213
SGPL_contig_3997_1	39S ribosomal mitochondrial	136	gi|1022763509|gb|KZS09100.1|39S ribosomal protein L54, mitochondrial [Daphnia magna]	KZS09100	3.24568e-27	67	109.768	115	78
SGPL_contig_4506_1	39S ribosomal mitochondrial	130	gi|524898015|ref|XP_005105462.1|PREDICTED: 39S ribosomal protein L38, mitochondrial-like [Aplysia californica]	XP_005105462	6.26373e-51	76	178.333	130	100
SGPL_contig_5171_1	39S ribosomal mitochondrial	88	gi|751779735|ref|XP_011198964.1|PREDICTED: 39S ribosomal protein L52, mitochondrial [Bactrocera dorsalis]	XP_011198964	1.99148e-14	68	73.9442	74	51
SGPL_contig_6225_1	39S ribosomal mitochondrial	192	gi|951536041|ref|XP_014471484.1|PREDICTED: 39S ribosomal protein L35, mitochondrial [Dinoponera quadriceps]	XP_014471484	6.49343e-44	64	156.377	166	107
SGPL_contig_6883_1	39S ribosomal mitochondrial	179	gi|591384257|ref|XP_007066583.1|PREDICTED: 39S ribosomal protein L28, mitochondrial [Chelonia mydas]	XP_007066583	7.09963e-51	79	176.022	152	121
SGPL_contig_7281_1	39S ribosomal mitochondrial	320	gi|961122435|ref|XP_014782996.1|PREDICTED: 39S ribosomal protein L4, mitochondrial-like [Octopus bimaculoides] >gi|918298644|gb|KOF73599.1| hypothetical protein OCBIM_22037638mg [Octopus bimaculoides]	XP_014782996	2.2344e-112	73	340.887	277	203
SGPL_contig_11286_1	39S ribosomal mitochondrial	239	gi|871221696|ref|XP_005094862.2|PREDICTED: 39S ribosomal protein L47, mitochondrial-like [Aplysia californica]	XP_005094862	1.83965e-69	65	226.098	235	154
SGPL_contig_11399_1	39S ribosomal mitochondrial	227	gi|908428759|ref|XP_013075097.1|PREDICTED: uncharacterized protein LOC106061481 [Biomphalaria glabrata]	XP_013075097	3.62665e-58	64	196.052	250	160
SGPL_contig_11495_1	39S ribosomal mitochondrial	73	gi|961127343|ref|XP_014784693.1|PREDICTED: 39S ribosomal protein L49, mitochondrial-like [Octopus bimaculoides] >gi|918294279|gb|KOF71229.1| hypothetical protein OCBIM_22001337mg [Octopus bimaculoides]	XP_014784693	5.34163e-17	69	81.6481	73	51
SGPL_contig_11496_1	39S ribosomal mitochondrial	97	gi|524914104|ref|XP_005111871.1|PREDICTED: 39S ribosomal protein L49, mitochondrial-like isoform X1 [Aplysia californica]	XP_005111871	3.00887e-10	52	63.929	93	49
SGPL_contig_12026_1	39S ribosomal mitochondrial	198	gi|524875655|ref|XP_005094552.1|PREDICTED: 39S ribosomal protein L10, mitochondrial-like [Aplysia californica] >gi|524875657|ref|XP_005094553.1| PREDICTED: 39S ribosomal protein L10, mitochondrial-like [Aplysia californica]	XP_005094552	1.06876e-37	59	143.28	169	100
SGPL_contig_12762_1	39S ribosomal mitochondrial	111	gi|926632724|ref|XP_013782141.1|PREDICTED: 39S ribosomal protein L11, mitochondrial-like [Limulus polyphemus]	XP_013782141	5.04416e-40	81	143.28	107	87
SGPL_contig_13662_1	39S ribosomal mitochondrial	183	gi|524867099|ref|XP_005090362.1|PREDICTED: 39S ribosomal protein L43, mitochondrial-like [Aplysia californica]	XP_005090362	3.90407e-71	75	225.713	168	127
SGPL_contig_13824_1	39S ribosomal mitochondrial	347	gi|908399719|ref|XP_013081418.1|PREDICTED: 39S ribosomal protein L1, mitochondrial-like [Biomphalaria glabrata]	XP_013081418	9.09294e-95	68	298.516	302	206
SGPL_contig_14275_1	39S ribosomal mitochondrial	84	gi|1000210932|gb|KXJ80812.1|hypothetical protein RP20_CCG023161 [Aedes albopictus]	KXJ80812	6.34513e-24	72	101.679	83	60
SGPL_contig_14665_1	39S ribosomal mitochondrial	161	gi|676464681|ref|XP_009056998.1|hypothetical protein LOTGIDRAFT_233189 [Lottia gigantea] >gi|556103793|gb|ESO92445.1| hypothetical protein LOTGIDRAFT_233189 [Lottia gigantea]	XP_009056998	1.65157e-61	77	204.142	163	126
SGPL_contig_15189_1	39S ribosomal mitochondrial	248	gi|524913384|ref|XP_005111523.1|PREDICTED: 39S ribosomal protein L22, mitochondrial-like [Aplysia californica]	XP_005111523	4.42483e-87	80	271.166	196	158
SGPL_contig_15844_1	39S ribosomal mitochondrial	144	gi|961118522|ref|XP_014781644.1|PREDICTED: 39S ribosomal protein L27, mitochondrial-like [Octopus bimaculoides] >gi|918302472|gb|KOF75528.1| hypothetical protein OCBIM_22034560mg [Octopus bimaculoides]	XP_014781644	2.16894e-46	78	159.458	123	96
SGPL_contig_21216_1	39S ribosomal mitochondrial	112	gi|871273796|ref|XP_012945614.1|PREDICTED: 39S ribosomal protein L21, mitochondrial-like [Aplysia californica]	XP_012945614	5.46275e-33	76	126.716	113	86
SGPL_contig_22438_1	39S ribosomal mitochondrial	165	gi|961081552|ref|XP_014768707.1|PREDICTED: 39S ribosomal protein L23, mitochondrial-like [Octopus bimaculoides] >gi|918328894|gb|KOF93716.1| hypothetical protein OCBIM_22003666mg [Octopus bimaculoides]	XP_014768707	2.7021e-58	74	191.43	155	115
SGPL_contig_24268_1	39S ribosomal mitochondrial	133	gi|936583972|ref|XP_014205922.1|PREDICTED: 39S ribosomal protein L40, mitochondrial [Copidosoma floridanum]	XP_014205922	1.55671e-39	74	143.28	133	99
SGPL_contig_25775_1	39S ribosomal mitochondrial	164	gi|262401145|gb|ACY66475.1|39S ribosomal protein L19 mitochondrial-like protein [Scylla paramamosain]	ACY66475	2.96192e-34	81	129.413	85	69
SGPL_contig_26269_1	39S ribosomal mitochondrial	101	gi|524880783|ref|XP_005097050.1|PREDICTED: 39S ribosomal protein L40, mitochondrial-like [Aplysia californica]	XP_005097050	1.70996e-09	83	62.003	43	36
SGPL_contig_31145_1	39S ribosomal mitochondrial	229	gi|524898015|ref|XP_005105462.1|PREDICTED: 39S ribosomal protein L38, mitochondrial-like [Aplysia californica]	XP_005105462	4.54531e-53	59	187.963	223	133
SGPL_contig_31833_1	39S ribosomal mitochondrial	159	gi|961090221|ref|XP_014771727.1|PREDICTED: 39S ribosomal protein L19, mitochondrial-like [Octopus bimaculoides]	XP_014771727	5.34718e-57	82	191.815	134	110
SGPL_contig_33462_1	39S ribosomal mitochondrial	88	gi|676447179|ref|XP_009051323.1|hypothetical protein LOTGIDRAFT_239150 [Lottia gigantea] >gi|556109347|gb|ESO97999.1| hypothetical protein LOTGIDRAFT_239150 [Lottia gigantea]	XP_009051323	1.51173e-19	68	88.5817	88	60
SGPL_contig_33723_1	39S ribosomal mitochondrial	199	gi|524867091|ref|XP_005090358.1|PREDICTED: uncharacterized protein LOC101863636 [Aplysia californica]	XP_005090358	8.81783e-23	67	100.523	87	59
SGPL_contig_35964_1	39S ribosomal mitochondrial	166	gi|524916422|ref|XP_005112988.1|PREDICTED: 39S ribosomal protein L18, mitochondrial-like [Aplysia californica]	XP_005112988	1.76395e-47	75	165.622	136	102
SGPL_contig_44127_1	39S ribosomal mitochondrial	194	gi|961139501|ref|XP_014788926.1|PREDICTED: 39S ribosomal protein L13, mitochondrial-like [Octopus bimaculoides] >gi|918283095|gb|KOF65333.1| hypothetical protein OCBIM_22015781mg [Octopus bimaculoides]	XP_014788926	3.4832e-85	81	261.922	177	145
SGPL_contig_52064_1	39S ribosomal mitochondrial	71	gi|908492829|ref|XP_013095990.1|PREDICTED: 39S ribosomal protein L53, mitochondrial-like [Biomphalaria glabrata]	XP_013095990	3.35788e-15	67	75.485	68	46
SGPL_contig_54839_1	39S ribosomal mitochondrial	149	gi|405959585|gb|EKC25605.1|39S ribosomal protein L41, mitochondrial [Crassostrea gigas]	EKC25605	2.70682e-35	62	131.339	137	86
SGPL_contig_55365_1	39S ribosomal mitochondrial	246	gi|961109095|ref|XP_014778236.1|PREDICTED: 39S ribosomal protein L3, mitochondrial-like [Octopus bimaculoides] >gi|918309185|gb|KOF80179.1| hypothetical protein OCBIM_22028336mg [Octopus bimaculoides]	XP_014778236	1.03883e-101	75	313.153	245	186
SGPL_contig_56014_1	39S ribosomal mitochondrial	181	gi|675848500|ref|XP_009009810.1|hypothetical protein HELRODRAFT_159694 [Helobdella robusta] >gi|555709857|gb|ESO13090.1| hypothetical protein HELRODRAFT_159694 [Helobdella robusta]	XP_009009810	5.00425e-35	65	135.576	143	94
SGPL_contig_63019_1	39S ribosomal mitochondrial	305	gi|524898015|ref|XP_005105462.1|PREDICTED: 39S ribosomal protein L38, mitochondrial-like [Aplysia californica]	XP_005105462	1.27224e-92	62	293.508	307	192
SGPL_contig_82533_1	39S ribosomal mitochondrial	138	gi|676455287|ref|XP_009053956.1|hypothetical protein LOTGIDRAFT_150117 [Lottia gigantea] >gi|556106796|gb|ESO95448.1| hypothetical protein LOTGIDRAFT_150117 [Lottia gigantea]	XP_009053956	1.68352e-57	78	191.045	140	110
SGPL_contig_10416_1	39S ribosomal mitochondrial-like	335	gi|908486501|ref|XP_013093779.1|PREDICTED: 39S ribosomal protein L39, mitochondrial-like [Biomphalaria glabrata]	XP_013093779	4.43962e-142	81	418.313	300	245
SGPL_contig_17396_1	39S ribosomal mitochondrial-like	123	gi|676458464|ref|XP_009054984.1|hypothetical protein LOTGIDRAFT_232409 [Lottia gigantea] >gi|556105483|gb|ESO94135.1| hypothetical protein LOTGIDRAFT_232409 [Lottia gigantea]	XP_009054984	6.64331e-14	70	75.0998	74	52
SGPL_contig_26462_1	39S ribosomal mitochondrial-like	206	gi|908404368|ref|XP_013083457.1|PREDICTED: 39S ribosomal protein L44, mitochondrial-like [Biomphalaria glabrata]	XP_013083457	2.47852e-74	72	239.965	209	151
SGPL_contig_34539_1	39S ribosomal mitochondrial-like	418	gi|871215135|ref|XP_012934820.1|PREDICTED: 39S ribosomal protein L37, mitochondrial-like [Aplysia californica]	XP_012934820	8.54136e-94	59	301.212	400	238
SGPL_contig_35691_1	39S ribosomal mitochondrial-like	144	gi|676435851|ref|XP_009047691.1|hypothetical protein LOTGIDRAFT_205140 [Lottia gigantea] >gi|556112955|gb|ESP01607.1| hypothetical protein LOTGIDRAFT_205140 [Lottia gigantea]	XP_009047691	7.9704e-59	87	191.43	130	114
SGPL_contig_40104_1	39S ribosomal mitochondrial-like	170	gi|524907332|ref|XP_005108785.1|PREDICTED: 39S ribosomal protein L51, mitochondrial-like [Aplysia californica]	XP_005108785	8.3461e-50	72	171.014	138	100
SGPL_contig_51416_1	39S ribosomal mitochondrial-like	139	gi|524872452|ref|XP_005092988.1|PREDICTED: 39S ribosomal protein L12, mitochondrial-like [Aplysia californica]	XP_005092988	1.60372e-37	79	137.887	127	101
SGPL_contig_74051_1	39S ribosomal mitochondrial-like	58	gi|524872773|ref|XP_005093143.1|PREDICTED: 39S ribosomal protein L28, mitochondrial-like [Aplysia californica]	XP_005093143	4.38179e-08	77	57.7658	40	31
SGPL_contig_81785_1	3-hydroxy-3-methylglutaryl-coenzyme A reductase	152	gi|762158093|ref|XP_011417214.1|PREDICTED: 3-hydroxy-3-methylglutaryl-coenzyme A reductase-like [Crassostrea gigas]	XP_011417214	2.72422e-16	55	86.6557	131	73
SGPL_contig_103170_1	3-hydroxy-3-methylglutaryl-coenzyme A reductase	97	gi|859132808|gb|AKO63318.1|3-hydroxy-3-methylglutaryl coenzyme A reductase 1 [Leptinotarsa decemlineata]	AKO63318	1.57406e-40	85	152.91	97	83
SGPL_contig_102249_1	3-hydroxy-3-methylglutaryl-coenzyme A reductase-like	119	gi|908475154|ref|XP_013089944.1|PREDICTED: 3-hydroxy-3-methylglutaryl-coenzyme A reductase-like [Biomphalaria glabrata]	XP_013089944	3.72597e-58	92	203.371	119	110
SGPL_contig_8671_1	3-hydroxyacyl- dehydrogenase type-2	93	gi|908415229|ref|XP_013068834.1|PREDICTED: 3-hydroxyacyl-CoA dehydrogenase type-2-like [Biomphalaria glabrata]	XP_013068834	3.15292e-31	77	121.324	87	67
SGPL_contig_19886_1	3-hydroxyacyl- dehydrogenase type-2	102	gi|1022773011|gb|KZS17123.1|3-hydroxyacyl-CoA dehydrogenase type-2 [Daphnia magna]	KZS17123	1.20968e-55	94	184.882	102	96
SGPL_contig_27000_1	3-hydroxyacyl- dehydrogenase type-2	89	gi|532525792|gb|AGT97387.1|17 beta-hydroxysteroid dehydrogenase 10 [Mytilus galloprovincialis]	AGT97387	2.06151e-35	89	132.109	86	77
SGPL_contig_59222_1	3-hydroxyisobutyryl- mitochondrial	119	gi|927117305|ref|XP_013925975.1|PREDICTED: 3-hydroxyisobutyryl-CoA hydrolase, mitochondrial-like [Thamnophis sirtalis]	XP_013925975	3.76045e-32	72	124.405	118	85
SGPL_contig_57729_1	3-hydroxyisobutyryl- mitochondrial-like	98	gi|908432229|ref|XP_013076261.1|PREDICTED: 3-hydroxyisobutyryl-CoA hydrolase, mitochondrial-like [Biomphalaria glabrata]	XP_013076261	3.50739e-37	82	137.502	97	80
SGPL_contig_27298_1	3-ketoacyl- mitochondrial	398	gi|871228459|ref|XP_012937203.1|PREDICTED: 3-ketoacyl-CoA thiolase, mitochondrial-like [Aplysia californica]	XP_012937203	0	85	617.846	398	342
SGPL_contig_9623_1	3-ketoacyl- peroxisomal	422	gi|524879801|ref|XP_005096572.1|PREDICTED: 3-ketoacyl-CoA thiolase B, peroxisomal-like [Aplysia californica]	XP_005096572	0	81	591.652	423	345
SGPL_contig_34386_1	3-ketodihydrosphingosine reductase	89	gi|676446302|ref|XP_009051035.1|hypothetical protein LOTGIDRAFT_213963 [Lottia gigantea] >gi|556109685|gb|ESO98337.1| hypothetical protein LOTGIDRAFT_213963 [Lottia gigantea]	XP_009051035	1.99659e-27	79	112.464	87	69
SGPL_contig_46964_1	3-ketodihydrosphingosine reductase	91	gi|676446302|ref|XP_009051035.1|hypothetical protein LOTGIDRAFT_213963 [Lottia gigantea] >gi|556109685|gb|ESO98337.1| hypothetical protein LOTGIDRAFT_213963 [Lottia gigantea]	XP_009051035	2.65892e-42	88	151.754	90	80
SGPL_contig_30658_1	3-mercaptopyruvate sulfurtransferase	82	gi|405974679|gb|EKC39305.1|3-mercaptopyruvate sulfurtransferase [Crassostrea gigas]	EKC39305	1.07016e-15	71	78.5666	74	53
SGPL_contig_72251_1	3-methyl-2-oxobutanoate dehydrogenase [lipoamide] mitochondrial	112	gi|871267274|ref|XP_012944307.1|PREDICTED: 3-methyl-2-oxobutanoate dehydrogenase [lipoamide] kinase, mitochondrial-like, partial [Aplysia californica]	XP_012944307	2.86765e-34	70	132.494	114	80
SGPL_contig_30052_1	3-methyl-2-oxobutanoate dehydrogenase [lipoamide] mitochondrial-like	81	gi|676455086|ref|XP_009053891.1|hypothetical protein LOTGIDRAFT_116873 [Lottia gigantea] >gi|556106730|gb|ESO95382.1| hypothetical protein LOTGIDRAFT_116873 [Lottia gigantea]	XP_009053891	5.18844e-35	84	134.035	79	67
SGPL_contig_4180_1	3-oxoacyl-[acyl-carrier- ] mitochondrial	292	gi|908434935|ref|XP_013077153.1|PREDICTED: 3-oxoacyl-[acyl-carrier-protein] synthase, mitochondrial-like isoform X2 [Biomphalaria glabrata] >gi|908434937|ref|XP_013077154.1| PREDICTED: 3-oxoacyl-[acyl-carrier-protein] synthase, mitochondrial-like isoform X2 [Biomphalaria glabrata] >gi|908434941|ref|XP_013077156.1| PREDICTED: 3-oxoacyl-[acyl-carrier-protein] synthase, mitochondrial-like isoform X2…	XP_013077153	9.88311e-136	79	403.675	293	233
SGPL_contig_40607_1	3-oxoacyl-[acyl-carrier- ] mitochondrial	120	gi|524910472|ref|XP_005110112.1|PREDICTED: 3-oxoacyl-[acyl-carrier-protein] synthase, mitochondrial-like [Aplysia californica] >gi|524910474|ref|XP_005110113.1| PREDICTED: 3-oxoacyl-[acyl-carrier-protein] synthase, mitochondrial-like [Aplysia californica] >gi|871267866|ref|XP_012944427.1| PREDICTED: 3-oxoacyl-[acyl-carrier-protein] synthase, mitochondrial-like [Aplysia californica] >gi|871267869|…	XP_005110112	3.48885e-27	69	114.005	107	74
SGPL_contig_36493_1	3-oxoacyl-[acyl-carrier- ] reductase	147	gi|762164007|ref|XP_011420306.1|PREDICTED: tropinone reductase 2-like [Crassostrea gigas] >gi|405973770|gb|EKC38462.1| 3-oxoacyl-[acyl-carrier-protein] reductase [Crassostrea gigas]	XP_011420306	4.17383e-93	95	282.722	147	140
SGPL_contig_6519_1	3-oxoacyl-[acyl-carrier- ] reductase -like	272	gi|676424916|ref|XP_009044277.1|hypothetical protein LOTGIDRAFT_155989 [Lottia gigantea] >gi|556116116|gb|ESP04768.1| hypothetical protein LOTGIDRAFT_155989 [Lottia gigantea]	XP_009044277	1.80812e-98	75	301.597	260	195
SGPL_contig_83915_1	3-oxoacyl-[acyl-carrier- ] reductase -like	66	gi|762164007|ref|XP_011420306.1|PREDICTED: tropinone reductase 2-like [Crassostrea gigas] >gi|405973770|gb|EKC38462.1| 3-oxoacyl-[acyl-carrier-protein] reductase [Crassostrea gigas]	XP_011420306	1.11003e-19	90	89.3521	54	49
SGPL_contig_71677_1	3-phosphoinositide-dependent kinase 1-like	141	gi|929218503|ref|XP_013985400.1|PREDICTED: 3-phosphoinositide-dependent protein kinase 1-like [Salmo salar]	XP_013985400	0.000905626	60	48.1358	50	30
SGPL_contig_81565_1	3-phosphoinositide-dependent kinase 1-like	79	gi|908400312|ref|XP_013063765.1|PREDICTED: 3-phosphoinositide-dependent protein kinase 1-like [Biomphalaria glabrata] >gi|908400314|ref|XP_013063832.1| PREDICTED: 3-phosphoinositide-dependent protein kinase 1-like [Biomphalaria glabrata] >gi|908400316|ref|XP_013063903.1| PREDICTED: 3-phosphoinositide-dependent protein kinase 1-like [Biomphalaria glabrata] >gi|908400318|ref|XP_013063962.1| PREDICT…	XP_013063765	2.32673e-31	83	125.561	77	64
SGPL_contig_11246_1	40-residue YVTN family beta-propeller	101	gi|299076006|emb|CBJ35317.1|Collagen triple helix repeat (fragment), putative tail fiber protein from prophage [Ralstonia solanacearum PSI07]	CBJ35317	1.84054e-14	88	78.5666	76	67
SGPL_contig_446_1	40S ribosomal S12-like	107	gi|762145937|ref|XP_011456257.1|PREDICTED: 40S ribosomal protein S12-like [Crassostrea gigas] >gi|405977575|gb|EKC42018.1| 40S ribosomal protein S12 [Crassostrea gigas]	XP_011456257	1.1978e-50	85	168.703	107	92
SGPL_contig_1897_1	40S ribosomal S12-like	107	gi|762145937|ref|XP_011456257.1|PREDICTED: 40S ribosomal protein S12-like [Crassostrea gigas] >gi|405977575|gb|EKC42018.1| 40S ribosomal protein S12 [Crassostrea gigas]	XP_011456257	5.99474e-56	91	182.185	107	98
SGPL_contig_714_1	40S ribosomal S13	151	gi|556959931|ref|XP_005990576.1|PREDICTED: 40S ribosomal protein S13 [Latimeria chalumnae] >gi|557008374|ref|XP_006005324.1| PREDICTED: 40S ribosomal protein S13 [Latimeria chalumnae]	XP_005990576	3.33263e-92	94	276.559	151	143
SGPL_contig_422_1	40S ribosomal S15	149	gi|166952367|gb|ABZ04266.1|ribosomal protein rps15 [Lineus viridis]	ABZ04266	3.45759e-94	95	281.567	149	143
SGPL_contig_61008_1	40S ribosomal S15	130	gi|443717538|gb|ELU08552.1|hypothetical protein CAPTEDRAFT_162084 [Capitella teleta]	ELU08552	2.02475e-67	88	212.616	129	114
SGPL_contig_1775_1	40S ribosomal S15Aa	130	gi|157361525|gb|ABV44720.1|40S ribosomal protein S15-like protein [Phlebotomus papatasi]	ABV44720	4.49038e-79	95	241.506	130	124
SGPL_contig_301_1	40S ribosomal S16	146	gi|524908509|ref|XP_005109349.1|PREDICTED: 40S ribosomal protein S16 [Aplysia californica]	XP_005109349	2.7025e-87	95	263.848	146	140
SGPL_contig_101777_1	40S ribosomal S19	89	gi|780171789|ref|XP_011660676.1|PREDICTED: 40S ribosomal protein S19 [Strongylocentrotus purpuratus]	XP_011660676	1.20786e-44	85	152.91	89	76
SGPL_contig_111_1	40S ribosomal S19 isoform 1	149	gi|908411457|ref|XP_013066834.1|PREDICTED: 40S ribosomal protein S19-like [Biomphalaria glabrata] >gi|908411459|ref|XP_013066835.1| PREDICTED: 40S ribosomal protein S19-like [Biomphalaria glabrata]	XP_013066834	1.82975e-79	88	244.202	144	127
SGPL_contig_322_1	40S ribosomal S2	279	gi|908507489|ref|XP_013064518.1|PREDICTED: 40S ribosomal protein S2 [Biomphalaria glabrata]	XP_013064518	2.4029e-162	97	465.307	239	234
SGPL_contig_841_1	40S ribosomal S26	151	gi|908424680|ref|XP_013073598.1|PREDICTED: 40S ribosomal protein S26-like isoform X1 [Biomphalaria glabrata] >gi|908424682|ref|XP_013073599.1| PREDICTED: 40S ribosomal protein S26-like isoform X2 [Biomphalaria glabrata]	XP_013073598	8.76859e-70	94	218.779	121	114
SGPL_contig_1131_1	40S ribosomal S28	68	gi|632984947|ref|XP_007909405.1|PREDICTED: 40S ribosomal protein S28 [Callorhinchus milii]	XP_007909405	5.80522e-35	95	124.79	68	65
SGPL_contig_272_1	40S ribosomal S3	251	gi|762111198|ref|XP_011438308.1|PREDICTED: 40S ribosomal protein S3 [Crassostrea gigas]	XP_011438308	2.35051e-157	94	449.899	240	227
SGPL_contig_1196_1	40S ribosomal S6	242	gi|325296867|ref|NP_001191465.1|40S ribosomal protein S6 [Aplysia californica] >gi|20139918|sp|Q9BMX5.1|RS6_APLCA RecName: Full=40S ribosomal protein S6 >gi|12620237|gb|AAG60623.1|AF294917_1 ribosomal protein S6 [Aplysia californica]	NP_001191465	2.0921e-137	91	399.053	243	222
SGPL_contig_2697_1	40S ribosomal S7	193	gi|919031421|ref|XP_013399327.1|PREDICTED: 40S ribosomal protein S7 [Lingula anatina]	XP_013399327	6.84634e-122	95	355.525	193	185
SGPL_contig_65917_1	40S ribosomal S7	75	gi|762155366|ref|XP_011415782.1|PREDICTED: 40S ribosomal protein S7-like [Crassostrea gigas] >gi|405972954|gb|EKC37696.1| 40S ribosomal protein S7 [Crassostrea gigas]	XP_011415782	7.63642e-31	90	117.857	75	68
SGPL_contig_39_1	40S ribosomal S8	208	gi|908496952|ref|XP_013060797.1|PREDICTED: LOW QUALITY PROTEIN: 40S ribosomal protein S8-like [Biomphalaria glabrata]	XP_013060797	1.76844e-126	91	368.237	208	191
SGPL_contig_450_1	40S ribosomal S8	208	gi|908496952|ref|XP_013060797.1|PREDICTED: LOW QUALITY PROTEIN: 40S ribosomal protein S8-like [Biomphalaria glabrata]	XP_013060797	2.63374e-124	91	362.844	208	190
SGPL_contig_353_1	40S ribosomal S9	190	gi|961527629|gb|ALS46559.1|ribosomal protein S9 [Haliotis diversicolor]	ALS46559	2.38722e-118	94	346.28	189	178
SGPL_contig_10267_1	40S ribosomal S9	142	gi|961527629|gb|ALS46559.1|ribosomal protein S9 [Haliotis diversicolor]	ALS46559	3.09221e-85	96	259.996	140	135
SGPL_contig_12845_1	43 kDa receptor-associated of the synapse	452	gi|919085757|ref|XP_013380010.1|PREDICTED: 43 kDa receptor-associated protein of the synapse-like [Lingula anatina]	XP_013380010	2.14196e-82	53	272.707	437	232
SGPL_contig_31647_1	45 kDa calcium-binding	415	gi|676442316|ref|XP_009049768.1|hypothetical protein LOTGIDRAFT_113682 [Lottia gigantea] >gi|556110624|gb|ESO99275.1| hypothetical protein LOTGIDRAFT_113682 [Lottia gigantea]	XP_009049768	1.35737e-138	80	412.535	322	260
SGPL_contig_23093_1	46 kDa FK506-binding nuclear	148	gi|908432493|ref|XP_013076348.1|PREDICTED: 46 kDa FK506-binding nuclear protein-like [Biomphalaria glabrata]	XP_013076348	1.07148e-56	78	193.741	142	111
SGPL_contig_17973_1	46 kDa FK506-binding nuclear -like isoform X2	141	gi|762143447|ref|XP_011454976.1|PREDICTED: 46 kDa FK506-binding nuclear protein-like isoform X2 [Crassostrea gigas]	XP_011454976	9.07455e-26	61	110.923	129	79
SGPL_contig_96205_1	4-aminobutyrate mitochondrial-like	139	gi|871263568|ref|XP_012943653.1|PREDICTED: 4-aminobutyrate aminotransferase, mitochondrial-like [Aplysia californica]	XP_012943653	2.21841e-51	84	181.8	122	103
SGPL_contig_107793_1	4-aminobutyrate mitochondrial-like	83	gi|918284431|gb|KOF65872.1|hypothetical protein OCBIM_22014131mg [Octopus bimaculoides]	KOF65872	2.14248e-24	78	104.375	83	65
SGPL_contig_106505_1	4-coumarate-- ligase-like	71	gi|676460783|ref|XP_009055734.1|hypothetical protein LOTGIDRAFT_232607 [Lottia gigantea] >gi|556104881|gb|ESO93533.1| hypothetical protein LOTGIDRAFT_232607 [Lottia gigantea]	XP_009055734	2.19599e-18	76	88.5817	71	54
SGPL_contig_18269_1	4-hydroxy-2-oxoglutarate mitochondrial-like	335	gi|390356981|ref|XP_003728901.1|PREDICTED: 4-hydroxy-2-oxoglutarate aldolase, mitochondrial isoform X2 [Strongylocentrotus purpuratus] >gi|780182715|ref|XP_785116.4| PREDICTED: 4-hydroxy-2-oxoglutarate aldolase, mitochondrial isoform X1 [Strongylocentrotus purpuratus]	XP_003728901	2.31077e-143	79	421.779	315	250
SGPL_contig_59336_1	4-hydroxybenzoate mitochondrial-like isoform X1	174	gi|762136910|ref|XP_011451740.1|PREDICTED: 4-hydroxybenzoate polyprenyltransferase, mitochondrial-like isoform X1 [Crassostrea gigas] >gi|762136912|ref|XP_011451741.1| PREDICTED: 4-hydroxybenzoate polyprenyltransferase, mitochondrial-like isoform X1 [Crassostrea gigas]	XP_011451740	1.85519e-11	80	72.0182	45	36
SGPL_contig_73833_1	4-hydroxybenzoate mitochondrial-like isoform X1	115	gi|676495746|ref|XP_009066986.1|hypothetical protein LOTGIDRAFT_170102 [Lottia gigantea] >gi|556093671|gb|ESO82324.1| hypothetical protein LOTGIDRAFT_170102 [Lottia gigantea]	XP_009066986	5.95137e-39	76	143.28	103	79
SGPL_contig_24324_1	4-hydroxyphenylpyruvate dioxygenase	345	gi|405968443|gb|EKC33515.1|4-hydroxyphenylpyruvate dioxygenase [Crassostrea gigas]	EKC33515	0	86	565.459	344	297
SGPL_contig_84400_1	4-trimethylaminobutyraldehyde dehydrogenase-like	84	gi|676435749|ref|XP_009047658.1|hypothetical protein LOTGIDRAFT_139335 [Lottia gigantea] >gi|556113020|gb|ESP01672.1| hypothetical protein LOTGIDRAFT_139335 [Lottia gigantea]	XP_009047658	4.56734e-33	88	129.028	84	74
SGPL_contig_86618_1	5 (3 )- mitochondrial	85	gi|679243269|gb|KFW96314.1|hypothetical protein N336_06036, partial [Phalacrocorax carbo]	KFW96314	1.25145e-15	72	77.411	62	45
SGPL_contig_107224_1	5 -3 exoribonuclease 1	57	gi|762122918|ref|XP_011444428.1|PREDICTED: 5'-3' exoribonuclease 1-like [Crassostrea gigas] >gi|405973506|gb|EKC38214.1| 5'-3' exoribonuclease 1 [Crassostrea gigas]	XP_011444428	8.66445e-23	87	101.679	57	50
SGPL_contig_104772_1	5 -3 exoribonuclease 1-like	101	gi|762122918|ref|XP_011444428.1|PREDICTED: 5'-3' exoribonuclease 1-like [Crassostrea gigas] >gi|405973506|gb|EKC38214.1| 5'-3' exoribonuclease 1 [Crassostrea gigas]	XP_011444428	0.000263658	68	49.2914	48	33
SGPL_contig_79115_1	5 -3 exoribonuclease 2	86	gi|675371949|gb|KFM64851.1|5'-3' exoribonuclease 2, partial [Stegodyphus mimosarum]	KFM64851	5.42718e-49	96	166.777	86	83
SGPL_contig_60245_1	5 -3 exoribonuclease 2 isoform X2	158	gi|957819851|ref|XP_014676805.1|PREDICTED: 5'-3' exoribonuclease 2-like [Priapulus caudatus]	XP_014676805	2.02088e-92	94	300.056	158	149
SGPL_contig_67679_1	5 -3 exoribonuclease 2-like	475	gi|908465083|ref|XP_013086644.1|PREDICTED: 5'-3' exoribonuclease 2-like, partial [Biomphalaria glabrata]	XP_013086644	2.31071e-168	80	502.671	341	273
SGPL_contig_19002_1	5 -AMP-activated kinase catalytic subunit alpha-2	146	gi|405962011|gb|EKC27728.1|5'-AMP-activated protein kinase catalytic subunit alpha-2 [Crassostrea gigas]	EKC27728	1.43532e-60	80	207.608	151	121
SGPL_contig_71923_1	5 -AMP-activated kinase catalytic subunit alpha-2	85	gi|112180293|gb|ABI13784.1|protein kinase AMPK alpha subunit 2 [Artemia franciscana]	ABI13784	1.12259e-47	98	165.236	85	84
SGPL_contig_49592_1	5 -AMP-activated kinase catalytic subunit alpha-2-like	116	gi|676463884|ref|XP_009056745.1|hypothetical protein LOTGIDRAFT_233053 [Lottia gigantea] >gi|556103952|gb|ESO92604.1| hypothetical protein LOTGIDRAFT_233053 [Lottia gigantea]	XP_009056745	8.77728e-71	97	232.261	111	108
SGPL_contig_92900_1	5 -AMP-activated kinase subunit beta-2-like isoform X1	178	gi|908463520|ref|XP_013086202.1|PREDICTED: 5'-AMP-activated protein kinase subunit beta-1-like isoform X5 [Biomphalaria glabrata]	XP_013086202	8.8145e-60	70	198.749	179	127
SGPL_contig_96035_1	5 -AMP-activated kinase subunit beta-2-like isoform X2	80	gi|524893087|ref|XP_005103064.1|PREDICTED: 5'-AMP-activated protein kinase subunit beta-2-like isoform X2 [Aplysia californica]	XP_005103064	6.21353e-34	86	127.872	75	65
SGPL_contig_19836_1	5 -AMP-activated kinase subunit gamma-1-like isoform X2	598	gi|871246218|ref|XP_012940470.1|PREDICTED: 5'-AMP-activated protein kinase subunit gamma-1-like isoform X2 [Aplysia californica] >gi|871246222|ref|XP_012940471.1| PREDICTED: 5'-AMP-activated protein kinase subunit gamma-1-like isoform X2 [Aplysia californica] >gi|871246225|ref|XP_012940472.1| PREDICTED: 5'-AMP-activated protein kinase subunit gamma-1-like isoform X2 [Aplysia californica] >gi|8712…	XP_012940470	0	73	673.7	584	431
SGPL_contig_71396_1	5 -AMP-activated kinase subunit gamma-1-like isoform X2	152	gi|908446161|ref|XP_013080701.1|PREDICTED: 5'-AMP-activated protein kinase subunit gamma-1-like isoform X4 [Biomphalaria glabrata]	XP_013080701	7.8138e-75	88	241.121	152	134
SGPL_contig_56626_1	5 -nucleotidase domain-containing 1	140	gi|908470020|ref|XP_013088220.1|PREDICTED: 5'-nucleotidase domain-containing protein 1-like [Biomphalaria glabrata]	XP_013088220	1.87363e-38	72	146.362	133	96
SGPL_contig_57069_1	5 -nucleotidase domain-containing 1	194	gi|676490773|ref|XP_009065379.1|hypothetical protein LOTGIDRAFT_108569 [Lottia gigantea] >gi|556095608|gb|ESO84261.1| hypothetical protein LOTGIDRAFT_108569 [Lottia gigantea]	XP_009065379	6.3633e-55	68	192.2	188	129
SGPL_contig_74913_1	5 -nucleotidase domain-containing 3	53	gi|871261129|ref|XP_012943195.1|PREDICTED: 5'-nucleotidase domain-containing protein 3-like [Aplysia californica]	XP_012943195	6.92199e-15	82	77.7962	46	38
SGPL_contig_58773_1	5 -nucleotidase domain-containing partial	117	gi|908470020|ref|XP_013088220.1|PREDICTED: 5'-nucleotidase domain-containing protein 1-like [Biomphalaria glabrata]	XP_013088220	7.37806e-27	64	112.849	120	77
SGPL_contig_29721_1	52 kDa repressor of the inhibitor of the kinase-like isoform X2	68	gi|957842084|ref|XP_014671368.1|PREDICTED: 52 kDa repressor of the inhibitor of the protein kinase-like [Priapulus caudatus]	XP_014671368	1.49839e-10	62	64.3142	66	41
SGPL_contig_49975_1	52 kDa repressor of the inhibitor of the kinase-like isoform X2	70	gi|443714721|gb|ELU06999.1|hypothetical protein CAPTEDRAFT_185658 [Capitella teleta]	ELU06999	7.99365e-06	61	50.0618	60	37
SGPL_contig_88583_1	55 kDa erythrocyte membrane	71	gi|524879191|ref|XP_005096273.1|PREDICTED: MAGUK p55 subfamily member 2-like [Aplysia californica]	XP_005096273	1.92962e-28	87	116.316	71	62
SGPL_contig_114595_1	5-aminolevulinate erythroid- mitochondrial-like isoform X1	100	gi|156121652|gb|ABU50033.1|5-aminolevulinate synthase [Crassostrea gigas]	ABU50033	9.01484e-45	86	154.451	100	86
SGPL_contig_13071_1	5-demethoxyubiquinone mitochondrial-like	195	gi|524898674|ref|XP_005105783.1|PREDICTED: 5-demethoxyubiquinone hydroxylase, mitochondrial-like [Aplysia californica]	XP_005105783	3.49097e-93	83	282.722	190	158
SGPL_contig_54556_1	5-hydroxytryptamine receptor 2B-like	100	gi|871268474|ref|XP_012944543.1|PREDICTED: 5-hydroxytryptamine receptor 2B-like [Aplysia californica]	XP_012944543	1.5916e-34	73	132.109	100	73
SGPL_contig_103137_1	5-hydroxytryptamine receptor 2C-like	83	gi|908424389|ref|XP_013073493.1|PREDICTED: uncharacterized protein LOC106060238 [Biomphalaria glabrata]	XP_013073493	1.855e-23	78	104.375	80	63
SGPL_contig_64408_1	5-hydroxytryptamine receptor 4-like	117	gi|908508413|ref|XP_013064770.1|PREDICTED: octopamine receptor 1-like [Biomphalaria glabrata] >gi|908508416|ref|XP_013064771.1| PREDICTED: octopamine receptor 1-like [Biomphalaria glabrata]	XP_013064770	9.67525e-26	65	110.538	83	54
SGPL_contig_104916_1	5-hydroxytryptamine receptor 4-like	91	gi|908429202|ref|XP_013075251.1|PREDICTED: LOW QUALITY PROTEIN: 5-hydroxytryptamine receptor 4-like [Biomphalaria glabrata]	XP_013075251	6.43531e-44	89	157.532	91	81
SGPL_contig_90574_1	5-methylcytosine rRNA methyltransferase NSUN4	78	gi|908490687|ref|XP_013095280.1|PREDICTED: 5-methylcytosine rRNA methyltransferase NSUN4-like [Biomphalaria glabrata]	XP_013095280	4.57247e-14	77	76.2554	53	41
SGPL_contig_98784_1	5-oxoprolinase	109	gi|944354015|ref|XP_014379580.1|PREDICTED: 5-oxoprolinase, partial [Alligator sinensis]	XP_014379580	1.48807e-47	87	174.481	108	95
SGPL_contig_109476_1	5-phosphohydroxy-L-lysine phospho-lyase	106	gi|871238442|ref|XP_012939020.1|PREDICTED: 5-phosphohydroxy-L-lysine phospho-lyase-like isoform X1 [Aplysia californica]	XP_012939020	5.66485e-31	75	124.405	94	71
SGPL_contig_62280_1	5-phosphohydroxy-L-lysine phospho-lyase isoform X1	80	gi|919086095|ref|XP_013380181.1|PREDICTED: 5-phosphohydroxy-L-lysine phospho-lyase-like [Lingula anatina]	XP_013380181	1.52957e-23	81	103.219	80	65
SGPL_contig_96395_1	5-phosphohydroxy-L-lysine phospho-lyase-like	63	gi|762127176|ref|XP_011446663.1|PREDICTED: 5-phosphohydroxy-L-lysine phospho-lyase-like isoform X1 [Crassostrea gigas]	XP_011446663	5.46118e-31	92	122.094	63	58
SGPL_contig_71258_1	5-phosphohydroxy-L-lysine phospho-lyase-like isoform X3	100	gi|871238447|ref|XP_012939021.1|PREDICTED: 5-phosphohydroxy-L-lysine phospho-lyase-like isoform X3 [Aplysia californica] >gi|871238450|ref|XP_012939022.1| PREDICTED: 5-phosphohydroxy-L-lysine phospho-lyase-like isoform X3 [Aplysia californica] >gi|871238453|ref|XP_012939023.1| PREDICTED: 5-phosphohydroxy-L-lysine phospho-lyase-like isoform X3 [Aplysia californica] >gi|871238456|ref|XP_012939024.1…	XP_012939021	1.23262e-47	91	169.859	100	91
SGPL_contig_48688_1	60 kDa heat shock mitochondrial	67	gi|587656085|gb|AHK10124.1|heat shock protein 60, partial [Formica cinerea]	AHK10124	5.6577e-29	94	115.161	67	63
SGPL_contig_68034_1	60 kDa heat shock mitochondrial	83	gi|763431099|gb|AJQ21379.1|heat shock protein 60 [Mizuhopecten yessoensis]	AJQ21379	2.57453e-39	97	147.132	83	81
SGPL_contig_88098_1	60 kDa neurofilament -like	181	gi|908460430|ref|XP_013085212.1|PREDICTED: 60 kDa neurofilament protein-like [Biomphalaria glabrata] >gi|908460433|ref|XP_013085213.1| PREDICTED: 60 kDa neurofilament protein-like [Biomphalaria glabrata] >gi|908460438|ref|XP_013085214.1| PREDICTED: 60 kDa neurofilament protein-like [Biomphalaria glabrata] >gi|908460440|ref|XP_013085215.1| PREDICTED: 60 kDa neurofilament protein-like [Biomphalaria…	XP_013085212	7.14295e-63	76	204.527	181	139
SGPL_contig_65061_1	60 kDa SS-A Ro ribonucleo	378	gi|670985555|ref|XP_008683876.1|PREDICTED: 60 kDa SS-A/Ro ribonucleoprotein [Ursus maritimus]	XP_008683876	2.14896e-105	63	333.183	373	235
SGPL_contig_219_1	60S acidic ribosomal P0	315	gi|524903522|ref|XP_005107960.1|PREDICTED: 60S acidic ribosomal protein P0 [Aplysia californica] >gi|524903524|ref|XP_005107961.1| PREDICTED: 60S acidic ribosomal protein P0 [Aplysia californica]	XP_005107960	2.01183e-172	89	493.812	315	281
SGPL_contig_11869_1	60S ribosomal export NMD3	500	gi|524907958|ref|XP_005109089.1|PREDICTED: 60S ribosomal export protein NMD3-like [Aplysia californica]	XP_005109089	0	83	737.643	506	420
SGPL_contig_202_1	60S ribosomal L10	218	gi|524906990|ref|XP_005108638.1|PREDICTED: 60S ribosomal protein L10 [Aplysia californica]	XP_005108638	3.78558e-141	95	406.371	212	203
SGPL_contig_7748_1	60S ribosomal L10	87	gi|961117270|ref|XP_014781216.1|PREDICTED: 60S ribosomal protein L10-like [Octopus bimaculoides] >gi|918303301|gb|KOF76144.1| hypothetical protein OCBIM_22033748mg [Octopus bimaculoides]	XP_014781216	7.37718e-55	100	181.03	87	87
SGPL_contig_341_1	60S ribosomal L13	208	gi|926631936|ref|XP_013781715.1|PREDICTED: 60S ribosomal protein L13-like [Limulus polyphemus]	XP_013781715	3.18963e-99	85	299.286	206	177
SGPL_contig_1068_1	60S ribosomal L13a	202	gi|762110990|ref|XP_011438200.1|PREDICTED: 60S ribosomal protein L13a-like [Crassostrea gigas]	XP_011438200	5.43046e-110	88	325.865	202	178
SGPL_contig_266_1	60S ribosomal L15	204	gi|908506114|ref|XP_013064049.1|PREDICTED: 60S ribosomal protein L15-like [Biomphalaria glabrata]	XP_013064049	1.10812e-124	93	363.614	204	190
SGPL_contig_1005_1	60S ribosomal L15	159	gi|908506114|ref|XP_013064049.1|PREDICTED: 60S ribosomal protein L15-like [Biomphalaria glabrata]	XP_013064049	1.24156e-94	93	285.034	159	148
SGPL_contig_261_1	60S ribosomal L18	187	gi|871215901|ref|XP_012934966.1|PREDICTED: 60S ribosomal protein L18 isoform X1 [Aplysia californica]	XP_012934966	2.25211e-103	90	309.301	187	169
SGPL_contig_370_1	60S ribosomal L18a	176	gi|524882414|ref|XP_005097851.1|PREDICTED: 60S ribosomal protein L18a [Aplysia californica]	XP_005097851	2.37099e-105	89	311.997	176	158
SGPL_contig_587_1	60S ribosomal L21-like	160	gi|524881809|ref|XP_005097554.1|PREDICTED: 60S ribosomal protein L21 [Aplysia californica]	XP_005097554	1.7398e-83	86	255.373	160	138
SGPL_contig_768_1	60S ribosomal L21-like	160	gi|524881809|ref|XP_005097554.1|PREDICTED: 60S ribosomal protein L21 [Aplysia californica]	XP_005097554	1.36091e-86	87	263.077	160	140
SGPL_contig_559_1	60S ribosomal L23	140	gi|157361531|gb|ABV44723.1|60S ribosomal protein L23-like protein [Phlebotomus papatasi]	ABV44723	7.77325e-89	96	267.314	140	135
SGPL_contig_571_1	60S ribosomal L23a	170	gi|524876470|ref|XP_005094951.1|PREDICTED: 60S ribosomal protein L23a [Aplysia californica]	XP_005094951	2.31395e-70	88	222.631	143	126
SGPL_contig_599_1	60S ribosomal L23a	170	gi|524876470|ref|XP_005094951.1|PREDICTED: 60S ribosomal protein L23a [Aplysia californica]	XP_005094951	6.67758e-79	83	244.588	173	144
SGPL_contig_828_1	60S ribosomal L26	144	gi|31340368|sp|Q95WA0.1|RL26_LITLIRecName: Full=60S ribosomal protein L26 >gi|16755526|gb|AAL27989.1|AF358925_1 ribosomal protein L26 [Littorina littorea]	Q95WA0	3.15233e-93	97	278.87	144	140
SGPL_contig_6220_1	60S ribosomal L26	144	gi|31340368|sp|Q95WA0.1|RL26_LITLIRecName: Full=60S ribosomal protein L26 >gi|16755526|gb|AAL27989.1|AF358925_1 ribosomal protein L26 [Littorina littorea]	Q95WA0	4.48328e-91	97	273.092	144	140
SGPL_contig_6533_1	60S ribosomal L27	136	gi|762078681|ref|XP_011455219.1|PREDICTED: 60S ribosomal protein L27 [Crassostrea gigas]	XP_011455219	1.15888e-81	93	248.825	136	127
SGPL_contig_1975_1	60S ribosomal L28	136	gi|871234986|ref|XP_012938412.1|PREDICTED: 60S ribosomal protein L28-like [Aplysia californica]	XP_012938412	2.24966e-52	77	174.096	136	106
SGPL_contig_920_1	60S ribosomal L30	100	gi|675890414|ref|XP_009030709.1|hypothetical protein HELRODRAFT_182159 [Helobdella robusta] >gi|555687955|gb|ESN91187.1| hypothetical protein HELRODRAFT_182159 [Helobdella robusta]	XP_009030709	9.35998e-62	97	195.667	100	97
SGPL_contig_7340_1	60S ribosomal L35	72	gi|443720375|gb|ELU10173.1|hypothetical protein CAPTEDRAFT_149132 [Capitella teleta]	ELU10173	1.21713e-23	81	97.4413	74	60
SGPL_contig_1091_1	60S ribosomal L36-like	106	gi|908405620|ref|XP_013089238.1|PREDICTED: 60S ribosomal protein L36-like [Biomphalaria glabrata]	XP_013089238	8.38255e-51	88	167.933	104	92
SGPL_contig_2525_1	60S ribosomal L36-like	106	gi|908405620|ref|XP_013089238.1|PREDICTED: 60S ribosomal protein L36-like [Biomphalaria glabrata]	XP_013089238	8.38255e-51	88	167.933	104	92
SGPL_contig_1931_1	60S ribosomal L37	101	gi|762072069|ref|XP_011428348.1|PREDICTED: probable 60S ribosomal protein L37-A [Crassostrea gigas] >gi|405950204|gb|EKC18205.1| Putative 60S ribosomal protein L37-A [Crassostrea gigas]	XP_011428348	1.39922e-49	87	164.466	101	88
SGPL_contig_1675_1	60S ribosomal L38	70	gi|871233939|ref|XP_012938210.1|PREDICTED: 60S ribosomal protein L38 isoform X2 [Aplysia californica]	XP_012938210	1.45927e-39	98	137.117	70	69
SGPL_contig_1034_1	60S ribosomal L4	394	gi|871214625|ref|XP_005092499.2|PREDICTED: 60S ribosomal protein L4 [Aplysia californica]	XP_005092499	0	89	616.69	370	331
SGPL_contig_2513_1	60S ribosomal L4	105	gi|871214625|ref|XP_005092499.2|PREDICTED: 60S ribosomal protein L4 [Aplysia californica]	XP_005092499	1.76627e-26	76	111.309	85	65
SGPL_contig_13411_1	60S ribosomal L4	71	gi|166952269|gb|ABZ04217.1|ribosomal protein rpl4 [Lineus viridis]	ABZ04217	6.54314e-39	95	139.043	71	68
SGPL_contig_44961_1	60S ribosomal L44	106	gi|908447621|ref|XP_013081185.1|PREDICTED: 60S ribosomal protein L44-like [Biomphalaria glabrata]	XP_013081185	2.11985e-68	100	212.616	106	106
SGPL_contig_866_1	60S ribosomal L7	258	gi|871242892|ref|XP_012939875.1|PREDICTED: 60S ribosomal protein L7 [Aplysia californica]	XP_012939875	5.29893e-124	81	365.54	259	212
SGPL_contig_1736_1	60S ribosomal L7	282	gi|871242892|ref|XP_012939875.1|PREDICTED: 60S ribosomal protein L7 [Aplysia californica]	XP_012939875	3.47775e-129	89	379.793	238	212
SGPL_contig_95238_1	60S ribosomal L7	100	gi|908456526|ref|XP_013083987.1|PREDICTED: 60S ribosomal protein L7-like [Biomphalaria glabrata]	XP_013083987	1.02141e-67	100	215.312	100	100
SGPL_contig_66281_1	60S ribosomal partial	147	gi|871249465|ref|XP_012941032.1|PREDICTED: 39S ribosomal protein L3, mitochondrial-like [Aplysia californica]	XP_012941032	5.96338e-23	56	102.834	149	84
SGPL_contig_46122_1	60S ribosome subunit biogenesis NIP7 homolog	119	gi|957841332|ref|XP_014670993.1|PREDICTED: 60S ribosome subunit biogenesis protein NIP7 homolog isoform X1 [Priapulus caudatus] >gi|957841334|ref|XP_014670994.1| PREDICTED: 60S ribosome subunit biogenesis protein NIP7 homolog isoform X1 [Priapulus caudatus] >gi|957841336|ref|XP_014670995.1| PREDICTED: 60S ribosome subunit biogenesis protein NIP7 homolog isoform X2 [Priapulus caudatus]	XP_014670993	6.10243e-67	93	212.231	119	111
SGPL_contig_54867_1	60S ribosome subunit biogenesis NIP7 homolog	74	gi|537213625|gb|ERE80895.1|putative 60S ribosome subunit biogeneis protein NIP7 isoform 1, partial [Cricetulus griseus]	ERE80895	1.60172e-37	90	132.109	74	67
SGPL_contig_6026_1	6-phosphofructo-2-kinase fructose-2,6-bisphosphatase partial	77	gi|908408528|ref|XP_013065261.1|PREDICTED: 6-phosphofructo-2-kinase/fructose-2,6-bisphosphatase-like isoform X3 [Biomphalaria glabrata]	XP_013065261	8.04956e-25	100	105.531	50	50
SGPL_contig_373_1	6-phosphogluconate decarboxylating	483	gi|762136897|ref|XP_011451733.1|PREDICTED: 6-phosphogluconate dehydrogenase, decarboxylating-like [Crassostrea gigas] >gi|405976318|gb|EKC40830.1| 6-phosphogluconate dehydrogenase, decarboxylating [Crassostrea gigas]	XP_011451733	0	91	846.655	484	442
SGPL_contig_7853_1	6-phosphogluconolactonase	251	gi|524863988|ref|XP_005088833.1|PREDICTED: 6-phosphogluconolactonase-like [Aplysia californica]	XP_005088833	4.64646e-119	81	352.829	244	199
SGPL_contig_113581_1	6-pyruvoyl tetrahydrobiopterin synthase	82	gi|973135145|ref|XP_015211487.1|PREDICTED: 6-pyruvoyl tetrahydrobiopterin synthase, partial [Lepisosteus oculatus]	XP_015211487	5.273e-35	86	127.102	81	70
SGPL_contig_58976_1	7,8-dihydro-8-oxoguanine triphosphatase	58	gi|780014465|ref|XP_011664223.1|PREDICTED: 7,8-dihydro-8-oxoguanine triphosphatase [Strongylocentrotus purpuratus]	XP_011664223	3.14665e-19	80	87.0409	55	44
SGPL_contig_62300_1	7,8-dihydro-8-oxoguanine triphosphatase-like	67	gi|340716708|ref|XP_003396837.1|PREDICTED: 7,8-dihydro-8-oxoguanine triphosphatase-like [Bombus terrestris]	XP_003396837	1.43084e-20	81	90.1225	65	53
SGPL_contig_46047_1	70 kDa peptidyl-prolyl isomerase	74	gi|908451234|ref|XP_013082370.1|PREDICTED: peptidyl-prolyl cis-trans isomerase FKBP5-like [Biomphalaria glabrata]	XP_013082370	4.17408e-08	59	58.151	76	45
SGPL_contig_4_1	78 kDa glucose-regulated	668	gi|304367970|gb|ADM26714.1|78 kDa glucose-regulated protein [Conus novaehollandiae]	ADM26714	0	96	1204.12	657	634
SGPL_contig_4309_1	78 kDa glucose-regulated	86	gi|304367970|gb|ADM26714.1|78 kDa glucose-regulated protein [Conus novaehollandiae]	ADM26714	2.24805e-37	86	142.51	86	74
SGPL_contig_8677_1	78 kDa glucose-regulated	666	gi|304367970|gb|ADM26714.1|78 kDa glucose-regulated protein [Conus novaehollandiae]	ADM26714	0	95	1169.45	653	624
SGPL_contig_35849_1	78 kDa glucose-regulated	467	gi|334855521|gb|AEH16639.1|heat shock protein 70 [Hymeniacidon sp. HC-2011]	AEH16639	0	81	634.41	461	376
SGPL_contig_106732_1	7B2	77	gi|1813565|gb|AAB41699.1|7B2 [Lymnaea stagnalis]	AAB41699	2.74364e-05	61	50.447	70	43
SGPL_contig_6031_1	7-dehydrocholesterol reductase	450	gi|871271519|ref|XP_012945181.1|PREDICTED: 7-dehydrocholesterol reductase-like [Aplysia californica]	XP_012945181	0	78	599.742	454	356
SGPL_contig_55429_1	7-methylguanosine phosphate-specific 5 -nucleotidase A-like isoform X1	80	gi|908424654|ref|XP_013073589.1|PREDICTED: cytosolic 5'-nucleotidase 3A-like isoform X1 [Biomphalaria glabrata]	XP_013073589	9.75382e-32	85	122.479	78	67
SGPL_contig_61832_1	85 88 kDa calcium-independent phospholipase A2 isoform X2	154	gi|524871108|ref|XP_005092330.1|PREDICTED: 85/88 kDa calcium-independent phospholipase A2-like isoform X2 [Aplysia californica]	XP_005092330	1.51179e-60	75	211.46	154	117
SGPL_contig_66448_1	85 88 kDa calcium-independent phospholipase A2-like	212	gi|908473185|ref|XP_013089279.1|PREDICTED: 85/88 kDa calcium-independent phospholipase A2-like isoform X3 [Biomphalaria glabrata]	XP_013089279	5.43028e-64	72	221.861	214	155
SGPL_contig_85137_1	85 88 kDa calcium-independent phospholipase A2-like	99	gi|676474185|ref|XP_009060062.1|hypothetical protein LOTGIDRAFT_154089 [Lottia gigantea] >gi|556100364|gb|ESO89016.1| hypothetical protein LOTGIDRAFT_154089 [Lottia gigantea]	XP_009060062	5.04428e-13	59	75.0998	87	52
SGPL_contig_13284_1	85 88 kDa calcium-independent phospholipase A2-like isoform X2	135	gi|908473185|ref|XP_013089279.1|PREDICTED: 85/88 kDa calcium-independent phospholipase A2-like isoform X3 [Biomphalaria glabrata]	XP_013089279	3.61101e-57	86	199.904	127	110
SGPL_contig_39884_1	8-oxo-dGDP phosphatase NUDT18	121	gi|241997520|ref|XP_002433409.1|nudix hydrolase, putative [Ixodes scapularis] >gi|215490832|gb|EEC00473.1| nudix hydrolase, putative [Ixodes scapularis]	XP_002433409	4.99242e-14	55	76.6406	114	63
SGPL_contig_81678_1	8-oxo-dGDP phosphatase NUDT18	109	gi|524893204|ref|XP_005103121.1|PREDICTED: 8-oxo-dGDP phosphatase NUDT18-like [Aplysia californica]	XP_005103121	6.58613e-35	74	133.265	109	81
SGPL_contig_32254_1	A Chain Crystal Structure Of Human Tankyrase 2 In Complex With	114	gi|908409047|ref|XP_013065538.1|PREDICTED: tankyrase-1-like [Biomphalaria glabrata]	XP_013065538	2.34668e-66	92	227.639	114	106
SGPL_contig_86674_1	A disintegrin and metallo ase with thrombospondin motifs 1	110	gi|405957514|gb|EKC23719.1|A disintegrin and metalloproteinase with thrombospondin motifs 1 [Crassostrea gigas]	EKC23719	1.7812e-08	67	62.003	67	45
SGPL_contig_36187_1	A disintegrin and metallo ase with thrombospondin motifs 12- partial	92	gi|961096210|ref|XP_014773806.1|PREDICTED: A disintegrin and metalloproteinase with thrombospondin motifs 12-like, partial [Octopus bimaculoides]	XP_014773806	4.56467e-06	67	54.299	52	35
SGPL_contig_8048_1	A disintegrin and metallo ase with thrombospondin motifs 14	708	gi|871270080|ref|XP_005110846.2|PREDICTED: A disintegrin and metalloproteinase with thrombospondin motifs 3-like [Aplysia californica]	XP_005110846	0	66	646.351	718	478
SGPL_contig_48184_1	A disintegrin and metallo ase with thrombospondin motifs 16	102	gi|762161475|ref|XP_011418964.1|PREDICTED: A disintegrin and metalloproteinase with thrombospondin motifs 18-like isoform X1 [Crassostrea gigas]	XP_011418964	5.13276e-32	71	130.183	105	75
SGPL_contig_14354_1	A disintegrin and metallo ase with thrombospondin motifs 2	266	gi|676479946|ref|XP_009061905.1|hypothetical protein LOTGIDRAFT_127898 [Lottia gigantea] >gi|556098787|gb|ESO87439.1| hypothetical protein LOTGIDRAFT_127898 [Lottia gigantea]	XP_009061905	1.75762e-67	65	233.032	222	146
SGPL_contig_34_1	A disintegrin and metallo ase with thrombospondin motifs 20-like	319	gi|676452252|ref|XP_009052972.1|hypothetical protein LOTGIDRAFT_174864 [Lottia gigantea] >gi|556107690|gb|ESO96342.1| hypothetical protein LOTGIDRAFT_174864 [Lottia gigantea]	XP_009052972	1.54826e-18	44	97.0561	319	143
SGPL_contig_105129_1	A disintegrin and metallo ase with thrombospondin motifs 2-like isoform X1	98	gi|871270080|ref|XP_005110846.2|PREDICTED: A disintegrin and metalloproteinase with thrombospondin motifs 3-like [Aplysia californica]	XP_005110846	2.99749e-08	54	61.2326	101	55
SGPL_contig_26088_1	A disintegrin and metallo ase with thrombospondin motifs 3-like	116	gi|676479946|ref|XP_009061905.1|hypothetical protein LOTGIDRAFT_127898 [Lottia gigantea] >gi|556098787|gb|ESO87439.1| hypothetical protein LOTGIDRAFT_127898 [Lottia gigantea]	XP_009061905	4.46229e-26	65	112.464	116	76
SGPL_contig_62392_1	A disintegrin and metallo ase with thrombospondin motifs 3-like	84	gi|871272220|ref|XP_012945300.1|PREDICTED: A disintegrin and metalloproteinase with thrombospondin motifs 14-like, partial [Aplysia californica]	XP_012945300	2.00848e-10	62	63.929	80	50
SGPL_contig_97529_1	A disintegrin and metallo ase with thrombospondin motifs 3-like	82	gi|676479946|ref|XP_009061905.1|hypothetical protein LOTGIDRAFT_127898 [Lottia gigantea] >gi|556098787|gb|ESO87439.1| hypothetical protein LOTGIDRAFT_127898 [Lottia gigantea]	XP_009061905	3.98972e-07	50	56.9954	81	41
SGPL_contig_2278_1	A disintegrin and metallo ase with thrombospondin motifs 5-like isoform X1	131	gi|762154281|ref|XP_011415204.1|PREDICTED: A disintegrin and metalloproteinase with thrombospondin motifs 5-like isoform X1 [Crassostrea gigas]	XP_011415204	1.42662e-09	51	66.2402	120	62
SGPL_contig_14894_1	A disintegrin and metallo ase with thrombospondin motifs 7	152	gi|871270080|ref|XP_005110846.2|PREDICTED: A disintegrin and metalloproteinase with thrombospondin motifs 3-like [Aplysia californica]	XP_005110846	1.07839e-28	58	122.865	148	86
SGPL_contig_82986_1	A disintegrin and metallo ase with thrombospondin motifs 7	115	gi|676438693|ref|XP_009048613.1|hypothetical protein LOTGIDRAFT_112417, partial [Lottia gigantea] >gi|556111842|gb|ESP00494.1| hypothetical protein LOTGIDRAFT_112417, partial [Lottia gigantea]	XP_009048613	8.51206e-21	59	98.2117	118	70
SGPL_contig_56718_1	A disintegrin and metallo ase with thrombospondin motifs 7- partial	206	gi|908405352|ref|XP_013087974.1|PREDICTED: A disintegrin and metalloproteinase with thrombospondin motifs 7-like isoform X2 [Biomphalaria glabrata]	XP_013087974	1.20293e-112	88	358.221	206	183
SGPL_contig_28760_1	A disintegrin and metallo ase with thrombospondin motifs 7-like	988	gi|908405352|ref|XP_013087974.1|PREDICTED: A disintegrin and metalloproteinase with thrombospondin motifs 7-like isoform X2 [Biomphalaria glabrata]	XP_013087974	0	63	988.408	987	630
SGPL_contig_68078_1	A G-specific adenine DNA partial	67	gi|676439825|ref|XP_009048977.1|hypothetical protein LOTGIDRAFT_55450, partial [Lottia gigantea] >gi|556111708|gb|ESP00360.1| hypothetical protein LOTGIDRAFT_55450, partial [Lottia gigantea]	XP_009048977	4.77727e-22	80	95.1301	61	49
SGPL_contig_47658_1	AAC-rich mRNA clone AAC11 -like	156	gi|908403925|ref|XP_013081230.1|PREDICTED: uncharacterized protein LOC106066689 isoform X2 [Biomphalaria glabrata]	XP_013081230	4.61992e-14	55	77.0258	148	82
SGPL_contig_58524_1	AAC-rich mRNA clone AAC4 -like	181	gi|919011725|ref|XP_013390306.1|PREDICTED: AAC-rich mRNA clone AAC4 protein-like [Lingula anatina]	XP_013390306	1.10332e-63	72	206.453	180	130
SGPL_contig_98492_1	AAEL009175- partial	75	gi|195439996|ref|XP_002067845.1|uncharacterized protein Dwil_GK12503 [Drosophila willistoni] >gi|194163930|gb|EDW78831.1| uncharacterized protein Dwil_GK12503 [Drosophila willistoni]	XP_002067845	1.07838e-07	61	58.5362	78	48
SGPL_contig_96688_1	AAEL010210-PA	92	gi|157125482|ref|XP_001654351.1|AAEL010210-PA [Aedes aegypti] >gi|108873616|gb|EAT37841.1| AAEL010210-PA [Aedes aegypti]	XP_001654351	0.000476292	50	48.521	76	38
SGPL_contig_42893_1	AAEL010746- partial	86	gi|449280238|gb|EMC87577.1|hypothetical protein A306_03686, partial [Columba livia]	EMC87577	2.75194e-09	75	60.8474	89	67
SGPL_contig_63393_1	AAR2 homolog	266	gi|919067949|ref|XP_013415495.1|PREDICTED: protein AAR2 homolog, partial [Lingula anatina]	XP_013415495	4.42006e-104	73	320.087	264	195
SGPL_contig_94074_1	AAR2 homolog	76	gi|676492561|ref|XP_009065958.1|hypothetical protein LOTGIDRAFT_222755 [Lottia gigantea] >gi|556094700|gb|ESO83353.1| hypothetical protein LOTGIDRAFT_222755 [Lottia gigantea]	XP_009065958	9.7272e-33	87	126.716	74	65
SGPL_contig_31093_1	AATF isoform X2	279	gi|671687488|emb|CDS12037.1|hypothetical protein LRAMOSA04232 [Lichtheimia ramosa]	CDS12037	5.53061e-20	48	99.3673	238	115
SGPL_contig_32201_1	AB hydrolase superfamily -like	165	gi|676489120|ref|XP_009064834.1|hypothetical protein LOTGIDRAFT_236258 [Lottia gigantea] >gi|556095814|gb|ESO84467.1| hypothetical protein LOTGIDRAFT_236258 [Lottia gigantea]	XP_009064834	5.79873e-53	72	189.889	154	112
SGPL_contig_106213_1	AB hydrolase superfamily -like	62	gi|676432192|ref|XP_009046494.1|hypothetical protein LOTGIDRAFT_230465 [Lottia gigantea] >gi|556114372|gb|ESP03024.1| hypothetical protein LOTGIDRAFT_230465 [Lottia gigantea]	XP_009046494	1.76894e-15	77	77.7962	61	47
SGPL_contig_17978_1	ABC transporter G family member 14-like isoform X3	142	gi|919049258|ref|XP_013407501.1|PREDICTED: ABC transporter G family member 14-like isoform X3 [Lingula anatina] >gi|919049260|ref|XP_013407502.1| PREDICTED: ABC transporter G family member 14-like isoform X3 [Lingula anatina]	XP_013407501	2.24815e-42	76	158.688	121	92
SGPL_contig_58070_1	ABHD18 isoform X4	141	gi|908450046|ref|XP_013081984.1|PREDICTED: uncharacterized protein C4orf29-like isoform X2 [Biomphalaria glabrata]	XP_013081984	6.13026e-60	87	205.297	131	115
SGPL_contig_92629_1	Abhydrolase domain-containing 11	153	gi|908487490|ref|XP_013094133.1|PREDICTED: alpha/beta hydrolase domain-containing protein 11-like, partial [Biomphalaria glabrata]	XP_013094133	4.32873e-28	72	114.775	111	80
SGPL_contig_1143_1	abhydrolase domain-containing 15-like	89	gi|762136891|ref|XP_011451730.1|PREDICTED: abhydrolase domain-containing protein 15-like [Crassostrea gigas] >gi|405976317|gb|EKC40829.1| Abhydrolase domain-containing protein 15 [Crassostrea gigas]	XP_011451730	1.38924e-20	72	94.7449	72	52
SGPL_contig_33919_1	abhydrolase domain-containing 15-like	119	gi|676448745|ref|XP_009051832.1|hypothetical protein LOTGIDRAFT_64820, partial [Lottia gigantea] >gi|556108777|gb|ESO97429.1| hypothetical protein LOTGIDRAFT_64820, partial [Lottia gigantea]	XP_009051832	5.40128e-22	63	98.5969	118	75
SGPL_contig_79924_1	abhydrolase domain-containing 15-like	217	gi|676488577|ref|XP_009064662.1|hypothetical protein LOTGIDRAFT_131783 [Lottia gigantea] >gi|556096019|gb|ESO84671.1| hypothetical protein LOTGIDRAFT_131783 [Lottia gigantea]	XP_009064662	1.38782e-40	79	152.525	103	82
SGPL_contig_98552_1	abhydrolase domain-containing 15-like	90	gi|871216740|ref|XP_012935130.1|PREDICTED: abhydrolase domain-containing protein 15-like [Aplysia californica] >gi|871216743|ref|XP_005093239.2| PREDICTED: abhydrolase domain-containing protein 15-like [Aplysia californica] >gi|871216746|ref|XP_005093240.2| PREDICTED: abhydrolase domain-containing protein 15-like [Aplysia californica]	XP_012935130	4.61241e-13	64	74.3294	89	57
SGPL_contig_27422_1	abhydrolase domain-containing 16A	85	gi|676483306|ref|XP_009062982.1|hypothetical protein LOTGIDRAFT_235472 [Lottia gigantea] >gi|556097797|gb|ESO86449.1| hypothetical protein LOTGIDRAFT_235472 [Lottia gigantea]	XP_009062982	6.74856e-16	70	82.0333	85	60
SGPL_contig_95122_1	abhydrolase domain-containing 16A isoform X2	131	gi|524894744|ref|XP_005103864.1|PREDICTED: abhydrolase domain-containing protein 16A-like [Aplysia californica]	XP_005103864	8.5689e-36	65	139.043	129	85
SGPL_contig_96879_1	abhydrolase domain-containing 16A-like	102	gi|291225105|ref|XP_002732542.1|PREDICTED: abhydrolase domain-containing protein 16A-like [Saccoglossus kowalevskii]	XP_002732542	7.65171e-45	86	162.925	102	88
SGPL_contig_114916_1	Abhydrolase domain-containing 4	65	gi|762137616|ref|XP_011452103.1|PREDICTED: abhydrolase domain-containing protein 4-like isoform X2 [Crassostrea gigas]	XP_011452103	3.54371e-07	63	55.8398	60	38
SGPL_contig_115015_1	Abhydrolase domain-containing 4	102	gi|762137616|ref|XP_011452103.1|PREDICTED: abhydrolase domain-containing protein 4-like isoform X2 [Crassostrea gigas]	XP_011452103	7.39245e-25	66	106.301	100	66
SGPL_contig_62157_1	abl interactor 2-like isoform X1	75	gi|676485435|ref|XP_009063657.1|hypothetical protein LOTGIDRAFT_107808 [Lottia gigantea] >gi|556096758|gb|ESO85410.1| hypothetical protein LOTGIDRAFT_107808 [Lottia gigantea]	XP_009063657	1.21746e-28	85	115.931	75	64
SGPL_contig_82102_1	abl interactor 2-like isoform X3	110	gi|908420843|ref|XP_013071767.1|PREDICTED: abl interactor 2-like isoform X5 [Biomphalaria glabrata]	XP_013071767	1.0682e-39	83	147.132	98	82
SGPL_contig_93674_1	abnormal spindle-like microcephaly-associated homolog	91	gi|908496924|ref|XP_013060787.1|PREDICTED: abnormal spindle-like microcephaly-associated protein homolog [Biomphalaria glabrata]	XP_013060787	3.59695e-22	67	100.523	90	61
SGPL_contig_4122_1	abnormal spindle-like microcephaly-associated homolog isoform X8	298	gi|676433572|ref|XP_009046944.1|hypothetical protein LOTGIDRAFT_94722, partial [Lottia gigantea] >gi|556113709|gb|ESP02361.1| hypothetical protein LOTGIDRAFT_94722, partial [Lottia gigantea]	XP_009046944	8.95583e-25	69	107.457	112	78
SGPL_contig_12003_1	abnormal spindle-like microcephaly-associated homolog isoform X8	318	gi|762079667|ref|XP_011412964.1|PREDICTED: abnormal spindle-like microcephaly-associated protein homolog isoform X6 [Crassostrea gigas]	XP_011412964	3.98534e-107	64	333.569	376	241
SGPL_contig_61917_1	abscission ut checkpoint regulator isoform X1	165	gi|871260180|ref|XP_012943036.1|PREDICTED: abscission/NoCut checkpoint regulator-like isoform X2 [Aplysia californica] >gi|871260183|ref|XP_012943037.1| PREDICTED: abscission/NoCut checkpoint regulator-like isoform X2 [Aplysia californica]	XP_012943036	2.08704e-28	59	119.398	180	107
SGPL_contig_14907_1	abscission ut checkpoint regulator-like	99	gi|762125883|ref|XP_011445980.1|PREDICTED: abscission/NoCut checkpoint regulator-like [Crassostrea gigas]	XP_011445980	2.62304e-14	62	77.411	99	62
SGPL_contig_20401_1	absent in melanoma 1 isoform X3	525	gi|676464204|ref|XP_009056847.1|hypothetical protein LOTGIDRAFT_176760, partial [Lottia gigantea] >gi|556103813|gb|ESO92465.1| hypothetical protein LOTGIDRAFT_176760, partial [Lottia gigantea]	XP_009056847	7.44844e-11	38	72.4034	198	76
SGPL_contig_60698_1	ac transposable element-derived 3	80	gi|919018439|ref|XP_013393443.1|PREDICTED: uncharacterized protein LOC106161125 [Lingula anatina]	XP_013393443	2.52106e-13	62	74.3294	77	48
SGPL_contig_5597_1	ac transposable element-derived 4	401	gi|871220464|ref|XP_012935755.1|PREDICTED: host cell factor 1-like isoform X2 [Aplysia californica]	XP_012935755	1.40229e-81	56	285.804	392	222
SGPL_contig_12595_1	ac transposable element-derived 4	142	gi|675374714|gb|KFM67616.1|PiggyBac transposable element-derived protein 4, partial [Stegodyphus mimosarum]	KFM67616	1.47434e-29	65	120.168	141	93
SGPL_contig_15488_1	ac transposable element-derived 4	200	gi|871220467|ref|XP_012935756.1|PREDICTED: host cell factor 1-like isoform X3 [Aplysia californica]	XP_012935756	8.44193e-57	64	206.068	194	125
SGPL_contig_46457_1	ac transposable element-derived 4	222	gi|1005431559|ref|XP_015753464.1|PREDICTED: piggyBac transposable element-derived protein 1-like [Acropora digitifera]	XP_015753464	6.5609e-27	50	115.546	210	105
SGPL_contig_73227_1	ac transposable element-derived 4	171	gi|675383990|gb|KFM76887.1|PiggyBac transposable element-derived protein 4, partial [Stegodyphus mimosarum]	KFM76887	1.73518e-28	67	119.783	137	92
SGPL_contig_78991_1	ac transposable element-derived 4	122	gi|871220467|ref|XP_012935756.1|PREDICTED: host cell factor 1-like isoform X3 [Aplysia californica]	XP_012935756	2.49338e-49	79	181.03	120	95
SGPL_contig_95805_1	ac transposable element-derived 4	61	gi|999981400|gb|KXJ20574.1|PiggyBac transposable element-derived protein 4 [Exaiptasia pallida]	KXJ20574	5.28946e-06	66	52.373	50	33
SGPL_contig_106551_1	ac transposable element-derived 4	92	gi|871220467|ref|XP_012935756.1|PREDICTED: host cell factor 1-like isoform X3 [Aplysia californica]	XP_012935756	7.82171e-29	72	120.939	92	67
SGPL_contig_111101_1	ac transposable element-derived 4	80	gi|919058292|ref|XP_013411025.1|PREDICTED: piggyBac transposable element-derived protein 1-like [Lingula anatina]	XP_013411025	3.41195e-10	65	65.855	73	48
SGPL_contig_5299_1	ac transposable element-derived partial	219	gi|357610950|gb|EHJ67233.1|PiggyBac transposable element derived 3 [Danaus plexippus]	EHJ67233	1.64069e-67	69	223.787	209	146
SGPL_contig_8502_1	ac transposable element-derived partial	89	gi|410929519|ref|XP_003978147.1|PREDICTED: piggyBac transposable element-derived protein 4-like, partial [Takifugu rubripes]	XP_003978147	4.25292e-06	71	53.9138	45	32
SGPL_contig_49350_1	ac transposable element-derived partial	81	gi|919058292|ref|XP_013411025.1|PREDICTED: piggyBac transposable element-derived protein 1-like [Lingula anatina]	XP_013411025	4.42871e-15	72	79.7221	73	53
SGPL_contig_83307_1	ac transposable element-derived partial	78	gi|675374714|gb|KFM67616.1|PiggyBac transposable element-derived protein 4, partial [Stegodyphus mimosarum]	KFM67616	1.63632e-20	73	92.8189	78	57
SGPL_contig_23674_1	Accumulation-associated partial	73	gi|985626261|gb|AMD21876.1|HFR021Wp [Eremothecium sinecaudum]	AMD21876	9.55569e-08	63	58.9214	69	44
SGPL_contig_36279_1	acetoacetyl- synthetase	84	gi|908508248|ref|XP_013064717.1|PREDICTED: acetoacetyl-CoA synthetase-like [Biomphalaria glabrata] >gi|908508251|ref|XP_013064719.1| PREDICTED: acetoacetyl-CoA synthetase-like [Biomphalaria glabrata]	XP_013064717	1.12276e-35	85	137.887	84	72
SGPL_contig_6585_1	acetolactate synthase	442	gi|524877971|ref|XP_005095679.1|PREDICTED: acetolactate synthase-like protein [Aplysia californica]	XP_005095679	0	87	697.197	434	381
SGPL_contig_50676_1	acetolactate synthase	175	gi|762112365|ref|XP_011438919.1|PREDICTED: acetolactate synthase-like protein [Crassostrea gigas]	XP_011438919	6.92011e-99	91	310.842	175	160
SGPL_contig_112629_1	acetyl- carboxylase-like	96	gi|871209502|ref|XP_012942196.1|PREDICTED: acetyl-CoA carboxylase-like [Aplysia californica]	XP_012942196	4.9098e-45	88	167.548	96	85
SGPL_contig_10702_1	acetyl- cytosolic	393	gi|524867573|ref|XP_005090597.1|PREDICTED: acetyl-CoA acetyltransferase, cytosolic-like [Aplysia californica]	XP_005090597	0	86	632.869	393	341
SGPL_contig_31356_1	Acetyl- cytosolic	308	gi|524867573|ref|XP_005090597.1|PREDICTED: acetyl-CoA acetyltransferase, cytosolic-like [Aplysia californica]	XP_005090597	7.44444e-173	87	497.664	308	269
SGPL_contig_350_1	acetyl- mitochondrial	337	gi|405951515|gb|EKC19421.1|Acetyl-CoA acetyltransferase B, mitochondrial [Crassostrea gigas]	EKC19421	0	90	581.637	337	305
SGPL_contig_49770_1	acetylcholine receptor subunit alpha-like 1	340	gi|526117391|ref|NP_001267757.1|acetylcholine receptor subunit alpha-like 2-like precursor [Aplysia californica] >gi|871204232|ref|XP_012936402.1| PREDICTED: acetylcholine receptor subunit alpha-like 2-like isoform X1 [Aplysia californica] >gi|871204236|ref|XP_012936731.1| PREDICTED: acetylcholine receptor subunit alpha-like 2-like isoform X1 [Aplysia californica] >gi|470012007|gb|AGI03859.1| nic…	NP_001267757	3.11357e-169	80	494.197	349	281
SGPL_contig_75710_1	Acetylcholine receptor subunit alpha-like 1	76	gi|307185692|gb|EFN71608.1|Acetylcholine receptor subunit alpha-like 1 [Camponotus floridanus]	EFN71608	5.37775e-12	67	66.6254	65	44
SGPL_contig_109326_1	acetylcholine receptor subunit alpha-like 1	94	gi|871220835|ref|XP_012935825.1|PREDICTED: acetylcholine receptor subunit alpha-like 1 [Aplysia californica]	XP_012935825	4.70859e-32	75	122.865	94	71
SGPL_contig_70783_1	acetylcholine receptor subunit beta-like 1	71	gi|325296905|ref|NP_001191486.1|non-alpha nicotinic acetylcholine receptor subunit precursor [Aplysia californica] >gi|17225105|gb|AAL37250.1|AF322876_1 non-alpha nicotinic acetylcholine receptor subunit [Aplysia californica]	NP_001191486	2.04413e-24	87	105.145	65	57
SGPL_contig_92220_1	acetylcholine receptor subunit beta-like 1	181	gi|325296905|ref|NP_001191486.1|non-alpha nicotinic acetylcholine receptor subunit precursor [Aplysia californica] >gi|17225105|gb|AAL37250.1|AF322876_1 non-alpha nicotinic acetylcholine receptor subunit [Aplysia californica]	NP_001191486	1.0623e-97	87	305.449	182	160
SGPL_contig_76732_1	acetylcholinesterase	289	gi|549080421|dbj|BAO00806.1|acetylcholinesterase [Ambigolimax valentianus]	BAO00806	1.10913e-81	68	269.24	289	197
SGPL_contig_83843_1	acetylcholinesterase	116	gi|29119633|emb|CAD56156.1|acetylcholinesterase [Anopheles gambiae]	CAD56156	8.39676e-11	53	68.9366	95	51
SGPL_contig_29813_1	acetylcholinesterase isoform X1	125	gi|224895|prf||1203373Aacetylcholinesterase	1203373A	2.19753e-16	54	85.1149	103	56
SGPL_contig_3752_1	acetylcholinesterase partial	99	gi|817060155|ref|XP_012251618.1|PREDICTED: acetylcholinesterase-like [Athalia rosae]	XP_012251618	7.68964e-31	71	124.79	100	71
SGPL_contig_5221_1	acetylcholinesterase partial	99	gi|4321938|gb|AAD15886.1|acetylcholinesterase precursor [Doryteuthis opalescens]	AAD15886	2.45175e-31	65	125.946	99	65
SGPL_contig_1310_1	acetyl-coenzyme A cytoplasmic isoform X2	687	gi|676482421|ref|XP_009062695.1|hypothetical protein LOTGIDRAFT_128665 [Lottia gigantea] >gi|556098067|gb|ESO86719.1| hypothetical protein LOTGIDRAFT_128665 [Lottia gigantea]	XP_009062695	0	87	1132.09	677	591
SGPL_contig_19611_1	acetyl-coenzyme A synthetase 2- mitochondrial	97	gi|676458609|ref|XP_009055031.1|hypothetical protein LOTGIDRAFT_215669 [Lottia gigantea] >gi|556105531|gb|ESO94183.1| hypothetical protein LOTGIDRAFT_215669 [Lottia gigantea]	XP_009055031	4.28621e-51	92	181.415	97	90
SGPL_contig_19694_1	acetyl-coenzyme A synthetase 2- mitochondrial	62	gi|524912055|ref|XP_005110881.1|PREDICTED: acetyl-coenzyme A synthetase 2-like, mitochondrial [Aplysia californica]	XP_005110881	1.91443e-24	85	105.531	62	53
SGPL_contig_27374_1	acetyl-coenzyme A synthetase 2- mitochondrial	99	gi|524912055|ref|XP_005110881.1|PREDICTED: acetyl-coenzyme A synthetase 2-like, mitochondrial [Aplysia californica]	XP_005110881	3.25111e-28	67	117.857	95	64
SGPL_contig_98173_1	acetyl-coenzyme A synthetase 2- mitochondrial	86	gi|524912055|ref|XP_005110881.1|PREDICTED: acetyl-coenzyme A synthetase 2-like, mitochondrial [Aplysia californica]	XP_005110881	1.56542e-39	80	148.288	86	69
SGPL_contig_44330_1	acetyl-coenzyme A transporter 1	236	gi|524863972|ref|XP_005088825.1|PREDICTED: acetyl-coenzyme A transporter 1-like [Aplysia californica] >gi|524863974|ref|XP_005088826.1| PREDICTED: acetyl-coenzyme A transporter 1-like [Aplysia californica]	XP_005088825	4.93286e-104	79	324.324	234	186
SGPL_contig_55338_1	acetyl-coenzyme A transporter 1	287	gi|524863972|ref|XP_005088825.1|PREDICTED: acetyl-coenzyme A transporter 1-like [Aplysia californica] >gi|524863974|ref|XP_005088826.1| PREDICTED: acetyl-coenzyme A transporter 1-like [Aplysia californica]	XP_005088825	4.85255e-128	81	387.882	269	220
SGPL_contig_10431_1	acetylglucosaminyl- partial	157	gi|262305021|gb|ACY45103.1|acetylglucosaminyl-transferase, partial [Peripatus sp. 'Pep']	ACY45103	1.08472e-101	95	306.22	154	147
SGPL_contig_41286_1	acetylglutamate kinase-like	94	gi|676437153|ref|XP_009048111.1|hypothetical protein LOTGIDRAFT_238298 [Lottia gigantea] >gi|556112516|gb|ESP01168.1| hypothetical protein LOTGIDRAFT_238298 [Lottia gigantea]	XP_009048111	1.10033e-12	73	71.2478	57	42
SGPL_contig_14247_1	acetyltransferase	201	gi|524906158|ref|XP_005108421.1|PREDICTED: uncharacterized protein LOC101860199 [Aplysia californica]	XP_005108421	7.61485e-69	74	220.705	179	134
SGPL_contig_18536_1	acetyltransferase (partial)	70	gi|925680059|gb|KOX76908.1|hypothetical protein WN51_10764 [Melipona quadrifasciata]	KOX76908	2.41719e-09	74	58.9214	66	49
SGPL_contig_31441_1	acetyltransferase (partial)	70	gi|675890712|ref|XP_009030858.1|hypothetical protein HELRODRAFT_90535, partial [Helobdella robusta] >gi|555687762|gb|ESN90994.1| hypothetical protein HELRODRAFT_90535, partial [Helobdella robusta]	XP_009030858	2.09537e-07	86	55.0694	38	33
SGPL_contig_43850_1	acetyltransferase (partial)	74	gi|675876302|ref|XP_009023711.1|hypothetical protein HELRODRAFT_84833 [Helobdella robusta] >gi|555694835|gb|ESN98067.1| hypothetical protein HELRODRAFT_84833 [Helobdella robusta]	XP_009023711	9.05924e-21	93	93.2041	64	60
SGPL_contig_65948_1	Achaete-scute partial	104	gi|405978158|gb|EKC42569.1|Achaete-scute-like protein 5 [Crassostrea gigas]	EKC42569	4.9807e-23	77	99.7525	92	71
SGPL_contig_37071_1	AChain Crystal Structure Of Engineered Northeast Structural Genomics Consortium Target	124	gi|524877042|ref|XP_005095228.1|PREDICTED: ankyrin repeat domain-containing protein 54-like [Aplysia californica]	XP_005095228	6.67874e-36	71	133.265	124	89
SGPL_contig_20721_1	AChain Structural Determinants For Improved Thermal Stability Of Designed Ankyrin Repeat s With A Redesigned C- Capping	345	gi|919043749|ref|XP_013405078.1|PREDICTED: 26S proteasome non-ATPase regulatory subunit 10-like isoform X1 [Lingula anatina]	XP_013405078	7.45951e-62	58	212.231	327	191
SGPL_contig_112281_1	AChain Structure Of The Ubz1and2 Tandem Of The Ubiquitin-binding Adaptor Tax1bp1	81	gi|871272437|ref|XP_012945347.1|PREDICTED: uncharacterized protein LOC101859288 [Aplysia californica]	XP_012945347	2.79194e-09	62	63.5438	77	48
SGPL_contig_4910_1	acid ceramidase-like	387	gi|871268967|ref|XP_012944643.1|PREDICTED: acid ceramidase-like [Aplysia californica]	XP_012944643	0	80	552.747	383	309
SGPL_contig_21793_1	acid sphingomyelinase-like phosphodiesterase 3b	102	gi|871208032|ref|XP_012939408.1|PREDICTED: acid sphingomyelinase-like phosphodiesterase 3a [Aplysia californica]	XP_012939408	1.42409e-28	65	117.087	101	66
SGPL_contig_102032_1	acid trehalase 1	155	gi|871271119|ref|XP_012945087.1|PREDICTED: uncharacterized protein LOC101851454 [Aplysia californica]	XP_012945087	2.58824e-59	70	211.075	155	110
SGPL_contig_97039_1	acid trehalase 1	96	gi|938059029|gb|KPP62354.1|acid trehalase-like protein 1-like [Scleropages formosus]	KPP62354	4.29734e-26	68	112.079	93	64
SGPL_contig_8991_1	Acidic fibroblast growth factor intracellular-binding	363	gi|524900098|ref|XP_005106473.1|PREDICTED: acidic fibroblast growth factor intracellular-binding protein-like [Aplysia californica]	XP_005106473	9.28886e-165	79	478.019	362	289
SGPL_contig_104221_1	acidic integral membrane partial	80	gi|162019|gb|AAA30170.1|acidic integral membrane protein, partial [Trypanosoma brucei]	AAA30170	1.3468e-11	65	67.781	67	44
SGPL_contig_3510_1	acidic leucine-rich nuclear phospho 32 family member A	191	gi|908457737|ref|XP_013084356.1|PREDICTED: acidic leucine-rich nuclear phosphoprotein 32 family member B-like [Biomphalaria glabrata]	XP_013084356	2.6736e-68	82	221.861	152	126
SGPL_contig_37068_1	Acidic leucine-rich nuclear phospho 32-related partial	177	gi|524885378|ref|XP_005099297.1|PREDICTED: uncharacterized protein LOC101847039 [Aplysia californica]	XP_005099297	3.89598e-67	74	218.779	170	126
SGPL_contig_12759_1	acidic mammalian chitinase-like	172	gi|735659531|gb|AJA37831.1|chitinase-like lectin [Littorina littorea] >gi|735659539|gb|AJA37835.1| chitinase-like lectin [Littorina littorea]	AJA37831	1.89216e-41	59	157.147	180	107
SGPL_contig_21511_1	acidic mammalian chitinase-like	337	gi|735659563|gb|AJA37847.1|chitinase-like lectin [Littorina littorea]	AJA37847	1.42095e-47	70	176.792	134	95
SGPL_contig_46035_1	acidic mammalian chitinase-like	149	gi|762102059|ref|XP_011433522.1|PREDICTED: chitotriosidase-1-like [Crassostrea gigas] >gi|405974134|gb|EKC38802.1| Chitotriosidase-1 [Crassostrea gigas]	XP_011433522	6.02288e-18	51	90.5077	138	71
SGPL_contig_84633_1	acidic mammalian chitinase-like	71	gi|850275585|ref|XP_012859227.1|PREDICTED: acidic mammalian chitinase-like [Echinops telfairi]	XP_012859227	7.96398e-06	50	51.2174	54	27
SGPL_contig_92207_1	acidic mammalian chitinase-like	99	gi|871251223|ref|XP_012941333.1|PREDICTED: acidic mammalian chitinase-like [Aplysia californica]	XP_012941333	1.97606e-25	78	107.457	75	59
SGPL_contig_108044_1	acid-sensing ion channel 1- partial	90	gi|676433107|ref|XP_009046792.1|hypothetical protein LOTGIDRAFT_171969 [Lottia gigantea] >gi|556113845|gb|ESP02497.1| hypothetical protein LOTGIDRAFT_171969 [Lottia gigantea]	XP_009046792	1.95537e-24	76	104.375	90	69
SGPL_contig_23233_1	acid-sensing ion channel 3 isoform X2	183	gi|676444101|ref|XP_009050317.1|hypothetical protein LOTGIDRAFT_56347, partial [Lottia gigantea] >gi|556110168|gb|ESO98820.1| hypothetical protein LOTGIDRAFT_56347, partial [Lottia gigantea]	XP_009050317	2.31045e-10	50	67.0106	125	63
SGPL_contig_11762_1	aconitate mitochondrial-like	785	gi|871243800|ref|XP_012940046.1|PREDICTED: aconitate hydratase, mitochondrial-like [Aplysia californica]	XP_012940046	0	90	1313.52	783	709
SGPL_contig_12_1	ACTC_BIOTE ame: Full= cytoplasmic Flags: Precursor	294	gi|735659573|gb|AJA37852.1|actin [Littorina littorea]	AJA37852	0	100	613.609	294	294
SGPL_contig_56_1	ACTC_BIOTE ame: Full= cytoplasmic Flags: Precursor	360	gi|871267471|ref|XP_012944352.1|PREDICTED: actin, cytoplasmic [Aplysia californica]	XP_012944352	0	100	753.821	360	360
SGPL_contig_48_1	actin	376	gi|1024262278|gb|ANB49595.1|actin [Crassostrea brasiliana]	ANB49595	0	100	786.949	376	376
SGPL_contig_45680_1	actin 6A	426	gi|676438342|ref|XP_009048498.1|hypothetical protein LOTGIDRAFT_225683 [Lottia gigantea] >gi|556112140|gb|ESP00792.1| hypothetical protein LOTGIDRAFT_225683 [Lottia gigantea]	XP_009048498	0	88	705.671	426	379
SGPL_contig_29275_1	actin binding	101	gi|908477954|ref|XP_013090910.1|PREDICTED: uncharacterized protein LOC106074647 isoform X2 [Biomphalaria glabrata]	XP_013090910	6.8891e-41	77	148.673	102	79
SGPL_contig_87508_1	actin bundling	83	gi|918312264|gb|KOF82511.1|hypothetical protein OCBIM_22025211mg [Octopus bimaculoides]	KOF82511	3.66162e-28	79	115.546	84	67
SGPL_contig_1578_1	actin cytoplasmic type 5	647	gi|524878285|ref|XP_005095831.1|PREDICTED: uncharacterized protein LOC101854317 [Aplysia californica]	XP_005095831	0	79	910.983	649	513
SGPL_contig_71034_1	actin cytoskeleton-regulatory complex pan-1-like	304	gi|871229798|ref|XP_012937449.1|PREDICTED: actin cytoskeleton-regulatory complex protein pan-1-like [Aplysia californica]	XP_012937449	0.000101139	56	54.299	102	58
SGPL_contig_10681_1	actin filament-associated 1 isoform X1	654	gi|908417485|ref|XP_013070038.1|PREDICTED: uncharacterized protein LOC106057411 isoform X2 [Biomphalaria glabrata]	XP_013070038	1.53069e-131	63	429.869	586	373
SGPL_contig_34708_1	actin-binding LIM 1-like	617	gi|871242240|ref|XP_005101494.2|PREDICTED: ataxin-2 homolog [Aplysia californica]	XP_005101494	0	73	590.497	518	382
SGPL_contig_65857_1	actin-binding LIM 2 isoform X2	81	gi|676478632|ref|XP_009061491.1|hypothetical protein LOTGIDRAFT_234877 [Lottia gigantea] >gi|556099238|gb|ESO87890.1| hypothetical protein LOTGIDRAFT_234877 [Lottia gigantea]	XP_009061491	1.02234e-25	94	108.997	59	56
SGPL_contig_50117_1	actin-binding Rho-activating -like	66	gi|524901889|ref|XP_005107348.1|PREDICTED: actin-binding Rho-activating protein-like [Aplysia californica] >gi|524901891|ref|XP_005107349.1| PREDICTED: actin-binding Rho-activating protein-like [Aplysia californica] >gi|524901893|ref|XP_005107350.1| PREDICTED: actin-binding Rho-activating protein-like [Aplysia californica] >gi|871259650|ref|XP_012942924.1| PREDICTED: actin-binding Rho-activating …	XP_005107348	6.71963e-24	85	98.9821	62	53
SGPL_contig_101442_1	actin-binding Rho-activating -like	77	gi|908424146|ref|XP_013073405.1|PREDICTED: actin-binding Rho-activating protein-like [Biomphalaria glabrata]	XP_013073405	1.73441e-30	87	115.931	71	62
SGPL_contig_470_1	Actin-interacting 1	604	gi|908454518|ref|XP_013083373.1|PREDICTED: actin-interacting protein 1-like [Biomphalaria glabrata]	XP_013083373	0	67	588.571	609	411
SGPL_contig_51206_1	actin-like isoform X2	70	gi|908502578|ref|XP_013062823.1|PREDICTED: uncharacterized protein LOC106052113 [Biomphalaria glabrata]	XP_013062823	8.62688e-28	87	110.923	70	61
SGPL_contig_84577_1	Actinorhodin polyketide dimerase	92	gi|524868031|ref|XP_005090822.1|PREDICTED: uncharacterized protein LOC101849265 isoform X1 [Aplysia californica]	XP_005090822	7.90803e-34	79	130.568	91	72
SGPL_contig_844_1	actin-related 10	402	gi|908411807|ref|XP_013067019.1|PREDICTED: actin-related protein 10-like [Biomphalaria glabrata] >gi|908411809|ref|XP_013067020.1| PREDICTED: actin-related protein 10-like [Biomphalaria glabrata]	XP_013067019	0	80	551.977	398	322
SGPL_contig_71012_1	actin-related 2	103	gi|908457702|ref|XP_013084345.1|PREDICTED: actin-related protein 2-A [Biomphalaria glabrata]	XP_013084345	1.05033e-54	96	186.422	102	98
SGPL_contig_7037_1	actin-related 2 3 complex subunit 1A	371	gi|676485090|ref|XP_009063551.1|hypothetical protein LOTGIDRAFT_167800 [Lottia gigantea] >gi|556097168|gb|ESO85820.1| hypothetical protein LOTGIDRAFT_167800 [Lottia gigantea]	XP_009063551	0	83	560.836	372	312
SGPL_contig_8631_1	Actin-related 2 3 complex subunit 1A	371	gi|524874194|ref|XP_005093836.1|PREDICTED: actin-related protein 2/3 complex subunit 1A isoform X2 [Aplysia californica]	XP_005093836	0	85	566.614	371	316
SGPL_contig_5633_1	actin-related 2 3 complex subunit 2	300	gi|908421301|ref|XP_013072009.1|PREDICTED: actin-related protein 2/3 complex subunit 2-like [Biomphalaria glabrata]	XP_013072009	0	92	543.117	300	278
SGPL_contig_101902_1	Actin-related 2 3 complex subunit 2	86	gi|908421301|ref|XP_013072009.1|PREDICTED: actin-related protein 2/3 complex subunit 2-like [Biomphalaria glabrata]	XP_013072009	5.92978e-37	91	137.117	82	75
SGPL_contig_113298_1	Actin-related 2 3 complex subunit 2	71	gi|908421301|ref|XP_013072009.1|PREDICTED: actin-related protein 2/3 complex subunit 2-like [Biomphalaria glabrata]	XP_013072009	9.33322e-41	95	146.362	71	68
SGPL_contig_2948_1	actin-related 2 3 complex subunit 3	177	gi|908413276|ref|XP_013067796.1|PREDICTED: actin-related protein 2/3 complex subunit 3-like [Biomphalaria glabrata]	XP_013067796	3.26686e-112	94	329.717	177	167
SGPL_contig_8432_1	actin-related 2 3 complex subunit 4	110	gi|961141667|ref|XP_014789676.1|PREDICTED: actin-related protein 2/3 complex subunit 4 [Octopus bimaculoides] >gi|918279301|gb|KOF63267.1| hypothetical protein OCBIM_22019751mg [Octopus bimaculoides]	XP_014789676	1.59534e-63	95	202.601	110	105
SGPL_contig_2971_1	actin-related 2 3 complex subunit 5	153	gi|524887214|ref|XP_005100195.1|PREDICTED: actin-related protein 2/3 complex subunit 5-like [Aplysia californica]	XP_005100195	1.05094e-68	85	216.853	153	131
SGPL_contig_6772_1	actin-related 2 3 complex subunit 5	153	gi|524887214|ref|XP_005100195.1|PREDICTED: actin-related protein 2/3 complex subunit 5-like [Aplysia californica]	XP_005100195	2.81603e-69	84	218.394	153	130
SGPL_contig_6927_1	actin-related 2 isoform X2	395	gi|524888693|ref|XP_005100913.1|PREDICTED: actin-related protein 2 [Aplysia californica]	XP_005100913	0	95	735.332	393	376
SGPL_contig_75476_1	actin-related 2-B-like	81	gi|642119883|emb|CDQ65265.1|unnamed protein product [Oncorhynchus mykiss]	CDQ65265	3.49682e-33	98	125.946	61	60
SGPL_contig_31645_1	actin-related 3	418	gi|676478222|ref|XP_009061363.1|hypothetical protein LOTGIDRAFT_193923 [Lottia gigantea] >gi|556099401|gb|ESO88053.1| hypothetical protein LOTGIDRAFT_193923 [Lottia gigantea]	XP_009061363	0	95	796.579	418	400
SGPL_contig_45174_1	actin-related 3	207	gi|676478222|ref|XP_009061363.1|hypothetical protein LOTGIDRAFT_193923 [Lottia gigantea] >gi|556099401|gb|ESO88053.1| hypothetical protein LOTGIDRAFT_193923 [Lottia gigantea]	XP_009061363	3.85992e-131	96	387.882	207	199
SGPL_contig_35441_1	actin-related 3B-like	69	gi|831516383|ref|XP_012715883.1|PREDICTED: actin-related protein 3B-like [Fundulus heteroclitus]	XP_012715883	5.15349e-40	97	143.28	69	67
SGPL_contig_100731_1	actin-related 5	83	gi|946662721|ref|XP_014418006.1|PREDICTED: actin-related protein 5 [Camelus ferus]	XP_014418006	4.28848e-33	82	129.028	85	70
SGPL_contig_86425_1	actin-related 5-like	121	gi|524869587|ref|XP_005091585.1|PREDICTED: actin-related protein 5-like [Aplysia californica]	XP_005091585	1.1521e-39	84	150.984	119	101
SGPL_contig_25012_1	Actin-related 8	110	gi|908438795|ref|XP_013078405.1|PREDICTED: actin-related protein 8-like [Biomphalaria glabrata]	XP_013078405	1.54037e-26	66	113.235	111	74
SGPL_contig_59895_1	actin-related 8	82	gi|657764575|ref|XP_008316939.1|PREDICTED: actin-related protein 8 [Cynoglossus semilaevis]	XP_008316939	6.9767e-36	89	137.887	82	73
SGPL_contig_74691_1	actin-related 8	64	gi|908438795|ref|XP_013078405.1|PREDICTED: actin-related protein 8-like [Biomphalaria glabrata]	XP_013078405	8.24217e-15	72	78.1814	65	47
SGPL_contig_9023_1	actin-related 8-like	127	gi|762113271|ref|XP_011439390.1|PREDICTED: actin-related protein 8-like [Crassostrea gigas] >gi|405954982|gb|EKC22267.1| Actin-related protein 8 [Crassostrea gigas]	XP_011439390	5.14112e-50	85	179.104	123	105
SGPL_contig_104339_1	activated CDC42 kinase 1-like	96	gi|405950248|gb|EKC18247.1|Activated CDC42 kinase 1 [Crassostrea gigas]	EKC18247	1.14436e-09	60	64.6994	71	43
SGPL_contig_2020_1	Activated RNA polymerase II transcriptional coactivator p15	128	gi|524913350|ref|XP_005111506.1|PREDICTED: activated RNA polymerase II transcriptional coactivator p15-like isoform X1 [Aplysia californica]	XP_005111506	4.23982e-32	70	121.324	127	90
SGPL_contig_110065_1	activating molecule in BECN1-regulated autophagy 1-like	117	gi|676473995|ref|XP_009060001.1|hypothetical protein LOTGIDRAFT_228915 [Lottia gigantea] >gi|556100299|gb|ESO88951.1| hypothetical protein LOTGIDRAFT_228915 [Lottia gigantea]	XP_009060001	3.61788e-39	80	151.369	112	90
SGPL_contig_64671_1	activating signal cointegrator 1	177	gi|871238755|ref|XP_005100407.2|PREDICTED: activating signal cointegrator 1-like [Aplysia californica]	XP_005100407	7.3684e-75	78	246.899	175	137
SGPL_contig_29368_1	Activating signal cointegrator 1 complex subunit 1	358	gi|524887116|ref|XP_005100147.1|PREDICTED: activating signal cointegrator 1 complex subunit 1-like [Aplysia californica]	XP_005100147	1.81952e-141	74	418.698	363	270
SGPL_contig_107721_1	activating signal cointegrator 1 complex subunit 2-like	93	gi|871252577|ref|XP_012941572.1|PREDICTED: activating signal cointegrator 1 complex subunit 2-like, partial [Aplysia californica]	XP_012941572	7.94267e-11	59	68.1662	93	55
SGPL_contig_49944_1	activating signal cointegrator 1 complex subunit 3	403	gi|676461476|ref|XP_009055956.1|hypothetical protein LOTGIDRAFT_189896 [Lottia gigantea] >gi|556104604|gb|ESO93256.1| hypothetical protein LOTGIDRAFT_189896 [Lottia gigantea]	XP_009055956	0	92	714.531	403	371
SGPL_contig_67822_1	activating signal cointegrator 1 complex subunit 3	114	gi|762084215|ref|XP_011424586.1|PREDICTED: activating signal cointegrator 1 complex subunit 3-like isoform X4 [Crassostrea gigas] >gi|762084217|ref|XP_011424587.1| PREDICTED: activating signal cointegrator 1 complex subunit 3-like isoform X4 [Crassostrea gigas]	XP_011424586	4.47899e-59	91	208.764	114	104
SGPL_contig_78360_1	Activating signal cointegrator 1 complex subunit 3	68	gi|908484477|ref|XP_013093116.1|PREDICTED: activating signal cointegrator 1 complex subunit 3-like [Biomphalaria glabrata]	XP_013093116	1.80656e-31	92	117.857	68	63
SGPL_contig_91997_1	Activating signal cointegrator 1 complex subunit 3	94	gi|405976165|gb|EKC40682.1|Activating signal cointegrator 1 complex subunit 3 [Crassostrea gigas]	EKC40682	2.56051e-50	92	182.185	94	87
SGPL_contig_59091_1	activating signal cointegrator 1 complex subunit 3- partial	106	gi|908491594|ref|XP_013095551.1|PREDICTED: activating signal cointegrator 1 complex subunit 3-like, partial [Biomphalaria glabrata]	XP_013095551	6.8818e-21	64	97.8265	112	72
SGPL_contig_37051_1	activating signal cointegrator 1 complex subunit 3-like	167	gi|762084215|ref|XP_011424586.1|PREDICTED: activating signal cointegrator 1 complex subunit 3-like isoform X4 [Crassostrea gigas] >gi|762084217|ref|XP_011424587.1| PREDICTED: activating signal cointegrator 1 complex subunit 3-like isoform X4 [Crassostrea gigas]	XP_011424586	8.9829e-62	80	219.164	168	136
SGPL_contig_63097_1	activating signal cointegrator 1 complex subunit 3-like	183	gi|908491594|ref|XP_013095551.1|PREDICTED: activating signal cointegrator 1 complex subunit 3-like, partial [Biomphalaria glabrata]	XP_013095551	1.27896e-35	63	142.51	179	113
SGPL_contig_23942_1	activating transcription factor 7-interacting 1 isoform X1	667	gi|908504595|ref|XP_013063532.1|PREDICTED: uncharacterized protein LOC106052650 [Biomphalaria glabrata]	XP_013063532	0	59	567.385	749	446
SGPL_contig_56150_1	activating transcription factor 7-interacting 1 isoform X1	135	gi|961079790|ref|XP_014768089.1|PREDICTED: activating transcription factor 7-interacting protein 1-like [Octopus bimaculoides] >gi|918330574|gb|KOF94577.1| hypothetical protein OCBIM_22001457mg [Octopus bimaculoides]	XP_014768089	1.422e-11	72	72.0182	55	40
SGPL_contig_82635_1	activating transcription factor 7-interacting 1-like isoform X1	166	gi|762142949|ref|XP_011454708.1|PREDICTED: activating transcription factor 7-interacting protein 1-like [Crassostrea gigas]	XP_011454708	9.01499e-13	73	76.6406	88	65
SGPL_contig_2336_1	activator of 90 kDa heat shock ATPase homolog 1-like	345	gi|524895775|ref|XP_005104369.1|PREDICTED: activator of 90 kDa heat shock protein ATPase homolog 1-like [Aplysia californica]	XP_005104369	2.58106e-120	71	363.614	347	247
SGPL_contig_24804_1	activator of basal transcription 1-like	247	gi|919037399|ref|XP_013402130.1|PREDICTED: activator of basal transcription 1-like [Lingula anatina]	XP_013402130	1.94121e-56	64	192.971	243	156
SGPL_contig_99648_1	active breakpoint cluster region-related -like isoform X1	90	gi|871277590|ref|XP_012946368.1|PREDICTED: active breakpoint cluster region-related protein-like [Aplysia californica]	XP_012946368	2.56503e-16	71	84.3445	89	64
SGPL_contig_113651_1	activin receptor type II	55	gi|814607202|ref|NP_001292259.1|actin-related protein 2 precursor [Crassostrea gigas] >gi|210078005|emb|CAR92545.1| activin type II receptor precursor [Crassostrea gigas]	NP_001292259	2.15488e-13	97	73.559	38	37
SGPL_contig_93172_1	activin receptor type-2A	107	gi|563425681|gb|AHB59649.1|activin receptor type II [Haliotis rufescens]	AHB59649	5.07222e-40	79	149.828	107	85
SGPL_contig_109567_1	activin receptor type-2A	98	gi|563425681|gb|AHB59649.1|activin receptor type II [Haliotis rufescens]	AHB59649	2.31665e-36	80	139.043	98	79
SGPL_contig_47651_1	activin receptor type-2A isoform X1	150	gi|676471658|ref|XP_009059245.1|hypothetical protein LOTGIDRAFT_123928 [Lottia gigantea] >gi|556101519|gb|ESO90171.1| hypothetical protein LOTGIDRAFT_123928 [Lottia gigantea]	XP_009059245	3.59622e-18	57	90.8929	107	61
SGPL_contig_30636_1	activin receptor type-2B-like	57	gi|926644553|ref|XP_013788551.1|PREDICTED: activin receptor type-2A-like [Limulus polyphemus]	XP_013788551	5.90207e-25	91	106.301	57	52
SGPL_contig_102779_1	ACTP1_TERSU ame: Full=Tereporin-Ts1 ame: Full=Actinoporin Flags: Precursor	113	gi|961512530|sp|P0DN67.1|ACTP1_TERSURecName: Full=Tereporin-Ts1; AltName: Full=Actinoporin-like protein; Flags: Precursor	P0DN67	5.13999e-09	55	60.8474	87	48
SGPL_contig_28841_1	acyl- -binding	88	gi|944217297|gb|KQK83012.1|acyl-CoA-binding protein [Amazona aestiva]	KQK83012	3.66811e-34	83	124.02	86	72
SGPL_contig_77539_1	acyl- -binding domain-containing 5	84	gi|676478916|ref|XP_009061577.1|hypothetical protein LOTGIDRAFT_234927 [Lottia gigantea] >gi|556099028|gb|ESO87680.1| hypothetical protein LOTGIDRAFT_234927 [Lottia gigantea]	XP_009061577	5.14744e-15	67	79.337	80	54
SGPL_contig_50054_1	acyl- -binding domain-containing 5 isoform X2	160	gi|676478916|ref|XP_009061577.1|hypothetical protein LOTGIDRAFT_234927 [Lottia gigantea] >gi|556099028|gb|ESO87680.1| hypothetical protein LOTGIDRAFT_234927 [Lottia gigantea]	XP_009061577	5.04049e-16	57	85.1149	154	88
SGPL_contig_19601_1	Acyl- -binding domain-containing 6	74	gi|524884983|ref|XP_005099103.1|PREDICTED: acyl-CoA-binding domain-containing protein 6-like [Aplysia californica]	XP_005099103	3.67571e-14	72	74.3294	68	49
SGPL_contig_47643_1	acyl- -binding domain-containing 6	137	gi|919056572|ref|XP_013410093.1|PREDICTED: acyl-CoA-binding domain-containing protein 6-like [Lingula anatina]	XP_013410093	6.69649e-33	63	127.487	125	79
SGPL_contig_1284_1	acyl carrier mitochondrial isoform X1	151	gi|908423630|ref|XP_013073208.1|PREDICTED: acyl carrier protein, mitochondrial-like isoform X2 [Biomphalaria glabrata]	XP_013073208	2.47991e-53	75	177.563	151	114
SGPL_contig_61778_1	acyl- dehydrogenase	279	gi|676448556|ref|XP_009051771.1|hypothetical protein LOTGIDRAFT_228445 [Lottia gigantea] >gi|556109279|gb|ESO97931.1| hypothetical protein LOTGIDRAFT_228445 [Lottia gigantea]	XP_009051771	6.94547e-141	84	423.32	279	235
SGPL_contig_10090_1	acyl- dehydrogenase family member 10	96	gi|524892281|ref|XP_005102670.1|PREDICTED: acyl-CoA dehydrogenase family member 10-like isoform X2 [Aplysia californica]	XP_005102670	9.55944e-38	80	145.976	96	77
SGPL_contig_100396_1	Acyl- dehydrogenase family member 10	154	gi|871245975|ref|XP_012940420.1|PREDICTED: acyl-CoA dehydrogenase family member 10-like isoform X3 [Aplysia californica]	XP_012940420	1.27015e-32	61	134.035	149	92
SGPL_contig_113249_1	acyl- dehydrogenase family member 10-like isoform X1	89	gi|524892283|ref|XP_005102671.1|PREDICTED: acyl-CoA dehydrogenase family member 10-like isoform X1 [Aplysia californica]	XP_005102671	1.97979e-44	89	160.614	89	80
SGPL_contig_70046_1	acyl- dehydrogenase family member 11-like	230	gi|676448556|ref|XP_009051771.1|hypothetical protein LOTGIDRAFT_228445 [Lottia gigantea] >gi|556109279|gb|ESO97931.1| hypothetical protein LOTGIDRAFT_228445 [Lottia gigantea]	XP_009051771	2.55428e-78	80	259.225	181	145
SGPL_contig_12096_1	acyl- dehydrogenase family member mitochondrial	94	gi|926607267|ref|XP_013794881.1|PREDICTED: acyl-CoA dehydrogenase family member 9, mitochondrial-like [Limulus polyphemus]	XP_013794881	3.26011e-32	78	128.642	94	74
SGPL_contig_31737_1	Acyl- dehydrogenase family member mitochondrial	312	gi|524881439|ref|XP_005097371.1|PREDICTED: acyl-CoA dehydrogenase family member 9, mitochondrial-like [Aplysia californica]	XP_005097371	4.4607e-168	87	495.738	313	274
SGPL_contig_52144_1	Acyl- dehydrogenase family member mitochondrial	221	gi|926607267|ref|XP_013794881.1|PREDICTED: acyl-CoA dehydrogenase family member 9, mitochondrial-like [Limulus polyphemus]	XP_013794881	2.20365e-80	77	265.003	216	167
SGPL_contig_111900_1	acyl- dehydrogenase partial	93	gi|698419275|ref|XP_009813284.1|PREDICTED: probable acyl-CoA dehydrogenase 6, partial [Gavia stellata]	XP_009813284	8.01613e-44	84	152.14	93	79
SGPL_contig_83000_1	acyl- synthetase (AMP-forming) AMP-acid ligase II	70	gi|156312276|ref|XP_001617799.1|hypothetical protein NEMVEDRAFT_v1g156676 [Nematostella vectensis] >gi|156195864|gb|EDO25699.1| predicted protein, partial [Nematostella vectensis]	XP_001617799	5.2231e-05	71	47.7506	70	50
SGPL_contig_96777_1	Acyl- synthetase family member 4	97	gi|405959728|gb|EKC25732.1|Acyl-CoA synthetase family member 4 [Crassostrea gigas]	EKC25732	0.000404981	71	48.9062	35	25
SGPL_contig_42360_1	acyl- synthetase family member 4 isoform X1	45	gi|530618960|ref|XP_005299190.1|PREDICTED: acyl-CoA synthetase family member 4 isoform X7 [Chrysemys picta bellii]	XP_005299190	5.19115e-08	74	58.151	39	29
SGPL_contig_77168_1	acyl- synthetase family member mitochondrial isoform X1	123	gi|260798308|ref|XP_002594142.1|hypothetical protein BRAFLDRAFT_73563 [Branchiostoma floridae] >gi|229279375|gb|EEN50153.1| hypothetical protein BRAFLDRAFT_73563 [Branchiostoma floridae]	XP_002594142	2.29826e-52	83	184.882	123	103
SGPL_contig_73682_1	acyl- synthetase family member mitochondrial-like	71	gi|871212199|ref|XP_012946725.1|PREDICTED: acyl-CoA synthetase family member 2, mitochondrial-like [Aplysia californica]	XP_012946725	2.62012e-06	58	53.9138	68	40
SGPL_contig_100993_1	acyl- synthetase short-chain family member mitochondrial-like	66	gi|676448262|ref|XP_009051676.1|hypothetical protein LOTGIDRAFT_104068, partial [Lottia gigantea] >gi|556109182|gb|ESO97834.1| hypothetical protein LOTGIDRAFT_104068, partial [Lottia gigantea]	XP_009051676	4.47449e-27	86	106.301	66	57
SGPL_contig_32998_1	acyl- thioesterase 1	255	gi|908402648|ref|XP_013075685.1|PREDICTED: acyl-protein thioesterase 1-like isoform X2 [Biomphalaria glabrata]	XP_013075685	6.92696e-96	73	294.278	234	171
SGPL_contig_97573_1	acyl- thioesterase 1	59	gi|908402650|ref|XP_013075691.1|PREDICTED: acyl-protein thioesterase 1-like isoform X3 [Biomphalaria glabrata] >gi|908402652|ref|XP_013075698.1| PREDICTED: acyl-protein thioesterase 1-like isoform X3 [Biomphalaria glabrata]	XP_013075691	2.19335e-16	73	79.7221	56	41
SGPL_contig_65312_1	acylamino-acid-releasing enzyme	85	gi|871273037|ref|XP_005111787.2|PREDICTED: acylamino-acid-releasing enzyme-like [Aplysia californica]	XP_005111787	1.18029e-26	85	113.235	78	67
SGPL_contig_105411_1	acylamino-acid-releasing enzyme isoform X2	76	gi|908408449|ref|XP_013065219.1|PREDICTED: acylamino-acid-releasing enzyme-like isoform X2 [Biomphalaria glabrata]	XP_013065219	3.3809e-15	82	80.1073	51	42
SGPL_contig_57417_1	acylamino-acid-releasing enzyme-like	232	gi|676441706|ref|XP_009049577.1|hypothetical protein LOTGIDRAFT_201138 [Lottia gigantea] >gi|556111067|gb|ESO99718.1| hypothetical protein LOTGIDRAFT_201138 [Lottia gigantea]	XP_009049577	1.16727e-33	53	138.658	230	122
SGPL_contig_95131_1	acylamino-acid-releasing enzyme-like	84	gi|938080507|gb|KPP76236.1|acylamino-acid-releasing enzyme-like [Scleropages formosus]	KPP76236	1.66065e-13	60	75.485	87	53
SGPL_contig_80537_1	acyl-coenzyme A amino acid N-acyltransferase 1-like	93	gi|524867997|ref|XP_005090805.1|PREDICTED: acyl-coenzyme A amino acid N-acyltransferase 1-like [Aplysia californica]	XP_005090805	0.00015758	55	49.2914	89	49
SGPL_contig_42714_1	acyl-coenzyme A amino acid N-acyltransferase 2-like	340	gi|524867997|ref|XP_005090805.1|PREDICTED: acyl-coenzyme A amino acid N-acyltransferase 1-like [Aplysia californica]	XP_005090805	9.13428e-104	64	324.709	341	221
SGPL_contig_91468_1	acyl-coenzyme A oxidase	86	gi|762154363|ref|XP_011415247.1|PREDICTED: peroxisomal acyl-coenzyme A oxidase 1-like isoform X3 [Crassostrea gigas]	XP_011415247	6.40137e-21	72	96.2857	83	60
SGPL_contig_4919_1	acyl-coenzyme A synthetase mitochondrial isoform X1	611	gi|524899930|ref|XP_005106391.1|PREDICTED: acyl-coenzyme A synthetase ACSM3, mitochondrial-like isoform X2 [Aplysia californica]	XP_005106391	0	74	729.554	593	441
SGPL_contig_103560_1	acyl-coenzyme A thioesterase 4-like	85	gi|524867997|ref|XP_005090805.1|PREDICTED: acyl-coenzyme A amino acid N-acyltransferase 1-like [Aplysia californica]	XP_005090805	9.87735e-13	60	72.7886	87	53
SGPL_contig_95696_1	acyl-coenzyme A thioesterase mitochondrial isoform X2	119	gi|676483207|ref|XP_009062950.1|hypothetical protein LOTGIDRAFT_195153 [Lottia gigantea] >gi|556097764|gb|ESO86416.1| hypothetical protein LOTGIDRAFT_195153 [Lottia gigantea]	XP_009062950	1.18984e-26	61	112.079	118	73
SGPL_contig_90264_1	acyl-coenzyme A thioesterase partial	217	gi|524871999|ref|XP_005092767.1|PREDICTED: acyl-coenzyme A thioesterase 8-like isoform X3 [Aplysia californica]	XP_005092767	3.86949e-41	61	153.68	174	107
SGPL_contig_73766_1	acylglycerol mitochondrial	137	gi|871244391|ref|XP_012940163.1|PREDICTED: acylglycerol kinase, mitochondrial-like isoform X1 [Aplysia californica]	XP_012940163	7.79344e-47	83	168.318	117	98
SGPL_contig_56033_1	acylglycerol mitochondrial-like	63	gi|961137294|ref|XP_014788154.1|PREDICTED: acylglycerol kinase, mitochondrial-like [Octopus bimaculoides] >gi|918285606|gb|KOF66409.1| hypothetical protein OCBIM_22012366mg [Octopus bimaculoides]	XP_014788154	1.27851e-06	73	53.1434	52	38
SGPL_contig_26895_1	acyloxyacyl hydrolase	314	gi|871246658|ref|XP_005102876.2|PREDICTED: acyloxyacyl hydrolase-like [Aplysia californica]	XP_005102876	7.73368e-106	72	333.183	279	201
SGPL_contig_78286_1	acyloxyacyl hydrolase isoform X1	236	gi|871246658|ref|XP_005102876.2|PREDICTED: acyloxyacyl hydrolase-like [Aplysia californica]	XP_005102876	6.71995e-43	58	163.696	201	117
SGPL_contig_90791_1	acyloxyacyl hydrolase-like	95	gi|871246658|ref|XP_005102876.2|PREDICTED: acyloxyacyl hydrolase-like [Aplysia californica]	XP_005102876	8.39998e-30	73	121.324	89	65
SGPL_contig_34390_1	acylphosphatase-1	98	gi|975104285|ref|XP_015267423.1|PREDICTED: acylphosphatase-2-like [Gekko japonicus]	XP_015267423	6.38856e-32	68	119.013	98	67
SGPL_contig_27149_1	acylpyruvase mitochondrial	57	gi|524900380|ref|XP_005106610.1|PREDICTED: acylpyruvase FAHD1, mitochondrial-like [Aplysia californica]	XP_005106610	4.08038e-18	83	84.3445	55	46
SGPL_contig_36282_1	acylpyruvase mitochondrial-like	104	gi|676462391|ref|XP_009056253.1|hypothetical protein LOTGIDRAFT_190107 [Lottia gigantea] >gi|556104393|gb|ESO93045.1| hypothetical protein LOTGIDRAFT_190107 [Lottia gigantea]	XP_009056253	9.54634e-45	83	155.992	100	83
SGPL_contig_62058_1	acyltransferase	45	gi|916991824|ref|WP_051598536.1|acyltransferase [Selenomonas ruminantium]	WP_051598536	0.000133747	76	47.7506	39	30
SGPL_contig_10824_1	acyltransferase 3	117	gi|503145621|ref|WP_013380282.1|acyltransferase [Eubacterium limosum] >gi|308739301|gb|ADO36961.1| acyltransferase 3 [Eubacterium limosum KIST612]	WP_013380282	7.98267e-16	71	82.0333	63	45
SGPL_contig_23716_1	acyltransferase 3	79	gi|503145621|ref|WP_013380282.1|acyltransferase [Eubacterium limosum] >gi|308739301|gb|ADO36961.1| acyltransferase 3 [Eubacterium limosum KIST612]	WP_013380282	1.3271e-08	78	60.4622	42	33
SGPL_contig_59159_1	acyltransferase 3	106	gi|503145621|ref|WP_013380282.1|acyltransferase [Eubacterium limosum] >gi|308739301|gb|ADO36961.1| acyltransferase 3 [Eubacterium limosum KIST612]	WP_013380282	1.81807e-05	65	52.373	43	28
SGPL_contig_74672_1	acyltransferase 3	63	gi|503145621|ref|WP_013380282.1|acyltransferase [Eubacterium limosum] >gi|308739301|gb|ADO36961.1| acyltransferase 3 [Eubacterium limosum KIST612]	WP_013380282	2.41356e-09	75	62.003	48	36
SGPL_contig_86794_1	acyltransferase 3	38	gi|480699594|gb|ENZ42305.1|hypothetical protein HMPREF1089_02577 [ [[Clostridium] bolteae 90B3]	ENZ42305	0.000100174	82	47.7506	29	24
SGPL_contig_9151_1	acyltransferase, partial	73	gi|386907041|gb|EIJ71758.1|acyltransferase, partial [Haemophilus parahaemolyticus HK385]	EIJ71758	1.5115e-05	88	51.9878	27	24
SGPL_contig_72090_1	ADAM 17-like protease	84	gi|443722207|gb|ELU11170.1|hypothetical protein CAPTEDRAFT_157290 [Capitella teleta]	ELU11170	7.81724e-10	52	64.6994	87	46
SGPL_contig_88790_1	ADAM 17-like protease	99	gi|524879618|ref|XP_005096483.1|PREDICTED: ADAM 17-like protease [Aplysia californica]	XP_005096483	1.11776e-22	65	102.449	95	62
SGPL_contig_315_1	ADAM family mig-17	500	gi|676452252|ref|XP_009052972.1|hypothetical protein LOTGIDRAFT_174864 [Lottia gigantea] >gi|556107690|gb|ESO96342.1| hypothetical protein LOTGIDRAFT_174864 [Lottia gigantea]	XP_009052972	2.09711e-46	46	182.956	432	199
SGPL_contig_847_1	ADAM family mig-17	425	gi|676452252|ref|XP_009052972.1|hypothetical protein LOTGIDRAFT_174864 [Lottia gigantea] >gi|556107690|gb|ESO96342.1| hypothetical protein LOTGIDRAFT_174864 [Lottia gigantea]	XP_009052972	1.68993e-44	47	175.637	443	212
SGPL_contig_32660_1	ADAM family mig-17	125	gi|871261667|ref|XP_012943310.1|PREDICTED: uncharacterized protein LOC101849240 [Aplysia californica]	XP_012943310	2.97268e-13	48	73.1738	126	61
SGPL_contig_88847_1	ADAM family mig-17	62	gi|676448364|ref|XP_009051708.1|hypothetical protein LOTGIDRAFT_152975 [Lottia gigantea] >gi|556109216|gb|ESO97868.1| hypothetical protein LOTGIDRAFT_152975 [Lottia gigantea]	XP_009051708	1.71887e-16	74	83.5741	62	46
SGPL_contig_404_1	ADAM family mig-17-like	327	gi|676452252|ref|XP_009052972.1|hypothetical protein LOTGIDRAFT_174864 [Lottia gigantea] >gi|556107690|gb|ESO96342.1| hypothetical protein LOTGIDRAFT_174864 [Lottia gigantea]	XP_009052972	1.3627e-25	46	118.627	329	153
SGPL_contig_517_1	ADAM family mig-17-like	359	gi|676452252|ref|XP_009052972.1|hypothetical protein LOTGIDRAFT_174864 [Lottia gigantea] >gi|556107690|gb|ESO96342.1| hypothetical protein LOTGIDRAFT_174864 [Lottia gigantea]	XP_009052972	1.11136e-26	45	122.479	352	159
SGPL_contig_48832_1	ADAM family mig-17-like	131	gi|871255767|ref|XP_012942181.1|PREDICTED: uncharacterized protein LOC101852348 [Aplysia californica]	XP_012942181	9.33163e-37	71	144.821	124	89
SGPL_contig_103868_1	ADAMTS 4 isoform X1	79	gi|908478361|ref|XP_013091057.1|PREDICTED: ADAMTS-like protein 3 [Biomphalaria glabrata]	XP_013091057	5.53322e-18	81	84.7297	55	45
SGPL_contig_41035_1	adapter molecule Crk	113	gi|524907822|ref|XP_005109023.1|PREDICTED: adapter molecule Crk-like [Aplysia californica]	XP_005109023	4.88467e-49	83	168.703	114	95
SGPL_contig_71475_1	adapter molecule Crk	104	gi|524907822|ref|XP_005109023.1|PREDICTED: adapter molecule Crk-like [Aplysia californica]	XP_005109023	7.3978e-38	75	139.428	103	78
SGPL_contig_45473_1	adapter molecule Crk-like	66	gi|443704428|gb|ELU01490.1|hypothetical protein CAPTEDRAFT_222863 [Capitella teleta]	ELU01490	2.7515e-10	84	63.5438	39	33
SGPL_contig_71474_1	adapter molecule Crk-like	86	gi|524907822|ref|XP_005109023.1|PREDICTED: adapter molecule Crk-like [Aplysia californica]	XP_005109023	4.48329e-23	70	99.7525	88	62
SGPL_contig_11528_1	adaptin ear-binding coat-associated 1	301	gi|908413804|ref|XP_013068070.1|PREDICTED: adaptin ear-binding coat-associated protein 1-like [Biomphalaria glabrata]	XP_013068070	1.05284e-101	69	311.612	280	195
SGPL_contig_7130_1	adenine methyltransferase	68	gi|440899350|gb|ELR50662.1|hypothetical protein M91_01401, partial [Bos mutus]	ELR50662	5.09715e-10	83	60.077	54	45
SGPL_contig_12857_1	adenine methyltransferase	93	gi|914550916|gb|KOB63357.1|Uncharacterized protein OBRU01_25011, partial [Operophtera brumata]	KOB63357	4.48388e-09	65	62.7734	92	60
SGPL_contig_13135_1	adenine methyltransferase	67	gi|440899350|gb|ELR50662.1|hypothetical protein M91_01401, partial [Bos mutus]	ELR50662	1.92489e-14	94	71.633	54	51
SGPL_contig_28737_1	adenine methyltransferase	86	gi|526275180|gb|AGR75380.1|DNA methylase [Mannheimia haemolytica USMARC_2286]	AGR75380	6.91579e-16	70	82.4185	77	54
SGPL_contig_35974_1	adenine methyltransferase	66	gi|440899350|gb|ELR50662.1|hypothetical protein M91_01401, partial [Bos mutus]	ELR50662	1.94011e-10	83	61.2326	53	44
SGPL_contig_44608_1	adenine methyltransferase	171	gi|642069676|emb|CDQ88908.1|unnamed protein product [Oncorhynchus mykiss]	CDQ88908	1.46765e-12	85	72.4034	60	51
SGPL_contig_47857_1	adenine methyltransferase	47	gi|397571536|gb|EJK47848.1|hypothetical protein THAOC_33408 [Thalassiosira oceanica]	EJK47848	8.24777e-11	100	62.7734	34	34
SGPL_contig_48544_1	adenine methyltransferase	88	gi|404436727|gb|AFR69921.1|hypothetical protein B2904_orf572 [Brachyspira pilosicoli B2904]	AFR69921	1.09772e-06	96	55.4546	26	25
SGPL_contig_67461_1	adenine methyltransferase	60	gi|642069676|emb|CDQ88908.1|unnamed protein product [Oncorhynchus mykiss]	CDQ88908	2.41782e-09	77	59.6918	59	46
SGPL_contig_72149_1	adenine methyltransferase	77	gi|675884534|ref|XP_009027769.1|hypothetical protein HELRODRAFT_87798, partial [Helobdella robusta] >gi|555690796|gb|ESN94028.1| hypothetical protein HELRODRAFT_87798, partial [Helobdella robusta]	XP_009027769	1.75868e-08	49	57.3806	77	38
SGPL_contig_101973_1	adenine methyltransferase	98	gi|1026592674|gb|OAD77127.1|hypothetical protein PHYBLDRAFT_142640 [Phycomyces blakesleeanus NRRL 1555(-)]	OAD77127	4.73366e-11	45	65.4698	83	38
SGPL_contig_93712_1	adenine methyltransferase	89	gi|1009040055|gb|KYL06461.1|hypothetical protein AC567_11795, partial [Mannheimia haemolytica]	KYL06461	4.88764e-15	76	74.7146	82	63
SGPL_contig_68769_1	Adenine phosphoribosyltransferase	118	gi|405965289|gb|EKC30672.1|Adenine phosphoribosyltransferase [Crassostrea gigas]	EKC30672	1.30662e-42	73	148.288	118	87
SGPL_contig_107681_1	adenine-specific DNA methylase	72	gi|820722432|ref|WP_046735928.1|hypothetical protein [Streptococcus suis] >gi|818441220|gb|AKG41377.1| hypothetical protein ZY05719_03305 [Streptococcus suis]	WP_046735928	3.13501e-21	84	90.1225	72	61
SGPL_contig_31643_1	adenosine 3 -phospho 5 -phosphosulfate transporter 1-like	114	gi|676485335|ref|XP_009063625.1|hypothetical protein LOTGIDRAFT_183773, partial [Lottia gigantea] >gi|556096724|gb|ESO85376.1| hypothetical protein LOTGIDRAFT_183773, partial [Lottia gigantea]	XP_009063625	9.73034e-57	91	192.971	114	104
SGPL_contig_69893_1	Adenosine 3 -phospho 5 -phosphosulfate transporter 2	95	gi|524883333|ref|XP_005098299.1|PREDICTED: adenosine 3'-phospho 5'-phosphosulfate transporter 2-like [Aplysia californica]	XP_005098299	1.63907e-36	86	137.887	90	78
SGPL_contig_109462_1	adenosine deaminase	94	gi|524881725|ref|XP_005097512.1|PREDICTED: adenosine deaminase-like protein [Aplysia californica] >gi|524881727|ref|XP_005097513.1| PREDICTED: adenosine deaminase-like protein [Aplysia californica]	XP_005097512	6.54432e-30	75	119.783	87	66
SGPL_contig_60938_1	adenosine deaminase domain-containing 1	163	gi|524912283|ref|XP_005110992.1|PREDICTED: adenosine deaminase domain-containing protein 1-like [Aplysia californica]	XP_005110992	6.07154e-10	50	67.781	126	64
SGPL_contig_102460_1	adenosine deaminase domain-containing 1-like isoform X1	82	gi|908413525|ref|XP_013067926.1|PREDICTED: double-stranded RNA-specific adenosine deaminase-like isoform X2 [Biomphalaria glabrata] >gi|908413527|ref|XP_013067927.1| PREDICTED: double-stranded RNA-specific adenosine deaminase-like isoform X2 [Biomphalaria glabrata]	XP_013067926	3.75779e-05	56	50.8322	82	46
SGPL_contig_14692_1	adenosine kinase	69	gi|196009239|ref|XP_002114485.1|hypothetical protein TRIADDRAFT_50549 [Trichoplax adhaerens] >gi|190583504|gb|EDV23575.1| hypothetical protein TRIADDRAFT_50549 [Trichoplax adhaerens]	XP_002114485	1.79257e-20	78	92.4337	66	52
SGPL_contig_1484_1	adenosine kinase 2	345	gi|762142963|ref|XP_011454716.1|PREDICTED: adenosine kinase 1-like isoform X2 [Crassostrea gigas]	XP_011454716	8.37182e-160	79	464.151	344	274
SGPL_contig_57344_1	adenosine kinase 2-like	165	gi|762142963|ref|XP_011454716.1|PREDICTED: adenosine kinase 1-like isoform X2 [Crassostrea gigas]	XP_011454716	1.32396e-44	59	161.384	165	98
SGPL_contig_55423_1	adenosine receptor A2a	230	gi|524866514|ref|XP_005090078.1|PREDICTED: lysophosphatidic acid receptor 6-like [Aplysia californica]	XP_005090078	3.01373e-15	49	83.1889	232	114
SGPL_contig_55004_1	adenosine receptor A3	89	gi|676422775|ref|XP_009043997.1|hypothetical protein LOTGIDRAFT_84168, partial [Lottia gigantea] >gi|556116800|gb|ESP05452.1| hypothetical protein LOTGIDRAFT_84168, partial [Lottia gigantea]	XP_009043997	1.1475e-07	60	57.3806	68	41
SGPL_contig_1640_1	adenosylhomocysteinase	75	gi|908493282|ref|XP_013096152.1|PREDICTED: adenosylhomocysteinase-like [Biomphalaria glabrata]	XP_013096152	1.28314e-37	90	140.584	75	68
SGPL_contig_1828_1	adenosylhomocysteinase	196	gi|524894013|ref|XP_005103514.1|PREDICTED: adenosylhomocysteinase A-like [Aplysia californica]	XP_005103514	8.3255e-125	93	371.703	196	183
SGPL_contig_22045_1	adenosylhomocysteinase	104	gi|443706741|gb|ELU02655.1|hypothetical protein CAPTEDRAFT_21360 [Capitella teleta]	ELU02655	1.20166e-62	97	208.379	104	101
SGPL_contig_6550_1	adenosylhomocysteinase 3	531	gi|871234207|ref|XP_012938264.1|PREDICTED: putative adenosylhomocysteinase 3 [Aplysia californica] >gi|871234209|ref|XP_012938265.1| PREDICTED: putative adenosylhomocysteinase 3 [Aplysia californica]	XP_012938264	0	95	979.548	532	507
SGPL_contig_2717_1	adenosylhomocysteinase 3 isoform X2	79	gi|908408330|ref|XP_013064937.1|PREDICTED: putative adenosylhomocysteinase 3 isoform X2 [Biomphalaria glabrata] >gi|908408332|ref|XP_013064943.1| PREDICTED: putative adenosylhomocysteinase 3 isoform X2 [Biomphalaria glabrata]	XP_013064937	1.90982e-18	88	88.1965	78	69
SGPL_contig_1654_1	Adenosylhomocysteinase A	153	gi|524894013|ref|XP_005103514.1|PREDICTED: adenosylhomocysteinase A-like [Aplysia californica]	XP_005103514	1.52215e-96	96	297.745	153	148
SGPL_contig_19101_1	Adenylate cyclase type 9	75	gi|762110607|ref|XP_011438000.1|PREDICTED: adenylate cyclase type 9-like isoform X2 [Crassostrea gigas]	XP_011438000	2.8787e-30	92	123.635	75	69
SGPL_contig_73505_1	Adenylate cyclase type 9	87	gi|762110607|ref|XP_011438000.1|PREDICTED: adenylate cyclase type 9-like isoform X2 [Crassostrea gigas]	XP_011438000	4.28753e-41	89	155.221	87	78
SGPL_contig_83290_1	Adenylate cyclase type 9	85	gi|405952664|gb|EKC20449.1|Adenylate cyclase type 9 [Crassostrea gigas]	EKC20449	1.0777e-29	81	122.479	85	69
SGPL_contig_86211_1	Adenylate cyclase type 9	123	gi|325296841|ref|NP_001191662.1|adenylyl cyclase [Aplysia californica] >gi|295983986|gb|ADG63465.1| adenylyl cyclase [Aplysia californica]	NP_001191662	3.72811e-43	83	162.925	106	89
SGPL_contig_6425_1	adenylate kinase	509	gi|871272625|ref|XP_012945392.1|PREDICTED: adenylate kinase 8-like [Aplysia californica]	XP_012945392	0	85	776.163	510	436
SGPL_contig_14125_1	adenylate kinase 7	706	gi|524901497|ref|XP_005107155.1|PREDICTED: adenylate kinase 7-like [Aplysia californica]	XP_005107155	0	91	1127.08	707	645
SGPL_contig_86881_1	adenylate kinase 8	107	gi|524907465|ref|XP_005108850.1|PREDICTED: adenylate kinase 8-like [Aplysia californica]	XP_005108850	1.62869e-51	90	180.259	103	93
SGPL_contig_18455_1	adenylate kinase 8-like	287	gi|762145765|ref|XP_011456163.1|PREDICTED: adenylate kinase 8-like [Crassostrea gigas] >gi|405977531|gb|EKC41974.1| Putative adenylate kinase-like protein C9orf98-like protein [Crassostrea gigas]	XP_011456163	3.38988e-152	85	442.58	287	244
SGPL_contig_75190_1	adenylate kinase 9	243	gi|762151068|ref|XP_011413510.1|PREDICTED: adenylate kinase 9-like isoform X1 [Crassostrea gigas]	XP_011413510	1.97184e-68	79	241.506	206	163
SGPL_contig_14747_1	adenylate kinase 9-like	268	gi|443706494|gb|ELU02520.1|hypothetical protein CAPTEDRAFT_105263, partial [Capitella teleta]	ELU02520	5.6601e-74	63	250.751	268	170
SGPL_contig_41550_1	adenylate kinase 9-like	154	gi|762151076|ref|XP_011413514.1|PREDICTED: adenylate kinase 9-like isoform X5 [Crassostrea gigas]	XP_011413514	3.95105e-79	90	268.085	150	136
SGPL_contig_100652_1	adenylate kinase 9-like	135	gi|919031773|ref|XP_013399518.1|PREDICTED: adenylate kinase 9-like [Lingula anatina]	XP_013399518	1.39238e-47	82	165.622	121	100
SGPL_contig_114221_1	adenylate kinase 9-like	78	gi|919031773|ref|XP_013399518.1|PREDICTED: adenylate kinase 9-like [Lingula anatina]	XP_013399518	1.16817e-07	83	56.6102	37	31
SGPL_contig_74908_1	Adenylate kinase isoenzyme 5	72	gi|871268870|ref|XP_012944623.1|PREDICTED: uncharacterized protein LOC101861621 [Aplysia californica]	XP_012944623	1.73612e-31	84	127.102	72	61
SGPL_contig_88513_1	adenylate kinase mitochondrial isoform X1	172	gi|524886299|ref|XP_005099746.1|PREDICTED: adenylate kinase-like [Aplysia californica]	XP_005099746	3.76645e-88	87	270.781	171	150
SGPL_contig_45647_1	Adenylate kinase partial	137	gi|871211269|ref|XP_012945145.1|PREDICTED: adenylate kinase 9-like [Aplysia californica]	XP_012945145	2.89712e-59	86	210.305	137	118
SGPL_contig_82783_1	Adenylate kinase partial	94	gi|762151070|ref|XP_011413511.1|PREDICTED: adenylate kinase 9-like isoform X2 [Crassostrea gigas]	XP_011413511	1.51256e-32	78	131.724	94	74
SGPL_contig_96101_1	Adenylate kinase UMP-CMP kinase family and P-loop containing nucleoside triphosphate hydrolase domain-containing	97	gi|676448940|ref|XP_009051893.1|hypothetical protein LOTGIDRAFT_159309 [Lottia gigantea] >gi|556108636|gb|ESO97288.1| hypothetical protein LOTGIDRAFT_159309 [Lottia gigantea]	XP_009051893	2.51238e-19	71	90.1225	99	71
SGPL_contig_10107_1	adenylosuccinate lyase	116	gi|260801381|ref|XP_002595574.1|hypothetical protein BRAFLDRAFT_275316 [Branchiostoma floridae] >gi|229280821|gb|EEN51586.1| hypothetical protein BRAFLDRAFT_275316 [Branchiostoma floridae]	XP_002595574	5.6619e-58	85	197.593	116	99
SGPL_contig_5516_1	Adenylosuccinate partial	256	gi|676429111|ref|XP_009045493.1|hypothetical protein LOTGIDRAFT_110374 [Lottia gigantea] >gi|556115359|gb|ESP04011.1| hypothetical protein LOTGIDRAFT_110374 [Lottia gigantea]	XP_009045493	7.25796e-142	88	419.853	253	224
SGPL_contig_96109_1	adenylosuccinate synthetase	153	gi|524867741|ref|XP_005090678.1|PREDICTED: adenylosuccinate synthetase-like [Aplysia californica]	XP_005090678	7.18857e-78	90	249.98	153	138
SGPL_contig_113670_1	adenylosuccinate synthetase isozyme 1	97	gi|557326872|ref|XP_006036407.1|PREDICTED: adenylosuccinate synthetase isozyme 1 [Alligator sinensis]	XP_006036407	4.66026e-39	80	137.502	97	78
SGPL_contig_71434_1	adenylyl cyclase-associated 1 isoform X2	65	gi|908412408|ref|XP_013067336.1|PREDICTED: adenylyl cyclase-associated protein 2-like [Biomphalaria glabrata]	XP_013067336	1.43598e-18	72	88.1965	65	47
SGPL_contig_25531_1	adenylyl cyclase-associated 2	236	gi|908412408|ref|XP_013067336.1|PREDICTED: adenylyl cyclase-associated protein 2-like [Biomphalaria glabrata]	XP_013067336	1.86867e-85	77	274.248	215	166
SGPL_contig_24831_1	adenylyltransferase and sulfurtransferase MOCS3-like	449	gi|676491954|ref|XP_009065762.1|hypothetical protein LOTGIDRAFT_133196 [Lottia gigantea] >gi|556094852|gb|ESO83505.1| hypothetical protein LOTGIDRAFT_133196 [Lottia gigantea]	XP_009065762	0	77	534.258	409	317
SGPL_contig_109083_1	adhesion G -coupled receptor A3-like	71	gi|908462382|ref|XP_013085855.1|PREDICTED: adhesion G protein-coupled receptor A3-like [Biomphalaria glabrata]	XP_013085855	1.08213e-12	69	73.1738	73	51
SGPL_contig_27657_1	Adhesive plaque matrix	340	gi|929764715|ref|XP_014157338.1|hypothetical protein SARC_04323 [Sphaeroforma arctica JP610] >gi|906954440|gb|KNC83436.1| hypothetical protein SARC_04323 [Sphaeroforma arctica JP610]	XP_014157338	2.42858e-09	52	69.3218	373	195
SGPL_contig_16963_1	adhesive plaque matrix -like isoform X5	148	gi|672064658|ref|XP_008765166.1|PREDICTED: adhesive plaque matrix protein-like isoform X5 [Rattus norvegicus]	XP_008765166	1.49692e-10	60	68.9366	124	75
SGPL_contig_102961_1	Adipocyte plasma membrane-associated	219	gi|762084130|ref|XP_011424539.1|PREDICTED: adipocyte plasma membrane-associated protein-like isoform X2 [Crassostrea gigas] >gi|405977910|gb|EKC42337.1| Adipocyte plasma membrane-associated protein [Crassostrea gigas]	XP_011424539	2.90533e-77	73	250.751	219	161
SGPL_contig_27910_1	adiponectin receptor -like	228	gi|908408044|ref|XP_013063575.1|PREDICTED: adiponectin receptor protein-like, partial [Biomphalaria glabrata]	XP_013063575	3.14225e-148	95	427.943	227	216
SGPL_contig_622_1	ADP,ATP carrier mitochondrial-like	303	gi|908403807|ref|XP_013080689.1|PREDICTED: ADP,ATP carrier protein-like [Biomphalaria glabrata]	XP_013080689	0	94	553.132	298	283
SGPL_contig_887_1	ADP,ATP carrier mitochondrial-like	302	gi|908403807|ref|XP_013080689.1|PREDICTED: ADP,ATP carrier protein-like [Biomphalaria glabrata]	XP_013080689	0	95	557.37	298	284
SGPL_contig_79970_1	ADP-dependent glucokinase-like	64	gi|443688458|gb|ELT91139.1|hypothetical protein CAPTEDRAFT_89456 [Capitella teleta]	ELT91139	3.9576e-21	81	95.1301	64	52
SGPL_contig_30320_1	ADP-ribose mitochondrial	281	gi|524874372|ref|XP_005093922.1|PREDICTED: ADP-ribose pyrophosphatase, mitochondrial-like isoform X2 [Aplysia californica]	XP_005093922	8.24363e-135	78	395.586	290	229
SGPL_contig_98451_1	ADP-ribose mitochondrial-like	86	gi|828230917|ref|XP_012565019.1|PREDICTED: TATA element modulatory factor-like [Hydra vulgaris]	XP_012565019	1.71389e-37	82	145.206	86	71
SGPL_contig_63069_1	ADP-ribosyl cyclase partial	98	gi|405962460|gb|EKC28132.1|Tripartite motif-containing protein 56 [Crassostrea gigas]	EKC28132	1.26717e-14	57	79.7221	84	48
SGPL_contig_76770_1	ADP-ribosyl-[dinitrogen reductase] glycohydrolase-like	171	gi|762116261|ref|XP_011440958.1|PREDICTED: uncharacterized protein LOC105337764 [Crassostrea gigas] >gi|405967123|gb|EKC32324.1| hypothetical protein CGI_10022258 [Crassostrea gigas]	XP_011440958	1.42979e-59	70	199.134	165	117
SGPL_contig_80992_1	ADP-ribosylarginine hydrolase-like	75	gi|405966432|gb|EKC31719.1|[Protein ADP-ribosylarginine] hydrolase [Crassostrea gigas]	EKC31719	3.08732e-31	86	118.627	75	65
SGPL_contig_110716_1	ADP-ribosylarginine hydrolase-like isoform X4	79	gi|871272385|ref|XP_012945338.1|PREDICTED: protein ADP-ribosylarginine hydrolase-like isoform X3 [Aplysia californica]	XP_012945338	8.49956e-34	82	130.183	78	64
SGPL_contig_30172_1	ADP-ribosylation factor	183	gi|291222311|ref|XP_002731162.1|PREDICTED: ADP-ribosylation factor 2-B-like [Saccoglossus kowalevskii]	XP_002731162	4.31702e-48	66	167.933	181	120
SGPL_contig_52246_1	ADP-ribosylation factor	119	gi|291222311|ref|XP_002731162.1|PREDICTED: ADP-ribosylation factor 2-B-like [Saccoglossus kowalevskii]	XP_002731162	4.70039e-35	74	131.724	98	73
SGPL_contig_10192_1	ADP-ribosylation factor 1	180	gi|156387456|ref|XP_001634219.1|predicted protein [Nematostella vectensis] >gi|156221300|gb|EDO42156.1| predicted protein [Nematostella vectensis]	XP_001634219	8.14664e-112	92	328.946	178	165
SGPL_contig_10265_1	ADP-ribosylation factor 1	187	gi|156387456|ref|XP_001634219.1|predicted protein [Nematostella vectensis] >gi|156221300|gb|EDO42156.1| predicted protein [Nematostella vectensis]	XP_001634219	3.60447e-117	93	342.813	183	171
SGPL_contig_11434_1	ADP-ribosylation factor 1	98	gi|999972308|gb|KXJ11482.1|hypothetical protein AC249_AIPGENE97 [Exaiptasia pallida]	KXJ11482	0.000242798	60	48.521	50	30
SGPL_contig_13715_1	ADP-ribosylation factor 1	83	gi|780024410|ref|XP_011665740.1|PREDICTED: uncharacterized protein LOC105436430 [Strongylocentrotus purpuratus]	XP_011665740	5.00607e-05	60	50.8322	79	48
SGPL_contig_13999_1	ADP-ribosylation factor 1	92	gi|780024410|ref|XP_011665740.1|PREDICTED: uncharacterized protein LOC105436430 [Strongylocentrotus purpuratus]	XP_011665740	1.70938e-07	65	58.151	70	46
SGPL_contig_15149_1	ADP-ribosylation factor 1	71	gi|946688498|ref|XP_014434826.1|PREDICTED: uncharacterized protein LOC106732794 [Pelodiscus sinensis]	XP_014434826	0.000195032	58	48.521	55	32
SGPL_contig_28600_1	ADP-ribosylation factor 1	103	gi|780024410|ref|XP_011665740.1|PREDICTED: uncharacterized protein LOC105436430 [Strongylocentrotus purpuratus]	XP_011665740	2.40938e-06	67	55.0694	62	42
SGPL_contig_32068_1	ADP-ribosylation factor 1	97	gi|946688498|ref|XP_014434826.1|PREDICTED: uncharacterized protein LOC106732794 [Pelodiscus sinensis]	XP_014434826	9.92277e-05	59	50.0618	49	29
SGPL_contig_34763_1	ADP-ribosylation factor 1	223	gi|761902110|ref|XP_003383200.2|PREDICTED: uncharacterized protein LOC100639641 [Amphimedon queenslandica]	XP_003383200	4.16239e-48	64	174.866	212	137
SGPL_contig_43683_1	ADP-ribosylation factor 1	87	gi|524885773|ref|XP_005099490.1|PREDICTED: ADP-ribosylation factor-like protein 1 [Aplysia californica]	XP_005099490	2.17545e-48	95	163.31	87	83
SGPL_contig_44521_1	ADP-ribosylation factor 1	82	gi|946688498|ref|XP_014434826.1|PREDICTED: uncharacterized protein LOC106732794 [Pelodiscus sinensis]	XP_014434826	4.67423e-05	59	50.8322	57	34
SGPL_contig_111538_1	ADP-ribosylation factor 16	109	gi|918325694|gb|KOF91968.1|hypothetical protein OCBIM_22007608mg [Octopus bimaculoides]	KOF91968	1.21604e-34	75	128.642	109	82
SGPL_contig_51284_1	ADP-ribosylation factor 1-like	206	gi|871274647|ref|XP_012945777.1|PREDICTED: putative uncharacterized protein DDB_G0277255 [Aplysia californica]	XP_012945777	2.13426e-84	91	276.174	157	143
SGPL_contig_1695_1	ADP-ribosylation factor 2	181	gi|742113067|ref|XP_010872862.1|PREDICTED: ADP-ribosylation factor 2 [Esox lucius] >gi|929076479|ref|XP_014048560.1| PREDICTED: ADP-ribosylation factor 2 [Salmo salar] >gi|929097380|ref|XP_014059650.1| PREDICTED: ADP-ribosylation factor 2 [Salmo salar] >gi|209155400|gb|ACI33932.1| ADP-ribosylation factor 1 [Salmo salar] >gi|209731086|gb|ACI66412.1| ADP-ribosylation factor 1 [Salmo salar] >gi|2212…	XP_010872862	5.59148e-120	96	349.747	178	172
SGPL_contig_2323_1	ADP-ribosylation factor 2	184	gi|524901237|ref|XP_005107029.1|PREDICTED: ADP-ribosylation factor-like protein 2 [Aplysia californica]	XP_005107029	2.31971e-120	97	350.903	184	179
SGPL_contig_85458_1	ADP-ribosylation factor 2-binding	80	gi|524888979|ref|XP_005101053.1|PREDICTED: ADP-ribosylation factor-like protein 2-binding protein [Aplysia californica]	XP_005101053	1.05516e-30	80	117.857	80	64
SGPL_contig_79532_1	ADP-ribosylation factor 3	118	gi|291231190|ref|XP_002735535.1|PREDICTED: ADP-ribosylation factor-like protein 3-like [Saccoglossus kowalevskii]	XP_002735535	1.50908e-61	84	198.364	127	107
SGPL_contig_811_1	ADP-ribosylation factor 4	179	gi|971416866|ref|XP_015148874.1|PREDICTED: ADP-ribosylation factor 4 [Gallus gallus]	XP_015148874	1.66456e-110	93	325.479	179	168
SGPL_contig_90463_1	ADP-ribosylation factor 4C	94	gi|676428984|ref|XP_009045453.1|hypothetical protein LOTGIDRAFT_203405 [Lottia gigantea] >gi|556115319|gb|ESP03971.1| hypothetical protein LOTGIDRAFT_203405 [Lottia gigantea]	XP_009045453	4.57414e-46	92	157.918	93	86
SGPL_contig_61698_1	ADP-ribosylation factor 5A	142	gi|524865579|ref|XP_005089618.1|PREDICTED: ADP-ribosylation factor-like protein 5B [Aplysia californica] >gi|524865581|ref|XP_005089619.1| PREDICTED: ADP-ribosylation factor-like protein 5B [Aplysia californica]	XP_005089618	2.38911e-91	97	275.018	142	138
SGPL_contig_19057_1	ADP-ribosylation factor 6	175	gi|41053393|ref|NP_956287.1|ADP-ribosylation factor 6a [Danio rerio] >gi|238624190|ref|NP_001154847.1| ADP-ribosylation factor 6 [Danio rerio] >gi|432937097|ref|XP_004082352.1| PREDICTED: ADP-ribosylation factor 6 [Oryzias latipes] >gi|432945375|ref|XP_004083567.1| PREDICTED: ADP-ribosylation factor 6 [Oryzias latipes] >gi|498934369|ref|XP_004540674.1| PREDICTED: ADP-ribosylation factor 6 [Maylan…	NP_956287	1.20008e-122	99	355.91	175	174
SGPL_contig_80238_1	ADP-ribosylation factor 6	171	gi|908443300|ref|XP_013079786.1|PREDICTED: ADP-ribosylation factor 6 [Biomphalaria glabrata]	XP_013079786	1.06044e-115	98	338.191	171	168
SGPL_contig_44529_1	ADP-ribosylation factor 6-interacting 1	214	gi|762158645|ref|XP_011417509.1|PREDICTED: ADP-ribosylation factor-like protein 6-interacting protein 1 [Crassostrea gigas]	XP_011417509	1.71826e-63	72	207.994	188	137
SGPL_contig_61349_1	ADP-ribosylation factor 6-interacting 4	101	gi|908414057|ref|XP_013068203.1|PREDICTED: ADP-ribosylation factor-like protein 6-interacting protein 4 [Biomphalaria glabrata]	XP_013068203	2.3526e-12	86	70.0922	43	37
SGPL_contig_2287_1	ADP-ribosylation factor 8A	84	gi|524872727|ref|XP_005093121.1|PREDICTED: ADP-ribosylation factor-like protein 8A [Aplysia californica]	XP_005093121	7.26734e-50	98	167.162	84	83
SGPL_contig_71943_1	ADP-ribosylation factor 8B-A	48	gi|443687064|gb|ELT90164.1|hypothetical protein CAPTEDRAFT_213461 [Capitella teleta]	ELT90164	3.40583e-24	97	99.3673	48	47
SGPL_contig_97942_1	ADP-ribosylation factor GTPase-activating 1-like	107	gi|762070602|ref|XP_011413651.1|PREDICTED: ADP-ribosylation factor GTPase-activating protein 1-like isoform X1 [Crassostrea gigas] >gi|405952444|gb|EKC20255.1| ADP-ribosylation factor GTPase-activating protein 1 [Crassostrea gigas]	XP_011413651	8.70704e-14	71	77.0258	71	51
SGPL_contig_16480_1	ADP-ribosylation factor GTPase-activating 2-like isoform X2	210	gi|871266285|ref|XP_012944121.1|PREDICTED: ADP-ribosylation factor GTPase-activating protein 2-like isoform X4 [Aplysia californica]	XP_012944121	1.87091e-72	79	239.195	203	162
SGPL_contig_90210_1	ADP-ribosylation factor GTPase-activating 2-like isoform X2	87	gi|762116964|ref|XP_011441327.1|PREDICTED: ADP-ribosylation factor GTPase-activating protein 2-like isoform X2 [Crassostrea gigas]	XP_011441327	2.52229e-27	79	113.62	86	68
SGPL_contig_40415_1	ADP-ribosylation factor GTPase-activating 2-like isoform X4	138	gi|762116968|ref|XP_011441329.1|PREDICTED: ADP-ribosylation factor GTPase-activating protein 2-like isoform X4 [Crassostrea gigas]	XP_011441329	1.05814e-72	89	238.424	138	123
SGPL_contig_67366_1	ADP-ribosylation factor-binding GGA1 isoform X2	79	gi|676428827|ref|XP_009045401.1|hypothetical protein LOTGIDRAFT_230220 [Lottia gigantea] >gi|556115267|gb|ESP03919.1| hypothetical protein LOTGIDRAFT_230220 [Lottia gigantea]	XP_009045401	1.39877e-18	73	89.7373	78	57
SGPL_contig_61997_1	ADP-ribosylation factor-binding GGA1-like	65	gi|908436607|ref|XP_013077768.1|PREDICTED: ADP-ribosylation factor-binding protein GGA3-like [Biomphalaria glabrata]	XP_013077768	2.30483e-23	84	102.449	65	55
SGPL_contig_76990_1	ADP-ribosylation factor-binding GGA3-like isoform X2	132	gi|908436607|ref|XP_013077768.1|PREDICTED: ADP-ribosylation factor-binding protein GGA3-like [Biomphalaria glabrata]	XP_013077768	3.81183e-26	77	113.235	92	71
SGPL_contig_32487_1	ADP-ribosylation factor-related 1	202	gi|908403302|ref|XP_013078472.1|PREDICTED: ADP-ribosylation factor-related protein 1-like [Biomphalaria glabrata] >gi|908403304|ref|XP_013078479.1| PREDICTED: ADP-ribosylation factor-related protein 1-like [Biomphalaria glabrata] >gi|908403306|ref|XP_013078487.1| PREDICTED: ADP-ribosylation factor-related protein 1-like [Biomphalaria glabrata] >gi|908403308|ref|XP_013078495.1| PREDICTED: ADP-ribo…	XP_013078472	2.6392e-108	87	321.627	202	177
SGPL_contig_20232_1	ADP-sugar pyrophosphatase	176	gi|919033985|ref|XP_013400637.1|PREDICTED: ADP-sugar pyrophosphatase-like isoform X2 [Lingula anatina]	XP_013400637	1.57654e-61	74	203.371	175	130
SGPL_contig_95051_1	adrenodoxin	83	gi|443694197|gb|ELT95390.1|hypothetical protein CAPTEDRAFT_226250 [Capitella teleta]	ELT95390	9.57515e-38	86	135.576	83	72
SGPL_contig_61036_1	adrenodoxin mitochondrial	142	gi|524903681|ref|XP_005108035.1|PREDICTED: adrenodoxin-like protein, mitochondrial [Aplysia californica]	XP_005108035	5.29407e-55	75	182.57	147	111
SGPL_contig_651_1	Advillin	759	gi|871222930|ref|XP_012936181.1|PREDICTED: advillin-like [Aplysia californica]	XP_012936181	0	84	1113.98	746	633
SGPL_contig_4833_1	advillin	815	gi|871222930|ref|XP_012936181.1|PREDICTED: advillin-like [Aplysia californica]	XP_012936181	0	82	1174.46	814	669
SGPL_contig_3884_1	AE016764_186Hypothetical protein c3054	216	gi|26109302|gb|AAN81504.1|AE016764_186Hypothetical protein c3054 [Escherichia coli CFT073]	AAN81504	2.23922e-16	51	83.5741	126	65
SGPL_contig_30644_1	AF255485_1cytochrome oxidase partial (mitochondrion)	119	gi|9049831|gb|AAF82502.1|AF255485_1cytochrome oxidase I, partial (mitochondrion) [Echinometra lucunter]	AAF82502	2.76414e-13	61	73.1738	100	61
SGPL_contig_69370_1	AF300460_1reverse transcriptase partial	58	gi|871207422|ref|XP_012938397.1|PREDICTED: uncharacterized protein LOC106011858 [Aplysia californica]	XP_012938397	3.9444e-16	79	82.0333	58	46
SGPL_contig_2014_1	AF355375_1 reverse transcriptase	103	gi|919086855|ref|XP_013380543.1|PREDICTED: uncharacterized protein LOC106151709 [Lingula anatina]	XP_013380543	5.50417e-05	64	50.8322	53	34
SGPL_contig_4686_1	AF355375_1 reverse transcriptase	60	gi|512834897|ref|XP_004913647.1|PREDICTED: uncharacterized protein LOC101731862, partial [Xenopus tropicalis]	XP_004913647	4.17697e-13	69	73.559	59	41
SGPL_contig_12549_1	AF355375_1 reverse transcriptase	134	gi|1005454366|ref|XP_015764338.1|PREDICTED: uncharacterized protein LOC107343284 [Acropora digitifera]	XP_015764338	3.91547e-47	75	164.081	132	99
SGPL_contig_19769_1	AF355375_1 reverse transcriptase	90	gi|14285211|gb|AAK58879.1|AF355375_1putative reverse transcriptase [Takifugu rubripes]	AAK58879	1.39238e-06	52	55.8398	89	47
SGPL_contig_20518_1	AF355375_1 reverse transcriptase	103	gi|999987617|gb|KXJ26730.1|hypothetical protein AC249_AIPGENE9223 [Exaiptasia pallida]	KXJ26730	2.76204e-15	61	79.7221	99	61
SGPL_contig_29717_1	AF355375_1 reverse transcriptase	151	gi|1007770476|ref|XP_015823485.1|PREDICTED: uncharacterized protein LOC107390974 [Nothobranchius furzeri]	XP_015823485	2.73531e-13	62	77.411	79	49
SGPL_contig_47031_1	AF357910_1 microneme partial	120	gi|13625469|gb|AAK35069.1|AF357910_1putative microneme protein Sm70, partial [Sarcocystis muris]	AAK35069	2.42938e-07	53	58.151	93	50
SGPL_contig_37995_1	AF364180_1 cadherin-related	112	gi|325296887|ref|NP_001191667.1|cadherin-related protein [Aplysia californica] >gi|29421608|gb|AAO84370.1|AF364180_1 cadherin-related protein [Aplysia californica]	NP_001191667	0.000201859	49	50.0618	112	55
SGPL_contig_107234_1	AF369891_4endonuclease reverse transcriptase	78	gi|17529698|gb|AAL40415.1|AF369891_4endonuclease/reverse transcriptase [Branchiostoma floridae]	AAL40415	1.81848e-12	62	72.7886	69	43
SGPL_contig_110089_1	AF4 FMR2 family member 1 isoform X2	74	gi|478251444|gb|ENN71909.1|hypothetical protein YQE_11446, partial [Dendroctonus ponderosae]	ENN71909	1.66498e-05	67	48.9062	61	41
SGPL_contig_5120_1	AF4 FMR2 family member 4-like	344	gi|919052085|ref|XP_013408030.1|PREDICTED: uncharacterized protein LOC106172003 [Lingula anatina]	XP_013408030	8.97046e-56	52	196.823	355	187
SGPL_contig_91516_1	AF4 FMR2 family member 4-like	98	gi|871211643|ref|XP_005091332.2|PREDICTED: AF4/FMR2 family member 4-like [Aplysia californica]	XP_005091332	6.75904e-12	65	71.633	82	54
SGPL_contig_8164_1	AF442732_3reverse transcriptase ribonuclease H partial	151	gi|17066696|gb|AAL35360.1|AF442732_3reverse transcriptase/ribonuclease H/putative methyltransferase, partial [Tetraodon nigroviridis]	AAL35360	1.07811e-14	53	81.6481	147	79
SGPL_contig_22017_1	AF442732_3reverse transcriptase ribonuclease H partial	83	gi|1025190321|ref|XP_016423541.1|PREDICTED: uncharacterized protein LOC107752164 [Sinocyclocheilus rhinocerous]	XP_016423541	7.81311e-07	60	54.6842	58	35
SGPL_contig_47453_1	AF442732_3reverse transcriptase ribonuclease H partial	98	gi|17066696|gb|AAL35360.1|AF442732_3reverse transcriptase/ribonuclease H/putative methyltransferase, partial [Tetraodon nigroviridis]	AAL35360	1.71233e-06	60	55.8398	64	39
SGPL_contig_67427_1	AF442732_3reverse transcriptase ribonuclease H partial	99	gi|765142543|ref|XP_011482424.1|PREDICTED: uncharacterized protein LOC105355747 [Oryzias latipes]	XP_011482424	1.25336e-14	61	79.337	85	52
SGPL_contig_91846_1	AF484079_1voltage-dependent L-type calcium channel alpha-1 subunit isoform a	143	gi|52424054|gb|AAO83838.2|AF484079_1voltage-dependent L-type calcium channel alpha-1 subunit isoform a [Lymnaea stagnalis]	AAO83838	2.04606e-12	53	75.0998	145	77
SGPL_contig_110977_1	AF484079_1voltage-dependent L-type calcium channel alpha-1 subunit isoform a	136	gi|52424054|gb|AAO83838.2|AF484079_1voltage-dependent L-type calcium channel alpha-1 subunit isoform a [Lymnaea stagnalis]	AAO83838	1.18988e-15	55	84.3445	140	77
SGPL_contig_67701_1	AF484095_1munc18-1-interacting 1	71	gi|871247931|ref|XP_012940758.1|PREDICTED: protein lin-10-like [Aplysia californica]	XP_012940758	2.57672e-39	94	143.665	71	67
SGPL_contig_110195_1	afadin- and alpha-actinin-binding B-like	78	gi|919067352|ref|XP_013415215.1|PREDICTED: afadin- and alpha-actinin-binding protein B-like [Lingula anatina]	XP_013415215	0.000916932	75	46.9802	57	43
SGPL_contig_70222_1	afadin isoform X9	199	gi|871232668|ref|XP_012937979.1|PREDICTED: afadin-like [Aplysia californica]	XP_012937979	1.4503e-51	65	191.43	208	137
SGPL_contig_33197_1	afadin- partial	415	gi|871232668|ref|XP_012937979.1|PREDICTED: afadin-like [Aplysia californica]	XP_012937979	4.43789e-08	55	66.2402	142	79
SGPL_contig_52787_1	afadin- partial	293	gi|908406487|ref|XP_013093185.1|PREDICTED: afadin-like, partial [Biomphalaria glabrata]	XP_013093185	5.49321e-08	55	64.3142	162	90
SGPL_contig_61793_1	afadin- partial	181	gi|918290001|gb|KOF68716.1|hypothetical protein OCBIM_22006636mg [Octopus bimaculoides]	KOF68716	4.53076e-47	90	177.178	110	99
SGPL_contig_61822_1	afadin- partial	110	gi|908406487|ref|XP_013093185.1|PREDICTED: afadin-like, partial [Biomphalaria glabrata]	XP_013093185	0.000806687	54	48.1358	92	50
SGPL_contig_101726_1	afadin- partial	133	gi|919057525|ref|XP_013410609.1|PREDICTED: afadin-like isoform X3 [Lingula anatina]	XP_013410609	4.15998e-38	83	149.443	114	95
SGPL_contig_94771_1	afadin- partial	86	gi|908406487|ref|XP_013093185.1|PREDICTED: afadin-like, partial [Biomphalaria glabrata]	XP_013093185	3.55801e-30	86	124.405	79	68
SGPL_contig_95539_1	afadin- partial	80	gi|908406487|ref|XP_013093185.1|PREDICTED: afadin-like, partial [Biomphalaria glabrata]	XP_013093185	3.04307e-31	83	127.102	79	66
SGPL_contig_8909_1	afadin-like isoform X2	185	gi|908406487|ref|XP_013093185.1|PREDICTED: afadin-like, partial [Biomphalaria glabrata]	XP_013093185	1.69779e-70	75	244.973	194	147
SGPL_contig_46974_1	afadin-like isoform X2	148	gi|908406487|ref|XP_013093185.1|PREDICTED: afadin-like, partial [Biomphalaria glabrata]	XP_013093185	2.53565e-16	82	87.0409	85	70
SGPL_contig_49669_1	afadin-like isoform X2	205	gi|908406487|ref|XP_013093185.1|PREDICTED: afadin-like, partial [Biomphalaria glabrata]	XP_013093185	3.62237e-97	80	322.013	215	173
SGPL_contig_71041_1	afadin-like isoform X3	179	gi|871232668|ref|XP_012937979.1|PREDICTED: afadin-like [Aplysia californica]	XP_012937979	5.01851e-69	84	240.736	151	128
SGPL_contig_21186_1	AFG3 2	210	gi|961121850|ref|XP_014782785.1|PREDICTED: AFG3-like protein 2 isoform X2 [Octopus bimaculoides] >gi|961121853|ref|XP_014782786.1| PREDICTED: AFG3-like protein 2 isoform X2 [Octopus bimaculoides]	XP_014782785	2.22663e-78	79	261.536	211	168
SGPL_contig_38042_1	AFG3 2	135	gi|676478714|ref|XP_009061516.1|hypothetical protein LOTGIDRAFT_127065 [Lottia gigantea] >gi|556099264|gb|ESO87916.1| hypothetical protein LOTGIDRAFT_127065 [Lottia gigantea]	XP_009061516	4.08225e-64	93	217.624	122	114
SGPL_contig_46751_1	AFG3 2	345	gi|1022775858|gb|KZS19665.1|AFG3 2-like protein [Daphnia magna]	KZS19665	0	95	653.67	345	329
SGPL_contig_14378_1	aftiphilin isoform X1	445	gi|524876921|ref|XP_005095169.1|PREDICTED: aftiphilin-like isoform X4 [Aplysia californica]	XP_005095169	1.19578e-81	59	282.722	384	229
SGPL_contig_22530_1	AGAP011689	69	gi|908405134|ref|XP_013086974.1|PREDICTED: protein FAM73B-like [Biomphalaria glabrata]	XP_013086974	1.15819e-11	76	69.3218	59	45
SGPL_contig_111862_1	AGAP011689	70	gi|871252890|ref|XP_005104976.2|PREDICTED: protein FAM73B-like [Aplysia californica]	XP_005104976	2.16138e-22	79	99.7525	67	53
SGPL_contig_42171_1	agglutinin 5 isoform X2	93	gi|676482968|ref|XP_009062872.1|hypothetical protein LOTGIDRAFT_94313, partial [Lottia gigantea] >gi|556097676|gb|ESO86328.1| hypothetical protein LOTGIDRAFT_94313, partial [Lottia gigantea]	XP_009062872	1.1189e-15	78	79.7221	57	45
SGPL_contig_6020_1	Aggrecan core	127	gi|999969236|gb|KXJ08410.1|Aggrecan core protein [Exaiptasia pallida]	KXJ08410	4.14017e-06	50	55.4546	119	60
SGPL_contig_3665_1	agmatinase	110	gi|405962076|gb|EKC27784.1|Agmatinase, mitochondrial [Crassostrea gigas]	EKC27784	1.46808e-30	76	122.094	91	70
SGPL_contig_6737_1	agmatinase	60	gi|260796865|ref|XP_002593425.1|hypothetical protein BRAFLDRAFT_206818 [Branchiostoma floridae] >gi|229278649|gb|EEN49436.1| hypothetical protein BRAFLDRAFT_206818, partial [Branchiostoma floridae]	XP_002593425	6.16775e-22	89	95.1301	55	49
SGPL_contig_57694_1	agrin- partial	111	gi|871227132|ref|XP_012936934.1|PREDICTED: agrin-like [Aplysia californica]	XP_012936934	1.38185e-37	73	143.28	111	82
SGPL_contig_113014_1	agrin- partial	88	gi|871227132|ref|XP_012936934.1|PREDICTED: agrin-like [Aplysia californica]	XP_012936934	2.42096e-38	88	144.05	88	78
SGPL_contig_67421_1	agrin-like isoform X1	184	gi|676470113|ref|XP_009058749.1|hypothetical protein LOTGIDRAFT_71215, partial [Lottia gigantea] >gi|556101816|gb|ESO90468.1| hypothetical protein LOTGIDRAFT_71215, partial [Lottia gigantea]	XP_009058749	1.80411e-48	69	179.489	184	128
SGPL_contig_74884_1	agrin-like isoform X2	98	gi|871227132|ref|XP_012936934.1|PREDICTED: agrin-like [Aplysia californica]	XP_012936934	4.81744e-30	71	121.324	104	74
SGPL_contig_108272_1	agrin-like isoform X2	163	gi|908458968|ref|XP_013084749.1|PREDICTED: agrin-like isoform X4 [Biomphalaria glabrata]	XP_013084749	2.92557e-63	77	222.246	162	126
SGPL_contig_98291_1	agrin-like isoform X4	90	gi|908458968|ref|XP_013084749.1|PREDICTED: agrin-like isoform X4 [Biomphalaria glabrata]	XP_013084749	1.24478e-12	60	73.559	85	51
SGPL_contig_91364_1	A-kinase anchor 13-like	75	gi|908471302|ref|XP_013088625.1|PREDICTED: A-kinase anchor protein 13-like [Biomphalaria glabrata]	XP_013088625	3.36721e-17	68	82.8037	74	51
SGPL_contig_106914_1	A-kinase anchor 13-like	75	gi|908471302|ref|XP_013088625.1|PREDICTED: A-kinase anchor protein 13-like [Biomphalaria glabrata]	XP_013088625	1.27803e-09	77	61.6178	48	37
SGPL_contig_74894_1	A-kinase anchor 13-like isoform X12	106	gi|871211012|ref|XP_005091096.2|PREDICTED: uncharacterized protein LOC101851784 [Aplysia californica]	XP_005091096	5.70238e-23	70	104.76	109	77
SGPL_contig_70688_1	A-kinase anchor 13-like isoform X6	350	gi|908465059|ref|XP_013086635.1|PREDICTED: rho guanine nucleotide exchange factor 18-like [Biomphalaria glabrata]	XP_013086635	6.8221e-106	71	347.051	309	222
SGPL_contig_21920_1	A-kinase anchor 14-like	201	gi|762075704|ref|XP_011443673.1|PREDICTED: A-kinase anchor protein 14-like [Crassostrea gigas] >gi|762075706|ref|XP_011443684.1| PREDICTED: A-kinase anchor protein 14-like [Crassostrea gigas] >gi|405958525|gb|EKC24647.1| A-kinase anchor protein 14 [Crassostrea gigas]	XP_011443673	8.74404e-92	80	279.256	203	163
SGPL_contig_74141_1	A-kinase anchor 17A-like	87	gi|676434066|ref|XP_009047105.1|hypothetical protein LOTGIDRAFT_111325 [Lottia gigantea] >gi|556113295|gb|ESP01947.1| hypothetical protein LOTGIDRAFT_111325 [Lottia gigantea]	XP_009047105	1.02386e-25	77	108.227	87	67
SGPL_contig_17622_1	A-kinase anchor 7 isoform gamma isoform X1	100	gi|260799324|ref|XP_002594647.1|hypothetical protein BRAFLDRAFT_131751 [Branchiostoma floridae] >gi|229279882|gb|EEN50658.1| hypothetical protein BRAFLDRAFT_131751 [Branchiostoma floridae]	XP_002594647	2.03387e-15	68	82.0333	88	60
SGPL_contig_2558_1	A-kinase anchor 9-like	1901	gi|908409825|ref|XP_013065955.1|PREDICTED: A-kinase anchor protein 9-like [Biomphalaria glabrata]	XP_013065955	3.58064e-108	46	397.127	2024	943
SGPL_contig_14974_1	A-kinase anchor 9-like	294	gi|871216629|ref|XP_005093244.2|PREDICTED: A-kinase anchor protein 9-like [Aplysia californica]	XP_005093244	3.27745e-71	64	252.677	316	203
SGPL_contig_14975_1	A-kinase anchor 9-like	106	gi|871216629|ref|XP_005093244.2|PREDICTED: A-kinase anchor protein 9-like [Aplysia californica]	XP_005093244	2.8398e-06	57	55.8398	105	60
SGPL_contig_17323_1	A-kinase anchor 9-like	258	gi|919071213|ref|XP_013416995.1|PREDICTED: A-kinase anchor protein 9-like [Lingula anatina]	XP_013416995	1.52259e-49	56	187.578	266	150
SGPL_contig_18241_1	A-kinase anchor 9-like	1051	gi|871216629|ref|XP_005093244.2|PREDICTED: A-kinase anchor protein 9-like [Aplysia californica]	XP_005093244	6.89231e-37	54	162.925	398	217
SGPL_contig_53172_1	A-kinase anchor 9-like	200	gi|871216629|ref|XP_005093244.2|PREDICTED: A-kinase anchor protein 9-like [Aplysia californica]	XP_005093244	3.80784e-33	66	138.272	199	133
SGPL_contig_71441_1	A-kinase anchor 9-like	205	gi|871216629|ref|XP_005093244.2|PREDICTED: A-kinase anchor protein 9-like [Aplysia californica]	XP_005093244	5.97138e-44	74	169.859	197	147
SGPL_contig_108052_1	A-kinase anchor mitochondrial	99	gi|676243900|gb|KFO07772.1|hypothetical protein N312_12392, partial [Balearica regulorum gibbericeps]	KFO07772	0.000698046	52	47.7506	97	51
SGPL_contig_112834_1	A-kinase anchor mitochondrial-like	98	gi|908414076|ref|XP_013068214.1|PREDICTED: A-kinase anchor protein 10, mitochondrial-like isoform X1 [Biomphalaria glabrata]	XP_013068214	9.72638e-40	83	149.828	102	85
SGPL_contig_79599_1	A-kinase anchor mitochondrial-like isoform X1	126	gi|871216042|ref|XP_005093022.2|PREDICTED: A-kinase anchor protein 1, mitochondrial-like isoform X2 [Aplysia californica]	XP_005093022	5.02633e-38	74	147.517	130	97
SGPL_contig_93574_1	A-kinase anchor mitochondrial-like isoform X2	68	gi|871216042|ref|XP_005093022.2|PREDICTED: A-kinase anchor protein 1, mitochondrial-like isoform X2 [Aplysia californica]	XP_005093022	4.05054e-23	83	102.449	66	55
SGPL_contig_7357_1	akirin-2-like	195	gi|595469880|gb|AHM27301.1|akirin 2 [Haliotis diversicolor]	AHM27301	5.59226e-66	73	213.001	198	145
SGPL_contig_59208_1	AKT-interacting isoform X1	250	gi|524897823|ref|XP_005105368.1|PREDICTED: AKT-interacting protein-like isoform X2 [Aplysia californica]	XP_005105368	4.20542e-108	81	326.635	227	186
SGPL_contig_35970_1	alanine aminotransferase 1	94	gi|908450752|ref|XP_013082216.1|PREDICTED: alanine aminotransferase 2-like [Biomphalaria glabrata]	XP_013082216	6.27986e-41	82	151.369	94	78
SGPL_contig_43188_1	alanine aminotransferase 1-like	251	gi|524907491|ref|XP_005108862.1|PREDICTED: alanine aminotransferase 2-like [Aplysia californica] >gi|524907493|ref|XP_005108863.1| PREDICTED: alanine aminotransferase 2-like [Aplysia californica]	XP_005108862	3.22728e-138	87	410.223	251	220
SGPL_contig_37507_1	Alanine aminotransferase 2	110	gi|676472301|ref|XP_009059448.1|hypothetical protein LOTGIDRAFT_192553, partial [Lottia gigantea] >gi|556101328|gb|ESO89980.1| hypothetical protein LOTGIDRAFT_192553, partial [Lottia gigantea]	XP_009059448	1.24428e-43	84	159.458	108	91
SGPL_contig_7619_1	alanine aminotransferase 2-like	506	gi|676446573|ref|XP_009051124.1|hypothetical protein LOTGIDRAFT_114341 [Lottia gigantea] >gi|556109788|gb|ESO98440.1| hypothetical protein LOTGIDRAFT_114341 [Lottia gigantea]	XP_009051124	0	90	816.609	478	431
SGPL_contig_102566_1	alanine racemase	96	gi|871224031|ref|XP_012936386.1|PREDICTED: alanine racemase, catabolic-like [Aplysia californica]	XP_012936386	1.79758e-30	74	122.094	94	70
SGPL_contig_92567_1	alanine--glyoxylate aminotransferase 2-like	95	gi|908400586|ref|XP_013066366.1|PREDICTED: ethanolamine-phosphate phospho-lyase-like [Biomphalaria glabrata] >gi|908400588|ref|XP_013066373.1| PREDICTED: ethanolamine-phosphate phospho-lyase-like [Biomphalaria glabrata]	XP_013066366	1.70865e-50	88	176.407	95	84
SGPL_contig_106468_1	alanine--glyoxylate aminotransferase 2-like	63	gi|871277632|ref|XP_005113233.2|PREDICTED: 5-phosphohydroxy-L-lysine phospho-lyase-like [Aplysia californica]	XP_005113233	8.04764e-16	68	80.8777	63	43
SGPL_contig_29670_1	alanine--glyoxylate aminotransferase mitochondrial-like	66	gi|908420409|ref|XP_013071542.1|PREDICTED: alanine--glyoxylate aminotransferase 2, mitochondrial-like, partial [Biomphalaria glabrata]	XP_013071542	2.68535e-32	87	124.79	66	58
SGPL_contig_94394_1	alanine--glyoxylate aminotransferase mitochondrial-like	129	gi|524873538|ref|XP_005093514.1|PREDICTED: alanine--glyoxylate aminotransferase 2, mitochondrial-like [Aplysia californica]	XP_005093514	8.60014e-62	89	208.764	129	116
SGPL_contig_17356_1	alanine--tRNA cytoplasmic	968	gi|676493484|ref|XP_009066253.1|hypothetical protein LOTGIDRAFT_197664 [Lottia gigantea] >gi|556094418|gb|ESO83071.1| hypothetical protein LOTGIDRAFT_197664 [Lottia gigantea]	XP_009066253	0	85	1512.28	963	819
SGPL_contig_37735_1	alanine--tRNA cytoplasmic-like	86	gi|919077489|ref|XP_013419865.1|PREDICTED: alanine--tRNA ligase, cytoplasmic-like [Lingula anatina]	XP_013419865	9.0965e-11	62	67.781	82	51
SGPL_contig_81083_1	alanine--tRNA ligase	243	gi|908507408|ref|XP_013064489.1|PREDICTED: alanine--tRNA ligase, cytoplasmic-like isoform X3 [Biomphalaria glabrata]	XP_013064489	9.56779e-49	65	182.185	213	139
SGPL_contig_14711_1	alanyl-tRNA editing Aarsd1	381	gi|762123742|ref|XP_011444862.1|PREDICTED: alanyl-tRNA editing protein Aarsd1-like [Crassostrea gigas]	XP_011444862	3.95559e-163	76	476.863	382	294
SGPL_contig_101465_1	alanyl-tRNA synthetase	109	gi|443715688|gb|ELU07551.1|hypothetical protein CAPTEDRAFT_94502 [Capitella teleta]	ELU07551	7.54833e-30	83	123.25	78	65
SGPL_contig_6616_1	Alcohol dehydrogenase class-3	379	gi|676474318|ref|XP_009060108.1|hypothetical protein LOTGIDRAFT_228995 [Lottia gigantea] >gi|556100413|gb|ESO89065.1| hypothetical protein LOTGIDRAFT_228995 [Lottia gigantea]	XP_009060108	0	89	643.654	375	337
SGPL_contig_4033_1	aldehyde dehydrogenase	42	gi|916568828|ref|WP_051175919.1|hypothetical protein [Proteus mirabilis]	WP_051175919	1.77158e-13	92	68.1662	42	39
SGPL_contig_11400_1	aldehyde dehydrogenase	124	gi|46249667|gb|AAH68965.1|LOC414586 protein, partial [Xenopus laevis]	AAH68965	5.78052e-37	74	144.436	113	84
SGPL_contig_80977_1	aldehyde dehydrogenase	127	gi|908425632|ref|XP_013073942.1|PREDICTED: aldehyde dehydrogenase family 16 member A1-like [Biomphalaria glabrata]	XP_013073942	7.75165e-34	69	135.576	126	87
SGPL_contig_82681_1	Aldehyde Dehydrogenase	116	gi|676461677|ref|XP_009056020.1|hypothetical protein LOTGIDRAFT_216152 [Lottia gigantea] >gi|556104671|gb|ESO93323.1| hypothetical protein LOTGIDRAFT_216152 [Lottia gigantea]	XP_009056020	1.31767e-31	74	128.642	116	86
SGPL_contig_66361_1	aldehyde dehydrogenase family 16 member A1-like	227	gi|919102940|ref|XP_013387843.1|PREDICTED: aldehyde dehydrogenase family 16 member A1-like [Lingula anatina]	XP_013387843	4.82889e-103	77	315.079	227	176
SGPL_contig_113018_1	aldehyde dehydrogenase family 16 member A1-like	74	gi|591360117|ref|XP_007054982.1|PREDICTED: aldehyde dehydrogenase family 16 member A1-like, partial [Chelonia mydas]	XP_007054982	9.85847e-20	77	90.5077	68	53
SGPL_contig_13213_1	Aldehyde mitochondrial	519	gi|762077372|ref|XP_011450475.1|PREDICTED: aldehyde dehydrogenase, mitochondrial-like [Crassostrea gigas] >gi|405965075|gb|EKC30500.1| Aldehyde dehydrogenase, mitochondrial [Crassostrea gigas]	XP_011450475	0	85	804.668	516	442
SGPL_contig_62068_1	aldo keto reductase	148	gi|676427607|ref|XP_009045002.1|hypothetical protein LOTGIDRAFT_237410 [Lottia gigantea] >gi|556115653|gb|ESP04305.1| hypothetical protein LOTGIDRAFT_237410 [Lottia gigantea]	XP_009045002	4.30282e-63	78	208.379	148	116
SGPL_contig_86196_1	aldo keto reductase	193	gi|524881606|ref|XP_005097453.1|PREDICTED: uncharacterized oxidoreductase At1g06690, chloroplastic-like [Aplysia californica]	XP_005097453	4.38754e-99	84	302.753	192	163
SGPL_contig_19576_1	aldo-keto reductase family 1 member B10-like	317	gi|676439638|ref|XP_009048917.1|hypothetical protein LOTGIDRAFT_207783 [Lottia gigantea] >gi|556111744|gb|ESP00396.1| hypothetical protein LOTGIDRAFT_207783 [Lottia gigantea]	XP_009048917	5.30372e-108	69	330.102	317	221
SGPL_contig_24317_1	aldose 1-epimerase-like	347	gi|524864626|ref|XP_005089148.1|PREDICTED: aldose 1-epimerase-like [Aplysia californica]	XP_005089148	2.79695e-142	75	419.468	345	260
SGPL_contig_55502_1	aldose reductase	62	gi|524882717|ref|XP_005097997.1|PREDICTED: prostaglandin-E(2) 9-reductase-like [Aplysia californica]	XP_005097997	5.87573e-22	82	95.9005	62	51
SGPL_contig_25178_1	aldose reductase-like	111	gi|908498244|ref|XP_013061268.1|PREDICTED: aldose reductase-like [Biomphalaria glabrata]	XP_013061268	2.62982e-36	70	135.576	111	78
SGPL_contig_64385_1	aldose reductase-like	206	gi|676495415|ref|XP_009066884.1|hypothetical protein LOTGIDRAFT_207435 [Lottia gigantea] >gi|556093724|gb|ESO82377.1| hypothetical protein LOTGIDRAFT_207435 [Lottia gigantea]	XP_009066884	5.04431e-79	74	251.521	201	149
SGPL_contig_9246_1	aldose reductase-related 2-like	319	gi|906458352|gb|KNC21576.1|hypothetical protein FF38_05882 [Lucilia cuprina]	KNC21576	7.474e-97	63	301.982	311	196
SGPL_contig_98006_1	alkaline ceramidase 3-like	85	gi|908470237|ref|XP_013088288.1|PREDICTED: alkaline ceramidase 3-like [Biomphalaria glabrata]	XP_013088288	4.7225e-18	65	85.8853	67	44
SGPL_contig_32783_1	alkaline phosphatase	123	gi|405967783|gb|EKC32912.1|Alkaline phosphatase, tissue-nonspecific isozyme [Crassostrea gigas]	EKC32912	1.54148e-35	73	138.272	124	91
SGPL_contig_82297_1	alkaline phosphatase	116	gi|871223687|ref|XP_012936330.1|PREDICTED: mesenchyme-specific cell surface glycoprotein-like [Aplysia californica]	XP_012936330	2.22197e-19	64	92.4337	113	73
SGPL_contig_92487_1	Alkaline phosphatase 4	104	gi|919048583|ref|XP_013407398.1|PREDICTED: alkaline phosphatase-like [Lingula anatina]	XP_013407398	5.83315e-24	64	105.145	96	62
SGPL_contig_85621_1	alkaline phosphatase-like	182	gi|762150610|ref|XP_011413264.1|PREDICTED: alkaline phosphatase, tissue-nonspecific isozyme-like [Crassostrea gigas] >gi|405950258|gb|EKC18257.1| Alkaline phosphatase, tissue-nonspecific isozyme [Crassostrea gigas]	XP_011413264	5.1954e-58	68	201.06	182	124
SGPL_contig_1404_1	Alkaline tissue-nonspecific isozyme	487	gi|676491594|ref|XP_009065646.1|hypothetical protein LOTGIDRAFT_236474 [Lottia gigantea] >gi|556094962|gb|ESO83615.1| hypothetical protein LOTGIDRAFT_236474 [Lottia gigantea]	XP_009065646	0	68	533.487	490	338
SGPL_contig_52891_1	alkaline tissue-nonspecific isozyme isoform X1	248	gi|74096159|ref|NP_001027596.1|endoderm-specific alkaline phosphatase precursor [Ciona intestinalis] >gi|7106475|dbj|BAA92181.1| endoderm-specific alkaline phosphatase [Ciona intestinalis]	NP_001027596	3.94681e-49	69	181.415	162	113
SGPL_contig_71568_1	Allantoate permease	103	gi|425767015|gb|EKV05601.1|Allantoate permease [Penicillium digitatum PHI26]	EKV05601	4.97357e-05	52	51.2174	106	56
SGPL_contig_48836_1	allene oxide synthase-lipoxygenase -like	361	gi|676459489|ref|XP_009055317.1|hypothetical protein LOTGIDRAFT_209217 [Lottia gigantea] >gi|556105030|gb|ESO93682.1| hypothetical protein LOTGIDRAFT_209217 [Lottia gigantea]	XP_009055317	8.78814e-162	78	481.485	357	280
SGPL_contig_61218_1	allene oxide synthase-lipoxygenase -like	151	gi|871224593|ref|XP_005095778.2|PREDICTED: allene oxide synthase-lipoxygenase protein-like [Aplysia californica]	XP_005095778	5.81517e-66	78	224.172	151	119
SGPL_contig_65076_1	allene oxide synthase-lipoxygenase -like	82	gi|871224593|ref|XP_005095778.2|PREDICTED: allene oxide synthase-lipoxygenase protein-like [Aplysia californica]	XP_005095778	2.50144e-20	71	94.7449	80	57
SGPL_contig_78857_1	allene oxide synthase-lipoxygenase -like	289	gi|871224593|ref|XP_005095778.2|PREDICTED: allene oxide synthase-lipoxygenase protein-like [Aplysia californica]	XP_005095778	1.73225e-135	82	411.379	290	240
SGPL_contig_83183_1	allene oxide synthase-lipoxygenase -like	220	gi|908464576|ref|XP_013086500.1|PREDICTED: allene oxide synthase-lipoxygenase protein-like [Biomphalaria glabrata]	XP_013086500	4.97276e-101	78	311.997	217	170
SGPL_contig_94219_1	allene oxide synthase-lipoxygenase -like	130	gi|676459489|ref|XP_009055317.1|hypothetical protein LOTGIDRAFT_209217 [Lottia gigantea] >gi|556105030|gb|ESO93682.1| hypothetical protein LOTGIDRAFT_209217 [Lottia gigantea]	XP_009055317	1.83443e-33	68	133.65	122	84
SGPL_contig_5121_1	allograft inflammatory factor 1	149	gi|871270755|ref|XP_005111045.2|PREDICTED: allograft inflammatory factor 1-like [Aplysia californica]	XP_005111045	1.94887e-66	79	211.075	149	119
SGPL_contig_81064_1	all-trans retinoic acid-induced differentiation factor isoform X2	146	gi|667306001|ref|XP_008582874.1|PREDICTED: all-trans retinoic acid-induced differentiation factor isoform X2 [Galeopterus variegatus]	XP_008582874	2.57792e-22	59	98.2117	118	70
SGPL_contig_16780_1	all-trans-retinol 13,14-reductase	300	gi|524864685|ref|XP_005089177.1|PREDICTED: putative all-trans-retinol 13,14-reductase [Aplysia californica]	XP_005089177	2.52806e-119	73	369.007	298	218
SGPL_contig_67910_1	all-trans-retinol 13,14-reductase	76	gi|524864685|ref|XP_005089177.1|PREDICTED: putative all-trans-retinol 13,14-reductase [Aplysia californica]	XP_005089177	3.18997e-16	71	82.8037	76	54
SGPL_contig_67918_1	alpha- and gamma-adaptin-binding p34	61	gi|919018307|ref|XP_013393387.1|PREDICTED: alpha- and gamma-adaptin-binding protein p34-like [Lingula anatina]	XP_013393387	1.62051e-16	87	81.2629	54	47
SGPL_contig_102685_1	Alpha- and gamma-adaptin-binding partial	241	gi|919018307|ref|XP_013393387.1|PREDICTED: alpha- and gamma-adaptin-binding protein p34-like [Lingula anatina]	XP_013393387	3.442e-57	58	197.978	255	150
SGPL_contig_73119_1	alpha beta hydrolase	82	gi|676429654|ref|XP_009045671.1|hypothetical protein LOTGIDRAFT_224222 [Lottia gigantea] >gi|556114931|gb|ESP03583.1| hypothetical protein LOTGIDRAFT_224222 [Lottia gigantea]	XP_009045671	1.25167e-24	75	104.375	82	62
SGPL_contig_106670_1	alpha beta hydrolase domain-containing 13 isoform X1	75	gi|908476391|ref|XP_013090389.1|PREDICTED: alpha/beta hydrolase domain-containing protein 13-like [Biomphalaria glabrata]	XP_013090389	2.69933e-26	80	108.997	75	60
SGPL_contig_54174_1	alpha beta hydrolase domain-containing 14B-like	131	gi|449274934|gb|EMC83961.1|Abhydrolase domain-containing protein 14B, partial [Columba livia]	EMC83961	2.05062e-33	67	126.331	137	93
SGPL_contig_55778_1	alpha beta hydrolase domain-containing 14B-like	228	gi|908425391|ref|XP_013073852.1|PREDICTED: alpha/beta hydrolase domain-containing protein 14B-like [Biomphalaria glabrata] >gi|908425393|ref|XP_013073853.1| PREDICTED: alpha/beta hydrolase domain-containing protein 14B-like [Biomphalaria glabrata] >gi|908425397|ref|XP_013073854.1| PREDICTED: alpha/beta hydrolase domain-containing protein 14B-like [Biomphalaria glabrata]	XP_013073852	8.96702e-46	62	164.851	231	145
SGPL_contig_82684_1	Alpha catalytic domain containing	233	gi|167515550|ref|XP_001742116.1|hypothetical protein [Monosiga brevicollis MX1] >gi|163778740|gb|EDQ92354.1| predicted protein [Monosiga brevicollis MX1]	XP_001742116	2.38954e-75	67	248.054	230	156
SGPL_contig_76015_1	alpha- kinase 1	233	gi|676494770|ref|XP_009066671.1|hypothetical protein LOTGIDRAFT_184684 [Lottia gigantea] >gi|556094228|gb|ESO82881.1| hypothetical protein LOTGIDRAFT_184684 [Lottia gigantea]	XP_009066671	1.11512e-65	75	214.542	171	129
SGPL_contig_12945_1	alpha- kinase 1- partial	76	gi|443689043|gb|ELT91547.1|hypothetical protein CAPTEDRAFT_199579 [Capitella teleta]	ELT91547	8.4406e-06	56	52.373	64	36
SGPL_contig_44148_1	alpha- kinase 1-like	119	gi|871273746|ref|XP_012945603.1|PREDICTED: uncharacterized protein LOC101861480 isoform X2 [Aplysia californica]	XP_012945603	1.10814e-15	65	81.2629	78	51
SGPL_contig_54010_1	alpha- kinase 1-like	78	gi|676429522|ref|XP_009045627.1|hypothetical protein LOTGIDRAFT_171182 [Lottia gigantea] >gi|556115001|gb|ESP03653.1| hypothetical protein LOTGIDRAFT_171182 [Lottia gigantea]	XP_009045627	1.60351e-06	52	55.0694	78	41
SGPL_contig_61772_1	alpha- kinase 1-like	196	gi|871273743|ref|XP_005112011.2|PREDICTED: uncharacterized protein LOC101861480 isoform X1 [Aplysia californica]	XP_005112011	2.25616e-61	74	206.838	190	142
SGPL_contig_74801_1	alpha- kinase 1-like	154	gi|871213900|ref|XP_012947014.1|PREDICTED: alpha-protein kinase 1-like [Aplysia californica]	XP_012947014	5.01796e-06	47	55.8398	172	82
SGPL_contig_98088_1	alpha- kinase 1-like	81	gi|871213900|ref|XP_012947014.1|PREDICTED: alpha-protein kinase 1-like [Aplysia californica]	XP_012947014	3.92791e-08	73	60.077	79	58
SGPL_contig_2053_1	alpha- kinase vwkA-like	180	gi|524868950|ref|XP_005091273.1|PREDICTED: uncharacterized protein LOC101849348 [Aplysia californica] >gi|524868952|ref|XP_005091274.1| PREDICTED: uncharacterized protein LOC101849348 [Aplysia californica] >gi|524868954|ref|XP_005091275.1| PREDICTED: uncharacterized protein LOC101849348 [Aplysia californica] >gi|524868956|ref|XP_005091276.1| PREDICTED: uncharacterized protein LOC101849348 [Aplysi…	XP_005091273	5.80665e-70	76	227.254	173	133
SGPL_contig_42250_1	alpha- kinase vwkA-like	111	gi|524868950|ref|XP_005091273.1|PREDICTED: uncharacterized protein LOC101849348 [Aplysia californica] >gi|524868952|ref|XP_005091274.1| PREDICTED: uncharacterized protein LOC101849348 [Aplysia californica] >gi|524868954|ref|XP_005091275.1| PREDICTED: uncharacterized protein LOC101849348 [Aplysia californica] >gi|524868956|ref|XP_005091276.1| PREDICTED: uncharacterized protein LOC101849348 [Aplysi…	XP_005091273	3.53283e-09	64	62.7734	48	31
SGPL_contig_44142_1	alpha- partial	60	gi|908409337|ref|XP_013065693.1|PREDICTED: AP-2 complex subunit alpha-2-like [Biomphalaria glabrata]	XP_013065693	2.43076e-26	96	111.309	60	58
SGPL_contig_108683_1	alpha- partial	108	gi|871232157|ref|XP_012937886.1|PREDICTED: spectrin alpha chain, non-erythrocytic 1-like, partial [Aplysia californica]	XP_012937886	5.44843e-57	90	196.052	108	98
SGPL_contig_63320_1	alpha- sarcomeric	150	gi|524880190|ref|XP_005096762.1|PREDICTED: alpha-actinin, sarcomeric [Aplysia californica]	XP_005096762	1.81885e-92	96	297.745	150	144
SGPL_contig_1102_1	alpha- sarcomeric isoform X1	889	gi|908415937|ref|XP_013069208.1|PREDICTED: alpha-actinin, sarcomeric-like isoform X1 [Biomphalaria glabrata]	XP_013069208	0	96	1713.74	888	857
SGPL_contig_78617_1	alpha- sarcomeric isoform X1	84	gi|662193004|ref|XP_008469384.1|PREDICTED: alpha-actinin, sarcomeric-like [Diaphorina citri]	XP_008469384	1.65854e-51	98	174.481	84	83
SGPL_contig_44571_1	alpha- sarcomeric-like isoform X1	87	gi|918306464|gb|KOF78510.1|hypothetical protein OCBIM_22030693mg [Octopus bimaculoides]	KOF78510	7.93484e-51	97	180.259	87	85
SGPL_contig_44572_1	alpha- sarcomeric-like isoform X1	115	gi|23394914|gb|AAN31639.1|AF484962_1alpha-actinin [Biomphalaria glabrata]	AAN31639	3.10828e-62	96	213.772	115	111
SGPL_contig_63809_1	alpha- sarcomeric-like isoform X1	117	gi|524880190|ref|XP_005096762.1|PREDICTED: alpha-actinin, sarcomeric [Aplysia californica]	XP_005096762	1.23236e-68	98	232.261	117	115
SGPL_contig_15652_1	alpha-(1,3)-fucosyltransferase C-like	448	gi|871227772|ref|XP_012937061.1|PREDICTED: alpha-(1,3)-fucosyltransferase C-like [Aplysia californica]	XP_012937061	1.74237e-78	57	262.307	365	210
SGPL_contig_16910_1	alpha-(1,3)-fucosyltransferase C-like	87	gi|321467579|gb|EFX78568.1|hypothetical protein DAPPUDRAFT_25935, partial [Daphnia pulex]	EFX78568	2.16028e-06	56	53.9138	75	42
SGPL_contig_104672_1	alpha-(1,3)-fucosyltransferase C-like	90	gi|195393120|ref|XP_002055202.1|uncharacterized protein Dvir_GJ18920 [Drosophila virilis] >gi|194149712|gb|EDW65403.1| uncharacterized protein Dvir_GJ18920 [Drosophila virilis]	XP_002055202	3.65415e-24	71	103.99	88	63
SGPL_contig_106845_1	alpha-(1,3)-fucosyltransferase C-like	110	gi|524875213|ref|XP_005094337.1|PREDICTED: alpha-(1,3)-fucosyltransferase C-like [Aplysia californica]	XP_005094337	2.67398e-16	60	82.0333	97	59
SGPL_contig_63697_1	alpha-1,2-mannosyltransferase ALG9-like	162	gi|908412793|ref|XP_013067543.1|PREDICTED: alpha-1,2-mannosyltransferase ALG9-like isoform X2 [Biomphalaria glabrata]	XP_013067543	1.07168e-75	84	248.054	160	135
SGPL_contig_23086_1	alpha-1,3 1,6-mannosyltransferase ALG2	137	gi|524897404|ref|XP_005105163.1|PREDICTED: alpha-1,3/1,6-mannosyltransferase ALG2-like [Aplysia californica]	XP_005105163	5.71715e-64	82	212.231	137	113
SGPL_contig_71153_1	alpha-1,3 1,6-mannosyltransferase ALG2	81	gi|77748047|gb|AAI05892.1|Alg2 protein [Rattus norvegicus]	AAI05892	5.59003e-34	83	126.716	81	68
SGPL_contig_24814_1	alpha-1,3-galactosyltransferase 2-like	72	gi|1002604734|ref|XP_015681602.1|PREDICTED: uncharacterized protein LOC107296762 [Protobothrops mucrosquamatus]	XP_015681602	2.55321e-07	60	56.9954	71	43
SGPL_contig_75658_1	Alpha-1,3-mannosyl-glyco 2-beta-N-acetylglucosaminyltransferase	147	gi|676468511|ref|XP_009058232.1|hypothetical protein LOTGIDRAFT_217488 [Lottia gigantea] >gi|556102308|gb|ESO90960.1| hypothetical protein LOTGIDRAFT_217488 [Lottia gigantea]	XP_009058232	4.2334e-70	83	226.483	148	123
SGPL_contig_109358_1	Alpha-1,3-mannosyl-glyco 2-beta-N-acetylglucosaminyltransferase	102	gi|676468511|ref|XP_009058232.1|hypothetical protein LOTGIDRAFT_217488 [Lottia gigantea] >gi|556102308|gb|ESO90960.1| hypothetical protein LOTGIDRAFT_217488 [Lottia gigantea]	XP_009058232	1.37838e-53	92	182.185	102	94
SGPL_contig_93672_1	Alpha-1,3-mannosyl-glyco 4-beta-N-acetylglucosaminyltransferase C	105	gi|676436291|ref|XP_009047834.1|hypothetical protein LOTGIDRAFT_172688 [Lottia gigantea] >gi|556112863|gb|ESP01515.1| hypothetical protein LOTGIDRAFT_172688 [Lottia gigantea]	XP_009047834	9.11313e-24	64	103.99	103	66
SGPL_contig_91805_1	alpha-1,6-mannosyl-glyco 2-beta-N-acetylglucosaminyltransferase-like	105	gi|871271344|ref|XP_012945137.1|PREDICTED: alpha-1,6-mannosyl-glycoprotein 2-beta-N-acetylglucosaminyltransferase-like [Aplysia californica]	XP_012945137	1.63513e-49	85	174.481	105	90
SGPL_contig_86079_1	alpha-1,6-mannosylglyco 6-beta-N-acetylglucosaminyltransferase A- partial	136	gi|828231414|ref|XP_012565170.1|PREDICTED: uncharacterized protein LOC105849344, partial [Hydra vulgaris]	XP_012565170	8.38663e-32	59	126.331	133	79
SGPL_contig_9143_1	Alpha-1,6-mannosylglyco 6-beta-N-acetylglucosaminyltransferase partial	93	gi|908489804|ref|XP_013094993.1|PREDICTED: alpha-1,6-mannosylglycoprotein 6-beta-N-acetylglucosaminyltransferase A-like isoform X3 [Biomphalaria glabrata] >gi|908489807|ref|XP_013094994.1| PREDICTED: alpha-1,6-mannosylglycoprotein 6-beta-N-acetylglucosaminyltransferase A-like isoform X3 [Biomphalaria glabrata] >gi|908489810|ref|XP_013094995.1| PREDICTED: alpha-1,6-mannosylglycoprotein 6-beta-N-ac…	XP_013094993	4.13958e-17	75	86.2705	79	60
SGPL_contig_59986_1	alpha-1,6-mannosylglyco 6-beta-N-acetylglucosaminyltransferase partial	172	gi|871249939|ref|XP_012941114.1|PREDICTED: alpha-1,6-mannosylglycoprotein 6-beta-N-acetylglucosaminyltransferase A-like [Aplysia californica]	XP_012941114	3.29043e-74	81	248.44	174	141
SGPL_contig_80300_1	alpha-1A adrenergic receptor-like	162	gi|908414068|ref|XP_013068209.1|PREDICTED: uncharacterized protein LOC106056154 [Biomphalaria glabrata]	XP_013068209	1.70141e-34	86	136.732	93	80
SGPL_contig_113367_1	alpha-1A adrenergic receptor-like	96	gi|908414068|ref|XP_013068209.1|PREDICTED: uncharacterized protein LOC106056154 [Biomphalaria glabrata]	XP_013068209	1.27143e-05	82	52.7582	34	28
SGPL_contig_16885_1	alpha-1-antitrypsin homolog	76	gi|676484267|ref|XP_009063291.1|hypothetical protein LOTGIDRAFT_129837 [Lottia gigantea] >gi|556097390|gb|ESO86042.1| hypothetical protein LOTGIDRAFT_129837 [Lottia gigantea]	XP_009063291	7.69884e-14	70	71.633	71	50
SGPL_contig_60952_1	alpha-1-inhibitor 3-like	218	gi|676494534|ref|XP_009066594.1|hypothetical protein LOTGIDRAFT_229818 [Lottia gigantea] >gi|556094148|gb|ESO82801.1| hypothetical protein LOTGIDRAFT_229818 [Lottia gigantea]	XP_009066594	1.588e-18	55	94.7449	166	92
SGPL_contig_55740_1	Alpha-2-macroglobulin receptor-associated	106	gi|676479949|ref|XP_009061906.1|hypothetical protein LOTGIDRAFT_235101 [Lottia gigantea] >gi|556098788|gb|ESO87440.1| hypothetical protein LOTGIDRAFT_235101 [Lottia gigantea]	XP_009061906	7.43148e-16	63	80.8777	101	64
SGPL_contig_92983_1	Alpha-2-macroglobulin receptor-associated	93	gi|676479949|ref|XP_009061906.1|hypothetical protein LOTGIDRAFT_235101 [Lottia gigantea] >gi|556098788|gb|ESO87440.1| hypothetical protein LOTGIDRAFT_235101 [Lottia gigantea]	XP_009061906	8.42791e-21	70	94.3597	92	65
SGPL_contig_13211_1	Alpha-aminoadipic semialdehyde dehydrogenase	542	gi|762088534|ref|XP_011426588.1|PREDICTED: alpha-aminoadipic semialdehyde dehydrogenase-like [Crassostrea gigas]	XP_011426588	0	85	874.389	542	465
SGPL_contig_31128_1	alpha-aminoadipic semialdehyde mitochondrial	182	gi|944213378|gb|KQK79988.1|alpha-aminoadipic semialdehyde synthase [Amazona aestiva]	KQK79988	4.41753e-33	60	135.961	180	108
SGPL_contig_111118_1	alpha-amylase 1-like	87	gi|283137502|gb|ADB11401.1|alpha-amylase-like protein, partial [Pomatoceros lamarckii]	ADB11401	2.22691e-22	77	97.4413	84	65
SGPL_contig_85461_1	Alpha-catulin	82	gi|908491063|ref|XP_013095395.1|PREDICTED: alpha-catulin-like [Biomphalaria glabrata]	XP_013095395	2.0943e-31	88	126.331	75	66
SGPL_contig_25753_1	alpha-centractin	376	gi|908409082|ref|XP_013065557.1|PREDICTED: beta-centractin [Biomphalaria glabrata]	XP_013065557	0	98	734.176	376	369
SGPL_contig_26362_1	alpha-centractin	376	gi|908409082|ref|XP_013065557.1|PREDICTED: beta-centractin [Biomphalaria glabrata]	XP_013065557	0	98	734.947	376	369
SGPL_contig_36486_1	Alpha-crystallin B chain	193	gi|302136322|gb|ADK94118.1|small heat shock protein [Tegillarca granosa]	ADK94118	1.55156e-20	76	95.5153	76	58
SGPL_contig_9709_1	alpha-crystallin B chain-like	173	gi|524894818|ref|XP_005103900.1|PREDICTED: alpha-crystallin B chain-like [Aplysia californica]	XP_005103900	1.52502e-81	87	251.136	173	151
SGPL_contig_2511_1	alpha-enolase isoform X1	431	gi|3023702|sp|O02654.1|ENO_DORPERecName: Full=Enolase; AltName: Full=2-phospho-D-glycerate hydro-lyase; AltName: Full=2-phosphoglycerate dehydratase >gi|1911573|gb|AAB50731.1| enolase [Doryteuthis pealeii]	O02654	0	90	746.888	432	390
SGPL_contig_75951_1	alpha-galactosidase A	86	gi|908417292|ref|XP_013069940.1|PREDICTED: alpha-galactosidase A-like isoform X1 [Biomphalaria glabrata] >gi|908417294|ref|XP_013069941.1| PREDICTED: alpha-galactosidase A-like isoform X1 [Biomphalaria glabrata] >gi|908417296|ref|XP_013069942.1| PREDICTED: alpha-galactosidase A-like isoform X1 [Biomphalaria glabrata]	XP_013069940	2.38999e-36	82	137.502	86	71
SGPL_contig_5147_1	alpha-ketoglutarate-dependent dioxygenase alkB homolog 3 isoform X1	278	gi|762122444|ref|XP_011444172.1|PREDICTED: alpha-ketoglutarate-dependent dioxygenase alkB homolog 3-like [Crassostrea gigas] >gi|405976610|gb|EKC41111.1| Alpha-ketoglutarate-dependent dioxygenase alkB-like protein 3 [Crassostrea gigas]	XP_011444172	5.99119e-124	78	367.466	276	217
SGPL_contig_91419_1	alpha-ketoglutarate-dependent dioxygenase alkB homolog 6	254	gi|524899610|ref|XP_005106234.1|PREDICTED: alpha-ketoglutarate-dependent dioxygenase alkB homolog 6-like isoform X2 [Aplysia californica]	XP_005106234	1.73625e-60	55	203.371	254	141
SGPL_contig_26921_1	alpha-ketoglutarate-dependent dioxygenase alkB homolog mitochondrial	93	gi|524902454|ref|XP_005107477.1|PREDICTED: alpha-ketoglutarate-dependent dioxygenase alkB homolog 7, mitochondrial-like [Aplysia californica]	XP_005107477	1.91439e-43	87	154.836	93	81
SGPL_contig_40124_1	alpha-ketoglutarate-dependent dioxygenase alkB homolog mitochondrial	182	gi|524902454|ref|XP_005107477.1|PREDICTED: alpha-ketoglutarate-dependent dioxygenase alkB homolog 7, mitochondrial-like [Aplysia californica]	XP_005107477	9.20903e-50	80	174.866	120	96
SGPL_contig_8426_1	alpha-L-fucosidase-like	465	gi|871244098|ref|XP_012940107.1|PREDICTED: alpha-L-fucosidase-like [Aplysia californica]	XP_012940107	0	79	645.58	450	358
SGPL_contig_13536_1	alpha-L-fucosidase-like	319	gi|524906379|ref|XP_005108503.1|PREDICTED: alpha-L-fucosidase-like [Aplysia californica]	XP_005108503	7.84515e-146	75	432.565	318	240
SGPL_contig_19470_1	alpha-L-fucosidase-like	173	gi|762073809|ref|XP_011435701.1|PREDICTED: alpha-L-fucosidase-like [Crassostrea gigas] >gi|405970893|gb|EKC35757.1| Plasma alpha-L-fucosidase [Crassostrea gigas]	XP_011435701	5.66629e-63	73	212.616	175	128
SGPL_contig_29673_1	alpha-L-fucosidase-like	281	gi|871244098|ref|XP_012940107.1|PREDICTED: alpha-L-fucosidase-like [Aplysia californica]	XP_012940107	1.10673e-127	80	384.8	263	213
SGPL_contig_34790_1	alpha-L-fucosidase-like	380	gi|676437752|ref|XP_009048306.1|hypothetical protein LOTGIDRAFT_238384 [Lottia gigantea] >gi|556112389|gb|ESP01041.1| hypothetical protein LOTGIDRAFT_238384 [Lottia gigantea]	XP_009048306	0	78	554.673	381	300
SGPL_contig_26607_1	alpha-mannosidase 2	264	gi|676456230|ref|XP_009054259.1|hypothetical protein LOTGIDRAFT_188902 [Lottia gigantea] >gi|556106408|gb|ESO95060.1| hypothetical protein LOTGIDRAFT_188902 [Lottia gigantea]	XP_009054259	5.91567e-88	74	293.508	263	195
SGPL_contig_107414_1	alpha-mannosidase 2	106	gi|919100276|ref|XP_013386553.1|PREDICTED: alpha-mannosidase 2x-like isoform X1 [Lingula anatina]	XP_013386553	9.43903e-38	71	146.362	105	75
SGPL_contig_84217_1	alpha-mannosidase 2- partial	181	gi|676456230|ref|XP_009054259.1|hypothetical protein LOTGIDRAFT_188902 [Lottia gigantea] >gi|556106408|gb|ESO95060.1| hypothetical protein LOTGIDRAFT_188902 [Lottia gigantea]	XP_009054259	5.83976e-100	88	322.398	181	160
SGPL_contig_91092_1	alpha-mannosidase 2C1 isoform X2	70	gi|1005452757|ref|XP_015763533.1|PREDICTED: alpha-mannosidase 2C1-like [Acropora digitifera]	XP_015763533	1.45197e-07	60	57.7658	63	38
SGPL_contig_51870_1	alpha-mannosidase 2-like	79	gi|676471491|ref|XP_009059195.1|hypothetical protein LOTGIDRAFT_164424 [Lottia gigantea] >gi|556101468|gb|ESO90120.1| hypothetical protein LOTGIDRAFT_164424 [Lottia gigantea]	XP_009059195	1.78573e-08	68	60.8474	58	40
SGPL_contig_80343_1	alpha-mannosidase 2x isoform X1	112	gi|676471491|ref|XP_009059195.1|hypothetical protein LOTGIDRAFT_164424 [Lottia gigantea] >gi|556101468|gb|ESO90120.1| hypothetical protein LOTGIDRAFT_164424 [Lottia gigantea]	XP_009059195	3.32652e-35	73	139.043	109	80
SGPL_contig_22022_1	alpha-mannosidase 2x-like isoform X1	95	gi|919100276|ref|XP_013386553.1|PREDICTED: alpha-mannosidase 2x-like isoform X1 [Lingula anatina]	XP_013386553	6.13119e-08	57	60.077	82	47
SGPL_contig_40670_1	alpha-methylacyl- racemase	89	gi|676477722|ref|XP_009061196.1|hypothetical protein LOTGIDRAFT_193764 [Lottia gigantea] >gi|556099519|gb|ESO88171.1| hypothetical protein LOTGIDRAFT_193764 [Lottia gigantea]	XP_009061196	9.34683e-25	74	105.531	85	63
SGPL_contig_37928_1	Alpha-N- partial	134	gi|762099617|ref|XP_011432237.1|PREDICTED: alpha-N-acetylgalactosaminidase-like [Crassostrea gigas] >gi|762099619|ref|XP_011432238.1| PREDICTED: alpha-N-acetylgalactosaminidase-like [Crassostrea gigas]	XP_011432237	9.62278e-52	72	180.259	133	96
SGPL_contig_15429_1	alpha-N-acetylgalactosaminidase isoform X2	404	gi|871267525|ref|XP_005109982.2|PREDICTED: alpha-N-acetylgalactosaminidase-like isoform X3 [Aplysia californica]	XP_005109982	8.15659e-169	74	493.812	405	301
SGPL_contig_21281_1	alpha-N-acetylgalactosaminidase isoform X2	405	gi|871267519|ref|XP_005109980.2|PREDICTED: alpha-N-acetylgalactosaminidase-like isoform X1 [Aplysia californica]	XP_005109980	0	75	535.413	404	306
SGPL_contig_66677_1	alpha-N-acetylgalactosaminidase isoform X2	100	gi|443695656|gb|ELT96522.1|hypothetical protein CAPTEDRAFT_183492 [Capitella teleta]	ELT96522	4.13178e-19	63	90.5077	101	64
SGPL_contig_22741_1	alpha-N-acetylgalactosaminidase isoform X3	87	gi|762099617|ref|XP_011432237.1|PREDICTED: alpha-N-acetylgalactosaminidase-like [Crassostrea gigas] >gi|762099619|ref|XP_011432238.1| PREDICTED: alpha-N-acetylgalactosaminidase-like [Crassostrea gigas]	XP_011432237	2.58431e-33	77	129.413	83	64
SGPL_contig_10218_1	alpha-N-acetylgalactosaminidase-like	414	gi|961101020|ref|XP_014775432.1|PREDICTED: alpha-N-acetylgalactosaminidase-like [Octopus bimaculoides] >gi|961101023|ref|XP_014775433.1| PREDICTED: alpha-N-acetylgalactosaminidase-like [Octopus bimaculoides] >gi|918314514|gb|KOF84227.1| hypothetical protein OCBIM_22022443mg [Octopus bimaculoides] >gi|918314515|gb|KOF84228.1| hypothetical protein OCBIM_22022443mg [Octopus bimaculoides]	XP_014775432	1.7684e-160	72	471.085	403	292
SGPL_contig_51298_1	alpha-N-acetylgalactosaminidase-like	404	gi|762099617|ref|XP_011432237.1|PREDICTED: alpha-N-acetylgalactosaminidase-like [Crassostrea gigas] >gi|762099619|ref|XP_011432238.1| PREDICTED: alpha-N-acetylgalactosaminidase-like [Crassostrea gigas]	XP_011432237	5.66432e-179	75	517.694	399	300
SGPL_contig_18727_1	alpha-N-acetylglucosaminidase-like isoform X1	503	gi|908441126|ref|XP_013079116.1|PREDICTED: alpha-N-acetylglucosaminidase-like [Biomphalaria glabrata]	XP_013079116	0	74	652.129	493	368
SGPL_contig_11756_1	alpha-N-acetylglucosaminidase-like isoform X2	218	gi|762151949|ref|XP_011413971.1|PREDICTED: alpha-N-acetylglucosaminidase-like isoform X1 [Crassostrea gigas]	XP_011413971	4.17247e-46	65	173.711	181	119
SGPL_contig_681_1	Alpha-soluble NSF attachment	296	gi|676433805|ref|XP_009047020.1|hypothetical protein LOTGIDRAFT_205108 [Lottia gigantea] >gi|556113660|gb|ESP02312.1| hypothetical protein LOTGIDRAFT_205108 [Lottia gigantea]	XP_009047020	1.69019e-162	89	466.848	296	264
SGPL_contig_36146_1	Alpha-soluble NSF attachment	293	gi|676433805|ref|XP_009047020.1|hypothetical protein LOTGIDRAFT_205108 [Lottia gigantea] >gi|556113660|gb|ESP02312.1| hypothetical protein LOTGIDRAFT_205108 [Lottia gigantea]	XP_009047020	4.10988e-166	89	475.707	293	261
SGPL_contig_314_1	alpha-taxilin	564	gi|871266236|ref|XP_012944111.1|PREDICTED: alpha-taxilin-like isoform X2 [Aplysia californica]	XP_012944111	1.31044e-135	75	420.624	368	279
SGPL_contig_12010_1	Alstrom syndrome 1	940	gi|762163010|ref|XP_011419788.1|PREDICTED: uncharacterized protein LOC105322648 isoform X4 [Crassostrea gigas]	XP_011419788	5.96101e-52	48	209.92	752	363
SGPL_contig_34205_1	Alstrom syndrome 1	348	gi|524870795|ref|XP_005092178.1|PREDICTED: uncharacterized protein LOC101856241 isoform X2 [Aplysia californica]	XP_005092178	8.77489e-24	45	114.39	381	172
SGPL_contig_44507_1	Alstrom syndrome 1	313	gi|871213971|ref|XP_005092179.2|PREDICTED: uncharacterized protein LOC101856241 isoform X3 [Aplysia californica] >gi|871213973|ref|XP_012934572.1| PREDICTED: uncharacterized protein LOC101856241 isoform X3 [Aplysia californica] >gi|871213975|ref|XP_012934573.1| PREDICTED: uncharacterized protein LOC101856241 isoform X3 [Aplysia californica]	XP_005092179	1.847e-25	65	119.013	147	97
SGPL_contig_46054_1	Alstrom syndrome 1	131	gi|871213969|ref|XP_012934571.1|PREDICTED: uncharacterized protein LOC101856241 isoform X1 [Aplysia californica]	XP_012934571	9.12298e-33	74	134.035	131	97
SGPL_contig_65633_1	Alstrom syndrome 1	460	gi|871213971|ref|XP_005092179.2|PREDICTED: uncharacterized protein LOC101856241 isoform X3 [Aplysia californica] >gi|871213973|ref|XP_012934572.1| PREDICTED: uncharacterized protein LOC101856241 isoform X3 [Aplysia californica] >gi|871213975|ref|XP_012934573.1| PREDICTED: uncharacterized protein LOC101856241 isoform X3 [Aplysia californica]	XP_005092179	5.36208e-16	69	91.6633	86	60
SGPL_contig_105672_1	alternative mitochondrial- partial	151	gi|676458311|ref|XP_009054933.1|hypothetical protein LOTGIDRAFT_175466 [Lottia gigantea] >gi|556105720|gb|ESO94372.1| hypothetical protein LOTGIDRAFT_175466 [Lottia gigantea]	XP_009054933	1.0129e-05	67	53.9138	55	37
SGPL_contig_28487_1	alternative mitochondrial-like	92	gi|524885140|ref|XP_005099181.1|PREDICTED: alternative oxidase, mitochondrial-like [Aplysia californica]	XP_005099181	8.4142e-45	89	159.844	92	82
SGPL_contig_23134_1	amalgam-like isoform X2	549	gi|871266173|ref|XP_012944099.1|PREDICTED: limbic system-associated membrane protein-like [Aplysia californica]	XP_012944099	4.78538e-59	61	215.312	266	163
SGPL_contig_4508_1	Amidase	153	gi|676439850|ref|XP_009048985.1|hypothetical protein LOTGIDRAFT_225908 [Lottia gigantea] >gi|556111653|gb|ESP00305.1| hypothetical protein LOTGIDRAFT_225908 [Lottia gigantea]	XP_009048985	9.25311e-38	63	145.591	153	97
SGPL_contig_4509_1	Amidase	153	gi|676439850|ref|XP_009048985.1|hypothetical protein LOTGIDRAFT_225908 [Lottia gigantea] >gi|556111653|gb|ESP00305.1| hypothetical protein LOTGIDRAFT_225908 [Lottia gigantea]	XP_009048985	1.74534e-38	64	147.517	149	96
SGPL_contig_8162_1	Amidase	191	gi|676439850|ref|XP_009048985.1|hypothetical protein LOTGIDRAFT_225908 [Lottia gigantea] >gi|556111653|gb|ESP00305.1| hypothetical protein LOTGIDRAFT_225908 [Lottia gigantea]	XP_009048985	4.38974e-47	61	172.555	190	116
SGPL_contig_10798_1	Amidase	86	gi|762107343|ref|XP_011436271.1|PREDICTED: glutamyl-tRNA(Gln) amidotransferase subunit A, chloroplastic/mitochondrial-like isoform X2 [Crassostrea gigas]	XP_011436271	2.45985e-21	71	96.6709	85	61
SGPL_contig_39972_1	Amiloride-sensitive amine oxidase [copper-containing]	277	gi|524892156|ref|XP_005102608.1|PREDICTED: amiloride-sensitive amine oxidase [copper-containing]-like [Aplysia californica]	XP_005102608	3.6211e-84	69	280.411	273	191
SGPL_contig_73870_1	Amiloride-sensitive amine oxidase [copper-containing]	64	gi|524892156|ref|XP_005102608.1|PREDICTED: amiloride-sensitive amine oxidase [copper-containing]-like [Aplysia californica]	XP_005102608	1.14168e-12	64	72.4034	64	41
SGPL_contig_91183_1	amiloride-sensitive amine oxidase [copper-containing]-like	164	gi|524892156|ref|XP_005102608.1|PREDICTED: amiloride-sensitive amine oxidase [copper-containing]-like [Aplysia californica]	XP_005102608	2.71569e-61	76	213.386	164	126
SGPL_contig_110287_1	Amiloride-sensitive cation channel 4-B	94	gi|676433113|ref|XP_009046794.1|hypothetical protein LOTGIDRAFT_171971 [Lottia gigantea] >gi|556113847|gb|ESP02499.1| hypothetical protein LOTGIDRAFT_171971 [Lottia gigantea]	XP_009046794	5.28332e-19	73	90.8929	86	63
SGPL_contig_109458_1	amine oxidase [flavin-containing] A	103	gi|676462942|ref|XP_009056434.1|hypothetical protein LOTGIDRAFT_190244 [Lottia gigantea] >gi|556104093|gb|ESO92745.1| hypothetical protein LOTGIDRAFT_190244 [Lottia gigantea]	XP_009056434	5.27098e-24	71	105.145	100	71
SGPL_contig_95931_1	Amine oxidase [flavin-containing] partial	91	gi|676462942|ref|XP_009056434.1|hypothetical protein LOTGIDRAFT_190244 [Lottia gigantea] >gi|556104093|gb|ESO92745.1| hypothetical protein LOTGIDRAFT_190244 [Lottia gigantea]	XP_009056434	1.68469e-46	95	166.777	91	87
SGPL_contig_51965_1	amino acid permease	125	gi|291235215|ref|XP_002737540.1|PREDICTED: high affinity cationic amino acid transporter 1-like [Saccoglossus kowalevskii]	XP_002737540	1.07928e-08	70	63.1586	48	34
SGPL_contig_7538_1	aminoacyl tRNA synthase complex-interacting multifunctional 1-like	325	gi|908457946|ref|XP_013084423.1|PREDICTED: aminoacyl tRNA synthase complex-interacting multifunctional protein 1-like [Biomphalaria glabrata] >gi|908457949|ref|XP_013084424.1| PREDICTED: aminoacyl tRNA synthase complex-interacting multifunctional protein 1-like [Biomphalaria glabrata] >gi|908457952|ref|XP_013084426.1| PREDICTED: aminoacyl tRNA synthase complex-interacting multifunctional protein …	XP_013084423	6.82204e-98	65	306.605	342	225
SGPL_contig_6129_1	aminoacyl tRNA synthase complex-interacting multifunctional 2	317	gi|908400228|ref|XP_013060637.1|PREDICTED: aminoacyl tRNA synthase complex-interacting multifunctional protein 2-like [Biomphalaria glabrata]	XP_013060637	1.01002e-72	59	239.965	326	195
SGPL_contig_12379_1	aminoacylase-1	402	gi|676491707|ref|XP_009065682.1|hypothetical protein LOTGIDRAFT_197114 [Lottia gigantea] >gi|556095000|gb|ESO83653.1| hypothetical protein LOTGIDRAFT_197114 [Lottia gigantea]	XP_009065682	3.17327e-163	73	477.248	397	292
SGPL_contig_6664_1	aminopeptidase	516	gi|762094991|ref|XP_011429993.1|PREDICTED: putative aminopeptidase W07G4.4 [Crassostrea gigas] >gi|405956520|gb|EKC23074.1| Putative aminopeptidase W07G4.4 [Crassostrea gigas]	XP_011429993	0	81	712.605	484	395
SGPL_contig_93022_1	aminopeptidase B	62	gi|676491026|ref|XP_009065462.1|hypothetical protein LOTGIDRAFT_222314 [Lottia gigantea] >gi|556095233|gb|ESO83886.1| hypothetical protein LOTGIDRAFT_222314 [Lottia gigantea]	XP_009065462	2.62799e-21	83	96.6709	59	49
SGPL_contig_93_1	Aminopeptidase N	738	gi|676439614|ref|XP_009048909.1|hypothetical protein LOTGIDRAFT_238559 [Lottia gigantea] >gi|556111736|gb|ESP00388.1| hypothetical protein LOTGIDRAFT_238559 [Lottia gigantea]	XP_009048909	1.30943e-155	56	489.574	745	421
SGPL_contig_94_1	Aminopeptidase N	480	gi|676439614|ref|XP_009048909.1|hypothetical protein LOTGIDRAFT_238559 [Lottia gigantea] >gi|556111736|gb|ESP00388.1| hypothetical protein LOTGIDRAFT_238559 [Lottia gigantea]	XP_009048909	1.53534e-104	57	345.895	488	282
SGPL_contig_329_1	Aminopeptidase N	746	gi|676439635|ref|XP_009048916.1|hypothetical protein LOTGIDRAFT_140794 [Lottia gigantea] >gi|556111743|gb|ESP00395.1| hypothetical protein LOTGIDRAFT_140794 [Lottia gigantea]	XP_009048916	0	59	555.444	745	441
SGPL_contig_338_1	Aminopeptidase N	192	gi|584021541|ref|XP_006805441.1|PREDICTED: aminopeptidase N-like [Neolamprologus brichardi]	XP_006805441	6.30591e-20	49	98.5969	190	94
SGPL_contig_432_1	Aminopeptidase N	853	gi|762124200|ref|XP_011445106.1|PREDICTED: uncharacterized protein LOC105340635 isoform X1 [Crassostrea gigas]	XP_011445106	5.51292e-160	54	531.176	861	472
SGPL_contig_574_1	Aminopeptidase N	417	gi|676439614|ref|XP_009048909.1|hypothetical protein LOTGIDRAFT_238559 [Lottia gigantea] >gi|556111736|gb|ESP00388.1| hypothetical protein LOTGIDRAFT_238559 [Lottia gigantea]	XP_009048909	6.58613e-73	56	257.684	418	237
SGPL_contig_1052_1	Aminopeptidase N	735	gi|676439614|ref|XP_009048909.1|hypothetical protein LOTGIDRAFT_238559 [Lottia gigantea] >gi|556111736|gb|ESP00388.1| hypothetical protein LOTGIDRAFT_238559 [Lottia gigantea]	XP_009048909	0	60	616.305	741	450
SGPL_contig_1080_1	Aminopeptidase N	597	gi|762169429|ref|XP_011423119.1|PREDICTED: aminopeptidase N-like isoform X2 [Crassostrea gigas]	XP_011423119	2.91972e-162	63	501.516	548	350
SGPL_contig_1843_1	Aminopeptidase N	333	gi|676439635|ref|XP_009048916.1|hypothetical protein LOTGIDRAFT_140794 [Lottia gigantea] >gi|556111743|gb|ESP00395.1| hypothetical protein LOTGIDRAFT_140794 [Lottia gigantea]	XP_009048916	2.35512e-79	63	271.552	303	191
SGPL_contig_2540_1	Aminopeptidase N	400	gi|676439614|ref|XP_009048909.1|hypothetical protein LOTGIDRAFT_238559 [Lottia gigantea] >gi|556111736|gb|ESP00388.1| hypothetical protein LOTGIDRAFT_238559 [Lottia gigantea]	XP_009048909	8.47356e-104	61	340.887	416	255
SGPL_contig_7424_1	aminopeptidase N	122	gi|676439620|ref|XP_009048911.1|hypothetical protein LOTGIDRAFT_238560 [Lottia gigantea] >gi|556111738|gb|ESP00390.1| hypothetical protein LOTGIDRAFT_238560 [Lottia gigantea]	XP_009048911	5.92304e-08	65	60.8474	76	50
SGPL_contig_10414_1	Aminopeptidase N	146	gi|443683850|gb|ELT87952.1|hypothetical protein CAPTEDRAFT_113891 [Capitella teleta]	ELT87952	1.05413e-28	59	122.094	156	93
SGPL_contig_18082_1	aminopeptidase N	67	gi|1005434059|ref|XP_015754549.1|PREDICTED: glutamyl aminopeptidase-like isoform X2 [Acropora digitifera]	XP_015754549	3.33088e-08	82	59.6918	40	33
SGPL_contig_36198_1	Aminopeptidase N	71	gi|405977952|gb|EKC42374.1|Aminopeptidase N [Crassostrea gigas]	EKC42374	9.34224e-08	60	58.9214	64	39
SGPL_contig_81577_1	Aminopeptidase N	87	gi|676461115|ref|XP_009055838.1|hypothetical protein LOTGIDRAFT_175538 [Lottia gigantea] >gi|556104819|gb|ESO93471.1| hypothetical protein LOTGIDRAFT_175538 [Lottia gigantea]	XP_009055838	1.09344e-12	70	70.8626	60	42
SGPL_contig_88073_1	Aminopeptidase N	60	gi|676439614|ref|XP_009048909.1|hypothetical protein LOTGIDRAFT_238559 [Lottia gigantea] >gi|556111736|gb|ESP00388.1| hypothetical protein LOTGIDRAFT_238559 [Lottia gigantea]	XP_009048909	2.85876e-23	98	102.834	51	50
SGPL_contig_110859_1	Aminopeptidase N	89	gi|676439614|ref|XP_009048909.1|hypothetical protein LOTGIDRAFT_238559 [Lottia gigantea] >gi|556111736|gb|ESP00388.1| hypothetical protein LOTGIDRAFT_238559 [Lottia gigantea]	XP_009048909	6.14492e-39	84	148.673	85	72
SGPL_contig_168_1	aminopeptidase N-like	205	gi|762124200|ref|XP_011445106.1|PREDICTED: uncharacterized protein LOC105340635 isoform X1 [Crassostrea gigas]	XP_011445106	2.78601e-29	53	127.102	201	107
SGPL_contig_1078_1	aminopeptidase N-like	210	gi|676439635|ref|XP_009048916.1|hypothetical protein LOTGIDRAFT_140794 [Lottia gigantea] >gi|556111743|gb|ESP00395.1| hypothetical protein LOTGIDRAFT_140794 [Lottia gigantea]	XP_009048916	2.94143e-29	56	126.331	185	105
SGPL_contig_1079_1	aminopeptidase N-like	119	gi|762138021|ref|XP_011452319.1|PREDICTED: aminopeptidase N-like [Crassostrea gigas]	XP_011452319	3.54688e-07	70	58.151	50	35
SGPL_contig_1213_1	aminopeptidase N-like	351	gi|762169429|ref|XP_011423119.1|PREDICTED: aminopeptidase N-like isoform X2 [Crassostrea gigas]	XP_011423119	2.84316e-55	53	205.297	358	192
SGPL_contig_1656_1	aminopeptidase N-like	143	gi|919053225|ref|XP_013408526.1|PREDICTED: uncharacterized protein LOC106172388 isoform X2 [Lingula anatina]	XP_013408526	2.91405e-10	67	68.9366	61	41
SGPL_contig_3363_1	aminopeptidase N-like	232	gi|676439635|ref|XP_009048916.1|hypothetical protein LOTGIDRAFT_140794 [Lottia gigantea] >gi|556111743|gb|ESP00395.1| hypothetical protein LOTGIDRAFT_140794 [Lottia gigantea]	XP_009048916	9.73446e-62	68	218.394	236	162
SGPL_contig_3544_1	aminopeptidase N-like	120	gi|762124200|ref|XP_011445106.1|PREDICTED: uncharacterized protein LOC105340635 isoform X1 [Crassostrea gigas]	XP_011445106	7.20687e-20	60	96.2857	120	72
SGPL_contig_4637_1	aminopeptidase N-like	503	gi|676439635|ref|XP_009048916.1|hypothetical protein LOTGIDRAFT_140794 [Lottia gigantea] >gi|556111743|gb|ESP00395.1| hypothetical protein LOTGIDRAFT_140794 [Lottia gigantea]	XP_009048916	3.11363e-126	60	402.905	484	291
SGPL_contig_4811_1	aminopeptidase N-like	83	gi|918306791|gb|KOF78735.1|hypothetical protein OCBIM_22030366mg [Octopus bimaculoides]	KOF78735	1.26484e-09	58	64.3142	73	43
SGPL_contig_5608_1	aminopeptidase N-like	105	gi|919053225|ref|XP_013408526.1|PREDICTED: uncharacterized protein LOC106172388 isoform X2 [Lingula anatina]	XP_013408526	8.00266e-12	51	72.0182	105	54
SGPL_contig_11751_1	aminopeptidase N-like	128	gi|871242926|ref|XP_012939882.1|PREDICTED: aminopeptidase N-like [Aplysia californica]	XP_012939882	2.88968e-08	44	62.003	143	64
SGPL_contig_18856_1	aminopeptidase N-like	263	gi|871242926|ref|XP_012939882.1|PREDICTED: aminopeptidase N-like [Aplysia californica]	XP_012939882	4.0703e-38	52	154.066	262	138
SGPL_contig_33035_1	aminopeptidase N-like	104	gi|405977952|gb|EKC42374.1|Aminopeptidase N [Crassostrea gigas]	EKC42374	1.40984e-26	69	114.775	104	72
SGPL_contig_54455_1	aminopeptidase N-like	106	gi|194765214|ref|XP_001964722.1|uncharacterized protein Dana_GF22897 [Drosophila ananassae] >gi|190614994|gb|EDV30518.1| uncharacterized protein Dana_GF22897 [Drosophila ananassae]	XP_001964722	1.63362e-18	64	91.2781	100	64
SGPL_contig_77941_1	aminopeptidase N-like	119	gi|676439614|ref|XP_009048909.1|hypothetical protein LOTGIDRAFT_238559 [Lottia gigantea] >gi|556111736|gb|ESP00388.1| hypothetical protein LOTGIDRAFT_238559 [Lottia gigantea]	XP_009048909	1.13368e-33	68	135.191	119	81
SGPL_contig_61014_1	aminopeptidase partial	103	gi|925670260|gb|KOX68248.1|Vitellogenin, partial [Melipona quadrifasciata]	KOX68248	5.48547e-11	60	69.707	83	50
SGPL_contig_45100_1	amnionless	345	gi|762154199|ref|XP_011415161.1|PREDICTED: protein amnionless-like isoform X1 [Crassostrea gigas]	XP_011415161	3.022e-41	49	162.155	362	179
SGPL_contig_31015_1	AMP deaminase 2-like	97	gi|762129542|ref|XP_011447900.1|PREDICTED: AMP deaminase 2-like [Crassostrea gigas] >gi|405956601|gb|EKC23099.1| AMP deaminase 2 [Crassostrea gigas]	XP_011447900	1.09704e-56	95	185.652	97	93
SGPL_contig_63030_1	AMP deaminase 2-like	67	gi|908410140|ref|XP_013066127.1|PREDICTED: AMP deaminase 2-like [Biomphalaria glabrata]	XP_013066127	2.0981e-24	89	105.531	56	50
SGPL_contig_68849_1	AMP partial	147	gi|157813316|gb|ABV81403.1|putative AMP deaminase 2, partial [Narceus americanus]	ABV81403	8.82107e-73	85	230.72	147	125
SGPL_contig_12473_1	amyloid 2 isoform X3	663	gi|194717628|gb|AAT07668.3|beta-amyloid precursor protein [Aplysia californica]	AAT07668	0	69	616.305	653	453
SGPL_contig_12926_1	amyloid beta A4 -like	623	gi|194717628|gb|AAT07668.3|beta-amyloid precursor protein [Aplysia californica]	AAT07668	0	66	624.009	651	432
SGPL_contig_35260_1	amyloid beta A4 precursor -binding family A member 1-like isoform X1	419	gi|29378341|gb|AAO83852.1|AF484095_1munc18-1-interacting protein 1 [Lymnaea stagnalis]	AAO83852	4.73312e-108	71	356.295	379	270
SGPL_contig_62765_1	amyloid beta A4 precursor -binding family A member 1-like isoform X1	94	gi|29378341|gb|AAO83852.1|AF484095_1munc18-1-interacting protein 1 [Lymnaea stagnalis]	AAO83852	1.32495e-13	60	76.6406	103	62
SGPL_contig_63563_1	amyloid beta A4 precursor -binding family A member 1-like isoform X1	100	gi|871263298|ref|XP_005108551.2|PREDICTED: glutamic acid-rich protein-like, partial [Aplysia californica]	XP_005108551	1.91658e-26	82	113.62	87	72
SGPL_contig_80392_1	amyloid beta A4 precursor -binding family A member 1-like isoform X1	98	gi|871247931|ref|XP_012940758.1|PREDICTED: protein lin-10-like [Aplysia californica]	XP_012940758	1.1428e-55	96	187.193	98	95
SGPL_contig_88391_1	amyloid beta A4 precursor -binding family B member 1-interacting isoform X3	104	gi|871266153|ref|XP_012944095.1|PREDICTED: ras-associated and pleckstrin homology domains-containing protein 1-like, partial [Aplysia californica]	XP_012944095	3.60462e-35	75	139.043	103	78
SGPL_contig_31184_1	amyloid beta A4 precursor -binding family B member 2-like isoform X2	173	gi|871223300|ref|XP_012936253.1|PREDICTED: amyloid beta A4 precursor protein-binding family B member 2-like [Aplysia californica]	XP_012936253	6.82147e-84	86	265.774	161	140
SGPL_contig_11753_1	amyotrophic lateral sclerosis 2 chromosomal region candidate gene 12 -like	495	gi|762099598|ref|XP_011432228.1|PREDICTED: centrosomal protein of 164 kDa-like isoform X3 [Crassostrea gigas]	XP_011432228	0	77	548.51	495	384
SGPL_contig_1077_1	AN1-type zinc finger 1	270	gi|908450034|ref|XP_013081980.1|PREDICTED: AN1-type zinc finger protein 1-like [Biomphalaria glabrata]	XP_013081980	6.41182e-86	65	269.626	266	173
SGPL_contig_89678_1	AN1-type zinc finger 3 isoform X2	100	gi|908457728|ref|XP_013084352.1|PREDICTED: serine-rich adhesin for platelets-like [Biomphalaria glabrata]	XP_013084352	5.83274e-10	62	65.0846	81	51
SGPL_contig_53916_1	AN1-type zinc finger 3-like	254	gi|908457728|ref|XP_013084352.1|PREDICTED: serine-rich adhesin for platelets-like [Biomphalaria glabrata]	XP_013084352	2.18397e-14	72	82.0333	55	40
SGPL_contig_34027_1	AN1-type zinc finger 4-like	539	gi|762142959|ref|XP_011454713.1|PREDICTED: AN1-type zinc finger protein 4-like [Crassostrea gigas] >gi|405965652|gb|EKC31014.1| AN1-type zinc finger and ubiquitin domain-containing protein 1 [Crassostrea gigas]	XP_011454713	1.66124e-160	63	483.797	587	374
SGPL_contig_29949_1	AN1-type zinc finger 5	164	gi|961128352|ref|XP_014785039.1|PREDICTED: AN1-type zinc finger protein 5-like isoform X2 [Octopus bimaculoides] >gi|961128355|ref|XP_014785040.1| PREDICTED: AN1-type zinc finger protein 5-like isoform X2 [Octopus bimaculoides] >gi|918293429|gb|KOF70730.1| hypothetical protein OCBIM_22002332mg [Octopus bimaculoides] >gi|918293430|gb|KOF70731.1| hypothetical protein OCBIM_22002332mg [Octopus bimac…	XP_014785039	1.7677e-31	58	123.635	181	105
SGPL_contig_21069_1	anamorsin	165	gi|926625999|ref|XP_013778521.1|PREDICTED: anamorsin homolog [Limulus polyphemus] >gi|926626001|ref|XP_013778522.1| PREDICTED: anamorsin homolog [Limulus polyphemus]	XP_013778521	1.20041e-60	80	202.216	156	126
SGPL_contig_28752_1	anamorsin homolog	119	gi|762073486|ref|XP_011433904.1|PREDICTED: anamorsin homolog [Crassostrea gigas] >gi|405959426|gb|EKC25468.1| Anamorsin [Crassostrea gigas]	XP_011433904	1.48849e-28	65	116.316	127	83
SGPL_contig_80485_1	anaphase-promoting complex subunit 1	91	gi|676461008|ref|XP_009055808.1|hypothetical protein LOTGIDRAFT_232653 [Lottia gigantea] >gi|556104963|gb|ESO93615.1| hypothetical protein LOTGIDRAFT_232653 [Lottia gigantea]	XP_009055808	1.62623e-19	65	93.9745	90	59
SGPL_contig_97686_1	Anaphase-promoting complex subunit 1	84	gi|676461008|ref|XP_009055808.1|hypothetical protein LOTGIDRAFT_232653 [Lottia gigantea] >gi|556104963|gb|ESO93615.1| hypothetical protein LOTGIDRAFT_232653 [Lottia gigantea]	XP_009055808	1.34889e-19	70	93.5893	84	59
SGPL_contig_109817_1	anaphase-promoting complex subunit 1	91	gi|762111084|ref|XP_011438249.1|PREDICTED: anaphase-promoting complex subunit 1-like [Crassostrea gigas]	XP_011438249	4.72742e-40	87	147.902	91	80
SGPL_contig_17343_1	anaphase-promoting complex subunit 10-like	98	gi|524878180|ref|XP_005095779.1|PREDICTED: anaphase-promoting complex subunit 10-like [Aplysia californica]	XP_005095779	7.86043e-54	90	178.333	98	89
SGPL_contig_24838_1	Anaphase-promoting complex subunit 13	78	gi|762158451|ref|XP_011417407.1|PREDICTED: anaphase-promoting complex subunit 13-like [Crassostrea gigas] >gi|405962845|gb|EKC28488.1| Anaphase-promoting complex subunit 13 [Crassostrea gigas] >gi|405969067|gb|EKC34077.1| Anaphase-promoting complex subunit 13 [Crassostrea gigas]	XP_011417407	3.09416e-27	85	105.531	78	67
SGPL_contig_81741_1	Anaphase-promoting complex subunit 2	222	gi|762120843|ref|XP_011443341.1|PREDICTED: anaphase-promoting complex subunit 2-like [Crassostrea gigas] >gi|405965523|gb|EKC30892.1| Anaphase-promoting complex subunit 2 [Crassostrea gigas]	XP_011443341	8.79028e-85	77	279.256	222	171
SGPL_contig_29797_1	anaphase-promoting complex subunit 2-like	258	gi|676426189|ref|XP_009044544.1|hypothetical protein LOTGIDRAFT_109593 [Lottia gigantea] >gi|556116383|gb|ESP05035.1| hypothetical protein LOTGIDRAFT_109593 [Lottia gigantea]	XP_009044544	8.63469e-109	78	339.347	259	204
SGPL_contig_65790_1	anaphase-promoting complex subunit 2-like	87	gi|676426189|ref|XP_009044544.1|hypothetical protein LOTGIDRAFT_109593 [Lottia gigantea] >gi|556116383|gb|ESP05035.1| hypothetical protein LOTGIDRAFT_109593 [Lottia gigantea]	XP_009044544	1.37613e-15	80	81.6481	65	52
SGPL_contig_110566_1	anaphase-promoting complex subunit 4-like	123	gi|676462455|ref|XP_009056274.1|hypothetical protein LOTGIDRAFT_162090 [Lottia gigantea] >gi|556104415|gb|ESO93067.1| hypothetical protein LOTGIDRAFT_162090 [Lottia gigantea]	XP_009056274	8.24923e-13	62	71.633	91	57
SGPL_contig_5039_1	anaphase-promoting complex subunit 5-like	793	gi|762118211|ref|XP_011441987.1|PREDICTED: anaphase-promoting complex subunit 5-like [Crassostrea gigas]	XP_011441987	0	63	656.366	782	494
SGPL_contig_106013_1	anaphase-promoting complex subunit 7-like	116	gi|919095459|ref|XP_013384483.1|PREDICTED: anaphase-promoting complex subunit 7-like [Lingula anatina]	XP_013384483	7.88633e-34	75	132.88	116	87
SGPL_contig_7957_1	and PH domain-containing 4 isoform X5	354	gi|524889738|ref|XP_005101423.1|PREDICTED: FYVE, RhoGEF and PH domain-containing protein 1-like isoform X2 [Aplysia californica]	XP_005101423	2.42898e-140	72	445.662	368	265
SGPL_contig_61481_1	and PH domain-containing 4-like	593	gi|524889738|ref|XP_005101423.1|PREDICTED: FYVE, RhoGEF and PH domain-containing protein 1-like isoform X2 [Aplysia californica]	XP_005101423	1.07116e-34	75	151.369	111	84
SGPL_contig_94550_1	and PH domain-containing 6	97	gi|871224996|ref|XP_012936562.1|PREDICTED: treacle protein-like [Aplysia californica]	XP_012936562	1.53131e-47	92	174.481	95	88
SGPL_contig_79192_1	and PH domain-containing 6-like	91	gi|871225062|ref|XP_005095950.2|PREDICTED: FYVE, RhoGEF and PH domain-containing protein 6-like [Aplysia californica]	XP_005095950	6.54323e-07	52	55.4546	98	51
SGPL_contig_91278_1	and PH domain-containing 6-like	84	gi|871224996|ref|XP_012936562.1|PREDICTED: treacle protein-like [Aplysia californica]	XP_012936562	1.07196e-28	85	119.783	82	70
SGPL_contig_86267_1	and pleckstrin domain-containing 1-like	107	gi|676451339|ref|XP_009052673.1|hypothetical protein LOTGIDRAFT_143831, partial [Lottia gigantea] >gi|556107983|gb|ESO96635.1| hypothetical protein LOTGIDRAFT_143831, partial [Lottia gigantea]	XP_009052673	1.1883e-45	85	168.318	107	91
SGPL_contig_100826_1	and pleckstrin domain-containing 2 isoform X1	66	gi|676451339|ref|XP_009052673.1|hypothetical protein LOTGIDRAFT_143831, partial [Lottia gigantea] >gi|556107983|gb|ESO96635.1| hypothetical protein LOTGIDRAFT_143831, partial [Lottia gigantea]	XP_009052673	1.51288e-23	83	103.99	66	55
SGPL_contig_92547_1	androgen-induced gene 1 -like	79	gi|524889701|ref|XP_005101405.1|PREDICTED: androgen-induced gene 1 protein-like [Aplysia californica]	XP_005101405	1.50139e-26	86	108.227	66	57
SGPL_contig_66963_1	androglobin-like isoform X15	178	gi|871251787|ref|XP_012941439.1|PREDICTED: androglobin-like [Aplysia californica]	XP_012941439	2.1641e-13	46	78.9518	177	82
SGPL_contig_17097_1	androglobin-like isoform X16	426	gi|676475230|ref|XP_009060405.1|hypothetical protein LOTGIDRAFT_229226 [Lottia gigantea] >gi|556100728|gb|ESO89380.1| hypothetical protein LOTGIDRAFT_229226 [Lottia gigantea]	XP_009060405	0	79	605.52	426	340
SGPL_contig_68928_1	androglobin-like isoform X17	187	gi|762169298|ref|XP_011423051.1|PREDICTED: androglobin-like isoform X17 [Crassostrea gigas]	XP_011423051	2.96843e-37	60	149.443	190	115
SGPL_contig_45679_1	androglobin-like isoform X18	249	gi|871251787|ref|XP_012941439.1|PREDICTED: androglobin-like [Aplysia californica]	XP_012941439	2.69549e-104	78	344.354	236	185
SGPL_contig_34472_1	androglobin-like isoform X2	351	gi|919077306|ref|XP_013419771.1|PREDICTED: androglobin-like [Lingula anatina]	XP_013419771	1.64858e-115	74	376.711	355	266
SGPL_contig_73934_1	androglobin-like isoform X5	101	gi|762169274|ref|XP_011423038.1|PREDICTED: androglobin-like isoform X5 [Crassostrea gigas]	XP_011423038	2.80795e-28	74	119.783	105	78
SGPL_contig_13968_1	androglobin-like isoform X7	153	gi|762169274|ref|XP_011423038.1|PREDICTED: androglobin-like isoform X5 [Crassostrea gigas]	XP_011423038	1.36521e-31	81	131.339	82	67
SGPL_contig_103192_1	angel homolog 2 isoform X1	98	gi|676460875|ref|XP_009055764.1|hypothetical protein LOTGIDRAFT_118950 [Lottia gigantea] >gi|556104913|gb|ESO93565.1| hypothetical protein LOTGIDRAFT_118950 [Lottia gigantea]	XP_009055764	6.39652e-21	68	95.1301	88	60
SGPL_contig_15054_1	angio-associated migratory cell	443	gi|919088142|ref|XP_013381116.1|PREDICTED: angio-associated migratory cell protein-like [Lingula anatina]	XP_013381116	1.37369e-97	58	311.612	406	238
SGPL_contig_16701_1	angiogenic factor with G patch and FHA domains 1	146	gi|972953944|ref|XP_015220504.1|PREDICTED: angiogenic factor with G patch and FHA domains 1 isoform X2 [Lepisosteus oculatus]	XP_015220504	3.513e-15	61	82.4185	92	57
SGPL_contig_42672_1	angiogenic factor with G patch and FHA domains 1 isoform X1	182	gi|762134529|ref|XP_011450493.1|PREDICTED: angiogenic factor with G patch and FHA domains 1-like [Crassostrea gigas]	XP_011450493	6.37591e-44	69	167.162	166	116
SGPL_contig_86306_1	angiogenic factor with G patch and FHA domains 1-like	56	gi|762134529|ref|XP_011450493.1|PREDICTED: angiogenic factor with G patch and FHA domains 1-like [Crassostrea gigas]	XP_011450493	2.24106e-18	82	88.5817	56	46
SGPL_contig_39847_1	angiogenic factor with G patch and FHA domains 1-like isoform X1	134	gi|919084335|ref|XP_013379448.1|PREDICTED: angiogenic factor with G patch and FHA domains 1-like isoform X1 [Lingula anatina] >gi|919084338|ref|XP_013379449.1| PREDICTED: angiogenic factor with G patch and FHA domains 1-like isoform X1 [Lingula anatina]	XP_013379448	2.83039e-05	62	52.7582	91	57
SGPL_contig_67972_1	angiomotin-like 2a isoform X3	46	gi|524914386|ref|XP_005112008.1|PREDICTED: angiomotin-like 2a isoform X3 [Aplysia californica] >gi|524914388|ref|XP_005112009.1| PREDICTED: angiomotin-like 2a isoform X3 [Aplysia californica]	XP_005112008	6.96964e-12	93	69.3218	33	31
SGPL_contig_7613_1	Angiopoietin-related 6	263	gi|735659673|gb|AJA37902.1|fibrinogen-related protein [Littorina littorea]	AJA37902	1.22178e-91	73	283.878	225	166
SGPL_contig_63727_1	angiotensin-converting enzyme	75	gi|1009557062|ref|XP_015913714.1|PREDICTED: inactive angiotensin-converting enzyme-related protein-like [Parasteatoda tepidariorum]	XP_015913714	2.31324e-33	87	132.494	72	63
SGPL_contig_5236_1	Anhydro-N-acetylmuramic acid kinase	404	gi|676469616|ref|XP_009058590.1|hypothetical protein LOTGIDRAFT_73844, partial [Lottia gigantea] >gi|556102026|gb|ESO90678.1| hypothetical protein LOTGIDRAFT_73844, partial [Lottia gigantea]	XP_009058590	1.16389e-129	71	390.193	372	265
SGPL_contig_2473_1	anion exchange 2-like isoform X1	804	gi|524864822|ref|XP_005089245.1|PREDICTED: anion exchange protein 2-like isoform X5 [Aplysia californica]	XP_005089245	0	78	1030.01	823	643
SGPL_contig_2365_1	ank Accession Number AB073376 non-LTR retrotransposable element partially supported by GENSCAN in Oryzias latipes	135	gi|642066838|emb|CDQ89516.1|unnamed protein product [Oncorhynchus mykiss]	CDQ89516	3.53392e-52	74	175.252	135	101
SGPL_contig_85212_1	ankyrin 2,3 unc44	84	gi|546685341|gb|ERL94868.1|hypothetical protein D910_12141, partial [Dendroctonus ponderosae]	ERL94868	9.98968e-15	70	78.1814	70	49
SGPL_contig_62834_1	Ankyrin and armadillo repeat-containing	119	gi|524866772|ref|XP_005090203.1|PREDICTED: ankyrin and armadillo repeat-containing protein-like isoform X2 [Aplysia californica]	XP_005090203	9.80816e-59	92	207.223	119	110
SGPL_contig_84674_1	ankyrin and armadillo repeat-containing	68	gi|524866770|ref|XP_005090202.1|PREDICTED: ankyrin and armadillo repeat-containing protein-like isoform X1 [Aplysia californica]	XP_005090202	1.24206e-30	88	124.79	68	60
SGPL_contig_109130_1	Ankyrin and armadillo repeat-containing	79	gi|524866770|ref|XP_005090202.1|PREDICTED: ankyrin and armadillo repeat-containing protein-like isoform X1 [Aplysia californica]	XP_005090202	6.29533e-26	80	111.694	78	63
SGPL_contig_111768_1	ankyrin and armadillo repeat-containing	90	gi|676433921|ref|XP_009047058.1|hypothetical protein LOTGIDRAFT_224972 [Lottia gigantea] >gi|556113579|gb|ESP02231.1| hypothetical protein LOTGIDRAFT_224972 [Lottia gigantea]	XP_009047058	2.60372e-28	80	119.013	90	72
SGPL_contig_18453_1	ankyrin and armadillo repeat-containing -like	248	gi|524866772|ref|XP_005090203.1|PREDICTED: ankyrin and armadillo repeat-containing protein-like isoform X2 [Aplysia californica]	XP_005090203	3.26135e-121	88	388.652	248	220
SGPL_contig_71470_1	ankyrin and armadillo repeat-containing -like	88	gi|524866772|ref|XP_005090203.1|PREDICTED: ankyrin and armadillo repeat-containing protein-like isoform X2 [Aplysia californica]	XP_005090203	3.78524e-44	93	164.081	88	82
SGPL_contig_65782_1	ankyrin and armadillo repeat-containing -like isoform X2	114	gi|524866772|ref|XP_005090203.1|PREDICTED: ankyrin and armadillo repeat-containing protein-like isoform X2 [Aplysia californica]	XP_005090203	6.39874e-12	59	72.4034	121	72
SGPL_contig_75648_1	ankyrin erythrocytic a isoform X4	248	gi|676476797|ref|XP_009060909.1|hypothetical protein LOTGIDRAFT_234556 [Lottia gigantea] >gi|556099852|gb|ESO88504.1| hypothetical protein LOTGIDRAFT_234556 [Lottia gigantea]	XP_009060909	7.43083e-69	65	236.113	251	164
SGPL_contig_88387_1	ankyrin- partial	164	gi|478258204|gb|ENN78333.1|hypothetical protein YQE_05136, partial [Dendroctonus ponderosae]	ENN78333	4.11869e-15	51	83.9593	158	81
SGPL_contig_95673_1	Ankyrin PH and SEC7 domain containing secG	81	gi|524870030|ref|XP_005091801.1|PREDICTED: serine/threonine-protein phosphatase 6 regulatory ankyrin repeat subunit B-like [Aplysia californica]	XP_005091801	5.48141e-35	90	132.109	81	73
SGPL_contig_9669_1	ankyrin repeat	1078	gi|908431979|ref|XP_013076173.1|PREDICTED: NF-kappa-B inhibitor zeta-like [Biomphalaria glabrata]	XP_013076173	3.18384e-75	70	273.092	270	189
SGPL_contig_11307_1	ankyrin repeat	168	gi|157011979|gb|ABV01120.1|ankyrin repeat protein [Haliotis diversicolor]	ABV01120	5.16605e-52	74	177.178	155	115
SGPL_contig_21513_1	ankyrin repeat	263	gi|524891940|ref|XP_005102502.1|PREDICTED: ankyrin repeat and protein kinase domain-containing protein 1-like [Aplysia californica] >gi|524891942|ref|XP_005102503.1| PREDICTED: ankyrin repeat and protein kinase domain-containing protein 1-like [Aplysia californica]	XP_005102502	7.34266e-78	67	248.825	259	176
SGPL_contig_32792_1	ankyrin repeat	324	gi|919053710|ref|XP_013408794.1|PREDICTED: histone-lysine N-methyltransferase EHMT1-like isoform X2 [Lingula anatina]	XP_013408794	4.27988e-18	48	92.4337	252	122
SGPL_contig_43576_1	ankyrin repeat	413	gi|501449124|ref|WP_012472573.1|hypothetical protein [Candidatus Amoebophilus asiaticus] >gi|189497266|gb|ACE05813.1| hypothetical protein Aasi_0393 [Candidatus Amoebophilus asiaticus 5a2]	WP_012472573	5.53026e-28	62	127.487	182	114
SGPL_contig_46957_1	ankyrin repeat	374	gi|871271806|ref|XP_012945228.1|PREDICTED: ankyrin repeat domain-containing protein 50-like [Aplysia californica]	XP_012945228	2.59666e-136	66	409.838	400	265
SGPL_contig_62656_1	ankyrin repeat	175	gi|871267704|ref|XP_012944389.1|PREDICTED: uncharacterized protein LOC101864485 [Aplysia californica]	XP_012944389	4.02894e-73	77	247.669	175	136
SGPL_contig_85302_1	ankyrin repeat	121	gi|762116099|ref|XP_011440873.1|PREDICTED: ankyrin repeat domain-containing protein 17-like [Crassostrea gigas]	XP_011440873	1.62563e-35	73	138.272	119	87
SGPL_contig_91356_1	ankyrin repeat	108	gi|414145861|pdb|4HQD|AChain A, Crystal Structure Of Engineered Protein. Northeast Structural Genomics Consortium Target Or265. >gi|414145862|pdb|4HQD|B Chain B, Crystal Structure Of Engineered Protein. Northeast Structural Genomics Consortium Target Or265.	4HQD	1.08208e-12	57	70.8626	106	61
SGPL_contig_18071_1	Ankyrin repeat and BTB POZ domain-containing 1	70	gi|908426230|ref|XP_013074157.1|PREDICTED: ankyrin repeat and BTB/POZ domain-containing protein 1-like [Biomphalaria glabrata]	XP_013074157	7.45048e-30	90	119.013	70	63
SGPL_contig_18690_1	Ankyrin repeat and death domain-containing 1A	76	gi|961122388|ref|XP_014782981.1|PREDICTED: ankyrin repeat and death domain-containing protein 1A-like isoform X4 [Octopus bimaculoides]	XP_014782981	1.10274e-15	73	80.8777	76	56
SGPL_contig_47236_1	Ankyrin repeat and death domain-containing 1A	122	gi|762141528|ref|XP_011453953.1|PREDICTED: ankyrin repeat and death domain-containing protein 1A-like isoform X1 [Crassostrea gigas]	XP_011453953	1.30042e-38	78	146.747	123	96
SGPL_contig_90908_1	Ankyrin repeat and death domain-containing 1A	68	gi|871211138|ref|XP_012944899.1|PREDICTED: NK-tumor recognition protein-like [Aplysia californica]	XP_012944899	1.44847e-17	77	87.0409	66	51
SGPL_contig_37115_1	ankyrin repeat and EF-hand domain-containing 1	106	gi|762078168|ref|XP_011452558.1|PREDICTED: ankyrin repeat and EF-hand domain-containing protein 1-like isoform X3 [Crassostrea gigas]	XP_011452558	3.56586e-33	88	132.109	105	93
SGPL_contig_75424_1	ankyrin repeat and EF-hand domain-containing 1	100	gi|762078166|ref|XP_011452550.1|PREDICTED: ankyrin repeat and EF-hand domain-containing protein 1-like isoform X2 [Crassostrea gigas]	XP_011452550	9.80784e-37	77	141.739	100	77
SGPL_contig_66099_1	ankyrin repeat and EF-hand domain-containing 1 isoform X1	129	gi|919046416|ref|XP_013406383.1|PREDICTED: ankyrin repeat and EF-hand domain-containing protein 1-like isoform X2 [Lingula anatina]	XP_013406383	2.82358e-49	82	177.563	118	97
SGPL_contig_47023_1	ankyrin repeat and EF-hand domain-containing 1-like	114	gi|762078166|ref|XP_011452550.1|PREDICTED: ankyrin repeat and EF-hand domain-containing protein 1-like isoform X2 [Crassostrea gigas]	XP_011452550	6.1086e-46	80	167.548	114	92
SGPL_contig_49641_1	ankyrin repeat and fibronectin type-III domain-containing 1-like isoform X1	72	gi|676484985|ref|XP_009063515.1|hypothetical protein LOTGIDRAFT_235745 [Lottia gigantea] >gi|556097132|gb|ESO85784.1| hypothetical protein LOTGIDRAFT_235745 [Lottia gigantea]	XP_009063515	1.35564e-27	87	115.931	71	62
SGPL_contig_74816_1	ankyrin repeat and fibronectin type-III domain-containing 1-like isoform X1	62	gi|871271293|ref|XP_005111208.2|PREDICTED: ankyrin repeat and fibronectin type-III domain-containing protein 1-like, partial [Aplysia californica]	XP_005111208	6.3425e-20	90	90.1225	53	48
SGPL_contig_73773_1	ankyrin repeat and FYVE domain-containing partial	85	gi|524878965|ref|XP_005096162.1|PREDICTED: rabankyrin-5-like isoform X2 [Aplysia californica]	XP_005096162	1.5049e-38	94	147.902	85	80
SGPL_contig_61075_1	Ankyrin repeat and IBR domain-containing 1	88	gi|908447587|ref|XP_013081174.1|PREDICTED: uncharacterized protein LOC106066650 [Biomphalaria glabrata]	XP_013081174	2.97321e-46	97	170.244	82	80
SGPL_contig_13263_1	ankyrin repeat and IBR domain-containing 1-like	277	gi|524872858|ref|XP_005093184.1|PREDICTED: ankyrin repeat and IBR domain-containing protein 1-like [Aplysia californica]	XP_005093184	0.000125372	84	53.9138	33	28
SGPL_contig_22013_1	ankyrin repeat and IBR domain-containing 1-like	231	gi|908431657|ref|XP_013076063.1|PREDICTED: ankyrin repeat and IBR domain-containing protein 1-like, partial [Biomphalaria glabrata]	XP_013076063	2.22719e-127	91	374.4	224	204
SGPL_contig_28754_1	ankyrin repeat and IBR domain-containing 1-like	124	gi|908447587|ref|XP_013081174.1|PREDICTED: uncharacterized protein LOC106066650 [Biomphalaria glabrata]	XP_013081174	1.32283e-53	83	192.971	130	108
SGPL_contig_78179_1	ankyrin repeat and IBR domain-containing 1-like	94	gi|524872858|ref|XP_005093184.1|PREDICTED: ankyrin repeat and IBR domain-containing protein 1-like [Aplysia californica]	XP_005093184	5.29476e-13	69	75.0998	76	53
SGPL_contig_85790_1	ankyrin repeat and IBR domain-containing 1-like	122	gi|762078762|ref|XP_011455720.1|PREDICTED: ankyrin repeat and IBR domain-containing protein 1-like [Crassostrea gigas] >gi|762078764|ref|XP_011455727.1| PREDICTED: ankyrin repeat and IBR domain-containing protein 1-like [Crassostrea gigas] >gi|762078766|ref|XP_011455733.1| PREDICTED: ankyrin repeat and IBR domain-containing protein 1-like [Crassostrea gigas] >gi|762078768|ref|XP_011455742.1| PRED…	XP_011455720	7.02637e-38	84	147.902	92	78
SGPL_contig_94307_1	ankyrin repeat and IBR domain-containing 1-like	119	gi|908447587|ref|XP_013081174.1|PREDICTED: uncharacterized protein LOC106066650 [Biomphalaria glabrata]	XP_013081174	3.50581e-57	88	202.986	117	103
SGPL_contig_28562_1	ankyrin repeat and KH domain-containing 1- partial	336	gi|704556696|ref|XP_010181430.1|PREDICTED: ankyrin repeat and KH domain-containing protein 1-like, partial [Mesitornis unicolor]	XP_010181430	8.19396e-130	82	387.111	262	217
SGPL_contig_25628_1	ankyrin repeat and KH domain-containing 1-like	294	gi|908445204|ref|XP_013080396.1|PREDICTED: LOW QUALITY PROTEIN: ankyrin repeat and KH domain-containing protein 1-like [Biomphalaria glabrata]	XP_013080396	1.35005e-114	77	348.977	281	219
SGPL_contig_91404_1	ankyrin repeat and KH domain-containing 1-like	65	gi|524871168|ref|XP_005092360.1|PREDICTED: ankyrin repeat and KH domain-containing protein 1-like [Aplysia californica]	XP_005092360	1.58525e-23	87	101.293	64	56
SGPL_contig_93084_1	ankyrin repeat and KH domain-containing mask-like	69	gi|524865583|ref|XP_005089620.1|PREDICTED: ankyrin repeat and KH domain-containing protein mask-like [Aplysia californica]	XP_005089620	4.97615e-08	71	58.9214	45	32
SGPL_contig_78610_1	Ankyrin repeat and MYND domain-containing 1	89	gi|676476087|ref|XP_009060678.1|hypothetical protein LOTGIDRAFT_125797, partial [Lottia gigantea] >gi|556099978|gb|ESO88630.1| hypothetical protein LOTGIDRAFT_125797, partial [Lottia gigantea]	XP_009060678	1.32111e-27	89	116.316	65	58
SGPL_contig_18551_1	Ankyrin repeat and MYND domain-containing 2	416	gi|676492085|ref|XP_009065807.1|hypothetical protein LOTGIDRAFT_222617 [Lottia gigantea] >gi|556094899|gb|ESO83552.1| hypothetical protein LOTGIDRAFT_222617 [Lottia gigantea]	XP_009065807	4.36694e-151	77	446.432	350	272
SGPL_contig_74747_1	ankyrin repeat and MYND domain-containing 2 isoform X1	111	gi|691786357|emb|CDO76798.1|hypothetical protein BN946_scf184978.g27 [Trametes cinnabarina]	CDO76798	7.25587e-08	70	60.4622	47	33
SGPL_contig_388_1	ankyrin repeat and SOCS box 12	174	gi|908407419|ref|XP_013060877.1|PREDICTED: ankyrin repeat domain-containing protein 10-like, partial [Biomphalaria glabrata]	XP_013060877	1.36511e-13	45	76.6406	212	97
SGPL_contig_74609_1	ankyrin repeat and SOCS box 13-like	116	gi|871250479|ref|XP_005104144.2|PREDICTED: ankyrin repeat and SOCS box protein 13-like [Aplysia californica]	XP_005104144	4.13452e-05	51	51.6026	98	50
SGPL_contig_102149_1	Ankyrin repeat and SOCS box 2	134	gi|908491860|ref|XP_013095647.1|PREDICTED: uncharacterized protein LOC106079075 isoform X2 [Biomphalaria glabrata]	XP_013095647	1.44075e-16	52	86.6557	121	64
SGPL_contig_93235_1	Ankyrin repeat and SOCS box 2	108	gi|908491860|ref|XP_013095647.1|PREDICTED: uncharacterized protein LOC106079075 isoform X2 [Biomphalaria glabrata]	XP_013095647	1.11483e-52	89	188.734	108	97
SGPL_contig_111637_1	ankyrin repeat and SOCS box 3-like isoform X1	106	gi|524911281|ref|XP_005110506.1|PREDICTED: ankyrin repeat and SOCS box protein 2-like [Aplysia californica]	XP_005110506	3.54542e-39	79	147.902	106	84
SGPL_contig_94461_1	ankyrin repeat and SOCS box 8	72	gi|919046037|ref|XP_013406217.1|PREDICTED: ankyrin repeat and SOCS box protein 8-like [Lingula anatina]	XP_013406217	2.22133e-12	68	69.707	72	49
SGPL_contig_109259_1	Ankyrin repeat and SOCS box 8	84	gi|524890279|ref|XP_005101687.1|PREDICTED: uncharacterized protein LOC101851051 [Aplysia californica]	XP_005101687	9.83868e-29	75	119.398	84	63
SGPL_contig_44595_1	ankyrin repeat and sterile alpha motif domain-containing 1B isoform X1	184	gi|871242659|ref|XP_012939828.1|PREDICTED: ankyrin repeat and sterile alpha motif domain-containing protein 1B-like [Aplysia californica]	XP_012939828	2.84504e-57	71	206.453	187	134
SGPL_contig_22318_1	ankyrin repeat and sterile alpha motif domain-containing 1B-like	494	gi|871242659|ref|XP_012939828.1|PREDICTED: ankyrin repeat and sterile alpha motif domain-containing protein 1B-like [Aplysia californica]	XP_012939828	2.44579e-177	74	549.666	446	334
SGPL_contig_29198_1	ankyrin repeat and sterile alpha motif domain-containing 1B-like	282	gi|871242659|ref|XP_012939828.1|PREDICTED: ankyrin repeat and sterile alpha motif domain-containing protein 1B-like [Aplysia californica]	XP_012939828	2.05428e-05	64	56.225	62	40
SGPL_contig_69813_1	ankyrin repeat and sterile alpha motif domain-containing 1B-like isoform X3	83	gi|762101625|ref|XP_011433297.1|PREDICTED: ankyrin repeat and sterile alpha motif domain-containing protein 1B-like isoform X4 [Crassostrea gigas]	XP_011433297	1.10242e-22	86	102.449	83	72
SGPL_contig_28645_1	ankyrin repeat and zinc finger domain-containing 1-like	130	gi|260811964|ref|XP_002600691.1|hypothetical protein BRAFLDRAFT_118554 [Branchiostoma floridae] >gi|229285980|gb|EEN56703.1| hypothetical protein BRAFLDRAFT_118554 [Branchiostoma floridae]	XP_002600691	3.53902e-18	60	90.8929	133	81
SGPL_contig_64204_1	ankyrin repeat and zinc finger domain-containing partial	123	gi|156389420|ref|XP_001634989.1|predicted protein [Nematostella vectensis] >gi|156222078|gb|EDO42926.1| predicted protein [Nematostella vectensis]	XP_001634989	9.36728e-14	66	75.0998	69	46
SGPL_contig_83393_1	ankyrin repeat domain	118	gi|961069005|ref|XP_014770644.1|PREDICTED: ankyrin-1-like [Octopus bimaculoides]	XP_014770644	8.64993e-41	78	152.91	114	89
SGPL_contig_22062_1	ankyrin repeat domain-containing 12-like isoform X1	114	gi|908416054|ref|XP_013069269.1|PREDICTED: ankyrin repeat domain-containing protein 12-like isoform X1 [Biomphalaria glabrata] >gi|908416056|ref|XP_013069270.1| PREDICTED: ankyrin repeat domain-containing protein 12-like isoform X1 [Biomphalaria glabrata]	XP_013069269	1.84414e-55	87	197.208	114	100
SGPL_contig_112757_1	ankyrin repeat domain-containing 12-like isoform X1	97	gi|762107893|ref|XP_011436565.1|PREDICTED: ankyrin repeat domain-containing protein 11-like isoform X2 [Crassostrea gigas] >gi|762107895|ref|XP_011436566.1| PREDICTED: ankyrin repeat domain-containing protein 11-like isoform X2 [Crassostrea gigas]	XP_011436565	4.40499e-12	77	72.4034	70	54
SGPL_contig_112410_1	ankyrin repeat domain-containing 13C	69	gi|908402717|ref|XP_013075986.1|PREDICTED: LOW QUALITY PROTEIN: ankyrin repeat domain-containing protein 13C-like [Biomphalaria glabrata]	XP_013075986	6.8448e-30	91	119.013	69	63
SGPL_contig_115067_1	ankyrin repeat domain-containing 13D-like	58	gi|524872976|ref|XP_005093242.1|PREDICTED: ankyrin repeat domain-containing protein 13D-like [Aplysia californica]	XP_005093242	5.06842e-17	77	84.3445	58	45
SGPL_contig_5458_1	ankyrin repeat domain-containing 16	358	gi|780045290|ref|XP_011668744.1|PREDICTED: ankyrin repeat domain-containing protein 16 [Strongylocentrotus purpuratus] >gi|780045294|ref|XP_011668745.1| PREDICTED: ankyrin repeat domain-containing protein 16 [Strongylocentrotus purpuratus] >gi|780045299|ref|XP_011668746.1| PREDICTED: ankyrin repeat domain-containing protein 16 [Strongylocentrotus purpuratus] >gi|780045303|ref|XP_011668747.1| PRED…	XP_011668744	1.27526e-105	68	327.405	325	221
SGPL_contig_8733_1	ankyrin repeat domain-containing 17- partial	705	gi|908446567|ref|XP_013080833.1|PREDICTED: ankyrin repeat domain-containing protein 17-like, partial [Biomphalaria glabrata]	XP_013080833	1.16966e-25	50	124.405	488	246
SGPL_contig_16811_1	ankyrin repeat domain-containing 17-like	113	gi|524883384|ref|XP_005098323.1|PREDICTED: ankyrin-3-like [Aplysia californica]	XP_005098323	4.14387e-26	62	110.538	112	70
SGPL_contig_23796_1	ankyrin repeat domain-containing 17-like isoform X2	1043	gi|762081107|ref|XP_011420619.1|PREDICTED: ankyrin repeat domain-containing protein 17-like isoform X5 [Crassostrea gigas]	XP_011420619	0	73	805.438	696	510
SGPL_contig_91143_1	ankyrin repeat domain-containing 26-like	81	gi|871252962|ref|XP_012941641.1|PREDICTED: ankyrin repeat domain-containing protein 26-like [Aplysia californica]	XP_012941641	8.98486e-23	87	99.3673	81	71
SGPL_contig_60988_1	ankyrin repeat domain-containing 26-like isoform X1	75	gi|871252954|ref|XP_012941639.1|PREDICTED: ankyrin repeat domain-containing protein 26-like isoform X1 [Aplysia californica]	XP_012941639	3.43897e-06	63	54.299	73	46
SGPL_contig_66827_1	ankyrin repeat domain-containing 27	68	gi|524888434|ref|XP_005100788.1|PREDICTED: ankyrin repeat domain-containing protein 27-like [Aplysia californica]	XP_005100788	4.32338e-33	88	131.339	68	60
SGPL_contig_91174_1	ankyrin repeat domain-containing 27-like	78	gi|908411136|ref|XP_013066660.1|PREDICTED: ankyrin repeat domain-containing protein 27-like [Biomphalaria glabrata]	XP_013066660	2.96058e-16	72	83.1889	76	55
SGPL_contig_91467_1	ankyrin repeat domain-containing 27-like	65	gi|524888434|ref|XP_005100788.1|PREDICTED: ankyrin repeat domain-containing protein 27-like [Aplysia californica]	XP_005100788	8.05083e-20	80	93.2041	65	52
SGPL_contig_105860_1	ankyrin repeat domain-containing 29-like	79	gi|762133424|ref|XP_011449912.1|PREDICTED: ankyrin repeat domain-containing protein 29-like [Crassostrea gigas]	XP_011449912	6.47114e-39	94	142.124	79	75
SGPL_contig_63444_1	ankyrin repeat domain-containing 34B-like	80	gi|742204064|ref|XP_010894352.1|PREDICTED: ankyrin repeat domain-containing protein 34B [Esox lucius]	XP_010894352	2.2856e-08	57	60.4622	78	45
SGPL_contig_55342_1	Ankyrin repeat domain-containing 39	156	gi|908500376|ref|XP_013062028.1|PREDICTED: ankyrin repeat domain-containing protein 39-like [Biomphalaria glabrata]	XP_013062028	8.69446e-49	73	168.318	155	114
SGPL_contig_104060_1	ankyrin repeat domain-containing 39	81	gi|405954710|gb|EKC22075.1|Ankyrin-1 [Crassostrea gigas]	EKC22075	3.50788e-20	70	94.3597	81	57
SGPL_contig_27240_1	ankyrin repeat domain-containing 40-like	104	gi|919089659|ref|XP_013381855.1|PREDICTED: ankyrin repeat domain-containing protein 40-like [Lingula anatina] >gi|919089661|ref|XP_013381856.1| PREDICTED: ankyrin repeat domain-containing protein 40-like [Lingula anatina]	XP_013381855	1.92483e-35	84	132.88	96	81
SGPL_contig_3940_1	ankyrin repeat domain-containing 42	505	gi|524905648|ref|XP_005108190.1|PREDICTED: ankyrin repeat domain-containing protein 42-like isoform X2 [Aplysia californica]	XP_005108190	0	83	704.516	508	423
SGPL_contig_35640_1	Ankyrin repeat domain-containing 45	237	gi|676463198|ref|XP_009056519.1|hypothetical protein LOTGIDRAFT_120207 [Lottia gigantea] >gi|556104181|gb|ESO92833.1| hypothetical protein LOTGIDRAFT_120207 [Lottia gigantea]	XP_009056519	4.6719e-101	81	306.605	229	186
SGPL_contig_9560_1	ankyrin repeat domain-containing 46	224	gi|961099540|ref|XP_014774909.1|PREDICTED: ankyrin repeat domain-containing protein 46-like [Octopus bimaculoides] >gi|918315564|gb|KOF85035.1| hypothetical protein OCBIM_22020895mg [Octopus bimaculoides]	XP_014774909	4.63986e-29	57	119.398	221	127
SGPL_contig_82197_1	ankyrin repeat domain-containing 49	106	gi|919017603|ref|XP_013393107.1|PREDICTED: ankyrin-3-like, partial [Lingula anatina]	XP_013393107	3.71175e-15	62	80.8777	87	54
SGPL_contig_5300_1	ankyrin repeat domain-containing 49-like	70	gi|676429031|ref|XP_009045468.1|hypothetical protein LOTGIDRAFT_203408 [Lottia gigantea] >gi|556115334|gb|ESP03986.1| hypothetical protein LOTGIDRAFT_203408 [Lottia gigantea]	XP_009045468	1.35648e-29	82	114.005	70	58
SGPL_contig_49371_1	ankyrin repeat domain-containing 49-like	129	gi|524903616|ref|XP_005108004.1|PREDICTED: delta-latroinsectotoxin-Lt1a-like [Aplysia californica]	XP_005108004	9.23495e-48	76	164.466	132	101
SGPL_contig_29054_1	ankyrin repeat domain-containing 50	94	gi|762163921|ref|XP_011420261.1|PREDICTED: ankyrin repeat domain-containing protein 50-like [Crassostrea gigas]	XP_011420261	1.04077e-47	95	174.481	94	90
SGPL_contig_105049_1	Ankyrin repeat domain-containing 50	91	gi|926638602|ref|XP_013785326.1|PREDICTED: ankyrin repeat domain-containing protein 50-like [Limulus polyphemus]	XP_013785326	3.4283e-32	79	130.183	91	72
SGPL_contig_52674_1	ankyrin repeat domain-containing 50-like	111	gi|919090494|ref|XP_013382301.1|PREDICTED: ankyrin repeat domain-containing protein 50-like [Lingula anatina] >gi|919090496|ref|XP_013382302.1| PREDICTED: ankyrin repeat domain-containing protein 50-like [Lingula anatina] >gi|919090498|ref|XP_013382303.1| PREDICTED: ankyrin repeat domain-containing protein 50-like [Lingula anatina] >gi|919090500|ref|XP_013382304.1| PREDICTED: ankyrin repeat domai…	XP_013382301	4.66434e-33	79	133.65	98	78
SGPL_contig_80107_1	ankyrin repeat domain-containing 50-like	133	gi|908493693|ref|XP_013096298.1|PREDICTED: ankyrin repeat domain-containing protein 50-like [Biomphalaria glabrata]	XP_013096298	0.000490408	58	48.9062	116	68
SGPL_contig_89442_1	ankyrin repeat domain-containing 50-like	95	gi|871277922|ref|XP_005113314.2|PREDICTED: ankyrin repeat domain-containing protein 50-like [Aplysia californica]	XP_005113314	1.86423e-12	67	73.1738	90	61
SGPL_contig_50162_1	Ankyrin repeat domain-containing 53	90	gi|524865583|ref|XP_005089620.1|PREDICTED: ankyrin repeat and KH domain-containing protein mask-like [Aplysia californica]	XP_005089620	7.57109e-46	94	165.236	89	84
SGPL_contig_91288_1	ankyrin repeat domain-containing 54-like	94	gi|919023204|ref|XP_013395509.1|PREDICTED: ankyrin repeat domain-containing protein 54-like [Lingula anatina]	XP_013395509	1.32054e-14	56	76.6406	93	53
SGPL_contig_104179_1	Ankyrin repeat domain-containing 60	159	gi|524871772|ref|XP_005092657.1|PREDICTED: uncharacterized protein LOC101845386 isoform X2 [Aplysia californica]	XP_005092657	6.91422e-35	62	137.502	156	98
SGPL_contig_12536_1	ankyrin repeat domain-containing 65-like	66	gi|908434114|ref|XP_013076865.1|PREDICTED: uncharacterized protein LOC106063093 [Biomphalaria glabrata]	XP_013076865	2.08694e-11	65	65.4698	61	40
SGPL_contig_29959_1	ankyrin repeat domain-containing 66	51	gi|908402269|ref|XP_013073941.1|PREDICTED: ankyrin repeat domain-containing protein 66-like [Biomphalaria glabrata] >gi|908402271|ref|XP_013073944.1| PREDICTED: ankyrin repeat domain-containing protein 66-like [Biomphalaria glabrata]	XP_013073941	2.09732e-06	72	52.7582	44	32
SGPL_contig_19873_1	ankyrin repeat domain-containing 6-like	414	gi|762117354|ref|XP_011441529.1|PREDICTED: ankyrin repeat, PH and SEC7 domain containing protein secG-like isoform X2 [Crassostrea gigas]	XP_011441529	6.69799e-131	69	395.586	406	283
SGPL_contig_79364_1	Ankyrin repeat domain-containing partial	134	gi|762151688|ref|XP_011413835.1|PREDICTED: protein phosphatase 1 regulatory subunit 12A-like isoform X4 [Crassostrea gigas]	XP_011413835	8.93828e-53	80	184.496	131	106
SGPL_contig_58251_1	ankyrin repeat domain-containing SOWAHC-like	176	gi|908428241|ref|XP_013074912.1|PREDICTED: ankyrin repeat domain-containing protein SOWAHC-like [Biomphalaria glabrata]	XP_013074912	7.18167e-31	60	125.176	160	96
SGPL_contig_22978_1	ankyrin repeat domain-containing SOWAHC-like isoform X2	69	gi|919041567|ref|XP_013404060.1|PREDICTED: ankyrin repeat domain-containing protein SOWAHC-like isoform X2 [Lingula anatina] >gi|919041570|ref|XP_013404061.1| PREDICTED: ankyrin repeat domain-containing protein SOWAHC-like isoform X2 [Lingula anatina] >gi|919041572|ref|XP_013404062.1| PREDICTED: ankyrin repeat domain-containing protein SOWAHC-like isoform X2 [Lingula anatina]	XP_013404060	4.37401e-31	85	119.783	69	59
SGPL_contig_114550_1	ankyrin repeat domain-containing SOWAHC-like isoform X2	81	gi|919041575|ref|XP_013404064.1|PREDICTED: ankyrin repeat domain-containing protein SOWAHC-like isoform X3 [Lingula anatina]	XP_013404064	1.93431e-23	69	100.138	81	56
SGPL_contig_109809_1	ankyrin repeat partial	76	gi|405960642|gb|EKC26545.1|Ankyrin repeat and LEM domain-containing protein 2 [Crassostrea gigas]	EKC26545	0.000388694	64	48.1358	56	36
SGPL_contig_2228_1	ankyrin repeat RF_0381	127	gi|908438947|ref|XP_013078446.1|PREDICTED: putative ankyrin repeat protein RF_0381 [Biomphalaria glabrata] >gi|908438950|ref|XP_013078447.1| PREDICTED: putative ankyrin repeat protein RF_0381 [Biomphalaria glabrata] >gi|908438953|ref|XP_013078448.1| PREDICTED: putative ankyrin repeat protein RF_0381 [Biomphalaria glabrata]	XP_013078446	1.13496e-28	70	120.939	117	82
SGPL_contig_78025_1	ankyrin repeat RF_0381	181	gi|762097178|ref|XP_011431147.1|PREDICTED: tankyrase-1-like isoform X2 [Crassostrea gigas]	XP_011431147	6.04209e-18	70	91.6633	98	69
SGPL_contig_103761_1	ankyrin repeat RF_0381	83	gi|762097180|ref|XP_011431148.1|PREDICTED: tankyrase-1-like isoform X3 [Crassostrea gigas]	XP_011431148	1.22874e-26	73	112.464	83	61
SGPL_contig_98264_1	ankyrin repeat RF_0381	100	gi|919093186|ref|XP_013383410.1|PREDICTED: putative ankyrin repeat protein RF_0381 [Lingula anatina]	XP_013383410	3.28391e-16	62	83.9593	99	62
SGPL_contig_29675_1	ankyrin repeat-containing	73	gi|502134990|ref|WP_012717801.1|serine/threonine protein kinase [Sulfolobus islandicus] >gi|228013459|gb|ACP49220.1| serine/threonine protein kinase [Sulfolobus islandicus Y.N.15.51]	WP_012717801	7.84464e-13	66	72.0182	68	45
SGPL_contig_44174_1	Ankyrin repeat-containing	117	gi|524902634|ref|XP_005107546.1|PREDICTED: ankyrin repeat domain-containing protein 65-like [Aplysia californica]	XP_005107546	6.13711e-15	60	79.7221	104	63
SGPL_contig_84617_1	ankyrin repeat-containing	75	gi|496363280|ref|WP_009072270.1|ankyrin repeat-containing protein [Metallosphaera yellowstonensis] >gi|373526342|gb|EHP71122.1| ankyrin repeat-containing protein [Metallosphaera yellowstonensis MK1]	WP_009072270	3.8244e-12	65	70.0922	73	48
SGPL_contig_107037_1	ankyrin repeat-containing	78	gi|505093302|ref|WP_015280404.1|ankyrin repeat-containing protein [Thioflavicoccus mobilis] >gi|431829149|gb|AGA90262.1| ankyrin repeat-containing protein [Thioflavicoccus mobilis 8321]	WP_015280404	9.70647e-06	64	50.447	48	31
SGPL_contig_111381_1	ankyrin repeat-containing	89	gi|654879033|ref|WP_028330856.1|hypothetical protein [Brachyspira alvinipulli]	WP_028330856	2.19403e-14	67	75.485	79	53
SGPL_contig_6213_1	ankyrin SAM and basic leucine zipper domain-containing 1-like	367	gi|762122867|ref|XP_011444399.1|PREDICTED: ankyrin repeat, SAM and basic leucine zipper domain-containing protein 1-like isoform X4 [Crassostrea gigas]	XP_011444399	2.30846e-79	58	263.848	378	220
SGPL_contig_102323_1	ankyrin-2-like isoform X1	98	gi|154417725|ref|XP_001581882.1|hypothetical protein [Trichomonas vaginalis G3] >gi|121916113|gb|EAY20896.1| hypothetical protein TVAG_437220 [Trichomonas vaginalis G3]	XP_001581882	7.33589e-08	59	60.077	93	55
SGPL_contig_25673_1	ankyrin-3-like isoform X1	300	gi|676480616|ref|XP_009062118.1|hypothetical protein LOTGIDRAFT_154671 [Lottia gigantea] >gi|556098517|gb|ESO87169.1| hypothetical protein LOTGIDRAFT_154671 [Lottia gigantea]	XP_009062118	3.11035e-91	68	285.419	262	180
SGPL_contig_26601_1	ankyrin-3-like isoform X1	289	gi|762094631|ref|XP_011429802.1|PREDICTED: unconventional myosin-XVI-like [Crassostrea gigas] >gi|405950364|gb|EKC18357.1| Alpha-latrocrustotoxin [Crassostrea gigas]	XP_011429802	2.72432e-103	71	318.546	288	207
SGPL_contig_34249_1	ankyrin-3-like isoform X10	187	gi|908422124|ref|XP_013072434.1|PREDICTED: ankyrin-3-like isoform X10 [Biomphalaria glabrata]	XP_013072434	2.25116e-86	91	290.041	187	171
SGPL_contig_35686_1	ankyrin-3-like isoform X8	182	gi|908422120|ref|XP_013072432.1|PREDICTED: ankyrin-3-like isoform X8 [Biomphalaria glabrata]	XP_013072432	4.04828e-100	95	328.946	182	174
SGPL_contig_53073_1	annexin A5	107	gi|676482987|ref|XP_009062878.1|hypothetical protein LOTGIDRAFT_195070 [Lottia gigantea] >gi|556097683|gb|ESO86335.1| hypothetical protein LOTGIDRAFT_195070 [Lottia gigantea]	XP_009062878	1.44977e-44	82	158.303	107	88
SGPL_contig_78704_1	Annexin A7	195	gi|908489620|ref|XP_013094922.1|PREDICTED: annexin-B12-like [Biomphalaria glabrata]	XP_013094922	6.68339e-104	88	320.472	193	170
SGPL_contig_77244_1	annexin A7 isoform X2	211	gi|524889482|ref|XP_005101296.1|PREDICTED: annexin-B12-like isoform X1 [Aplysia californica]	XP_005101296	2.66492e-121	90	368.622	210	191
SGPL_contig_65594_1	annexin A7 isoform X3	83	gi|908489929|ref|XP_013095034.1|PREDICTED: annexin A7-like [Biomphalaria glabrata]	XP_013095034	5.80862e-44	93	159.844	83	78
SGPL_contig_86526_1	annexin A7-like isoform X2	66	gi|871238221|ref|XP_012938981.1|PREDICTED: cell death-inducing p53-target protein 1 homolog [Aplysia californica]	XP_012938981	2.65834e-19	78	85.5001	66	52
SGPL_contig_111629_1	annexin B9-like	90	gi|676493753|ref|XP_009066340.1|hypothetical protein LOTGIDRAFT_134310 [Lottia gigantea] >gi|556094319|gb|ESO82972.1| hypothetical protein LOTGIDRAFT_134310 [Lottia gigantea]	XP_009066340	3.8968e-49	94	165.622	90	85
SGPL_contig_247_1	annexin B9-like isoform X1	319	gi|676477536|ref|XP_009061140.1|hypothetical protein LOTGIDRAFT_219490 [Lottia gigantea] >gi|556099459|gb|ESO88111.1| hypothetical protein LOTGIDRAFT_219490 [Lottia gigantea]	XP_009061140	2.78784e-135	76	399.438	316	241
SGPL_contig_4065_1	annexin B9-like isoform X1	318	gi|676477539|ref|XP_009061141.1|hypothetical protein LOTGIDRAFT_219492 [Lottia gigantea] >gi|556099460|gb|ESO88112.1| hypothetical protein LOTGIDRAFT_219492 [Lottia gigantea]	XP_009061141	1.4464e-130	77	387.497	315	244
SGPL_contig_40151_1	anoctamin-1-like isoform X1	166	gi|908453305|ref|XP_013082995.1|PREDICTED: anoctamin-1-like isoform X1 [Biomphalaria glabrata]	XP_013082995	5.56166e-77	82	258.455	167	137
SGPL_contig_26243_1	anoctamin-4-like isoform X9	80	gi|871247358|ref|XP_012940664.1|PREDICTED: anoctamin-4-like [Aplysia californica]	XP_012940664	2.87832e-30	80	124.02	75	60
SGPL_contig_69909_1	anoctamin-4-like isoform X9	95	gi|871247358|ref|XP_012940664.1|PREDICTED: anoctamin-4-like [Aplysia californica]	XP_012940664	7.3569e-40	84	152.14	96	81
SGPL_contig_3639_1	anoctamin-8-like isoform X1	250	gi|908465706|ref|XP_013086831.1|PREDICTED: LOW QUALITY PROTEIN: anoctamin-8-like [Biomphalaria glabrata]	XP_013086831	2.74795e-69	65	241.891	251	164
SGPL_contig_1762_1	anoctamin-8-like isoform X3	157	gi|1009530079|ref|XP_015927761.1|PREDICTED: anoctamin-8-like isoform X2 [Parasteatoda tepidariorum]	XP_015927761	3.79158e-22	59	103.605	130	77
SGPL_contig_8277_1	Anopheles gambiae PEST AGAP012902-PA	153	gi|939242878|ref|XP_014240729.1|PREDICTED: uncharacterized protein LOC106661695 [Cimex lectularius]	XP_014240729	1.3929e-22	59	98.2117	143	85
SGPL_contig_45304_1	anosmin- partial	214	gi|871268410|ref|XP_012944531.1|PREDICTED: anosmin-1-like [Aplysia californica] >gi|871268413|ref|XP_012944532.1| PREDICTED: anosmin-1-like [Aplysia californica]	XP_012944531	1.60354e-60	66	213.001	213	141
SGPL_contig_111184_1	Anosmin- partial	115	gi|871268410|ref|XP_012944531.1|PREDICTED: anosmin-1-like [Aplysia californica] >gi|871268413|ref|XP_012944532.1| PREDICTED: anosmin-1-like [Aplysia californica]	XP_012944531	1.23405e-19	60	94.3597	115	69
SGPL_contig_47683_1	antigen 1	93	gi|780018087|ref|XP_011664725.1|PREDICTED: uncharacterized protein LOC763718 isoform X2 [Strongylocentrotus purpuratus]	XP_011664725	1.33275e-08	50	61.2326	89	45
SGPL_contig_113126_1	Antigen KI- partial	79	gi|676244325|gb|KFO08197.1|Antigen KI-67, partial [Balearica regulorum gibbericeps]	KFO08197	9.69947e-07	68	52.7582	73	50
SGPL_contig_4476_1	AP-1 complex subunit beta-1-like	935	gi|676428015|ref|XP_009045136.1|hypothetical protein LOTGIDRAFT_198868 [Lottia gigantea] >gi|556115538|gb|ESP04190.1| hypothetical protein LOTGIDRAFT_198868 [Lottia gigantea]	XP_009045136	0	91	1611.66	937	857
SGPL_contig_10965_1	AP-1 complex subunit gamma-1-like isoform X1	821	gi|524868922|ref|XP_005091259.1|PREDICTED: AP-1 complex subunit gamma-1-like isoform X2 [Aplysia californica]	XP_005091259	0	87	1308.51	835	729
SGPL_contig_23085_1	AP-1 complex subunit mu-1	422	gi|908456335|ref|XP_013083925.1|PREDICTED: AP-1 complex subunit mu-1 [Biomphalaria glabrata] >gi|908456338|ref|XP_013083927.1| PREDICTED: AP-1 complex subunit mu-1 [Biomphalaria glabrata]	XP_013083925	0	97	822.387	422	412
SGPL_contig_56125_1	AP-1 complex subunit mu-1	105	gi|919041850|ref|XP_013404182.1|PREDICTED: AP-1 complex subunit mu-1-like, partial [Lingula anatina]	XP_013404182	8.03805e-63	98	199.134	104	102
SGPL_contig_84110_1	AP-1 complex subunit mu-1	90	gi|961132233|ref|XP_014786406.1|PREDICTED: AP-1 complex subunit mu-1 isoform X2 [Octopus bimaculoides] >gi|918290294|gb|KOF68860.1| hypothetical protein OCBIM_22006369mg [Octopus bimaculoides]	XP_014786406	4.15027e-52	100	179.874	90	90
SGPL_contig_59863_1	AP-1 complex subunit sigma-2 isoform X1	157	gi|524903876|ref|XP_005108130.1|PREDICTED: AP-1 complex subunit sigma-2-like isoform X2 [Aplysia californica]	XP_005108130	5.0063e-105	98	309.686	157	155
SGPL_contig_59577_1	AP-1 complex-associated regulatory isoform X1	83	gi|524890607|ref|XP_005101847.1|PREDICTED: AP-1 complex-associated regulatory protein-like isoform X3 [Aplysia californica]	XP_005101847	1.02737e-29	85	117.087	81	69
SGPL_contig_71497_1	AP-2 complex subunit alpha	73	gi|291233876|ref|XP_002736877.1|PREDICTED: AP-2 complex subunit alpha-like, partial [Saccoglossus kowalevskii]	XP_002736877	3.10584e-43	98	152.525	73	72
SGPL_contig_75762_1	AP-2 complex subunit alpha-2	392	gi|762103723|ref|XP_011434389.1|PREDICTED: AP-2 complex subunit alpha-2-like isoform X2 [Crassostrea gigas]	XP_011434389	0	85	605.52	400	340
SGPL_contig_67259_1	AP-2 complex subunit alpha-2-like	83	gi|918339943|gb|KOG00623.1|hypothetical protein OCBIM_22000298mg [Octopus bimaculoides]	KOG00623	8.55954e-48	100	172.555	83	83
SGPL_contig_108189_1	AP-2 complex subunit alpha-2-like	76	gi|908409337|ref|XP_013065693.1|PREDICTED: AP-2 complex subunit alpha-2-like [Biomphalaria glabrata]	XP_013065693	1.8832e-37	94	143.665	76	72
SGPL_contig_19227_1	AP-2 complex subunit mu	86	gi|908450804|ref|XP_013082233.1|PREDICTED: AP-2 complex subunit mu [Biomphalaria glabrata]	XP_013082233	7.7145e-52	100	177.178	86	86
SGPL_contig_41961_1	AP-2 complex subunit mu	438	gi|524895895|ref|XP_005104428.1|PREDICTED: AP-2 complex subunit mu [Aplysia californica]	XP_005104428	0	98	875.544	439	431
SGPL_contig_53249_1	AP-2 complex subunit mu	161	gi|676472365|ref|XP_009059469.1|hypothetical protein LOTGIDRAFT_204295 [Lottia gigantea] >gi|556101352|gb|ESO90004.1| hypothetical protein LOTGIDRAFT_204295 [Lottia gigantea]	XP_009059469	3.46071e-109	98	330.487	161	159
SGPL_contig_956_1	AP-2 complex subunit sigma	142	gi|919100357|ref|XP_013386587.1|PREDICTED: AP-2 complex subunit sigma [Lingula anatina]	XP_013386587	7.61809e-97	100	287.73	142	142
SGPL_contig_74824_1	AP-3 complex subunit beta-2	124	gi|676477263|ref|XP_009061057.1|hypothetical protein LOTGIDRAFT_126173 [Lottia gigantea] >gi|556099697|gb|ESO88349.1| hypothetical protein LOTGIDRAFT_126173 [Lottia gigantea]	XP_009061057	3.86913e-68	95	232.261	124	119
SGPL_contig_56214_1	AP-3 complex subunit beta-2-like isoform X1	86	gi|762075445|ref|XP_011442212.1|PREDICTED: AP-3 complex subunit beta-2-like isoform X1 [Crassostrea gigas]	XP_011442212	3.72642e-32	78	129.413	85	67
SGPL_contig_1816_1	AP-3 complex subunit beta-2-like isoform X2	91	gi|524885699|ref|XP_005099454.1|PREDICTED: AP-3 complex subunit beta-2-like isoform X2 [Aplysia californica]	XP_005099454	2.85529e-22	67	101.293	91	61
SGPL_contig_46139_1	AP-3 complex subunit beta-2-like isoform X2	92	gi|676477263|ref|XP_009061057.1|hypothetical protein LOTGIDRAFT_126173 [Lottia gigantea] >gi|556099697|gb|ESO88349.1| hypothetical protein LOTGIDRAFT_126173 [Lottia gigantea]	XP_009061057	6.47817e-49	96	177.178	92	89
SGPL_contig_50551_1	AP-3 complex subunit beta-2-like isoform X2	404	gi|676477263|ref|XP_009061057.1|hypothetical protein LOTGIDRAFT_126173 [Lottia gigantea] >gi|556099697|gb|ESO88349.1| hypothetical protein LOTGIDRAFT_126173 [Lottia gigantea]	XP_009061057	5.36469e-177	92	534.643	310	286
SGPL_contig_87560_1	AP-3 complex subunit beta-2-like isoform X2	126	gi|736206264|ref|XP_010775904.1|PREDICTED: AP-3 complex subunit beta-2-like [Notothenia coriiceps]	XP_010775904	7.00778e-67	90	216.853	120	108
SGPL_contig_60375_1	AP-3 complex subunit delta-1-like	86	gi|524902969|ref|XP_005107704.1|PREDICTED: AP-3 complex subunit delta-1-like isoform X3 [Aplysia californica]	XP_005107704	8.95047e-32	88	128.642	86	76
SGPL_contig_17767_1	AP-3 complex subunit delta-1-like isoform X2	693	gi|524902971|ref|XP_005107705.1|PREDICTED: AP-3 complex subunit delta-1-like isoform X2 [Aplysia californica]	XP_005107705	0	76	867.07	711	545
SGPL_contig_43454_1	AP-3 complex subunit delta-1-like isoform X3	87	gi|908455592|ref|XP_013083698.1|PREDICTED: AP-3 complex subunit delta-1-like isoform X3 [Biomphalaria glabrata]	XP_013083698	1.24047e-20	80	96.6709	73	59
SGPL_contig_60376_1	AP-3 complex subunit delta-1-like isoform X3	100	gi|524902969|ref|XP_005107704.1|PREDICTED: AP-3 complex subunit delta-1-like isoform X3 [Aplysia californica]	XP_005107704	2.51915e-16	80	84.7297	100	80
SGPL_contig_86568_1	AP-3 complex subunit delta-1-like isoform X3	98	gi|919011178|ref|XP_013390020.1|PREDICTED: AP-3 complex subunit delta-1-like [Lingula anatina]	XP_013390020	1.83853e-57	98	189.889	98	97
SGPL_contig_327_1	AP-3 complex subunit sigma-2	190	gi|908487583|ref|XP_013094172.1|PREDICTED: AP-3 complex subunit sigma-1-like isoform X2 [Biomphalaria glabrata]	XP_013094172	4.03425e-130	97	375.941	190	186
SGPL_contig_48219_1	AP-4 complex accessory subunit tepsin-like	376	gi|762144031|ref|XP_011455278.1|PREDICTED: AP-4 complex accessory subunit tepsin-like isoform X1 [Crassostrea gigas]	XP_011455278	6.72408e-70	54	237.269	390	213
SGPL_contig_73266_1	AP-4 complex subunit beta-1	177	gi|961136729|ref|XP_014787962.1|PREDICTED: AP-4 complex subunit beta-1-like [Octopus bimaculoides] >gi|918286248|gb|KOF66705.1| hypothetical protein OCBIM_22011570mg [Octopus bimaculoides]	XP_014787962	3.57298e-14	52	80.4925	174	92
SGPL_contig_62929_1	AP-4 complex subunit beta-1 isoform X1	284	gi|443691486|gb|ELT93324.1|hypothetical protein CAPTEDRAFT_125197 [Capitella teleta] >gi|443716576|gb|ELU08038.1| hypothetical protein CAPTEDRAFT_93945 [Capitella teleta]	ELT93324	1.56811e-75	67	251.521	273	184
SGPL_contig_42403_1	AP-4 complex subunit mu-1	238	gi|961118145|ref|XP_014781516.1|PREDICTED: AP-4 complex subunit mu-like isoform X2 [Octopus bimaculoides] >gi|918302816|gb|KOF75810.1| hypothetical protein OCBIM_22034313mg [Octopus bimaculoides]	XP_014781516	1.70416e-49	65	179.489	236	155
SGPL_contig_12117_1	AP-4 complex subunit mu-like	164	gi|961118148|ref|XP_014781517.1|PREDICTED: AP-4 complex subunit mu-like isoform X3 [Octopus bimaculoides] >gi|918302815|gb|KOF75809.1| hypothetical protein OCBIM_22034313mg [Octopus bimaculoides]	XP_014781517	5.45636e-18	52	90.1225	165	87
SGPL_contig_12392_1	AP-4 complex subunit sigma-1	144	gi|147905800|ref|NP_001089698.1|adaptor related protein complex 4, sigma 1 subunit [Xenopus laevis] >gi|76779517|gb|AAI06357.1| MGC130903 protein [Xenopus laevis]	NP_001089698	1.45556e-47	73	162.54	140	103
SGPL_contig_58995_1	AP-5 complex subunit mu-1-like	241	gi|762127389|ref|XP_011446776.1|PREDICTED: AP-5 complex subunit mu-1-like [Crassostrea gigas]	XP_011446776	1.75498e-61	59	212.616	258	154
SGPL_contig_64957_1	AP-5 complex subunit mu-1-like	79	gi|908506122|ref|XP_013064051.1|PREDICTED: AP-5 complex subunit mu-1-like [Biomphalaria glabrata]	XP_013064051	4.52648e-17	71	84.3445	83	59
SGPL_contig_109621_1	AP-5 complex subunit zeta-1	79	gi|676428830|ref|XP_009045402.1|hypothetical protein LOTGIDRAFT_230221 [Lottia gigantea] >gi|556115268|gb|ESP03920.1| hypothetical protein LOTGIDRAFT_230221 [Lottia gigantea]	XP_009045402	1.44113e-13	65	75.8702	79	52
SGPL_contig_76647_1	APA- partial	152	gi|676447333|ref|XP_009051374.1|hypothetical protein LOTGIDRAFT_203023 [Lottia gigantea] >gi|556108856|gb|ESO97508.1| hypothetical protein LOTGIDRAFT_203023 [Lottia gigantea]	XP_009051374	4.12916e-99	99	317.775	152	151
SGPL_contig_110130_1	apical endosomal glyco	68	gi|676474882|ref|XP_009060288.1|hypothetical protein LOTGIDRAFT_106513, partial [Lottia gigantea] >gi|556100604|gb|ESO89256.1| hypothetical protein LOTGIDRAFT_106513, partial [Lottia gigantea]	XP_009060288	3.39641e-07	58	53.5286	68	40
SGPL_contig_28454_1	AP-like endonuclease reverse transcriptase	129	gi|871264266|ref|XP_012943779.1|PREDICTED: uncharacterized protein LOC106013216 [Aplysia californica]	XP_012943779	1.46065e-19	65	92.0485	87	57
SGPL_contig_67158_1	aplysia DCC	232	gi|871273393|ref|XP_012945536.1|PREDICTED: neogenin-like [Aplysia californica]	XP_012945536	4.23763e-81	68	275.789	268	184
SGPL_contig_14618_1	apolipo D-like	233	gi|291241284|ref|XP_002740541.1|PREDICTED: apolipoprotein D-like [Saccoglossus kowalevskii]	XP_002740541	2.25707e-33	57	130.954	181	104
SGPL_contig_36384_1	apolipophorins-like	377	gi|762128528|ref|XP_011447369.1|PREDICTED: apolipophorins-like [Crassostrea gigas]	XP_011447369	8.55445e-121	68	380.563	368	253
SGPL_contig_3202_1	apolipophorins-like isoform X1	3163	gi|871255581|ref|XP_012942139.1|PREDICTED: apolipophorins-like [Aplysia californica]	XP_012942139	0	51	1410.59	3059	1566
SGPL_contig_52162_1	apolipophorins-like isoform X1	161	gi|405969281|gb|EKC34262.1|hypothetical protein CGI_10018340 [Crassostrea gigas]	EKC34262	3.22021e-38	75	151.369	136	103
SGPL_contig_36772_1	apoptogenic mitochondrial	175	gi|908485751|ref|XP_013093529.1|PREDICTED: APOPT family protein Y39B6A.34, mitochondrial-like, partial [Biomphalaria glabrata]	XP_013093529	7.01509e-46	74	159.458	138	103
SGPL_contig_7356_1	Apoptosis 2 inhibitor	369	gi|939236249|ref|XP_014254856.1|PREDICTED: baculoviral IAP repeat-containing protein 7-B-like isoform X2 [Cimex lectularius]	XP_014254856	8.10113e-12	63	76.6406	69	44
SGPL_contig_81808_1	apoptosis regulator BAX-like	48	gi|524895935|ref|XP_005104447.1|PREDICTED: apoptosis regulator BAX-like [Aplysia californica]	XP_005104447	2.357e-09	68	59.3066	47	32
SGPL_contig_63908_1	apoptosis-inducing factor 3-like	96	gi|401871122|gb|AFQ23946.1|apoptosis-inducing factor 3-like protein [Pomacea canaliculata]	AFQ23946	2.29075e-33	81	130.568	96	78
SGPL_contig_26081_1	apoptosis-inducing factor 3-like isoform X1	530	gi|401871122|gb|AFQ23946.1|apoptosis-inducing factor 3-like protein [Pomacea canaliculata]	AFQ23946	0	87	870.922	530	462
SGPL_contig_111628_1	apoptosis-inducing factor 3-like isoform X1	77	gi|401871122|gb|AFQ23946.1|apoptosis-inducing factor 3-like protein [Pomacea canaliculata]	AFQ23946	3.34069e-35	89	134.806	77	69
SGPL_contig_97209_1	apoptosis-inducing factor mitochondrial isoform X2	83	gi|390364621|ref|XP_783530.3|PREDICTED: apoptosis-inducing factor 1, mitochondrial [Strongylocentrotus purpuratus]	XP_783530	3.82293e-33	84	130.183	82	69
SGPL_contig_41662_1	apoptosis-inducing factor mitochondrial-like	146	gi|390364621|ref|XP_783530.3|PREDICTED: apoptosis-inducing factor 1, mitochondrial [Strongylocentrotus purpuratus]	XP_783530	1.15719e-60	82	208.764	147	122
SGPL_contig_71326_1	apoptosis-inducing factor mitochondrial-like isoform X2	106	gi|524891486|ref|XP_005102276.1|PREDICTED: uncharacterized protein LOC101847669 isoform X1 [Aplysia californica]	XP_005102276	2.33008e-12	63	68.5514	83	53
SGPL_contig_6176_1	apoptosis-stimulating of p53 1-like	1072	gi|908448827|ref|XP_013081577.1|PREDICTED: apoptosis-stimulating of p53 protein 1-like [Biomphalaria glabrata]	XP_013081577	0	56	696.427	1046	594
SGPL_contig_23900_1	apoptotic chromatin condensation inducer in the nucleus-like	556	gi|524867502|ref|XP_005090562.1|PREDICTED: apoptotic chromatin condensation inducer in the nucleus-like [Aplysia californica] >gi|524867504|ref|XP_005090563.1| PREDICTED: apoptotic chromatin condensation inducer in the nucleus-like [Aplysia californica]	XP_005090562	1.0733e-73	51	265.774	491	252
SGPL_contig_68924_1	apoptotic chromatin condensation inducer in the nucleus-like isoform X1	90	gi|676437392|ref|XP_009048189.1|hypothetical protein LOTGIDRAFT_238344 [Lottia gigantea] >gi|556112487|gb|ESP01139.1| hypothetical protein LOTGIDRAFT_238344 [Lottia gigantea]	XP_009048189	8.23759e-16	63	82.0333	77	49
SGPL_contig_94491_1	apoptotic chromatin condensation inducer in the nucleus-like isoform X1	164	gi|524915126|ref|XP_005112369.1|PREDICTED: uncharacterized protein LOC101864039 isoform X1 [Aplysia californica]	XP_005112369	6.01909e-18	58	90.8929	153	89
SGPL_contig_96873_1	Appr-1-p processing	73	gi|695458738|ref|XP_009537512.1|hypothetical protein PHYSODRAFT_530317 [Phytophthora sojae] >gi|348666922|gb|EGZ06748.1| hypothetical protein PHYSODRAFT_530317 [Phytophthora sojae]	XP_009537512	8.43226e-14	71	73.1738	74	53
SGPL_contig_10975_1	Appr-1-p processing domain	99	gi|503370762|ref|WP_013605423.1|hypothetical protein [Vulcanisaeta moutnovskia] >gi|323708775|gb|ADY02262.1| Appr-1-p processing domain protein [Vulcanisaeta moutnovskia 768-28]	WP_013605423	9.63772e-12	70	68.1662	65	46
SGPL_contig_40372_1	Appr-1-p processing domain	62	gi|762083906|ref|XP_011424417.1|PREDICTED: uncharacterized protein LOC105326217 [Crassostrea gigas]	XP_011424417	1.13782e-11	70	69.707	55	39
SGPL_contig_87807_1	Appr-1-p processing domain	146	gi|908466719|ref|XP_013087163.1|PREDICTED: poly [ADP-ribose] polymerase 14-like [Biomphalaria glabrata]	XP_013087163	7.26102e-34	64	127.487	131	85
SGPL_contig_37229_1	aprataxin and PNK-like factor	92	gi|762101331|ref|XP_011433142.1|PREDICTED: uncharacterized protein LOC105332296 [Crassostrea gigas] >gi|405951859|gb|EKC19733.1| DNA ligase [Crassostrea gigas]	XP_011433142	2.43341e-09	65	63.5438	76	50
SGPL_contig_72099_1	Aprataxin and PNK-like factor	114	gi|676431079|ref|XP_009046133.1|hypothetical protein LOTGIDRAFT_171695 [Lottia gigantea] >gi|556114558|gb|ESP03210.1| hypothetical protein LOTGIDRAFT_171695 [Lottia gigantea]	XP_009046133	6.76281e-29	84	118.627	84	71
SGPL_contig_58063_1	aprataxin and PNK-like factor isoform X1	81	gi|676452026|ref|XP_009052899.1|hypothetical protein LOTGIDRAFT_159962 [Lottia gigantea] >gi|556107894|gb|ESO96546.1| hypothetical protein LOTGIDRAFT_159962 [Lottia gigantea]	XP_009052899	2.68347e-05	67	51.6026	59	40
SGPL_contig_41504_1	aprataxin isoform X1	143	gi|443697239|gb|ELT97774.1|hypothetical protein CAPTEDRAFT_132902 [Capitella teleta]	ELT97774	1.27004e-66	82	213.001	143	118
SGPL_contig_10087_1	aquaporin -like	359	gi|871211529|ref|XP_012945639.1|PREDICTED: aquaporin-4-like [Aplysia californica]	XP_012945639	5.59662e-133	83	394.43	263	219
SGPL_contig_34052_1	aquaporin -like	68	gi|590713403|gb|AHL29028.1|aquaporin, partial [Stagnicola palustris]	AHL29028	1.32058e-24	83	103.219	68	57
SGPL_contig_69669_1	aquaporin -like	129	gi|590713289|gb|AHL29027.1|aquaporin, partial [Catascopia terebra]	AHL29027	1.05942e-49	81	172.17	129	105
SGPL_contig_78107_1	aquaporin-5-like isoform X2	347	gi|871270800|ref|XP_005111060.2|PREDICTED: aquaporin-5-like isoform X1 [Aplysia californica]	XP_005111060	2.45554e-126	78	377.096	292	230
SGPL_contig_102586_1	aquaporin-5-like isoform X2	99	gi|871270804|ref|XP_005111061.2|PREDICTED: aquaporin-5-like isoform X2 [Aplysia californica] >gi|871270807|ref|XP_005111062.2| PREDICTED: aquaporin-5-like isoform X2 [Aplysia californica]	XP_005111061	1.82408e-39	84	144.05	98	83
SGPL_contig_294_1	aquaporin-8-like isoform X3	259	gi|908505047|ref|XP_013063682.1|PREDICTED: aquaporin-8-like isoform X2 [Biomphalaria glabrata]	XP_013063682	1.13626e-78	70	250.366	240	169
SGPL_contig_111433_1	ARABIDILLO 2-like	162	gi|871274636|ref|XP_012945775.1|PREDICTED: uncharacterized protein LOC101853990 [Aplysia californica]	XP_012945775	2.75223e-43	66	162.155	163	109
SGPL_contig_54224_1	archease-like	92	gi|871214110|ref|XP_005092249.2|PREDICTED: protein archease-like [Aplysia californica]	XP_005092249	4.32684e-41	85	144.821	91	78
SGPL_contig_79336_1	ARF GTPase-activating GIT2-like isoform X1	60	gi|908437323|ref|XP_013077988.1|PREDICTED: ARF GTPase-activating protein GIT2-like [Biomphalaria glabrata]	XP_013077988	1.5647e-16	80	83.1889	60	48
SGPL_contig_30173_1	ARF SAR	154	gi|291222311|ref|XP_002731162.1|PREDICTED: ADP-ribosylation factor 2-B-like [Saccoglossus kowalevskii]	XP_002731162	3.98626e-25	61	107.071	142	87
SGPL_contig_12562_1	arfaptin-2-like isoform X1	297	gi|524913115|ref|XP_005111391.1|PREDICTED: arfaptin-2-like isoform X2 [Aplysia californica]	XP_005111391	1.26101e-153	81	447.588	302	246
SGPL_contig_42855_1	arf-GAP with ANK repeat and PH domain-containing 1-like isoform X3	101	gi|871245815|ref|XP_012940395.1|PREDICTED: arf-GAP with GTPase, ANK repeat and PH domain-containing protein 1-like isoform X4 [Aplysia californica]	XP_012940395	5.56669e-61	100	210.305	101	101
SGPL_contig_89943_1	arf-GAP with ANK repeat and PH domain-containing 1-like isoform X3	87	gi|908411060|ref|XP_013066622.1|PREDICTED: centaurin-gamma-1A-like [Biomphalaria glabrata]	XP_013066622	5.19476e-27	80	113.235	75	60
SGPL_contig_106712_1	arf-GAP with ANK repeat and PH domain-containing 1-like isoform X3	123	gi|871245818|ref|XP_012940396.1|PREDICTED: arf-GAP with GTPase, ANK repeat and PH domain-containing protein 1-like isoform X5 [Aplysia californica]	XP_012940396	1.66697e-48	88	176.792	110	97
SGPL_contig_68281_1	Arf-GAP with coiled- ANK repeat and PH domain-containing 2	228	gi|908492331|ref|XP_013095818.1|PREDICTED: arf-GAP with coiled-coil, ANK repeat and PH domain-containing protein 2-like isoform X4 [Biomphalaria glabrata]	XP_013095818	3.82811e-102	80	325.479	226	181
SGPL_contig_55309_1	arf-GAP with coiled- ANK repeat and PH domain-containing 2- partial	171	gi|908492331|ref|XP_013095818.1|PREDICTED: arf-GAP with coiled-coil, ANK repeat and PH domain-containing protein 2-like isoform X4 [Biomphalaria glabrata]	XP_013095818	1.80729e-77	86	258.07	172	148
SGPL_contig_46662_1	arf-GAP with coiled- ANK repeat and PH domain-containing 2-like	148	gi|908492331|ref|XP_013095818.1|PREDICTED: arf-GAP with coiled-coil, ANK repeat and PH domain-containing protein 2-like isoform X4 [Biomphalaria glabrata]	XP_013095818	1.76229e-71	87	240.736	150	131
SGPL_contig_82076_1	arf-GAP with coiled- ANK repeat and PH domain-containing 2-like	86	gi|871274633|ref|XP_012945773.1|PREDICTED: arf-GAP with coiled-coil, ANK repeat and PH domain-containing protein 2-like, partial [Aplysia californica]	XP_012945773	3.74028e-23	84	100.908	66	56
SGPL_contig_101166_1	arf-GAP with coiled- ANK repeat and PH domain-containing 2-like	98	gi|918301367|gb|KOF74917.1|hypothetical protein OCBIM_22035505mg [Octopus bimaculoides]	KOF74917	1.62593e-18	68	88.5817	99	68
SGPL_contig_67372_1	arf-GAP with Rho-GAP ANK repeat and PH domain-containing 1	121	gi|871224595|ref|XP_012936491.1|PREDICTED: arf-GAP with Rho-GAP domain, ANK repeat and PH domain-containing protein 1-like isoform X1 [Aplysia californica]	XP_012936491	8.29461e-25	63	110.538	119	75
SGPL_contig_40927_1	arf-GAP with Rho-GAP ANK repeat and PH domain-containing 1-like isoform X1	467	gi|676473468|ref|XP_009059827.1|hypothetical protein LOTGIDRAFT_165061 [Lottia gigantea] >gi|556100814|gb|ESO89466.1| hypothetical protein LOTGIDRAFT_165061 [Lottia gigantea]	XP_009059827	0	75	566.229	467	352
SGPL_contig_49476_1	arf-GAP with Rho-GAP ANK repeat and PH domain-containing 1-like isoform X1	193	gi|676473468|ref|XP_009059827.1|hypothetical protein LOTGIDRAFT_165061 [Lottia gigantea] >gi|556100814|gb|ESO89466.1| hypothetical protein LOTGIDRAFT_165061 [Lottia gigantea]	XP_009059827	4.62999e-49	68	182.57	190	131
SGPL_contig_41030_1	arf-GAP with Rho-GAP ANK repeat and PH domain-containing 1-like isoform X4	82	gi|871224595|ref|XP_012936491.1|PREDICTED: arf-GAP with Rho-GAP domain, ANK repeat and PH domain-containing protein 1-like isoform X1 [Aplysia californica]	XP_012936491	1.76241e-11	61	70.0922	83	51
SGPL_contig_100874_1	arf-GAP with SH3 ANK repeat and PH domain-containing 2-like	122	gi|908413348|ref|XP_013067833.1|PREDICTED: arf-GAP with SH3 domain, ANK repeat and PH domain-containing protein 2-like, partial [Biomphalaria glabrata]	XP_013067833	1.05301e-57	85	202.216	127	108
SGPL_contig_33463_1	arginine and glutamate-rich 1 isoform X2	98	gi|1025251680|ref|XP_016369356.1|PREDICTED: arginine and glutamate-rich protein 1-A-like [Sinocyclocheilus rhinocerous]	XP_016369356	1.6365e-21	75	95.1301	102	77
SGPL_contig_121_1	arginine kinase	240	gi|512125869|gb|AGN95434.1|arginine kinase [Semisulcospira libertina]	AGN95434	1.65932e-160	96	461.455	240	232
SGPL_contig_2132_1	arginine kinase	372	gi|512125869|gb|AGN95434.1|arginine kinase [Semisulcospira libertina]	AGN95434	0	86	559.296	351	303
SGPL_contig_41787_1	arginine kinase	101	gi|524885601|ref|XP_005099406.1|PREDICTED: arginine kinase [Aplysia californica]	XP_005099406	5.76589e-07	69	56.6102	53	37
SGPL_contig_67833_1	Arginine kinase	129	gi|676474600|ref|XP_009060196.1|hypothetical protein LOTGIDRAFT_183151 [Lottia gigantea] >gi|556100505|gb|ESO89157.1| hypothetical protein LOTGIDRAFT_183151 [Lottia gigantea]	XP_009060196	9.72646e-38	70	145.976	129	91
SGPL_contig_78281_1	arginine kinase	151	gi|676474600|ref|XP_009060196.1|hypothetical protein LOTGIDRAFT_183151 [Lottia gigantea] >gi|556100505|gb|ESO89157.1| hypothetical protein LOTGIDRAFT_183151 [Lottia gigantea]	XP_009060196	2.81582e-72	87	241.891	149	130
SGPL_contig_22583_1	arginine N-methyltransferase 1 isoform X1	369	gi|524881487|ref|XP_005097395.1|PREDICTED: protein arginine N-methyltransferase 1-like isoform X2 [Aplysia californica]	XP_005097395	0	86	590.497	370	319
SGPL_contig_80080_1	arginine N-methyltransferase 3	118	gi|919039983|ref|XP_013403421.1|PREDICTED: protein arginine N-methyltransferase 3-like isoform X3 [Lingula anatina]	XP_013403421	9.27208e-35	68	134.806	116	80
SGPL_contig_99380_1	arginine N-methyltransferase 3	69	gi|837805579|ref|XP_012782540.1|PREDICTED: protein arginine N-methyltransferase 3 [Ochotona princeps]	XP_012782540	8.16975e-05	53	49.2914	69	37
SGPL_contig_56547_1	arginine N-methyltransferase 3-like	44	gi|156340536|ref|XP_001620477.1|hypothetical protein NEMVEDRAFT_v1g47091 [Nematostella vectensis] >gi|156205449|gb|EDO28377.1| predicted protein, partial [Nematostella vectensis]	XP_001620477	0.000369383	76	44.2838	34	26
SGPL_contig_91704_1	arginine N-methyltransferase 5	137	gi|996064237|gb|AMK01821.1|PRMT5 [Mytilus galloprovincialis]	AMK01821	1.57588e-68	93	229.565	132	124
SGPL_contig_107490_1	arginine N-methyltransferase 5	81	gi|524890047|ref|XP_005101573.1|PREDICTED: protein arginine N-methyltransferase 5-like [Aplysia californica]	XP_005101573	2.04723e-31	80	125.561	78	63
SGPL_contig_62364_1	arginine N-methyltransferase 5-like	180	gi|762164209|ref|XP_011420415.1|PREDICTED: protein arginine N-methyltransferase 5-like isoform X2 [Crassostrea gigas]	XP_011420415	1.07498e-86	90	279.256	173	156
SGPL_contig_26183_1	arginine N-methyltransferase 6	328	gi|260814339|ref|XP_002601873.1|hypothetical protein BRAFLDRAFT_215283 [Branchiostoma floridae] >gi|229287175|gb|EEN57885.1| hypothetical protein BRAFLDRAFT_215283, partial [Branchiostoma floridae]	XP_002601873	4.70016e-95	66	297.36	309	204
SGPL_contig_29068_1	arginine N-methyltransferase 7	89	gi|919044952|ref|XP_013405662.1|PREDICTED: protein arginine N-methyltransferase 7-like [Lingula anatina]	XP_013405662	1.04333e-11	56	70.8626	87	49
SGPL_contig_82019_1	arginine N-methyltransferase 7	56	gi|939657904|ref|XP_014277162.1|PREDICTED: protein arginine N-methyltransferase 7 [Halyomorpha halys]	XP_014277162	0.000202092	62	48.1358	50	31
SGPL_contig_82770_1	arginine N-methyltransferase partial	132	gi|999966367|gb|KXJ05541.1|Protein arginine N-methyltransferase 3 [Exaiptasia pallida]	KXJ05541	4.37304e-62	84	207.223	132	112
SGPL_contig_84895_1	arginine partial	95	gi|401824745|gb|AFQ22461.1|arginine kinase, partial [Cardisoma guanhumi] >gi|401824753|gb|AFQ22465.1| arginine kinase, partial [Cardisoma guanhumi]	AFQ22461	0.000724517	61	45.0542	62	38
SGPL_contig_76331_1	arginine serine-rich coiled-coil 2	135	gi|402585324|gb|EJW79264.1|hypothetical protein WUBG_09825, partial [Wuchereria bancrofti]	EJW79264	4.78192e-10	53	63.929	127	68
SGPL_contig_50156_1	arginine serine-rich PNISR-like	138	gi|762165028|ref|XP_011420834.1|PREDICTED: arginine/serine-rich protein PNISR-like [Crassostrea gigas]	XP_011420834	1.71178e-15	70	80.4925	103	73
SGPL_contig_59789_1	arginine serine-rich PNISR-like	66	gi|405976301|gb|EKC40813.1|Splicing factor, arginine/serine-rich 18 [Crassostrea gigas]	EKC40813	9.03028e-11	86	66.6254	38	33
SGPL_contig_11963_1	arginine-glutamic acid dipeptide repeats - partial	292	gi|701307012|ref|XP_010014307.1|PREDICTED: arginine-glutamic acid dipeptide repeats protein-like, partial [Nestor notabilis]	XP_010014307	5.77111e-61	56	208.379	317	178
SGPL_contig_10743_1	arginine-glutamic acid dipeptide repeats -like	92	gi|300218775|gb|ADJ80991.1|CR1-3 [Lycodichthys dearborni]	ADJ80991	2.60689e-05	62	51.9878	67	42
SGPL_contig_21409_1	arginine-glutamic acid dipeptide repeats -like	81	gi|736203587|ref|XP_010775187.1|PREDICTED: arginine-glutamic acid dipeptide repeats protein-like [Notothenia coriiceps]	XP_010775187	7.65465e-05	55	49.2914	67	37
SGPL_contig_8257_1	arginine-glutamic acid dipeptide repeats -like isoform X1	304	gi|871219097|ref|XP_005094052.2|PREDICTED: arginine-glutamic acid dipeptide repeats protein-like isoform X1 [Aplysia californica]	XP_005094052	1.02537e-79	65	276.559	330	217
SGPL_contig_7053_1	arginine--tRNA cytoplasmic	255	gi|676489093|ref|XP_009064825.1|hypothetical protein LOTGIDRAFT_196660 [Lottia gigantea] >gi|556095804|gb|ESO84457.1| hypothetical protein LOTGIDRAFT_196660 [Lottia gigantea]	XP_009064825	4.54254e-137	89	413.69	256	230
SGPL_contig_27813_1	arginine--tRNA cytoplasmic	114	gi|871209901|ref|XP_012942865.1|PREDICTED: arginine--tRNA ligase, cytoplasmic-like [Aplysia californica] >gi|871277837|ref|XP_005113293.2| PREDICTED: arginine--tRNA ligase, cytoplasmic-like [Aplysia californica]	XP_012942865	3.37566e-47	84	171.014	114	96
SGPL_contig_47328_1	arginine--tRNA cytoplasmic	271	gi|871209901|ref|XP_012942865.1|PREDICTED: arginine--tRNA ligase, cytoplasmic-like [Aplysia californica] >gi|871277837|ref|XP_005113293.2| PREDICTED: arginine--tRNA ligase, cytoplasmic-like [Aplysia californica]	XP_012942865	2.02161e-114	79	355.91	264	210
SGPL_contig_87750_1	Argininosuccinate lyase	70	gi|957828283|ref|XP_014664012.1|PREDICTED: argininosuccinate lyase-like isoform X1 [Priapulus caudatus]	XP_014664012	4.34736e-29	82	117.087	70	58
SGPL_contig_96771_1	argininosuccinate lyase	119	gi|676435777|ref|XP_009047667.1|hypothetical protein LOTGIDRAFT_200177 [Lottia gigantea] >gi|556113029|gb|ESP01681.1| hypothetical protein LOTGIDRAFT_200177 [Lottia gigantea]	XP_009047667	1.71775e-57	86	196.052	119	103
SGPL_contig_14086_1	Argininosuccinate synthase	417	gi|908464242|ref|XP_013086397.1|PREDICTED: argininosuccinate synthase-like [Biomphalaria glabrata] >gi|908464245|ref|XP_013086398.1| PREDICTED: argininosuccinate synthase-like [Biomphalaria glabrata]	XP_013086397	0	89	677.167	393	353
SGPL_contig_65582_1	argonaute- partial	66	gi|676486510|ref|XP_009064000.1|hypothetical protein LOTGIDRAFT_235802 [Lottia gigantea] >gi|556096643|gb|ESO85295.1| hypothetical protein LOTGIDRAFT_235802 [Lottia gigantea]	XP_009064000	7.70835e-36	98	138.658	66	65
SGPL_contig_107991_1	argonaute-2-like isoform X1	96	gi|919027646|ref|XP_013397643.1|PREDICTED: collagen alpha-1(XVIII) chain-like [Lingula anatina]	XP_013397643	5.53949e-31	92	122.479	63	58
SGPL_contig_14913_1	argonaute-2-like isoform X2	176	gi|919035436|ref|XP_013401234.1|PREDICTED: protein argonaute-2-like [Lingula anatina]	XP_013401234	1.14415e-111	93	336.265	176	165
SGPL_contig_46797_1	argonaute-2-like isoform X2	99	gi|762093329|ref|XP_011429116.1|PREDICTED: protein argonaute-2-like isoform X2 [Crassostrea gigas]	XP_011429116	3.34231e-56	96	197.208	99	96
SGPL_contig_94817_1	argonaute-2-like isoform X5	79	gi|443701274|gb|ELT99790.1|hypothetical protein CAPTEDRAFT_143595 [Capitella teleta]	ELT99790	2.08593e-23	90	103.99	62	56
SGPL_contig_46501_1	ariadne 2	93	gi|405971891|gb|EKC36694.1|Protein ariadne-2 [Crassostrea gigas]	EKC36694	1.47079e-49	94	174.866	88	83
SGPL_contig_111742_1	ariadne-1	61	gi|780034580|ref|XP_011667202.1|PREDICTED: E3 ubiquitin-protein ligase arih1-like [Strongylocentrotus purpuratus]	XP_011667202	6.53797e-31	91	116.316	61	56
SGPL_contig_113979_1	ariadne-1	74	gi|524879783|ref|XP_005096563.1|PREDICTED: E3 ubiquitin-protein ligase arih1-like [Aplysia californica] >gi|524879785|ref|XP_005096564.1| PREDICTED: E3 ubiquitin-protein ligase arih1-like [Aplysia californica] >gi|524879787|ref|XP_005096565.1| PREDICTED: E3 ubiquitin-protein ligase arih1-like [Aplysia californica] >gi|871226884|ref|XP_012936895.1| PREDICTED: E3 ubiquitin-protein ligase arih1-like…	XP_005096563	5.21373e-39	94	145.206	74	70
SGPL_contig_56833_1	ARL14 effector -like	97	gi|524879735|ref|XP_005096539.1|PREDICTED: ARL14 effector protein-like [Aplysia californica]	XP_005096539	5.89006e-10	63	63.1586	86	55
SGPL_contig_58441_1	Armadillo repeat-containing 10	173	gi|762134838|ref|XP_011450656.1|PREDICTED: uncharacterized protein LOC105344566 [Crassostrea gigas]	XP_011450656	1.5212e-47	71	174.096	164	117
SGPL_contig_78319_1	Armadillo repeat-containing 2	69	gi|585658232|ref|XP_006815976.1|PREDICTED: armadillo repeat-containing protein 2-like [Saccoglossus kowalevskii]	XP_006815976	6.40303e-22	80	98.9821	67	54
SGPL_contig_87272_1	armadillo repeat-containing 2	101	gi|524891170|ref|XP_005102121.1|PREDICTED: armadillo repeat-containing protein 2-like isoform X2 [Aplysia californica]	XP_005102121	2.63661e-37	83	144.436	96	80
SGPL_contig_94293_1	armadillo repeat-containing 2	75	gi|908490694|ref|XP_013095282.1|PREDICTED: armadillo repeat-containing protein 2-like [Biomphalaria glabrata] >gi|908490697|ref|XP_013095283.1| PREDICTED: armadillo repeat-containing protein 2-like [Biomphalaria glabrata] >gi|908490700|ref|XP_013095284.1| PREDICTED: armadillo repeat-containing protein 2-like [Biomphalaria glabrata]	XP_013095282	1.11382e-22	84	101.679	71	60
SGPL_contig_114757_1	armadillo repeat-containing 2	52	gi|524891168|ref|XP_005102120.1|PREDICTED: armadillo repeat-containing protein 2-like isoform X1 [Aplysia californica]	XP_005102120	9.95934e-09	80	60.4622	42	34
SGPL_contig_85230_1	Armadillo repeat-containing 3	77	gi|762087754|ref|XP_011426178.1|PREDICTED: armadillo repeat-containing protein 3-like [Crassostrea gigas]	XP_011426178	3.06385e-21	79	94.7449	77	61
SGPL_contig_47136_1	armadillo repeat-containing 3-like	125	gi|871237802|ref|XP_012938915.1|PREDICTED: armadillo repeat-containing protein 3-like isoform X3 [Aplysia californica]	XP_012938915	7.13427e-47	81	171.014	124	101
SGPL_contig_106504_1	armadillo repeat-containing 3-like	77	gi|762087754|ref|XP_011426178.1|PREDICTED: armadillo repeat-containing protein 3-like [Crassostrea gigas]	XP_011426178	8.42406e-31	88	120.939	75	66
SGPL_contig_15642_1	armadillo repeat-containing 3-like isoform X1	481	gi|762087717|ref|XP_011426158.1|PREDICTED: armadillo repeat-containing protein 3-like isoform X2 [Crassostrea gigas]	XP_011426158	0	79	605.905	486	388
SGPL_contig_54958_1	armadillo repeat-containing 3-like isoform X1	457	gi|871237796|ref|XP_012938913.1|PREDICTED: armadillo repeat-containing protein 3-like isoform X1 [Aplysia californica]	XP_012938913	1.37729e-176	74	531.561	469	351
SGPL_contig_4457_1	Armadillo repeat-containing 4	664	gi|871229932|ref|XP_012937471.1|PREDICTED: armadillo repeat-containing protein 4-like [Aplysia californica]	XP_012937471	0	91	1106.28	667	613
SGPL_contig_47325_1	Armadillo repeat-containing 4	341	gi|676427844|ref|XP_009045080.1|hypothetical protein LOTGIDRAFT_224011 [Lottia gigantea] >gi|556115618|gb|ESP04270.1| hypothetical protein LOTGIDRAFT_224011 [Lottia gigantea]	XP_009045080	1.10761e-125	74	398.667	341	253
SGPL_contig_44487_1	Armadillo repeat-containing 6	381	gi|676461454|ref|XP_009055949.1|hypothetical protein LOTGIDRAFT_189885 [Lottia gigantea] >gi|556104596|gb|ESO93248.1| hypothetical protein LOTGIDRAFT_189885 [Lottia gigantea]	XP_009055949	9.96577e-151	73	446.817	372	272
SGPL_contig_51567_1	armadillo repeat-containing 7-like	97	gi|260821438|ref|XP_002606040.1|hypothetical protein BRAFLDRAFT_100948 [Branchiostoma floridae] >gi|229291377|gb|EEN62050.1| hypothetical protein BRAFLDRAFT_100948 [Branchiostoma floridae]	XP_002606040	1.60754e-46	91	159.458	97	89
SGPL_contig_73152_1	armadillo repeat-containing 8	81	gi|637280226|ref|XP_008105066.1|PREDICTED: uncharacterized protein LOC100554808 [Anolis carolinensis]	XP_008105066	2.55749e-15	62	81.2629	78	49
SGPL_contig_23045_1	armadillo repeat-containing 8 isoform X2	355	gi|676445624|ref|XP_009050814.1|hypothetical protein LOTGIDRAFT_201652 [Lottia gigantea] >gi|556109856|gb|ESO98508.1| hypothetical protein LOTGIDRAFT_201652 [Lottia gigantea]	XP_009050814	3.1149e-104	70	332.798	353	248
SGPL_contig_39340_1	armadillo repeat-containing 8-like isoform X2	245	gi|405962805|gb|EKC28448.1|Armadillo repeat-containing protein 8 [Crassostrea gigas]	EKC28448	1.53361e-73	68	247.669	240	165
SGPL_contig_85849_1	aromatic amino acid aminotransferase - partial	82	gi|443701273|gb|ELT99789.1|hypothetical protein CAPTEDRAFT_183609 [Capitella teleta]	ELT99789	8.29665e-22	70	97.0561	84	59
SGPL_contig_36778_1	arpin	145	gi|291243746|ref|XP_002741764.1|PREDICTED: arpin-like [Saccoglossus kowalevskii]	XP_002741764	1.12943e-45	71	160.229	145	103
SGPL_contig_42064_1	arrestin domain-containing 2-like	189	gi|871223708|ref|XP_005095483.2|PREDICTED: arrestin domain-containing protein 2-like [Aplysia californica]	XP_005095483	1.12895e-10	57	69.707	114	65
SGPL_contig_48919_1	arrestin domain-containing 3	74	gi|769833552|ref|XP_011646855.1|PREDICTED: arrestin domain-containing protein 3 [Pogonomyrmex barbatus]	XP_011646855	3.74981e-09	57	62.003	73	42
SGPL_contig_4419_1	arrestin domain-containing 3-like	421	gi|524889883|ref|XP_005101493.1|PREDICTED: arrestin domain-containing protein 3-like [Aplysia californica]	XP_005101493	0	74	547.74	418	312
SGPL_contig_22064_1	arrestin domain-containing 3-like	91	gi|762134309|ref|XP_011450377.1|PREDICTED: arrestin domain-containing protein 3-like isoform X2 [Crassostrea gigas]	XP_011450377	6.93839e-12	70	69.707	47	33
SGPL_contig_29250_1	arrestin domain-containing 3-like	100	gi|762134327|ref|XP_011450387.1|PREDICTED: arrestin domain-containing protein 3-like [Crassostrea gigas] >gi|762134329|ref|XP_011450388.1| PREDICTED: arrestin domain-containing protein 3-like [Crassostrea gigas] >gi|762134331|ref|XP_011450389.1| PREDICTED: arrestin domain-containing protein 3-like [Crassostrea gigas]	XP_011450387	1.53816e-15	72	80.4925	62	45
SGPL_contig_29780_1	arrestin domain-containing 3-like	168	gi|524889883|ref|XP_005101493.1|PREDICTED: arrestin domain-containing protein 3-like [Aplysia californica]	XP_005101493	5.10027e-41	62	153.68	167	104
SGPL_contig_63330_1	arrestin domain-containing 3-like	89	gi|805785902|ref|XP_012140477.1|PREDICTED: arrestin domain-containing protein 2-like [Megachile rotundata]	XP_012140477	1.82342e-05	60	51.9878	73	44
SGPL_contig_10028_1	arsenite methyltransferase	368	gi|676487331|ref|XP_009064258.1|hypothetical protein LOTGIDRAFT_221596 [Lottia gigantea] >gi|556096465|gb|ESO85117.1| hypothetical protein LOTGIDRAFT_221596 [Lottia gigantea]	XP_009064258	1.67418e-132	71	396.356	356	255
SGPL_contig_43972_1	arsenite methyltransferase	148	gi|908405052|ref|XP_013086574.1|PREDICTED: arsenite methyltransferase-like [Biomphalaria glabrata]	XP_013086574	1.2594e-22	60	101.679	112	68
SGPL_contig_45288_1	arsenite methyltransferase-like	214	gi|632987725|ref|XP_007882715.1|PREDICTED: arsenite methyltransferase-like [Callorhinchus milii]	XP_007882715	6.80292e-87	77	274.248	206	159
SGPL_contig_10261_1	arsenite partial	349	gi|871242068|ref|XP_005101443.2|PREDICTED: arsenite methyltransferase-like [Aplysia californica]	XP_005101443	1.1335e-126	68	380.178	349	238
SGPL_contig_57293_1	ARV1	88	gi|585668074|ref|XP_006817431.1|PREDICTED: protein ARV1-like [Saccoglossus kowalevskii]	XP_006817431	5.52361e-06	70	52.373	61	43
SGPL_contig_79920_1	ARV1 isoform X1	143	gi|919065315|ref|XP_013414262.1|PREDICTED: protein ARV1-like [Lingula anatina]	XP_013414262	3.75275e-35	67	133.265	131	88
SGPL_contig_53421_1	aryl hydrocarbon receptor nuclear translocator	224	gi|459353915|gb|AGG55386.1|aryl hydrocarbon receptor nuclear translocator [Haliotis diversicolor]	AGG55386	5.75153e-131	95	394.045	210	200
SGPL_contig_78105_1	aryl hydrocarbon receptor nuclear translocator	155	gi|676479472|ref|XP_009061759.1|hypothetical protein LOTGIDRAFT_166445, partial [Lottia gigantea] >gi|556098913|gb|ESO87565.1| hypothetical protein LOTGIDRAFT_166445, partial [Lottia gigantea]	XP_009061759	1.7976e-31	61	123.25	152	94
SGPL_contig_99673_1	aryl hydrocarbon receptor nuclear translocator	70	gi|908465720|ref|XP_013086835.1|PREDICTED: aryl hydrocarbon receptor nuclear translocator homolog isoform X2 [Biomphalaria glabrata]	XP_013086835	4.89419e-40	100	148.673	70	70
SGPL_contig_76456_1	Arylacetamide deacetylase-like partial	75	gi|260796251|ref|XP_002593118.1|hypothetical protein BRAFLDRAFT_209839 [Branchiostoma floridae] >gi|229278342|gb|EEN49129.1| hypothetical protein BRAFLDRAFT_209839 [Branchiostoma floridae]	XP_002593118	4.44225e-23	74	99.7525	75	56
SGPL_contig_113074_1	arylamine N-acetyltransferase	83	gi|524916146|ref|XP_005112855.1|PREDICTED: uncharacterized protein LOC101854469 [Aplysia californica]	XP_005112855	2.16148e-10	62	65.0846	83	52
SGPL_contig_1028_1	arylsulfatase B	140	gi|961101476|ref|XP_014775592.1|PREDICTED: arylsulfatase B-like [Octopus bimaculoides] >gi|918314178|gb|KOF83993.1| hypothetical protein OCBIM_22022874mg [Octopus bimaculoides]	XP_014775592	3.01605e-53	74	186.808	140	104
SGPL_contig_100903_1	Arylsulfatase B	80	gi|524889455|ref|XP_005101283.1|PREDICTED: arylsulfatase I-like [Aplysia californica]	XP_005101283	2.93899e-28	82	116.701	80	66
SGPL_contig_93954_1	arylsulfatase B	69	gi|676471464|ref|XP_009059188.1|hypothetical protein LOTGIDRAFT_206748 [Lottia gigantea] >gi|556101460|gb|ESO90112.1| hypothetical protein LOTGIDRAFT_206748 [Lottia gigantea]	XP_009059188	6.80557e-31	85	122.479	69	59
SGPL_contig_99346_1	arylsulfatase B	148	gi|939651866|ref|XP_014274958.1|PREDICTED: arylsulfatase B [Halyomorpha halys]	XP_014274958	7.68558e-57	77	187.193	144	112
SGPL_contig_199_1	arylsulfatase B-like	167	gi|524866985|ref|XP_005090306.1|PREDICTED: arylsulfatase B-like [Aplysia californica]	XP_005090306	9.25907e-51	66	181.415	164	109
SGPL_contig_921_1	arylsulfatase B-like	245	gi|524866985|ref|XP_005090306.1|PREDICTED: arylsulfatase B-like [Aplysia californica]	XP_005090306	1.37974e-100	80	314.694	220	178
SGPL_contig_922_1	arylsulfatase B-like	137	gi|961101476|ref|XP_014775592.1|PREDICTED: arylsulfatase B-like [Octopus bimaculoides] >gi|918314178|gb|KOF83993.1| hypothetical protein OCBIM_22022874mg [Octopus bimaculoides]	XP_014775592	1.5093e-52	80	184.496	131	105
SGPL_contig_982_1	arylsulfatase B-like	100	gi|762169024|ref|XP_011422903.1|PREDICTED: arylsulfatase B-like [Crassostrea gigas] >gi|405977794|gb|EKC42228.1| Arylsulfatase I [Crassostrea gigas]	XP_011422903	2.41353e-05	51	51.9878	72	37
SGPL_contig_1027_1	arylsulfatase B-like	51	gi|961101476|ref|XP_014775592.1|PREDICTED: arylsulfatase B-like [Octopus bimaculoides] >gi|918314178|gb|KOF83993.1| hypothetical protein OCBIM_22022874mg [Octopus bimaculoides]	XP_014775592	5.00273e-11	72	66.6254	51	37
SGPL_contig_1493_1	arylsulfatase B-like	420	gi|957854739|ref|XP_014677062.1|PREDICTED: arylsulfatase B-like isoform X1 [Priapulus caudatus]	XP_014677062	2.26383e-116	62	361.688	398	247
SGPL_contig_6481_1	arylsulfatase B-like	516	gi|762147457|ref|XP_011457041.1|PREDICTED: arylsulfatase B-like [Crassostrea gigas] >gi|405964467|gb|EKC29949.1| Arylsulfatase B [Crassostrea gigas]	XP_011457041	1.50867e-127	60	393.66	496	298
SGPL_contig_9627_1	arylsulfatase B-like	133	gi|6863176|gb|AAF30402.1|AF109924_1sulfatase 1 precursor [Helix pomatia]	AAF30402	1.54605e-41	68	154.836	133	91
SGPL_contig_12938_1	arylsulfatase B-like	184	gi|871267957|ref|XP_012944441.1|PREDICTED: arylsulfatase B-like [Aplysia californica]	XP_012944441	5.00178e-76	78	244.588	171	134
SGPL_contig_13322_1	arylsulfatase B-like	73	gi|260794559|ref|XP_002592276.1|hypothetical protein BRAFLDRAFT_206928 [Branchiostoma floridae] >gi|229277492|gb|EEN48287.1| hypothetical protein BRAFLDRAFT_206928 [Branchiostoma floridae]	XP_002592276	5.48687e-19	82	90.1225	63	52
SGPL_contig_14053_1	arylsulfatase B-like	86	gi|676468062|ref|XP_009058087.1|hypothetical protein LOTGIDRAFT_182669 [Lottia gigantea] >gi|556102744|gb|ESO91396.1| hypothetical protein LOTGIDRAFT_182669 [Lottia gigantea]	XP_009058087	2.13738e-07	81	57.7658	33	27
SGPL_contig_20868_1	arylsulfatase B-like	159	gi|762147457|ref|XP_011457041.1|PREDICTED: arylsulfatase B-like [Crassostrea gigas] >gi|405964467|gb|EKC29949.1| Arylsulfatase B [Crassostrea gigas]	XP_011457041	1.06885e-23	52	106.301	169	89
SGPL_contig_26168_1	arylsulfatase B-like	139	gi|585661890|ref|XP_006816647.1|PREDICTED: arylsulfatase B-like [Saccoglossus kowalevskii]	XP_006816647	3.04917e-43	68	156.762	140	96
SGPL_contig_27261_1	arylsulfatase B-like	489	gi|676468062|ref|XP_009058087.1|hypothetical protein LOTGIDRAFT_182669 [Lottia gigantea] >gi|556102744|gb|ESO91396.1| hypothetical protein LOTGIDRAFT_182669 [Lottia gigantea]	XP_009058087	6.0819e-124	59	383.259	488	289
SGPL_contig_41935_1	arylsulfatase B-like	213	gi|919103862|ref|XP_013388262.1|PREDICTED: arylsulfatase B-like [Lingula anatina]	XP_013388262	1.82878e-36	68	144.05	121	83
SGPL_contig_43976_1	arylsulfatase B-like	99	gi|260824679|ref|XP_002607295.1|hypothetical protein BRAFLDRAFT_88244 [Branchiostoma floridae] >gi|229292641|gb|EEN63305.1| hypothetical protein BRAFLDRAFT_88244 [Branchiostoma floridae]	XP_002607295	8.9314e-18	73	85.1149	65	48
SGPL_contig_50019_1	arylsulfatase B-like	92	gi|260832084|ref|XP_002610988.1|hypothetical protein BRAFLDRAFT_246447 [Branchiostoma floridae] >gi|229296357|gb|EEN66998.1| hypothetical protein BRAFLDRAFT_246447 [Branchiostoma floridae]	XP_002610988	1.79575e-30	73	122.094	96	71
SGPL_contig_66335_1	arylsulfatase B-like	146	gi|961101476|ref|XP_014775592.1|PREDICTED: arylsulfatase B-like [Octopus bimaculoides] >gi|918314178|gb|KOF83993.1| hypothetical protein OCBIM_22022874mg [Octopus bimaculoides]	XP_014775592	2.57152e-49	70	176.407	149	105
SGPL_contig_74478_1	arylsulfatase B-like	139	gi|676493826|ref|XP_009066363.1|hypothetical protein LOTGIDRAFT_223151 [Lottia gigantea] >gi|556094342|gb|ESO82995.1| hypothetical protein LOTGIDRAFT_223151 [Lottia gigantea]	XP_009066363	3.66364e-51	76	181.03	131	100
SGPL_contig_81466_1	arylsulfatase B-like	224	gi|676441177|ref|XP_009049412.1|hypothetical protein LOTGIDRAFT_112980 [Lottia gigantea] >gi|556111323|gb|ESO99974.1| hypothetical protein LOTGIDRAFT_112980 [Lottia gigantea]	XP_009049412	1.38429e-66	65	225.328	229	151
SGPL_contig_83012_1	arylsulfatase B-like	72	gi|871252559|ref|XP_012941568.1|PREDICTED: arylsulfatase B-like [Aplysia californica]	XP_012941568	4.01036e-20	73	93.2041	76	56
SGPL_contig_87341_1	arylsulfatase B-like	95	gi|871252559|ref|XP_012941568.1|PREDICTED: arylsulfatase B-like [Aplysia californica]	XP_012941568	2.78655e-42	84	155.221	94	79
SGPL_contig_112154_1	arylsulfatase B-like	73	gi|126697470|gb|ABO26692.1|sulfatase 1A precursor [Haliotis discus discus]	ABO26692	2.3249e-26	78	109.768	71	56
SGPL_contig_74944_1	arylsulfatase E	100	gi|927113761|ref|XP_013914839.1|PREDICTED: arylsulfatase D-like isoform X1 [Thamnophis sirtalis]	XP_013914839	5.96102e-32	91	126.716	71	65
SGPL_contig_3671_1	arylsulfatase I-like	90	gi|871252507|ref|XP_012941554.1|PREDICTED: arylsulfatase J-like [Aplysia californica]	XP_012941554	4.28621e-17	57	83.5741	87	50
SGPL_contig_3672_1	arylsulfatase I-like	98	gi|524866985|ref|XP_005090306.1|PREDICTED: arylsulfatase B-like [Aplysia californica]	XP_005090306	9.45031e-22	60	98.9821	96	58
SGPL_contig_42974_1	arylsulfatase I-like	78	gi|871239820|ref|XP_012939276.1|PREDICTED: arylsulfatase I-like [Aplysia californica]	XP_012939276	7.58278e-26	82	109.768	69	57
SGPL_contig_94593_1	arylsulfatase I-like	113	gi|6863176|gb|AAF30402.1|AF109924_1sulfatase 1 precursor [Helix pomatia]	AAF30402	7.89663e-36	74	138.272	115	86
SGPL_contig_5478_1	arylsulfatase J-like	71	gi|871239820|ref|XP_012939276.1|PREDICTED: arylsulfatase I-like [Aplysia californica]	XP_012939276	5.85039e-19	75	90.1225	70	53
SGPL_contig_28185_1	arylsulfatase J-like	154	gi|676471467|ref|XP_009059189.1|hypothetical protein LOTGIDRAFT_124040 [Lottia gigantea] >gi|556101461|gb|ESO90113.1| hypothetical protein LOTGIDRAFT_124040 [Lottia gigantea]	XP_009059189	3.87589e-38	68	146.747	123	84
SGPL_contig_28532_1	arylsulfatase J-like	114	gi|871239820|ref|XP_012939276.1|PREDICTED: arylsulfatase I-like [Aplysia californica]	XP_012939276	1.18279e-32	67	130.183	117	79
SGPL_contig_85179_1	arylsulfatase J-like	85	gi|871239820|ref|XP_012939276.1|PREDICTED: arylsulfatase I-like [Aplysia californica]	XP_012939276	1.47791e-16	74	83.9593	66	49
SGPL_contig_96434_1	arylsulfatase J-like	86	gi|871241686|ref|XP_012939638.1|PREDICTED: arylsulfatase I-like [Aplysia californica]	XP_012939638	7.85091e-28	68	115.546	85	58
SGPL_contig_74947_1	ashwin partial	102	gi|908418093|ref|XP_013070363.1|PREDICTED: ashwin-like [Biomphalaria glabrata]	XP_013070363	6.5108e-24	76	101.293	90	69
SGPL_contig_8544_1	Asparagine synthetase [glutamine-hydrolyzing]	551	gi|524900430|ref|XP_005106635.1|PREDICTED: asparagine synthetase [glutamine-hydrolyzing]-like [Aplysia californica]	XP_005106635	0	87	911.753	551	483
SGPL_contig_88458_1	asparagine synthetase domain-containing 1	113	gi|405969725|gb|EKC34678.1|Asparagine synthetase domain-containing protein 1, partial [Crassostrea gigas]	EKC34678	1.15825e-38	83	146.747	91	76
SGPL_contig_88945_1	asparagine synthetase domain-containing 1	74	gi|908436083|ref|XP_013077579.1|PREDICTED: asparagine synthetase domain-containing protein 1-like [Biomphalaria glabrata]	XP_013077579	1.82531e-07	88	57.7658	35	31
SGPL_contig_11205_1	asparagine-rich antigen	102	gi|788120109|gb|KJV88210.1|hypothetical protein APHNYW_0270 [Anaplasma phagocytophilum str. ApNYW]	KJV88210	1.05346e-13	50	72.4034	80	40
SGPL_contig_33346_1	asparagine-rich antigen	66	gi|124512438|ref|XP_001349352.1|asparagine-rich antigen [Plasmodium falciparum 3D7] >gi|23499121|emb|CAD51201.1| asparagine-rich antigen [Plasmodium falciparum 3D7]	XP_001349352	1.34211e-11	43	69.707	66	29
SGPL_contig_30513_1	asparagine--tRNA cytoplasmic	107	gi|762101186|ref|XP_011433066.1|PREDICTED: asparagine--tRNA ligase, cytoplasmic-like [Crassostrea gigas] >gi|405953092|gb|EKC20816.1| Asparaginyl-tRNA synthetase, cytoplasmic [Crassostrea gigas]	XP_011433066	7.9916e-32	75	127.102	107	81
SGPL_contig_55976_1	asparagine--tRNA cytoplasmic	48	gi|914558964|gb|KOB66883.1|Asparaginyl-tRNA synthetase [Operophtera brumata]	KOB66883	2.38025e-17	93	83.1889	44	41
SGPL_contig_52358_1	asparagine--tRNA cytoplasmic isoform X1	301	gi|908405286|ref|XP_013087662.1|PREDICTED: asparagine--tRNA ligase, cytoplasmic-like [Biomphalaria glabrata]	XP_013087662	0	92	552.747	301	279
SGPL_contig_100406_1	asparagine--tRNA cytoplasmic-like	70	gi|524876251|ref|XP_005094844.1|PREDICTED: asparagine--tRNA ligase, cytoplasmic-like [Aplysia californica]	XP_005094844	6.08748e-32	90	125.561	70	63
SGPL_contig_11184_1	aspartate cytoplasmic	408	gi|676450290|ref|XP_009052331.1|hypothetical protein LOTGIDRAFT_231665 [Lottia gigantea] >gi|556108179|gb|ESO96831.1| hypothetical protein LOTGIDRAFT_231665 [Lottia gigantea]	XP_009052331	0	76	530.02	400	305
SGPL_contig_2302_1	aspartate mitochondrial-like	402	gi|524884737|ref|XP_005098987.1|PREDICTED: aspartate aminotransferase, mitochondrial-like [Aplysia californica]	XP_005098987	0	86	657.522	402	349
SGPL_contig_14301_1	aspartate--tRNA cytoplasmic	529	gi|524876816|ref|XP_005095117.1|PREDICTED: aspartate--tRNA ligase, cytoplasmic-like [Aplysia californica]	XP_005095117	0	88	843.188	530	468
SGPL_contig_73719_1	aspartate--tRNA mitochondrial	107	gi|919041428|ref|XP_013404002.1|PREDICTED: aspartate--tRNA ligase, mitochondrial-like [Lingula anatina]	XP_013404002	6.4312e-22	63	98.9821	100	63
SGPL_contig_5685_1	aspartic and glutamic acid-rich -like isoform X1	266	gi|908469675|ref|XP_013088108.1|PREDICTED: disks large-associated protein 4-like, partial [Biomphalaria glabrata]	XP_013088108	1.61691e-74	79	245.358	217	173
SGPL_contig_81854_1	Aspartokinase Homoserine dehydrogenase	100	gi|255940560|ref|XP_002561049.1|Pc16g07180 [Penicillium rubens Wisconsin 54-1255] >gi|211585672|emb|CAP93388.1| Pc16g07180 [Penicillium rubens Wisconsin 54-1255]	XP_002561049	2.71057e-17	67	85.1149	93	63
SGPL_contig_26258_1	aspartyl aminopeptidase isoform X2	441	gi|908499578|ref|XP_013061743.1|PREDICTED: aspartyl aminopeptidase-like [Biomphalaria glabrata]	XP_013061743	0	83	689.108	450	375
SGPL_contig_4166_1	Asterix	106	gi|676433321|ref|XP_009046862.1|hypothetical protein LOTGIDRAFT_224840 [Lottia gigantea] >gi|556113824|gb|ESP02476.1| hypothetical protein LOTGIDRAFT_224840 [Lottia gigantea]	XP_009046862	3.19194e-56	88	181.8	107	95
SGPL_contig_72750_1	asteroid homolog 1-like	114	gi|919084009|ref|XP_013379314.1|PREDICTED: protein asteroid homolog 1-like [Lingula anatina]	XP_013379314	4.25159e-14	57	78.5666	94	54
SGPL_contig_113619_1	asteroid homolog 1-like	97	gi|908448384|ref|XP_013081430.1|PREDICTED: protein asteroid-like [Biomphalaria glabrata]	XP_013081430	4.5421e-28	69	117.857	97	67
SGPL_contig_37622_1	asunder homolog	704	gi|871236835|ref|XP_005099761.2|PREDICTED: protein asunder homolog [Aplysia californica]	XP_005099761	0	70	723.776	690	485
SGPL_contig_102156_1	ataxin-1-like	113	gi|557019592|ref|XP_006010146.1|PREDICTED: ataxin-1-like [Latimeria chalumnae]	XP_006010146	0.000126346	63	50.447	46	29
SGPL_contig_100749_1	ataxin-2 homolog	72	gi|871242240|ref|XP_005101494.2|PREDICTED: ataxin-2 homolog [Aplysia californica]	XP_005101494	2.36609e-09	70	63.1586	47	33
SGPL_contig_109607_1	ataxin-2 homolog	70	gi|908461699|ref|XP_013085621.1|PREDICTED: ataxin-2 homolog [Biomphalaria glabrata]	XP_013085621	1.66927e-10	86	66.2402	36	31
SGPL_contig_73114_1	ataxin-2 isoform X4	123	gi|542182843|ref|XP_005469192.1|PREDICTED: ataxin-2-like protein isoform X4 [Oreochromis niloticus]	XP_005469192	3.49228e-14	70	79.337	78	55
SGPL_contig_55796_1	ataxin-2- partial	209	gi|736179051|ref|XP_010768127.1|PREDICTED: ataxin-2-like, partial [Notothenia coriiceps]	XP_010768127	0.000786884	44	50.0618	202	89
SGPL_contig_104581_1	AT-hook-containing transcription factor	135	gi|908415668|ref|XP_013069062.1|PREDICTED: uncharacterized protein LOC106056764 isoform X1 [Biomphalaria glabrata]	XP_013069062	3.58165e-16	62	85.8853	115	72
SGPL_contig_106941_1	atlastin isoform X3	68	gi|676483904|ref|XP_009063173.1|hypothetical protein LOTGIDRAFT_167448 [Lottia gigantea] >gi|556097563|gb|ESO86215.1| hypothetical protein LOTGIDRAFT_167448 [Lottia gigantea]	XP_009063173	6.88672e-20	89	92.4337	56	50
SGPL_contig_106365_1	atlastin-3 isoform X2	119	gi|871250524|ref|XP_012941221.1|PREDICTED: atlastin-like isoform X4 [Aplysia californica]	XP_012941221	9.52611e-55	86	190.66	119	103
SGPL_contig_23240_1	atonal homolog 8-like	355	gi|762126490|ref|XP_011446306.1|PREDICTED: protein atonal homolog 8-like [Crassostrea gigas] >gi|405963383|gb|EKC28960.1| atonal-like protein 8 [Crassostrea gigas]	XP_011446306	9.85768e-56	55	197.208	339	187
SGPL_contig_6_1	ATP synthase F0 subunit 6	186	gi|937546460|ref|YP_009169450.1|ATP synthase F0 subunit 6 (mitochondrion) [Galeodea echinophora] >gi|831182050|gb|AKL90647.1| ATP synthase F0 subunit 6 (mitochondrion) [Galeodea echinophora]	YP_009169450	7.42979e-109	95	323.553	185	177
SGPL_contig_758_1	ATP synthase lipid-binding mitochondrial	149	gi|166406825|gb|ABY87376.1|mitochondrial ATP synthase subunit 9 precursor-like protein [Haliotis diversicolor]	ABY87376	7.493e-64	81	204.912	158	128
SGPL_contig_61912_1	ATP synthase mitochondrial F1 complex assembly factor 1	323	gi|871232738|ref|XP_005098395.2|PREDICTED: ATP synthase mitochondrial F1 complex assembly factor 1-like [Aplysia californica]	XP_005098395	2.31371e-82	70	264.233	250	175
SGPL_contig_55674_1	ATP synthase mitochondrial F1 complex assembly factor 2	101	gi|524871495|ref|XP_005092520.1|PREDICTED: ATP synthase mitochondrial F1 complex assembly factor 2-like [Aplysia californica]	XP_005092520	7.31016e-33	77	126.716	101	78
SGPL_contig_88879_1	ATP synthase mitochondrial F1 complex assembly factor 2	82	gi|524871495|ref|XP_005092520.1|PREDICTED: ATP synthase mitochondrial F1 complex assembly factor 2-like [Aplysia californica]	XP_005092520	1.02924e-12	58	70.8626	84	49
SGPL_contig_355_1	ATP synthase subunit mitochondrial	584	gi|116008297|gb|ABJ51956.1|mitochondrial H+ ATPase a subunit [Pinctada fucata]	ABJ51956	0	93	991.104	553	516
SGPL_contig_2055_1	ATP synthase subunit mitochondrial	82	gi|961115041|ref|XP_014780393.1|PREDICTED: ATP synthase subunit e, mitochondrial-like [Octopus bimaculoides] >gi|918304734|gb|KOF77236.1| hypothetical protein OCBIM_22032335mg [Octopus bimaculoides] >gi|918304735|gb|KOF77237.1| hypothetical protein OCBIM_22032335mg [Octopus bimaculoides]	XP_014780393	8.05466e-20	69	86.6557	81	56
SGPL_contig_2368_1	ATP synthase subunit mitochondrial	87	gi|126697378|gb|ABO26646.1|mitochondrial ATP synthase delta chain [Haliotis discus discus]	ABO26646	1.78359e-46	91	157.918	87	80
SGPL_contig_2856_1	ATP synthase subunit mitochondrial	381	gi|676449781|ref|XP_009052165.1|hypothetical protein LOTGIDRAFT_201878 [Lottia gigantea] >gi|556108493|gb|ESO97145.1| hypothetical protein LOTGIDRAFT_201878 [Lottia gigantea]	XP_009052165	0	93	681.019	381	355
SGPL_contig_3658_1	ATP synthase subunit mitochondrial	65	gi|961115041|ref|XP_014780393.1|PREDICTED: ATP synthase subunit e, mitochondrial-like [Octopus bimaculoides] >gi|918304734|gb|KOF77236.1| hypothetical protein OCBIM_22032335mg [Octopus bimaculoides] >gi|918304735|gb|KOF77237.1| hypothetical protein OCBIM_22032335mg [Octopus bimaculoides]	XP_014780393	7.40495e-15	70	73.1738	64	45
SGPL_contig_3800_1	ATP synthase subunit mitochondrial	379	gi|676449781|ref|XP_009052165.1|hypothetical protein LOTGIDRAFT_201878 [Lottia gigantea] >gi|556108493|gb|ESO97145.1| hypothetical protein LOTGIDRAFT_201878 [Lottia gigantea]	XP_009052165	0	93	686.026	379	356
SGPL_contig_4068_1	ATP synthase subunit mitochondrial	272	gi|961136328|ref|XP_014787824.1|PREDICTED: ATP synthase subunit b, mitochondrial-like [Octopus bimaculoides] >gi|918286714|gb|KOF66940.1| hypothetical protein OCBIM_22010866mg [Octopus bimaculoides]	XP_014787824	9.98436e-104	70	315.464	270	191
SGPL_contig_4387_1	ATP synthase subunit mitochondrial	181	gi|126697378|gb|ABO26646.1|mitochondrial ATP synthase delta chain [Haliotis discus discus]	ABO26646	2.89449e-78	85	243.047	165	141
SGPL_contig_29122_1	ATP synthase subunit mitochondrial	215	gi|926648094|ref|XP_013790448.1|PREDICTED: ATP synthase subunit s, mitochondrial-like isoform X1 [Limulus polyphemus]	XP_013790448	1.49014e-67	72	218.394	181	131
SGPL_contig_53712_1	ATP synthase subunit mitochondrial	67	gi|577029967|gb|AHH81818.1|ATP synthase subunit mitochondrial-like protein, partial [Biomphalaria glabrata]	AHH81818	1.85389e-28	88	108.997	67	59
SGPL_contig_9397_1	ATP synthase subunit mitochondrial isoform X2	178	gi|524917285|ref|XP_005113402.1|PREDICTED: ATP synthase subunit gamma, mitochondrial-like [Aplysia californica]	XP_005113402	3.94176e-86	86	267.7	180	155
SGPL_contig_1997_1	ATP synthase subunit mitochondrial-like	172	gi|126697400|gb|ABO26657.1|putative mitochondrial ATP synthase [Haliotis discus discus]	ABO26657	1.46056e-74	81	233.417	172	141
SGPL_contig_2271_1	ATP synthase subunit mitochondrial-like	172	gi|126697400|gb|ABO26657.1|putative mitochondrial ATP synthase [Haliotis discus discus]	ABO26657	1.91633e-71	81	225.713	172	140
SGPL_contig_2339_1	ATP synthase subunit mitochondrial-like	86	gi|672353518|gb|AIJ27192.1|mitochondrial ATP synthatase subunit beta, partial [Mytilus galloprovincialis]	AIJ27192	1.41655e-43	96	151.369	85	82
SGPL_contig_3407_1	ATP synthase subunit mitochondrial-like	295	gi|524917285|ref|XP_005113402.1|PREDICTED: ATP synthase subunit gamma, mitochondrial-like [Aplysia californica]	XP_005113402	4.52599e-154	85	445.662	297	255
SGPL_contig_4456_1	ATP synthase subunit s	292	gi|524864618|ref|XP_005089144.1|PREDICTED: ATP synthase subunit s-like protein [Aplysia californica]	XP_005089144	1.47236e-52	66	187.193	217	145
SGPL_contig_4897_1	ATP synthase-coupling factor mitochondrial	135	gi|524873604|ref|XP_005093546.1|PREDICTED: ATP synthase-coupling factor 6, mitochondrial-like [Aplysia californica] >gi|524873606|ref|XP_005093547.1| PREDICTED: ATP synthase-coupling factor 6, mitochondrial-like [Aplysia californica]	XP_005093546	7.96846e-33	67	124.405	124	84
SGPL_contig_73436_1	ATPase ASNA1 homolog	244	gi|908409553|ref|XP_013065807.1|PREDICTED: ATPase ASNA1 homolog [Biomphalaria glabrata]	XP_013065807	6.07195e-149	92	430.639	244	226
SGPL_contig_58583_1	ATPase family AAA domain-containing 1-A-like	113	gi|676428684|ref|XP_009045355.1|hypothetical protein LOTGIDRAFT_177773 [Lottia gigantea] >gi|556115221|gb|ESP03873.1| hypothetical protein LOTGIDRAFT_177773 [Lottia gigantea]	XP_009045355	3.45948e-26	68	110.153	104	71
SGPL_contig_110707_1	ATPase family AAA domain-containing 2-like	73	gi|871253756|ref|XP_012941791.1|PREDICTED: ATPase family AAA domain-containing protein 2-like [Aplysia californica]	XP_012941791	7.08707e-13	73	70.4774	64	47
SGPL_contig_101410_1	ATPase family AAA domain-containing 2-like isoform X1	91	gi|961141725|ref|XP_014789697.1|PREDICTED: ATPase family AAA domain-containing protein 2-like isoform X1 [Octopus bimaculoides] >gi|918279222|gb|KOF63226.1| hypothetical protein OCBIM_22019818mg [Octopus bimaculoides]	XP_014789697	4.48591e-06	61	54.299	68	42
SGPL_contig_59896_1	ATPase family AAA domain-containing 2-like isoform X3	141	gi|908430545|ref|XP_013075716.1|PREDICTED: ATPase family AAA domain-containing protein 2B-like isoform X2 [Biomphalaria glabrata]	XP_013075716	7.33059e-14	67	79.337	91	61
SGPL_contig_111114_1	ATPase family AAA domain-containing 5	131	gi|671005875|ref|XP_008693797.1|PREDICTED: ATPase family AAA domain-containing protein 5 [Ursus maritimus]	XP_008693797	4.88937e-33	71	134.806	115	82
SGPL_contig_104790_1	ATPase family AAA domain-containing 5-like	75	gi|908467657|ref|XP_013087458.1|PREDICTED: ATPase family AAA domain-containing protein 5-like [Biomphalaria glabrata] >gi|908467659|ref|XP_013087460.1| PREDICTED: ATPase family AAA domain-containing protein 5-like [Biomphalaria glabrata]	XP_013087458	2.94439e-06	67	54.299	52	35
SGPL_contig_16089_1	ATPase family AAA domain-containing partial	290	gi|871239022|ref|XP_012939116.1|PREDICTED: ATPase family AAA domain-containing protein 1-like [Aplysia californica]	XP_012939116	9.05033e-147	86	430.639	286	246
SGPL_contig_99955_1	ATPase family AAA domain-containing partial	108	gi|919063216|ref|XP_013413245.1|PREDICTED: ATPase family AAA domain-containing protein 2-like [Lingula anatina]	XP_013413245	8.71253e-35	75	138.272	108	82
SGPL_contig_105624_1	ATPase family AAA domain-containing partial	159	gi|556993255|ref|XP_006000856.1|PREDICTED: ATPase family AAA domain-containing protein 2-like [Latimeria chalumnae]	XP_006000856	7.37695e-70	79	222.631	158	125
SGPL_contig_107410_1	ATPase family AAA domain-containing partial	73	gi|831534120|ref|XP_012722136.1|PREDICTED: ATPase family AAA domain-containing protein 2B [Fundulus heteroclitus]	XP_012722136	9.12597e-09	78	61.6178	52	41
SGPL_contig_5594_1	ATPase inhibitor mitochondrial-like	62	gi|676493000|ref|XP_009066104.1|hypothetical protein LOTGIDRAFT_236756 [Lottia gigantea] >gi|556094501|gb|ESO83154.1| hypothetical protein LOTGIDRAFT_236756 [Lottia gigantea]	XP_009066104	9.26965e-08	76	55.0694	59	45
SGPL_contig_69628_1	ATPase partial	67	gi|763551470|gb|AJQ24171.1|ATPase 7A, partial [Rhinolophus shameli]	AJQ24171	2.42962e-17	71	82.8037	67	48
SGPL_contig_65946_1	ATPase SWSAP1-like	97	gi|919005537|ref|XP_013384546.1|PREDICTED: uncharacterized protein LOC106154661 isoform X2 [Lingula anatina]	XP_013384546	7.4104e-17	58	82.8037	92	54
SGPL_contig_35566_1	ATP-binding Cassette (ABC) Superfamily	68	gi|676448030|ref|XP_009051601.1|hypothetical protein LOTGIDRAFT_152844 [Lottia gigantea] >gi|556109099|gb|ESO97751.1| hypothetical protein LOTGIDRAFT_152844 [Lottia gigantea]	XP_009051601	7.06645e-12	84	67.3958	38	32
SGPL_contig_25179_1	ATP-binding cassette sub-family A member 1	112	gi|871268127|ref|XP_012944476.1|PREDICTED: LOW QUALITY PROTEIN: ATP-binding cassette sub-family A member 7-like [Aplysia californica]	XP_012944476	1.76829e-48	86	178.333	112	97
SGPL_contig_16749_1	ATP-binding cassette sub-family A member 1- partial	78	gi|908557141|ref|XP_013123152.1|PREDICTED: uncharacterized protein LOC106097467, partial [Oreochromis niloticus]	XP_013123152	3.34023e-06	67	53.9138	68	46
SGPL_contig_54511_1	ATP-binding cassette sub-family A member 12	136	gi|908437629|ref|XP_013078075.1|PREDICTED: ATP-binding cassette sub-family A member 12-like, partial [Biomphalaria glabrata]	XP_013078075	2.75567e-21	62	97.4413	137	85
SGPL_contig_80574_1	ATP-binding cassette sub-family A member 12	73	gi|919079580|ref|XP_013420958.1|PREDICTED: uncharacterized protein LOC106181188 isoform X11 [Lingula anatina]	XP_013420958	9.34417e-20	85	93.9745	49	42
SGPL_contig_38382_1	ATP-binding cassette sub-family A member 1-like	81	gi|871268127|ref|XP_012944476.1|PREDICTED: LOW QUALITY PROTEIN: ATP-binding cassette sub-family A member 7-like [Aplysia californica]	XP_012944476	4.95367e-41	96	155.606	81	78
SGPL_contig_53065_1	ATP-binding cassette sub-family A member 1-like	88	gi|762106269|ref|XP_011435718.1|PREDICTED: ATP-binding cassette sub-family A member 1-like isoform X1 [Crassostrea gigas] >gi|762106271|ref|XP_011435719.1| PREDICTED: ATP-binding cassette sub-family A member 1-like isoform X1 [Crassostrea gigas]	XP_011435718	9.02132e-28	78	117.472	82	64
SGPL_contig_87836_1	ATP-binding cassette sub-family A member 1-like	143	gi|871213360|ref|XP_005091942.2|PREDICTED: uncharacterized protein LOC101860234 [Aplysia californica]	XP_005091942	8.82622e-30	67	126.331	140	95
SGPL_contig_114242_1	ATP-binding cassette sub-family A member 1-like	95	gi|908400990|ref|XP_013068257.1|PREDICTED: ATP-binding cassette sub-family A member 7-like [Biomphalaria glabrata]	XP_013068257	4.39365e-37	84	144.821	95	80
SGPL_contig_114391_1	ATP-binding cassette sub-family A member 1-like	91	gi|676479910|ref|XP_009061893.1|hypothetical protein LOTGIDRAFT_127778, partial [Lottia gigantea] >gi|556098773|gb|ESO87425.1| hypothetical protein LOTGIDRAFT_127778, partial [Lottia gigantea]	XP_009061893	7.42164e-38	84	146.362	93	79
SGPL_contig_70957_1	ATP-binding cassette sub-family A member 1-like isoform X1	176	gi|762127216|ref|XP_011446685.1|PREDICTED: ATP-binding cassette sub-family A member 1-like isoform X1 [Crassostrea gigas]	XP_011446685	1.55455e-43	71	167.162	176	125
SGPL_contig_30618_1	ATP-binding cassette sub-family A member 2	118	gi|908474189|ref|XP_013089613.1|PREDICTED: ATP-binding cassette sub-family A member 2-like [Biomphalaria glabrata]	XP_013089613	1.46367e-25	58	105.531	121	71
SGPL_contig_47046_1	ATP-binding cassette sub-family A member 2	211	gi|871204376|ref|XP_012935434.1|PREDICTED: ATP-binding cassette sub-family A member 2-like [Aplysia californica]	XP_012935434	4.25943e-61	70	219.164	211	149
SGPL_contig_70822_1	ATP-binding cassette sub-family A member 2	69	gi|871204376|ref|XP_012935434.1|PREDICTED: ATP-binding cassette sub-family A member 2-like [Aplysia californica]	XP_012935434	1.24149e-33	92	133.65	69	64
SGPL_contig_41989_1	ATP-binding cassette sub-family A member 2-like	164	gi|871204376|ref|XP_012935434.1|PREDICTED: ATP-binding cassette sub-family A member 2-like [Aplysia californica]	XP_012935434	5.688e-76	87	259.996	164	144
SGPL_contig_47687_1	ATP-binding cassette sub-family A member 2-like	138	gi|908474144|ref|XP_013089598.1|PREDICTED: LOW QUALITY PROTEIN: ATP-binding cassette sub-family A member 2-like [Biomphalaria glabrata]	XP_013089598	1.04722e-12	50	75.8702	147	74
SGPL_contig_68240_1	ATP-binding cassette sub-family A member 2-like	148	gi|871204376|ref|XP_012935434.1|PREDICTED: ATP-binding cassette sub-family A member 2-like [Aplysia californica]	XP_012935434	1.36564e-30	62	128.642	155	97
SGPL_contig_68596_1	ATP-binding cassette sub-family A member 2-like	101	gi|733923989|ref|XP_010723271.1|PREDICTED: LOW QUALITY PROTEIN: ATP-binding cassette sub-family A member 7 [Meleagris gallopavo]	XP_010723271	0.000113198	66	50.447	62	41
SGPL_contig_92429_1	ATP-binding cassette sub-family A member 2-like	92	gi|908474144|ref|XP_013089598.1|PREDICTED: LOW QUALITY PROTEIN: ATP-binding cassette sub-family A member 2-like [Biomphalaria glabrata]	XP_013089598	9.32178e-33	79	132.109	92	73
SGPL_contig_65247_1	ATP-binding cassette sub-family A member 5-like isoform X2	137	gi|762108099|ref|XP_011436672.1|PREDICTED: ATP-binding cassette sub-family A member 5-like isoform X2 [Crassostrea gigas] >gi|762108101|ref|XP_011436673.1| PREDICTED: ATP-binding cassette sub-family A member 5-like isoform X2 [Crassostrea gigas] >gi|762108103|ref|XP_011436674.1| PREDICTED: ATP-binding cassette sub-family A member 5-like isoform X2 [Crassostrea gigas] >gi|762108105|ref|XP_01143667…	XP_011436672	2.72265e-26	66	115.546	135	90
SGPL_contig_77609_1	ATP-binding cassette sub-family A member partial	99	gi|871204376|ref|XP_012935434.1|PREDICTED: ATP-binding cassette sub-family A member 2-like [Aplysia californica]	XP_012935434	1.22408e-51	92	186.808	99	92
SGPL_contig_99848_1	ATP-binding cassette sub-family A member partial	98	gi|676247046|gb|KFO10918.1|ATP-binding cassette sub-family A member 1, partial [Balearica regulorum gibbericeps]	KFO10918	2.35633e-48	87	164.851	96	84
SGPL_contig_262_1	ATP-binding cassette sub-family B member mitochondrial	240	gi|780055432|ref|XP_011669706.1|PREDICTED: uncharacterized protein LOC105440841 [Strongylocentrotus purpuratus]	XP_011669706	9.44053e-70	68	241.891	218	150
SGPL_contig_2015_1	ATP-binding cassette sub-family B member mitochondrial	302	gi|999975565|gb|KXJ14739.1|hypothetical protein AC249_AIPGENE27887 [Exaiptasia pallida]	KXJ14739	1.19029e-110	72	361.303	303	220
SGPL_contig_10826_1	ATP-binding cassette sub-family B member mitochondrial	824	gi|999975565|gb|KXJ14739.1|hypothetical protein AC249_AIPGENE27887 [Exaiptasia pallida]	KXJ14739	0	65	746.117	845	551
SGPL_contig_24455_1	ATP-binding cassette sub-family B member mitochondrial	129	gi|1005457145|ref|XP_015765701.1|PREDICTED: uncharacterized protein LOC107344544 [Acropora digitifera]	XP_015765701	1.04285e-26	62	112.849	133	83
SGPL_contig_26735_1	ATP-binding cassette sub-family B member mitochondrial	113	gi|999975565|gb|KXJ14739.1|hypothetical protein AC249_AIPGENE27887 [Exaiptasia pallida]	KXJ14739	3.15858e-44	83	165.622	113	94
SGPL_contig_33255_1	ATP-binding cassette sub-family B member mitochondrial	106	gi|780069169|ref|XP_011671347.1|PREDICTED: uncharacterized protein LOC105441677 [Strongylocentrotus purpuratus]	XP_011671347	7.76735e-17	59	84.3445	89	53
SGPL_contig_36400_1	ATP-binding cassette sub-family B member mitochondrial	160	gi|999967487|gb|KXJ06661.1|hypothetical protein AC249_AIPGENE6377 [Exaiptasia pallida]	KXJ06661	1.02122e-32	65	132.494	157	103
SGPL_contig_36769_1	ATP-binding cassette sub-family B member mitochondrial	186	gi|999973744|gb|KXJ12918.1|hypothetical protein AC249_AIPGENE19889 [Exaiptasia pallida]	KXJ12918	3.27117e-58	74	208.764	189	140
SGPL_contig_41689_1	ATP-binding cassette sub-family B member mitochondrial	107	gi|999972868|gb|KXJ12042.1|hypothetical protein AC249_AIPGENE28751, partial [Exaiptasia pallida]	KXJ12042	3.03248e-13	61	76.2554	91	56
SGPL_contig_55211_1	ATP-binding cassette sub-family B member mitochondrial	240	gi|999967487|gb|KXJ06661.1|hypothetical protein AC249_AIPGENE6377 [Exaiptasia pallida]	KXJ06661	2.47643e-64	67	222.631	241	162
SGPL_contig_61251_1	ATP-binding cassette sub-family B member mitochondrial	86	gi|999966196|gb|KXJ05372.1|hypothetical protein AC249_AIPGENE6653, partial [Exaiptasia pallida]	KXJ05372	3.07364e-14	81	78.1814	54	44
SGPL_contig_62414_1	ATP-binding cassette sub-family B member mitochondrial	98	gi|999972868|gb|KXJ12042.1|hypothetical protein AC249_AIPGENE28751, partial [Exaiptasia pallida]	KXJ12042	1.30812e-21	64	100.138	94	61
SGPL_contig_62685_1	ATP-binding cassette sub-family B member mitochondrial	95	gi|908449640|ref|XP_013081849.1|PREDICTED: ATP-binding cassette sub-family B member 7, mitochondrial-like [Biomphalaria glabrata]	XP_013081849	5.59573e-45	93	160.999	95	89
SGPL_contig_64479_1	ATP-binding cassette sub-family B member mitochondrial	114	gi|999973744|gb|KXJ12918.1|hypothetical protein AC249_AIPGENE19889 [Exaiptasia pallida]	KXJ12918	5.86227e-22	65	101.679	116	76
SGPL_contig_71733_1	ATP-binding cassette sub-family B member mitochondrial	96	gi|1005457145|ref|XP_015765701.1|PREDICTED: uncharacterized protein LOC107344544 [Acropora digitifera]	XP_015765701	4.63784e-14	65	76.2554	94	62
SGPL_contig_74388_1	ATP-binding cassette sub-family B member mitochondrial	72	gi|908409542|ref|XP_013065801.1|PREDICTED: ATP-binding cassette sub-family B member 8, mitochondrial-like [Biomphalaria glabrata] >gi|908409544|ref|XP_013065802.1| PREDICTED: ATP-binding cassette sub-family B member 8, mitochondrial-like [Biomphalaria glabrata]	XP_013065801	3.9616e-24	84	105.145	72	61
SGPL_contig_75117_1	ATP-binding cassette sub-family B member mitochondrial	96	gi|405973593|gb|EKC38297.1|hypothetical protein CGI_10000780 [Crassostrea gigas]	EKC38297	6.29507e-05	54	50.447	62	34
SGPL_contig_76047_1	ATP-binding cassette sub-family B member mitochondrial	70	gi|780055432|ref|XP_011669706.1|PREDICTED: uncharacterized protein LOC105440841 [Strongylocentrotus purpuratus]	XP_011669706	2.90675e-22	82	100.523	63	52
SGPL_contig_77435_1	ATP-binding cassette sub-family B member mitochondrial	72	gi|908439506|ref|XP_013078618.1|PREDICTED: ATP-binding cassette sub-family B member 7, mitochondrial-like [Biomphalaria glabrata]	XP_013078618	1.10448e-24	80	104.375	72	58
SGPL_contig_80957_1	ATP-binding cassette sub-family B member mitochondrial	100	gi|871214388|ref|XP_012934691.1|PREDICTED: ATP-binding cassette sub-family B member 7, mitochondrial-like [Aplysia californica]	XP_012934691	1.06529e-41	86	155.606	100	86
SGPL_contig_82762_1	ATP-binding cassette sub-family B member mitochondrial	84	gi|999967487|gb|KXJ06661.1|hypothetical protein AC249_AIPGENE6377 [Exaiptasia pallida]	KXJ06661	1.57359e-23	71	103.605	84	60
SGPL_contig_83561_1	ATP-binding cassette sub-family B member mitochondrial	94	gi|780055432|ref|XP_011669706.1|PREDICTED: uncharacterized protein LOC105440841 [Strongylocentrotus purpuratus]	XP_011669706	3.07558e-33	77	132.88	93	72
SGPL_contig_92586_1	ATP-binding cassette sub-family B member mitochondrial	185	gi|999977201|gb|KXJ16375.1|hypothetical protein AC249_AIPGENE6524 [Exaiptasia pallida]	KXJ16375	4.58754e-47	63	177.178	184	117
SGPL_contig_105578_1	ATP-binding cassette sub-family B member mitochondrial	75	gi|1022759161|gb|KZS05537.1|Uncharacterized protein APZ42_031252 [Daphnia magna]	KZS05537	1.92791e-09	62	63.5438	67	42
SGPL_contig_112583_1	ATP-binding cassette sub-family B member mitochondrial	57	gi|780055432|ref|XP_011669706.1|PREDICTED: uncharacterized protein LOC105440841 [Strongylocentrotus purpuratus]	XP_011669706	1.38819e-13	83	74.7146	53	44
SGPL_contig_114119_1	ATP-binding cassette sub-family B member mitochondrial	84	gi|999967487|gb|KXJ06661.1|hypothetical protein AC249_AIPGENE6377 [Exaiptasia pallida]	KXJ06661	1.83347e-10	56	66.6254	80	45
SGPL_contig_91360_1	ATP-binding cassette sub-family C member 9-like	51	gi|908479561|ref|XP_013091484.1|PREDICTED: ATP-binding cassette sub-family C member 9-like [Biomphalaria glabrata]	XP_013091484	1.85442e-08	81	60.077	48	39
SGPL_contig_57059_1	ATP-binding cassette sub-family D member 3	193	gi|908474992|ref|XP_013089884.1|PREDICTED: ATP-binding cassette sub-family D member 3-like, partial [Biomphalaria glabrata]	XP_013089884	8.08353e-124	94	375.555	192	182
SGPL_contig_52824_1	ATP-binding cassette sub-family D member 3-like	196	gi|676477650|ref|XP_009061173.1|hypothetical protein LOTGIDRAFT_206931 [Lottia gigantea] >gi|556099494|gb|ESO88146.1| hypothetical protein LOTGIDRAFT_206931 [Lottia gigantea]	XP_009061173	3.45764e-106	91	331.257	193	176
SGPL_contig_54388_1	ATP-binding cassette sub-family D member 3-like	131	gi|676477650|ref|XP_009061173.1|hypothetical protein LOTGIDRAFT_206931 [Lottia gigantea] >gi|556099494|gb|ESO88146.1| hypothetical protein LOTGIDRAFT_206931 [Lottia gigantea]	XP_009061173	1.81581e-59	88	205.682	131	116
SGPL_contig_4236_1	ATP-binding cassette sub-family E member 1	609	gi|524897931|ref|XP_005105420.1|PREDICTED: ATP-binding cassette sub-family E member 1-like [Aplysia californica] >gi|871254281|ref|XP_005105419.2| PREDICTED: ATP-binding cassette sub-family E member 1-like [Aplysia californica]	XP_005105420	0	94	1130.55	610	575
SGPL_contig_20540_1	ATP-binding cassette sub-family F member 1	662	gi|961081214|ref|XP_014768594.1|PREDICTED: ATP-binding cassette sub-family F member 1-like [Octopus bimaculoides] >gi|918329299|gb|KOF93900.1| hypothetical protein OCBIM_22003228mg [Octopus bimaculoides]	XP_014768594	0	84	921.383	629	530
SGPL_contig_16193_1	ATP-binding cassette sub-family F member 2	627	gi|908504956|ref|XP_013063651.1|PREDICTED: ATP-binding cassette sub-family F member 2-like isoform X2 [Biomphalaria glabrata]	XP_013063651	0	90	1024.23	626	565
SGPL_contig_100777_1	ATP-binding cassette sub-family F member 3	95	gi|957835828|ref|XP_014668063.1|PREDICTED: ATP-binding cassette sub-family F member 3-like [Priapulus caudatus]	XP_014668063	2.31447e-34	84	135.191	96	81
SGPL_contig_53567_1	ATP-binding cassette sub-family F member 3 isoform X1	168	gi|919063664|ref|XP_013413453.1|PREDICTED: ATP-binding cassette sub-family F member 3-like [Lingula anatina]	XP_013413453	3.70455e-84	87	273.863	166	146
SGPL_contig_31393_1	ATP-binding cassette sub-family G member 1 isoform X1	694	gi|908411467|ref|XP_013066839.1|PREDICTED: ATP-binding cassette sub-family G member 1-like isoform X2 [Biomphalaria glabrata]	XP_013066839	0	80	1033.86	725	583
SGPL_contig_50500_1	ATP-citrate synthase-like isoform X1	476	gi|405973257|gb|EKC37981.1|ATP-citrate synthase [Crassostrea gigas]	EKC37981	0	88	794.267	478	424
SGPL_contig_61280_1	ATP-citrate synthase-like isoform X1	273	gi|676450110|ref|XP_009052272.1|hypothetical protein LOTGIDRAFT_201946 [Lottia gigantea] >gi|556108396|gb|ESO97048.1| hypothetical protein LOTGIDRAFT_201946 [Lottia gigantea]	XP_009052272	1.61421e-178	97	533.872	273	265
SGPL_contig_72267_1	ATP-citrate synthase-like isoform X1	98	gi|871267765|ref|XP_012944403.1|PREDICTED: ATP-citrate synthase-like isoform X1 [Aplysia californica]	XP_012944403	4.04477e-52	92	186.808	98	91
SGPL_contig_40118_1	ATP-dependent (S)-NAD(P)H-hydrate dehydratase-like	68	gi|66803396|ref|XP_635541.1|uncharacterized protein family, carbohydrate kinase-related [Dictyostelium discoideum AX4] >gi|74851678|sp|Q54FJ9.1|NNRD_DICDI RecName: Full=ATP-dependent (S)-NAD(P)H-hydrate dehydratase; AltName: Full=ATP-dependent NAD(P)HX dehydratase >gi|60463861|gb|EAL62033.1| uncharacterized protein family, carbohydrate kinase-related [Dictyostelium discoideum AX4]	XP_635541	4.71782e-16	70	79.7221	68	48
SGPL_contig_100554_1	ATP-dependent 6- liver type	61	gi|405951707|gb|EKC19597.1|6-phosphofructokinase [Crassostrea gigas]	EKC19597	1.81311e-26	91	108.612	61	56
SGPL_contig_100859_1	ATP-dependent 6-phosphofructokinase isoform X2	133	gi|762097221|ref|XP_011431171.1|PREDICTED: ATP-dependent 6-phosphofructokinase-like [Crassostrea gigas]	XP_011431171	5.22585e-47	84	169.859	111	94
SGPL_contig_75279_1	ATP-dependent 6-phosphofructokinase-like	139	gi|908423723|ref|XP_013073259.1|PREDICTED: LOW QUALITY PROTEIN: ATP-dependent 6-phosphofructokinase-like [Biomphalaria glabrata]	XP_013073259	1.45699e-55	78	196.438	138	109
SGPL_contig_84043_1	ATP-dependent 6-phosphofructokinase-like	225	gi|762097221|ref|XP_011431171.1|PREDICTED: ATP-dependent 6-phosphofructokinase-like [Crassostrea gigas]	XP_011431171	3.94839e-122	87	368.622	225	196
SGPL_contig_85233_1	ATP-dependent 6-phosphofructokinase-like	99	gi|908423723|ref|XP_013073259.1|PREDICTED: LOW QUALITY PROTEIN: ATP-dependent 6-phosphofructokinase-like [Biomphalaria glabrata]	XP_013073259	7.35004e-41	89	154.066	86	77
SGPL_contig_58888_1	ATP-dependent Clp protease ATP-binding subunit clpX- mitochondrial isoform X1	94	gi|908418792|ref|XP_013070716.1|PREDICTED: ATP-dependent Clp protease ATP-binding subunit clpX-like, mitochondrial isoform X2 [Biomphalaria glabrata]	XP_013070716	2.21673e-30	83	123.25	93	78
SGPL_contig_26774_1	ATP-dependent Clp protease ATP-binding subunit clpX- mitochondrial isoform X2	490	gi|908418790|ref|XP_013070715.1|PREDICTED: ATP-dependent Clp protease ATP-binding subunit clpX-like, mitochondrial isoform X1 [Biomphalaria glabrata]	XP_013070715	0	85	692.189	460	395
SGPL_contig_7351_1	ATP-dependent Clp protease proteolytic mitochondrial	234	gi|524876668|ref|XP_005095045.1|PREDICTED: ATP-dependent Clp protease proteolytic subunit, mitochondrial-like [Aplysia californica]	XP_005095045	4.67033e-125	86	367.081	230	199
SGPL_contig_3389_1	ATP-dependent DNA helicase PIF1	253	gi|999988155|gb|KXJ27256.1|ATP-dependent DNA helicase PIF1 [Exaiptasia pallida]	KXJ27256	1.46301e-30	52	132.109	247	130
SGPL_contig_28420_1	ATP-dependent DNA helicase PIF1	548	gi|871253345|ref|XP_012941719.1|PREDICTED: uncharacterized protein LOC106012662 [Aplysia californica]	XP_012941719	2.98873e-06	50	57.7658	144	73
SGPL_contig_30674_1	ATP-dependent DNA helicase PIF1	183	gi|641670455|ref|XP_008185202.1|PREDICTED: uncharacterized protein LOC103310013 [Acyrthosiphon pisum]	XP_008185202	1.27537e-17	49	87.4261	171	84
SGPL_contig_59421_1	ATP-dependent DNA helicase PIF1	103	gi|156346318|ref|XP_001621507.1|hypothetical protein NEMVEDRAFT_v1g221909 [Nematostella vectensis] >gi|156207520|gb|EDO29407.1| predicted protein [Nematostella vectensis]	XP_001621507	2.50081e-08	57	60.4622	95	55
SGPL_contig_101652_1	ATP-dependent DNA helicase Q4	106	gi|676472583|ref|XP_009059534.1|hypothetical protein LOTGIDRAFT_124753, partial [Lottia gigantea] >gi|556101090|gb|ESO89742.1| hypothetical protein LOTGIDRAFT_124753, partial [Lottia gigantea]	XP_009059534	1.61479e-40	76	148.673	107	82
SGPL_contig_79571_1	ATP-dependent DNA helicase Q4-like	128	gi|871220900|ref|XP_012935837.1|PREDICTED: ATP-dependent DNA helicase Q4-like [Aplysia californica]	XP_012935837	4.54334e-29	63	119.398	136	87
SGPL_contig_72423_1	ATP-dependent DNA helicase Q5-like	91	gi|908508020|ref|XP_013064636.1|PREDICTED: ATP-dependent DNA helicase Q5-like [Biomphalaria glabrata]	XP_013064636	1.82902e-07	56	58.5362	92	52
SGPL_contig_114155_1	ATP-dependent protease La Type I	73	gi|805347381|gb|AKB28003.1|ATP-dependent protease La Type I [Methanosarcina siciliae T4/M]	AKB28003	3.04209e-06	62	53.9138	66	41
SGPL_contig_58783_1	ATP-dependent RNA helicase A isoform X2	334	gi|762074368|ref|XP_011438659.1|PREDICTED: ATP-dependent RNA helicase A-like [Crassostrea gigas]	XP_011438659	4.39258e-172	86	518.079	329	285
SGPL_contig_2827_1	ATP-dependent RNA helicase abstrakt	656	gi|961106311|ref|XP_014777272.1|PREDICTED: probable ATP-dependent RNA helicase DDX41 [Octopus bimaculoides] >gi|918311056|gb|KOF81594.1| hypothetical protein OCBIM_22026321mg [Octopus bimaculoides]	XP_014777272	0	83	916.376	622	519
SGPL_contig_97712_1	ATP-dependent RNA helicase A-like	71	gi|871277392|ref|XP_012946325.1|PREDICTED: ATP-dependent RNA helicase A-like [Aplysia californica]	XP_012946325	5.76484e-08	58	59.3066	79	46
SGPL_contig_50346_1	ATP-dependent RNA helicase A-like isoform X1	91	gi|961082975|ref|XP_014769190.1|PREDICTED: ATP-dependent RNA helicase A-like isoform X2 [Octopus bimaculoides]	XP_014769190	1.42884e-26	80	113.62	86	69
SGPL_contig_46416_1	ATP-dependent RNA helicase an3 isoform X11	155	gi|524911422|ref|XP_005110575.1|PREDICTED: ATP-dependent RNA helicase DDX3Y-like isoform X4 [Aplysia californica]	XP_005110575	7.50159e-77	89	254.218	153	137
SGPL_contig_331_1	ATP-dependent RNA helicase Ddx1	731	gi|524873656|ref|XP_005093572.1|PREDICTED: ATP-dependent RNA helicase DDX1-like [Aplysia californica]	XP_005093572	0	86	1184.86	731	631
SGPL_contig_81690_1	ATP-dependent RNA helicase DDX18	79	gi|766934975|ref|XP_011499829.1|PREDICTED: probable ATP-dependent RNA helicase pitchoune [Ceratosolen solmsi marchali]	XP_011499829	8.10354e-43	93	157.147	79	74
SGPL_contig_11214_1	ATP-dependent RNA helicase DDX19A-like	514	gi|871243555|ref|XP_012939994.1|PREDICTED: ATP-dependent RNA helicase DDX19A-like [Aplysia californica]	XP_012939994	0	79	724.546	517	411
SGPL_contig_15481_1	ATP-dependent RNA helicase DDX24	531	gi|405950996|gb|EKC18946.1|ATP-dependent RNA helicase DDX24 [Crassostrea gigas]	EKC18946	1.23978e-177	70	544.273	535	377
SGPL_contig_67835_1	ATP-dependent RNA helicase DDX3X isoform X4	103	gi|89027961|gb|ABD59346.1|PL10 [Crepidula fornicata]	ABD59346	8.87178e-63	98	204.142	103	101
SGPL_contig_76201_1	ATP-dependent RNA helicase DDX3X isoform X6	70	gi|966642370|gb|KTF77282.1|hypothetical protein cypCar_00046991, partial [Cyprinus carpio]	KTF77282	1.63183e-21	79	93.5893	68	54
SGPL_contig_111547_1	ATP-dependent RNA helicase DDX3X-like	54	gi|908477234|ref|XP_013090669.1|PREDICTED: ATP-dependent RNA helicase DDX3X-like [Biomphalaria glabrata]	XP_013090669	4.71367e-07	70	55.8398	51	36
SGPL_contig_90481_1	ATP-dependent RNA helicase DDX3X-like isoform X3	92	gi|918302732|gb|KOF75727.1|hypothetical protein OCBIM_22034343mg, partial [Octopus bimaculoides]	KOF75727	2.20092e-49	97	174.096	90	88
SGPL_contig_67928_1	ATP-dependent RNA helicase DDX3Y-like isoform X2	103	gi|524911418|ref|XP_005110573.1|PREDICTED: ATP-dependent RNA helicase DDX3Y-like isoform X2 [Aplysia californica]	XP_005110573	9.96125e-10	52	65.4698	99	52
SGPL_contig_2671_1	ATP-dependent RNA helicase DDX42	489	gi|908496976|ref|XP_013060807.1|PREDICTED: ATP-dependent RNA helicase DDX42-like [Biomphalaria glabrata] >gi|908496979|ref|XP_013060808.1| PREDICTED: ATP-dependent RNA helicase DDX42-like [Biomphalaria glabrata]	XP_013060807	0	84	746.117	489	411
SGPL_contig_48967_1	ATP-dependent RNA helicase DDX42	229	gi|871204905|ref|XP_012944558.1|PREDICTED: ATP-dependent RNA helicase DDX42-like isoform X2 [Aplysia californica]	XP_012944558	4.60007e-61	71	215.312	190	135
SGPL_contig_20304_1	ATP-dependent RNA helicase DDX46	281	gi|957854127|ref|XP_014676865.1|PREDICTED: uncharacterized protein LOC106816757 [Priapulus caudatus]	XP_014676865	9.34306e-54	64	199.519	206	133
SGPL_contig_63129_1	ATP-dependent RNA helicase DDX46	89	gi|762107092|ref|XP_011436145.1|PREDICTED: uncharacterized protein LOC105334398 [Crassostrea gigas]	XP_011436145	2.26976e-20	67	95.9005	88	59
SGPL_contig_80891_1	ATP-dependent RNA helicase DDX46 partial	98	gi|1000103333|gb|KXJ62327.1|hypothetical protein RP20_CCG022327 [Aedes albopictus]	KXJ62327	1.89636e-56	96	185.267	98	95
SGPL_contig_10252_1	ATP-dependent RNA helicase DDX54	696	gi|762131691|ref|XP_011449018.1|PREDICTED: ATP-dependent RNA helicase DDX54-like [Crassostrea gigas]	XP_011449018	0	69	718.383	713	493
SGPL_contig_55565_1	ATP-dependent RNA helicase DDX55	205	gi|156384956|ref|XP_001633398.1|predicted protein [Nematostella vectensis] >gi|156220467|gb|EDO41335.1| predicted protein [Nematostella vectensis]	XP_001633398	2.1194e-49	72	180.644	205	149
SGPL_contig_66266_1	ATP-dependent RNA helicase DDX55	111	gi|908451363|ref|XP_013082410.1|PREDICTED: ATP-dependent RNA helicase DDX55-like [Biomphalaria glabrata] >gi|908451366|ref|XP_013082411.1| PREDICTED: ATP-dependent RNA helicase DDX55-like [Biomphalaria glabrata] >gi|908451369|ref|XP_013082412.1| PREDICTED: ATP-dependent RNA helicase DDX55-like [Biomphalaria glabrata] >gi|908451372|ref|XP_013082413.1| PREDICTED: ATP-dependent RNA helicase DDX55-li…	XP_013082410	3.92242e-50	89	178.718	110	98
SGPL_contig_84700_1	ATP-dependent RNA helicase DDX55	75	gi|736310552|ref|XP_010795827.1|PREDICTED: ATP-dependent RNA helicase DDX55-like [Notothenia coriiceps]	XP_010795827	2.69453e-25	84	103.605	72	61
SGPL_contig_89652_1	ATP-dependent RNA helicase DDX55-like	99	gi|908451363|ref|XP_013082410.1|PREDICTED: ATP-dependent RNA helicase DDX55-like [Biomphalaria glabrata] >gi|908451366|ref|XP_013082411.1| PREDICTED: ATP-dependent RNA helicase DDX55-like [Biomphalaria glabrata] >gi|908451369|ref|XP_013082412.1| PREDICTED: ATP-dependent RNA helicase DDX55-like [Biomphalaria glabrata] >gi|908451372|ref|XP_013082413.1| PREDICTED: ATP-dependent RNA helicase DDX55-li…	XP_013082410	1.91743e-45	90	164.851	99	90
SGPL_contig_36851_1	ATP-dependent RNA helicase DHX29	77	gi|908417518|ref|XP_013070056.1|PREDICTED: ATP-dependent RNA helicase DHX29-like [Biomphalaria glabrata]	XP_013070056	2.72521e-18	78	89.3521	71	56
SGPL_contig_82664_1	ATP-dependent RNA helicase DHX29	82	gi|926505753|ref|XP_013801732.1|PREDICTED: ATP-dependent RNA helicase DHX29-like [Apteryx australis mantelli]	XP_013801732	6.7491e-17	76	82.0333	63	48
SGPL_contig_96004_1	ATP-dependent RNA helicase Dhx29	186	gi|871278583|ref|XP_005113474.2|PREDICTED: ATP-dependent RNA helicase DHX29-like [Aplysia californica]	XP_005113474	2.3573e-84	85	276.174	186	159
SGPL_contig_106332_1	ATP-dependent RNA helicase DHX29	121	gi|676493804|ref|XP_009066356.1|hypothetical protein LOTGIDRAFT_134296, partial [Lottia gigantea] >gi|556094335|gb|ESO82988.1| hypothetical protein LOTGIDRAFT_134296, partial [Lottia gigantea]	XP_009066356	2.3759e-33	78	130.954	90	71
SGPL_contig_31305_1	ATP-dependent RNA helicase DHX33	603	gi|762165813|ref|XP_011421225.1|PREDICTED: putative ATP-dependent RNA helicase DHX33 [Crassostrea gigas] >gi|762165815|ref|XP_011421226.1| PREDICTED: putative ATP-dependent RNA helicase DHX33 [Crassostrea gigas]	XP_011421225	0	75	707.983	599	452
SGPL_contig_102564_1	ATP-dependent RNA helicase DHX36	82	gi|871270452|ref|XP_012944942.1|PREDICTED: ATP-dependent RNA helicase DHX36-like [Aplysia californica] >gi|871270457|ref|XP_012944943.1| PREDICTED: ATP-dependent RNA helicase DHX36-like [Aplysia californica]	XP_012944942	3.21826e-17	83	86.6557	61	51
SGPL_contig_113317_1	ATP-dependent RNA helicase DHX36-like	96	gi|871270452|ref|XP_012944942.1|PREDICTED: ATP-dependent RNA helicase DHX36-like [Aplysia californica] >gi|871270457|ref|XP_012944943.1| PREDICTED: ATP-dependent RNA helicase DHX36-like [Aplysia californica]	XP_012944942	3.3424e-44	89	164.466	97	87
SGPL_contig_70995_1	ATP-dependent RNA helicase DHX8	111	gi|918338450|gb|KOF99709.1|hypothetical protein OCBIM_22012333mg [Octopus bimaculoides]	KOF99709	2.87676e-54	92	194.126	111	103
SGPL_contig_19473_1	ATP-dependent RNA helicase DHX8-like	177	gi|762085802|ref|XP_011425215.1|PREDICTED: ATP-dependent RNA helicase DHX8-like [Crassostrea gigas] >gi|405974567|gb|EKC39202.1| ATP-dependent RNA helicase DHX8 [Crassostrea gigas]	XP_011425215	1.55325e-79	87	266.544	179	156
SGPL_contig_80857_1	ATP-dependent RNA helicase DHX8-like	99	gi|908479350|ref|XP_013091415.1|PREDICTED: ATP-dependent RNA helicase DHX8-like [Biomphalaria glabrata]	XP_013091415	5.90425e-07	61	57.3806	99	61
SGPL_contig_41334_1	ATP-dependent RNA helicase me31b	129	gi|676433521|ref|XP_009046927.1|hypothetical protein LOTGIDRAFT_199739 [Lottia gigantea] >gi|556113692|gb|ESP02344.1| hypothetical protein LOTGIDRAFT_199739 [Lottia gigantea]	XP_009046927	5.1086e-61	81	205.297	132	107
SGPL_contig_43951_1	ATP-dependent RNA helicase me31b	75	gi|762094796|ref|XP_011429888.1|PREDICTED: putative ATP-dependent RNA helicase me31b [Crassostrea gigas]	XP_011429888	7.75523e-34	88	130.568	75	66
SGPL_contig_107765_1	ATP-dependent RNA helicase mitochondrial-like	107	gi|524870799|ref|XP_005092180.1|PREDICTED: ATP-dependent RNA helicase SUPV3L1, mitochondrial-like [Aplysia californica] >gi|524870801|ref|XP_005092181.1| PREDICTED: ATP-dependent RNA helicase SUPV3L1, mitochondrial-like [Aplysia californica] >gi|871213978|ref|XP_012934574.1| PREDICTED: ATP-dependent RNA helicase SUPV3L1, mitochondrial-like [Aplysia californica] >gi|871213981|ref|XP_012934575.1| P…	XP_005092180	6.57066e-53	90	187.193	107	97
SGPL_contig_60195_1	ATP-dependent RNA helicase partial	149	gi|675388942|gb|KFM81839.1|ATP-dependent RNA helicase DHX8, partial [Stegodyphus mimosarum]	KFM81839	1.39898e-91	98	296.975	149	147
SGPL_contig_80467_1	ATP-dependent RNA helicase partial	85	gi|996064245|gb|AMK01825.1|DDX20, partial [Mytilus galloprovincialis]	AMK01825	1.25426e-38	88	145.206	84	74
SGPL_contig_86616_1	ATP-dependent RNA helicase partial	154	gi|762165133|ref|XP_011420887.1|PREDICTED: ATP-dependent RNA helicase DHX8-like, partial [Crassostrea gigas]	XP_011420887	3.73769e-105	98	312.768	154	152
SGPL_contig_14685_1	ATP-dependent RNA helicase TDRD9	184	gi|405972641|gb|EKC37401.1|Putative ATP-dependent RNA helicase TDRD9 [Crassostrea gigas]	EKC37401	5.28508e-29	56	118.627	194	110
SGPL_contig_78448_1	ATP-dependent RNA helicase TDRD9	82	gi|919023144|ref|XP_013395475.1|PREDICTED: putative ATP-dependent RNA helicase TDRD9 [Lingula anatina]	XP_013395475	3.7904e-28	79	118.242	82	65
SGPL_contig_83792_1	ATP-dependent RNA helicase TDRD9	99	gi|908411988|ref|XP_013067116.1|PREDICTED: putative ATP-dependent RNA helicase TDRD9 [Biomphalaria glabrata]	XP_013067116	1.58211e-38	85	148.673	99	85
SGPL_contig_114655_1	ATP-dependent RNA helicase TDRD9	88	gi|676431467|ref|XP_009046261.1|hypothetical protein LOTGIDRAFT_110746, partial [Lottia gigantea] >gi|556114139|gb|ESP02791.1| hypothetical protein LOTGIDRAFT_110746, partial [Lottia gigantea]	XP_009046261	3.27911e-21	75	98.2117	78	59
SGPL_contig_1785_1	ATP-dependent RNA helicase WM6	77	gi|676457336|ref|XP_009054616.1|hypothetical protein LOTGIDRAFT_176701 [Lottia gigantea] >gi|556106044|gb|ESO94696.1| hypothetical protein LOTGIDRAFT_176701 [Lottia gigantea]	XP_009054616	1.41665e-46	98	156.377	77	76
SGPL_contig_54278_1	ATP-dependent zinc metalloprotease YME1 homolog isoform X1	283	gi|961133722|ref|XP_014786920.1|PREDICTED: ATP-dependent zinc metalloprotease YME1 homolog isoform X3 [Octopus bimaculoides] >gi|918289012|gb|KOF68183.1| hypothetical protein OCBIM_22007945mg [Octopus bimaculoides]	XP_014786920	5.78274e-159	90	473.781	283	255
SGPL_contig_39861_1	ATP-dependent zinc metalloprotease YME1 homolog isoform X3	149	gi|961133722|ref|XP_014786920.1|PREDICTED: ATP-dependent zinc metalloprotease YME1 homolog isoform X3 [Octopus bimaculoides] >gi|918289012|gb|KOF68183.1| hypothetical protein OCBIM_22007945mg [Octopus bimaculoides]	XP_014786920	1.44028e-07	52	60.077	151	79
SGPL_contig_31281_1	ATP-dependent zinc metalloprotease YME1L1-like	191	gi|961133722|ref|XP_014786920.1|PREDICTED: ATP-dependent zinc metalloprotease YME1 homolog isoform X3 [Octopus bimaculoides] >gi|918289012|gb|KOF68183.1| hypothetical protein OCBIM_22007945mg [Octopus bimaculoides]	XP_014786920	3.22052e-83	84	273.478	183	154
SGPL_contig_32555_1	atrial natriuretic peptide receptor 1-like	182	gi|908494202|ref|XP_013096474.1|PREDICTED: receptor-type guanylate cyclase gcy-28-like [Biomphalaria glabrata]	XP_013096474	4.48906e-36	60	143.665	182	110
SGPL_contig_64052_1	atrial natriuretic peptide receptor 1-like	72	gi|908465989|ref|XP_013086918.1|PREDICTED: atrial natriuretic peptide receptor 1-like, partial [Biomphalaria glabrata]	XP_013086918	2.6027e-35	91	136.346	72	66
SGPL_contig_104891_1	atrial natriuretic peptide receptor 1-like isoform X2	135	gi|871273094|ref|XP_012945485.1|PREDICTED: atrial natriuretic peptide receptor 1-like, partial [Aplysia californica]	XP_012945485	1.03421e-40	76	148.288	118	90
SGPL_contig_32556_1	atrial natriuretic peptide receptor 2-like	115	gi|871214090|ref|XP_012934612.1|PREDICTED: atrial natriuretic peptide receptor 2-like [Aplysia californica]	XP_012934612	4.53237e-23	71	104.375	106	76
SGPL_contig_107233_1	atrial natriuretic peptide receptor 3- partial	87	gi|871244385|ref|XP_005102141.2|PREDICTED: atrial natriuretic peptide receptor 3-like, partial [Aplysia californica]	XP_005102141	0.000314228	63	48.1358	60	38
SGPL_contig_15410_1	atrial natriuretic peptide receptor 3-like	158	gi|405952475|gb|EKC20282.1|Atrial natriuretic peptide clearance receptor [Crassostrea gigas]	EKC20282	2.34846e-41	65	149.443	149	97
SGPL_contig_65550_1	atrial natriuretic peptide receptor 3-like	136	gi|762170869|ref|XP_011423873.1|PREDICTED: atrial natriuretic peptide receptor 3-like [Crassostrea gigas]	XP_011423873	2.73502e-17	61	85.5001	99	61
SGPL_contig_36847_1	Atrial natriuretic peptide-converting enzyme	108	gi|915668173|gb|KOC69873.1|Atrial natriuretic peptide-converting enzyme [Habropoda laboriosa]	KOC69873	2.82879e-06	46	55.4546	103	48
SGPL_contig_13370_1	atrial natriuretic peptide-converting enzyme-like	319	gi|762078296|ref|XP_011453204.1|PREDICTED: membrane frizzled-related protein-like [Crassostrea gigas] >gi|405962300|gb|EKC27992.1| Frizzled-5 [Crassostrea gigas]	XP_011453204	1.7227e-68	58	227.254	258	151
SGPL_contig_17837_1	atrial natriuretic peptide-converting enzyme-like	315	gi|657576628|ref|XP_008292102.1|PREDICTED: atrial natriuretic peptide-converting enzyme-like [Stegastes partitus]	XP_008292102	3.56402e-50	50	187.578	271	137
SGPL_contig_24035_1	atrial natriuretic peptide-converting enzyme-like	312	gi|871233708|ref|XP_012938173.1|PREDICTED: uncharacterized protein LOC101857643 [Aplysia californica]	XP_012938173	1.16992e-85	57	273.092	318	183
SGPL_contig_104445_1	atrial natriuretic peptide-converting enzyme-like	79	gi|405951908|gb|EKC19777.1|Atrial natriuretic peptide-converting enzyme [Crassostrea gigas]	EKC19777	2.76947e-22	72	100.138	73	53
SGPL_contig_92753_1	atrial natriuretic peptide-converting enzyme-like isoform X1	75	gi|871250307|ref|XP_012941183.1|PREDICTED: atrial natriuretic peptide-converting enzyme-like [Aplysia californica]	XP_012941183	4.82454e-08	54	59.6918	87	47
SGPL_contig_103345_1	AT-rich interactive domain-containing 1A-like	106	gi|676442609|ref|XP_009049856.1|hypothetical protein LOTGIDRAFT_158452 [Lottia gigantea] >gi|556110714|gb|ESO99365.1| hypothetical protein LOTGIDRAFT_158452 [Lottia gigantea]	XP_009049856	5.73595e-15	64	80.4925	105	68
SGPL_contig_14581_1	AT-rich interactive domain-containing 1B-like	174	gi|405962228|gb|EKC27924.1|hypothetical protein CGI_10014926 [Crassostrea gigas]	EKC27924	4.14709e-28	58	113.62	139	82
SGPL_contig_32045_1	AT-rich interactive domain-containing 1B-like	177	gi|405969031|gb|EKC34045.1|hypothetical protein CGI_10005263 [Crassostrea gigas]	EKC34045	2.32442e-13	51	74.3294	145	75
SGPL_contig_36560_1	AT-rich interactive domain-containing 2-like isoform X1	89	gi|919085959|ref|XP_013380107.1|PREDICTED: AT-rich interactive domain-containing protein 2-like isoform X1 [Lingula anatina]	XP_013380107	1.29188e-24	75	108.612	89	67
SGPL_contig_65067_1	AT-rich interactive domain-containing 2-like isoform X1	84	gi|908484025|ref|XP_013092970.1|PREDICTED: AT-rich interactive domain-containing protein 2-like isoform X1 [Biomphalaria glabrata]	XP_013092970	2.42473e-07	60	58.151	80	48
SGPL_contig_44706_1	AT-rich interactive domain-containing 4A isoform X1	186	gi|961107316|ref|XP_014777621.1|PREDICTED: AT-rich interactive domain-containing protein 4B-like [Octopus bimaculoides]	XP_014777621	8.01689e-24	79	110.153	78	62
SGPL_contig_13847_1	AT-rich interactive domain-containing 4B	422	gi|919042526|ref|XP_013404516.1|PREDICTED: AT-rich interactive domain-containing protein 4B-like [Lingula anatina]	XP_013404516	4.17929e-73	58	261.922	451	262
SGPL_contig_4885_1	AT-rich interactive domain-containing 4B-like	619	gi|908445658|ref|XP_013080544.1|PREDICTED: LOW QUALITY PROTEIN: AT-rich interactive domain-containing protein 4B-like [Biomphalaria glabrata]	XP_013080544	7.4956e-06	63	60.077	92	58
SGPL_contig_23081_1	AT-rich interactive domain-containing 4B-like	172	gi|918310430|gb|KOF81101.1|hypothetical protein OCBIM_22026989mg [Octopus bimaculoides]	KOF81101	1.1267e-66	78	230.335	174	136
SGPL_contig_88390_1	AT-rich interactive domain-containing 5B	99	gi|524881733|ref|XP_005097516.1|PREDICTED: AT-rich interactive domain-containing protein 5B-like isoform X1 [Aplysia californica]	XP_005097516	1.80933e-27	78	116.701	80	63
SGPL_contig_26534_1	AT-rich interactive domain-containing 5B-like	64	gi|405967978|gb|EKC33087.1|AT-rich interactive domain-containing protein 5B [Crassostrea gigas]	EKC33087	1.05305e-09	68	63.929	63	43
SGPL_contig_64450_1	AT-rich interactive domain-containing 5B-like	78	gi|871229888|ref|XP_012937466.1|PREDICTED: AT-rich interactive domain-containing protein 5B-like isoform X3 [Aplysia californica]	XP_012937466	9.82803e-15	71	79.337	71	51
SGPL_contig_51401_1	attractin 1	71	gi|919099691|ref|XP_013386295.1|PREDICTED: attractin-like isoform X2 [Lingula anatina]	XP_013386295	1.73635e-13	65	75.485	70	46
SGPL_contig_52758_1	attractin 1	141	gi|676494607|ref|XP_009066616.1|hypothetical protein LOTGIDRAFT_108840, partial [Lottia gigantea] >gi|556094172|gb|ESO82825.1| hypothetical protein LOTGIDRAFT_108840, partial [Lottia gigantea]	XP_009066616	8.15117e-26	58	114.005	139	82
SGPL_contig_91009_1	attractin 1 isoform X1	92	gi|908430679|ref|XP_013075755.1|PREDICTED: uncharacterized protein LOC106062046, partial [Biomphalaria glabrata]	XP_013075755	3.59185e-32	80	126.716	92	74
SGPL_contig_113605_1	attractin isoform X1	79	gi|1009536206|ref|XP_015904893.1|PREDICTED: attractin-like protein 1 isoform X1 [Parasteatoda tepidariorum]	XP_015904893	1.36399e-17	65	87.4261	79	52
SGPL_contig_78749_1	aurora kinase A	92	gi|919101306|ref|XP_013387011.1|PREDICTED: aurora kinase A-A-like isoform X3 [Lingula anatina]	XP_013387011	6.85549e-38	85	139.813	85	73
SGPL_contig_7669_1	aurora kinase A-interacting -like isoform X2	268	gi|908506173|ref|XP_013064068.1|PREDICTED: uncharacterized protein LOC106053143 [Biomphalaria glabrata] >gi|908506176|ref|XP_013064069.1| PREDICTED: uncharacterized protein LOC106053143 [Biomphalaria glabrata] >gi|908506179|ref|XP_013064070.1| PREDICTED: uncharacterized protein LOC106053143 [Biomphalaria glabrata] >gi|908506182|ref|XP_013064072.1| PREDICTED: uncharacterized protein LOC106053143 […	XP_013064068	2.7139e-13	58	77.0258	153	90
SGPL_contig_12159_1	aurora kinase-like	68	gi|808870468|gb|KKF20306.1|hypothetical protein EH28_11120 [Larimichthys crocea]	KKF20306	1.44313e-05	57	48.521	68	39
SGPL_contig_107928_1	autism susceptibility gene 2 -like	74	gi|676466966|ref|XP_009057736.1|hypothetical protein LOTGIDRAFT_163411 [Lottia gigantea] >gi|556103030|gb|ESO91682.1| hypothetical protein LOTGIDRAFT_163411 [Lottia gigantea]	XP_009057736	6.02396e-10	71	65.0846	73	52
SGPL_contig_54802_1	autism susceptibility gene 2 -like isoform X1	460	gi|676466966|ref|XP_009057736.1|hypothetical protein LOTGIDRAFT_163411 [Lottia gigantea] >gi|556103030|gb|ESO91682.1| hypothetical protein LOTGIDRAFT_163411 [Lottia gigantea]	XP_009057736	9.69935e-62	59	227.254	484	287
SGPL_contig_93590_1	autism susceptibility gene 2 -like isoform X1	102	gi|908461688|ref|XP_013085616.1|PREDICTED: autism susceptibility gene 2 protein-like isoform X1 [Biomphalaria glabrata]	XP_013085616	0.000683142	91	48.1358	24	22
SGPL_contig_73945_1	autophagy 5- partial	72	gi|524865680|ref|XP_005089667.1|PREDICTED: autophagy protein 5-like [Aplysia californica] >gi|871206759|ref|XP_005089666.2| PREDICTED: autophagy protein 5-like [Aplysia californica]	XP_005089667	8.58187e-20	72	90.1225	72	52
SGPL_contig_56560_1	autophagy 5-like	99	gi|926622681|ref|XP_013776737.1|PREDICTED: autophagy protein 5-like [Limulus polyphemus] >gi|926622683|ref|XP_013776738.1| PREDICTED: autophagy protein 5-like [Limulus polyphemus] >gi|926622685|ref|XP_013776739.1| PREDICTED: autophagy protein 5-like [Limulus polyphemus]	XP_013776737	6.49463e-40	84	144.821	99	84
SGPL_contig_12691_1	autophagy-related 101	79	gi|926610776|ref|XP_013790504.1|PREDICTED: autophagy-related protein 101-like [Limulus polyphemus]	XP_013790504	3.01966e-22	70	96.2857	79	56
SGPL_contig_87048_1	autophagy-related 101	85	gi|919043103|ref|XP_013404830.1|PREDICTED: autophagy-related protein 101-like [Lingula anatina]	XP_013404830	8.92557e-26	73	103.99	83	61
SGPL_contig_89217_1	autophagy-related 101	80	gi|443717915|gb|ELU08752.1|hypothetical protein CAPTEDRAFT_144659 [Capitella teleta]	ELU08752	1.03101e-12	67	70.0922	77	52
SGPL_contig_90063_1	autophagy-related 16-1 isoform X3	80	gi|443697046|gb|ELT97615.1|hypothetical protein CAPTEDRAFT_224280 [Capitella teleta]	ELT97615	2.83644e-28	86	115.931	72	62
SGPL_contig_75801_1	autophagy-related 16-1-like	86	gi|762157732|ref|XP_011417029.1|PREDICTED: autophagy-related protein 16-1-like [Crassostrea gigas] >gi|762157734|ref|XP_011417030.1| PREDICTED: autophagy-related protein 16-1-like [Crassostrea gigas] >gi|762157736|ref|XP_011417031.1| PREDICTED: autophagy-related protein 16-1-like [Crassostrea gigas]	XP_011417029	1.50356e-40	93	150.599	86	80
SGPL_contig_71575_1	autophagy-related 2 homolog B	177	gi|443733638|gb|ELU17929.1|hypothetical protein CAPTEDRAFT_154368 [Capitella teleta]	ELU17929	2.50529e-10	44	69.707	186	83
SGPL_contig_82118_1	Autophagy-related 2 homolog B	140	gi|242013933|ref|XP_002427653.1|conserved hypothetical protein [Pediculus humanus corporis] >gi|212512083|gb|EEB14915.1| conserved hypothetical protein [Pediculus humanus corporis]	XP_002427653	8.72611e-13	54	76.2554	126	69
SGPL_contig_83506_1	autophagy-related 2 homolog B	117	gi|952520829|gb|KRT81120.1|hypothetical protein AMK59_6231, partial [Oryctes borbonicus]	KRT81120	3.16477e-18	62	90.8929	114	71
SGPL_contig_91111_1	autophagy-related 2 homolog B	164	gi|350410969|ref|XP_003489196.1|PREDICTED: autophagy-related protein 2 homolog B [Bombus impatiens]	XP_003489196	1.32662e-06	47	57.7658	163	77
SGPL_contig_52237_1	autophagy-related 2 homolog B isoform X2	92	gi|260836979|ref|XP_002613483.1|hypothetical protein BRAFLDRAFT_71907 [Branchiostoma floridae] >gi|229298868|gb|EEN69492.1| hypothetical protein BRAFLDRAFT_71907 [Branchiostoma floridae]	XP_002613483	7.18887e-20	74	95.1301	91	68
SGPL_contig_24837_1	autophagy-related 2 homolog B-like	250	gi|676493674|ref|XP_009066314.1|hypothetical protein LOTGIDRAFT_197758 [Lottia gigantea] >gi|556094292|gb|ESO82945.1| hypothetical protein LOTGIDRAFT_197758 [Lottia gigantea]	XP_009066314	7.15146e-30	53	130.183	252	134
SGPL_contig_77418_1	autophagy-related 2 homolog B-like isoform X2	114	gi|957828049|ref|XP_014663890.1|PREDICTED: autophagy-related protein 2 homolog B-like isoform X2 [Priapulus caudatus]	XP_014663890	1.42273e-05	53	53.5286	111	59
SGPL_contig_13711_1	autophagy-related 23-like	761	gi|762148227|ref|XP_011412034.1|PREDICTED: autophagy-related protein 23-like [Crassostrea gigas] >gi|405974453|gb|EKC39096.1| hypothetical protein CGI_10020672 [Crassostrea gigas]	XP_011412034	4.00638e-08	57	67.781	115	66
SGPL_contig_29805_1	autophagy-related 9A isoform X1	92	gi|443702522|gb|ELU00510.1|hypothetical protein CAPTEDRAFT_136790, partial [Capitella teleta]	ELU00510	7.91728e-24	73	104.375	86	63
SGPL_contig_108661_1	autophagy-related 9A-like	123	gi|676430966|ref|XP_009046099.1|hypothetical protein LOTGIDRAFT_137839 [Lottia gigantea] >gi|556114524|gb|ESP03176.1| hypothetical protein LOTGIDRAFT_137839 [Lottia gigantea]	XP_009046099	3.31382e-28	83	118.627	77	64
SGPL_contig_91325_1	aveugle	191	gi|676439447|ref|XP_009048856.1|hypothetical protein LOTGIDRAFT_158026 [Lottia gigantea] >gi|556112085|gb|ESP00737.1| hypothetical protein LOTGIDRAFT_158026 [Lottia gigantea]	XP_009048856	2.46635e-53	76	180.644	143	109
SGPL_contig_105304_1	axin 1 isoform partial	134	gi|871277024|ref|XP_012946249.1|PREDICTED: axin-1-like, partial [Aplysia californica]	XP_012946249	4.49856e-26	81	113.235	93	76
SGPL_contig_7840_1	axonemal 84 kDa -like	316	gi|871253808|ref|XP_012941802.1|PREDICTED: axonemal 84 kDa protein-like [Aplysia californica]	XP_012941802	1.76715e-103	77	334.339	279	215
SGPL_contig_24156_1	axonemal 84 kDa -like	311	gi|762141994|ref|XP_011454203.1|PREDICTED: axonemal 84 kDa protein-like isoform X4 [Crassostrea gigas]	XP_011454203	3.54087e-128	78	395.201	314	245
SGPL_contig_29242_1	Axonemal dynein light chain domain-containing 1	369	gi|871257467|ref|XP_012942468.1|PREDICTED: axonemal dynein light chain domain-containing protein 1-like isoform X2 [Aplysia californica]	XP_012942468	6.04548e-91	61	303.908	389	240
SGPL_contig_52376_1	Axonemal dynein light chain domain-containing 1	497	gi|524900128|ref|XP_005106488.1|PREDICTED: axonemal dynein light chain domain-containing protein 1-like isoform X1 [Aplysia californica]	XP_005106488	0	85	748.429	498	427
SGPL_contig_69507_1	axonemal dynein light chain domain-containing 1	140	gi|524900128|ref|XP_005106488.1|PREDICTED: axonemal dynein light chain domain-containing protein 1-like isoform X1 [Aplysia californica]	XP_005106488	3.54138e-53	87	191.815	118	103
SGPL_contig_5215_1	axonemal dynein light intermediate polypeptide 1	257	gi|126697474|gb|ABO26694.1|axonemal dynein light chain p33 [Haliotis discus discus]	ABO26694	4.0551e-175	97	495.738	254	248
SGPL_contig_13806_1	axoneme-associated mst101(2)-like	332	gi|908455200|ref|XP_013083588.1|PREDICTED: axoneme-associated protein mst101(2)-like [Biomphalaria glabrata]	XP_013083588	8.84265e-05	80	55.0694	45	36
SGPL_contig_64229_1	B box and SPRY domain-containing isoform X1	265	gi|625200955|ref|XP_007642267.1|PREDICTED: B box and SPRY domain-containing protein isoform X1 [Cricetulus griseus] >gi|344250555|gb|EGW06659.1| B box and SPRY domain-containing protein [Cricetulus griseus]	XP_007642267	1.07247e-07	43	62.7734	123	54
SGPL_contig_33659_1	B Chain Crystal Structures Of Ask1-inhibitor Complexes	168	gi|908425607|ref|XP_013073933.1|PREDICTED: mitogen-activated protein kinase kinase kinase 15-like isoform X8 [Biomphalaria glabrata]	XP_013073933	1.30186e-102	95	332.028	168	160
SGPL_contig_78316_1	B Chain Crystal Structures Of Caspase-3 In Complex With Aza-Peptide Epoxide	125	gi|676474801|ref|XP_009060261.1|hypothetical protein LOTGIDRAFT_105903, partial [Lottia gigantea] >gi|556100574|gb|ESO89226.1| hypothetical protein LOTGIDRAFT_105903, partial [Lottia gigantea]	XP_009060261	1.40693e-58	83	193.741	124	104
SGPL_contig_54539_1	B Chain Snapshots Of The Rna Processing Factor Scaf8 Bound To Different Phosphorylated Forms Of The Carboxy-Terminal Domain Of Rna-Polymerase Ii	167	gi|918313607|gb|KOF83545.1|hypothetical protein OCBIM_22023612mg [Octopus bimaculoides]	KOF83545	3.17216e-83	86	260.766	167	144
SGPL_contig_113346_1	B Chain Snapshots Of The Rna Processing Factor Scaf8 Bound To Different Phosphorylated Forms Of The Carboxy-Terminal Domain Of Rna-Polymerase Ii	92	gi|676474749|ref|XP_009060240.1|hypothetical protein LOTGIDRAFT_106110 [Lottia gigantea] >gi|556100550|gb|ESO89202.1| hypothetical protein LOTGIDRAFT_106110 [Lottia gigantea]	XP_009060240	1.07761e-44	88	153.295	92	81
SGPL_contig_20340_1	b(0,+)-type amino acid transporter 1-like isoform X3	518	gi|762163517|ref|XP_011420049.1|PREDICTED: b(0,+)-type amino acid transporter 1-like [Crassostrea gigas] >gi|405971932|gb|EKC36734.1| B(0,+)-type amino acid transporter 1 [Crassostrea gigas]	XP_011420049	0	73	535.028	475	347
SGPL_contig_22623_1	b(0,+)-type amino acid transporter 1-like isoform X3	130	gi|762131029|ref|XP_011448668.1|PREDICTED: b(0,+)-type amino acid transporter 1-like isoform X1 [Crassostrea gigas]	XP_011448668	1.90922e-21	94	99.7525	56	53
SGPL_contig_57143_1	b(0,+)-type amino acid transporter 1-like isoform X3	97	gi|871215417|ref|XP_012934876.1|PREDICTED: b(0,+)-type amino acid transporter 1-like [Aplysia californica]	XP_012934876	9.6501e-35	80	134.806	97	78
SGPL_contig_81043_1	b(0,+)-type amino acid transporter 1-like isoform X3	225	gi|908500621|ref|XP_013062115.1|PREDICTED: b(0,+)-type amino acid transporter 1-like [Biomphalaria glabrata]	XP_013062115	5.36476e-107	86	331.643	225	194
SGPL_contig_41503_1	B9 domain-containing 1	198	gi|676490446|ref|XP_009065273.1|hypothetical protein LOTGIDRAFT_184197 [Lottia gigantea] >gi|556095494|gb|ESO84147.1| hypothetical protein LOTGIDRAFT_184197 [Lottia gigantea]	XP_009065273	2.48933e-116	90	342.043	195	177
SGPL_contig_13236_1	B9 domain-containing 2	175	gi|524897965|ref|XP_005105437.1|PREDICTED: B9 domain-containing protein 2-like [Aplysia californica]	XP_005105437	6.62801e-115	96	336.265	175	168
SGPL_contig_11037_1	bactericidal permeability increasing	350	gi|871274796|ref|XP_005112375.2|PREDICTED: bactericidal permeability-increasing protein-like [Aplysia californica]	XP_005112375	1.6562e-87	60	284.648	343	207
SGPL_contig_54668_1	bactericidal permeability increasing	96	gi|401829775|gb|AFQ02695.1|bactericidal permeability-increasing protein/lipopolysaccharide-binding protein [Scapharca broughtonii]	AFQ02695	1.2372e-21	65	98.2117	96	63
SGPL_contig_78413_1	baculoviral IAP repeat-containing 2-like	68	gi|919037463|ref|XP_013402166.1|PREDICTED: uncharacterized protein LOC106167829, partial [Lingula anatina]	XP_013402166	1.48038e-15	81	81.2629	44	36
SGPL_contig_11190_1	baculoviral IAP repeat-containing 2-like isoform X1	98	gi|908496102|ref|XP_013097144.1|PREDICTED: uncharacterized protein LOC106080348 [Biomphalaria glabrata] >gi|908496105|ref|XP_013097145.1| PREDICTED: uncharacterized protein LOC106080348 [Biomphalaria glabrata]	XP_013097144	2.82465e-05	47	51.9878	91	43
SGPL_contig_26470_1	baculoviral IAP repeat-containing 3	87	gi|908451531|ref|XP_013082467.1|PREDICTED: baculoviral IAP repeat-containing protein 7-like [Biomphalaria glabrata]	XP_013082467	8.56292e-25	73	107.457	90	66
SGPL_contig_55139_1	baculoviral IAP repeat-containing 3	189	gi|919037463|ref|XP_013402166.1|PREDICTED: uncharacterized protein LOC106167829, partial [Lingula anatina]	XP_013402166	2.72915e-11	55	72.7886	86	48
SGPL_contig_94755_1	baculoviral IAP repeat-containing 3	100	gi|397516436|ref|XP_003828436.1|PREDICTED: baculoviral IAP repeat-containing protein 3 [Pan paniscus]	XP_003828436	6.90664e-06	55	53.9138	70	39
SGPL_contig_1885_1	baculoviral IAP repeat-containing 3-like	290	gi|919081682|ref|XP_013421889.1|PREDICTED: baculoviral IAP repeat-containing protein 3-like [Lingula anatina]	XP_013421889	1.97999e-11	39	74.7146	276	109
SGPL_contig_80389_1	baculoviral IAP repeat-containing 3-like	129	gi|524877395|ref|XP_005095400.1|PREDICTED: baculoviral IAP repeat-containing protein 3-like [Aplysia californica]	XP_005095400	7.89581e-08	54	60.4622	83	45
SGPL_contig_108376_1	baculoviral IAP repeat-containing 3-like	111	gi|524877395|ref|XP_005095400.1|PREDICTED: baculoviral IAP repeat-containing protein 3-like [Aplysia californica]	XP_005095400	6.11757e-06	50	54.299	75	38
SGPL_contig_1544_1	Baculoviral IAP repeat-containing 6	453	gi|919093087|ref|XP_013383360.1|PREDICTED: uncharacterized protein LOC106153808 isoform X3 [Lingula anatina]	XP_013383360	9.9015e-151	69	477.248	448	310
SGPL_contig_26154_1	Baculoviral IAP repeat-containing 6	143	gi|908416149|ref|XP_013069321.1|PREDICTED: baculoviral IAP repeat-containing protein 6-like isoform X2 [Biomphalaria glabrata]	XP_013069321	8.47525e-70	86	241.506	137	118
SGPL_contig_48266_1	Baculoviral IAP repeat-containing 6	272	gi|405952425|gb|EKC20239.1|Baculoviral IAP repeat-containing protein 6 [Crassostrea gigas]	EKC20239	8.54943e-81	69	279.256	272	189
SGPL_contig_57938_1	Baculoviral IAP repeat-containing 6	177	gi|908416149|ref|XP_013069321.1|PREDICTED: baculoviral IAP repeat-containing protein 6-like isoform X2 [Biomphalaria glabrata]	XP_013069321	1.00089e-09	55	67.781	138	76
SGPL_contig_67983_1	Baculoviral IAP repeat-containing 6	320	gi|676432412|ref|XP_009046565.1|hypothetical protein LOTGIDRAFT_157060, partial [Lottia gigantea] >gi|556114443|gb|ESP03095.1| hypothetical protein LOTGIDRAFT_157060, partial [Lottia gigantea]	XP_009046565	7.70854e-144	80	462.611	320	256
SGPL_contig_106933_1	Baculoviral IAP repeat-containing 6	118	gi|908416149|ref|XP_013069321.1|PREDICTED: baculoviral IAP repeat-containing protein 6-like isoform X2 [Biomphalaria glabrata]	XP_013069321	8.16337e-32	74	130.954	114	85
SGPL_contig_31742_1	baculoviral IAP repeat-containing 6 isoform X2	338	gi|762107956|ref|XP_011436597.1|PREDICTED: baculoviral IAP repeat-containing protein 6-like [Crassostrea gigas]	XP_011436597	2.74898e-83	63	289.271	337	215
SGPL_contig_13579_1	baculoviral IAP repeat-containing 6-like	290	gi|676432412|ref|XP_009046565.1|hypothetical protein LOTGIDRAFT_157060, partial [Lottia gigantea] >gi|556114443|gb|ESP03095.1| hypothetical protein LOTGIDRAFT_157060, partial [Lottia gigantea]	XP_009046565	8.01198e-89	70	303.138	297	210
SGPL_contig_38055_1	baculoviral IAP repeat-containing 6-like	315	gi|961104389|ref|XP_014776613.1|PREDICTED: baculoviral IAP repeat-containing protein 6-like isoform X2 [Octopus bimaculoides] >gi|918312285|gb|KOF82524.1| hypothetical protein OCBIM_22025194mg [Octopus bimaculoides]	XP_014776613	7.87319e-57	60	211.846	302	184
SGPL_contig_41605_1	baculoviral IAP repeat-containing 6-like	141	gi|908416149|ref|XP_013069321.1|PREDICTED: baculoviral IAP repeat-containing protein 6-like isoform X2 [Biomphalaria glabrata]	XP_013069321	7.28937e-49	85	181.03	127	108
SGPL_contig_53610_1	baculoviral IAP repeat-containing 6-like	145	gi|871230554|ref|XP_012937586.1|PREDICTED: baculoviral IAP repeat-containing protein 6-like [Aplysia californica]	XP_012937586	4.00675e-19	64	95.1301	107	69
SGPL_contig_55490_1	baculoviral IAP repeat-containing 6-like	140	gi|871230554|ref|XP_012937586.1|PREDICTED: baculoviral IAP repeat-containing protein 6-like [Aplysia californica]	XP_012937586	5.34606e-41	74	158.303	140	104
SGPL_contig_76383_1	baculoviral IAP repeat-containing 6-like	86	gi|908416149|ref|XP_013069321.1|PREDICTED: baculoviral IAP repeat-containing protein 6-like isoform X2 [Biomphalaria glabrata]	XP_013069321	2.29121e-23	80	105.145	83	67
SGPL_contig_84994_1	baculoviral IAP repeat-containing 6-like	269	gi|676432412|ref|XP_009046565.1|hypothetical protein LOTGIDRAFT_157060, partial [Lottia gigantea] >gi|556114443|gb|ESP03095.1| hypothetical protein LOTGIDRAFT_157060, partial [Lottia gigantea]	XP_009046565	7.90393e-84	71	287.73	269	192
SGPL_contig_96747_1	baculoviral IAP repeat-containing 6-like	226	gi|762107956|ref|XP_011436597.1|PREDICTED: baculoviral IAP repeat-containing protein 6-like [Crassostrea gigas]	XP_011436597	4.52442e-42	64	165.236	224	144
SGPL_contig_80635_1	baculoviral IAP repeat-containing 6-like isoform X2	172	gi|908416149|ref|XP_013069321.1|PREDICTED: baculoviral IAP repeat-containing protein 6-like isoform X2 [Biomphalaria glabrata]	XP_013069321	2.85757e-11	56	72.4034	138	78
SGPL_contig_28426_1	baculoviral IAP repeat-containing 7 isoform X1	582	gi|815919853|ref|XP_012244885.1|PREDICTED: baculoviral IAP repeat-containing protein 7 isoform X3 [Bombus impatiens]	XP_012244885	5.19591e-26	37	121.709	574	215
SGPL_contig_91444_1	baculoviral IAP repeat-containing 7 isoform X1	75	gi|1011605172|gb|KYO41962.1|baculoviral IAP repeat-containing protein 7 isoform A [Alligator mississippiensis]	KYO41962	1.03929e-11	56	68.1662	66	37
SGPL_contig_11571_1	baculoviral IAP repeat-containing 7-B	331	gi|769838563|ref|XP_011630439.1|PREDICTED: baculoviral IAP repeat-containing protein 7-A-like [Pogonomyrmex barbatus]	XP_011630439	1.05143e-11	55	75.8702	105	58
SGPL_contig_9053_1	baculoviral IAP repeat-containing 7-like	144	gi|524895296|ref|XP_005104133.1|PREDICTED: uncharacterized protein LOC101860034 [Aplysia californica]	XP_005104133	1.48396e-17	69	89.7373	56	39
SGPL_contig_74409_1	baculoviral IAP repeat-containing 7-like	81	gi|405951134|gb|EKC19073.1|Baculoviral IAP repeat-containing protein 4 [Crassostrea gigas]	EKC19073	2.5584e-17	76	83.1889	63	48
SGPL_contig_13972_1	Baculoviral IAP repeat-containing partial	629	gi|908416149|ref|XP_013069321.1|PREDICTED: baculoviral IAP repeat-containing protein 6-like isoform X2 [Biomphalaria glabrata]	XP_013069321	0	78	830.091	637	503
SGPL_contig_2396_1	BAG family molecular chaperone regulator 3-like	356	gi|524911062|ref|XP_005110401.1|PREDICTED: BAG family molecular chaperone regulator 3-like [Aplysia californica]	XP_005110401	2.36793e-39	71	157.147	146	105
SGPL_contig_9783_1	BAG family molecular chaperone regulator 3-like	89	gi|524911062|ref|XP_005110401.1|PREDICTED: BAG family molecular chaperone regulator 3-like [Aplysia californica]	XP_005110401	6.70175e-15	91	79.337	45	41
SGPL_contig_22928_1	BAG family molecular chaperone regulator 3-like	59	gi|443718280|gb|ELU08985.1|hypothetical protein CAPTEDRAFT_182552 [Capitella teleta]	ELU08985	1.32651e-12	89	70.0922	39	35
SGPL_contig_39988_1	BAI1-associated 3 isoform X1	218	gi|762142354|ref|XP_011454394.1|PREDICTED: BAI1-associated protein 3-like isoform X3 [Crassostrea gigas]	XP_011454394	3.98214e-76	72	259.61	218	158
SGPL_contig_39605_1	BAI1-associated 3 isoform X2	126	gi|676480586|ref|XP_009062108.1|hypothetical protein LOTGIDRAFT_91451, partial [Lottia gigantea] >gi|556098507|gb|ESO87159.1| hypothetical protein LOTGIDRAFT_91451, partial [Lottia gigantea]	XP_009062108	7.73571e-63	91	218.009	126	115
SGPL_contig_18378_1	BAI1-associated 3-like	254	gi|871227388|ref|XP_012936979.1|PREDICTED: BAI1-associated protein 3-like [Aplysia californica]	XP_012936979	1.2643e-128	87	402.905	252	220
SGPL_contig_31308_1	BAI1-associated 3-like	112	gi|871227388|ref|XP_012936979.1|PREDICTED: BAI1-associated protein 3-like [Aplysia californica]	XP_012936979	4.91051e-44	90	164.466	111	100
SGPL_contig_66523_1	BAI1-associated 3-like	174	gi|871227388|ref|XP_012936979.1|PREDICTED: BAI1-associated protein 3-like [Aplysia californica]	XP_012936979	1.09925e-80	84	270.011	171	145
SGPL_contig_76668_1	BAI1-associated 3-like	114	gi|871227388|ref|XP_012936979.1|PREDICTED: BAI1-associated protein 3-like [Aplysia californica]	XP_012936979	1.70622e-31	77	129.028	114	88
SGPL_contig_72719_1	balbiani ring 3	77	gi|919097249|ref|XP_013385305.1|PREDICTED: uncharacterized protein LOC106155164 [Lingula anatina]	XP_013385305	3.64897e-12	70	68.9366	60	42
SGPL_contig_7373_1	balbiani ring 3-like	2573	gi|908494921|ref|XP_013096729.1|PREDICTED: balbiani ring protein 3-like [Biomphalaria glabrata]	XP_013096729	0	54	657.907	899	491
SGPL_contig_16211_1	balbiani ring 3-like	176	gi|908484604|ref|XP_013093161.1|PREDICTED: balbiani ring protein 3-like, partial [Biomphalaria glabrata]	XP_013093161	2.04406e-38	57	149.443	173	100
SGPL_contig_54798_1	balbiani ring 3-like	262	gi|871252168|ref|XP_005104709.2|PREDICTED: zinc metalloproteinase nas-15-like [Aplysia californica]	XP_005104709	3.41249e-80	65	269.24	250	164
SGPL_contig_75105_1	balbiani ring 3-like	104	gi|871252168|ref|XP_005104709.2|PREDICTED: zinc metalloproteinase nas-15-like [Aplysia californica]	XP_005104709	1.89989e-52	87	186.037	104	91
SGPL_contig_114248_1	band 1	77	gi|676457754|ref|XP_009054754.1|hypothetical protein LOTGIDRAFT_118406 [Lottia gigantea] >gi|556105818|gb|ESO94470.1| hypothetical protein LOTGIDRAFT_118406 [Lottia gigantea]	XP_009054754	1.16955e-07	74	57.7658	47	35
SGPL_contig_35286_1	band 2 isoform X5	76	gi|871274336|ref|XP_012945721.1|PREDICTED: mesocentin-like [Aplysia californica]	XP_012945721	1.10187e-22	84	102.449	76	64
SGPL_contig_3593_1	band 3	766	gi|871274336|ref|XP_012945721.1|PREDICTED: mesocentin-like [Aplysia californica]	XP_012945721	7.64844e-173	71	556.599	541	386
SGPL_contig_30315_1	band 5	72	gi|847176308|ref|XP_004920704.2|PREDICTED: band 4.1-like protein 5, partial [Xenopus tropicalis]	XP_004920704	9.24697e-14	70	73.1738	60	42
SGPL_contig_55496_1	Band 5	98	gi|908497860|ref|XP_013061124.1|PREDICTED: protein 4.1-like isoform X4 [Biomphalaria glabrata]	XP_013061124	1.70061e-48	91	176.407	97	89
SGPL_contig_108127_1	band 7 AGAP004871 isoform X1	97	gi|817209092|ref|XP_012280587.1|PREDICTED: band 7 protein AGAP004871 isoform X2 [Orussus abietinus]	XP_012280587	4.94851e-05	66	50.447	50	33
SGPL_contig_88310_1	band 7 AGAP004871 isoform X2	80	gi|675389964|gb|KFM82861.1|Band 7 protein, partial [Stegodyphus mimosarum]	KFM82861	2.31815e-28	93	110.153	80	75
SGPL_contig_96924_1	band 7 AGAP004871-like	75	gi|443731115|gb|ELU16352.1|hypothetical protein CAPTEDRAFT_213564 [Capitella teleta]	ELU16352	6.51189e-30	96	118.242	62	60
SGPL_contig_48882_1	band 7 AGAP004871-like isoform X1	100	gi|908448693|ref|XP_013081532.1|PREDICTED: erythrocyte band 7 integral membrane protein-like isoform X2 [Biomphalaria glabrata]	XP_013081532	4.26938e-45	98	156.377	100	98
SGPL_contig_1205_1	band 7 AGAP004871-like isoform X2	114	gi|443731115|gb|ELU16352.1|hypothetical protein CAPTEDRAFT_213564 [Capitella teleta]	ELU16352	2.83145e-51	98	175.637	108	106
SGPL_contig_7762_1	band 7 AGAP004871-like isoform X2	140	gi|871212327|ref|XP_012946744.1|PREDICTED: band 7 protein AGAP004871-like [Aplysia californica]	XP_012946744	1.25128e-85	95	265.003	138	132
SGPL_contig_19369_1	band 7 AGAP004871-like isoform X2	201	gi|871212327|ref|XP_012946744.1|PREDICTED: band 7 protein AGAP004871-like [Aplysia californica]	XP_012946744	2.56762e-109	95	327.791	201	191
SGPL_contig_69749_1	BANP-like isoform X1	91	gi|524916933|ref|XP_005113234.1|PREDICTED: protein BANP-like [Aplysia californica] >gi|524916935|ref|XP_005113235.1| PREDICTED: protein BANP-like [Aplysia californica]	XP_005113234	1.61785e-49	93	173.326	90	84
SGPL_contig_72793_1	Bardet-Biedl syndrome 1	232	gi|524889247|ref|XP_005101184.1|PREDICTED: Bardet-Biedl syndrome 1 protein-like [Aplysia californica]	XP_005101184	7.59193e-131	88	393.66	232	206
SGPL_contig_44658_1	Bardet-Biedl syndrome 1 -like	69	gi|676451851|ref|XP_009052841.1|hypothetical protein LOTGIDRAFT_115648 [Lottia gigantea] >gi|556107831|gb|ESO96483.1| hypothetical protein LOTGIDRAFT_115648 [Lottia gigantea]	XP_009052841	1.37599e-28	89	116.701	69	62
SGPL_contig_74533_1	Bardet-Biedl syndrome 1 -like	78	gi|524889247|ref|XP_005101184.1|PREDICTED: Bardet-Biedl syndrome 1 protein-like [Aplysia californica]	XP_005101184	2.9611e-33	94	129.798	78	74
SGPL_contig_79556_1	Bardet-Biedl syndrome 1 -like	159	gi|908416545|ref|XP_013069534.1|PREDICTED: Bardet-Biedl syndrome 1 protein-like, partial [Biomphalaria glabrata]	XP_013069534	7.18046e-86	94	274.633	151	142
SGPL_contig_108557_1	Bardet-Biedl syndrome 12	103	gi|560991058|ref|XP_006217678.1|PREDICTED: Bardet-Biedl syndrome 12 protein [Vicugna pacos]	XP_006217678	7.02197e-10	50	65.855	102	52
SGPL_contig_55741_1	Bardet-Biedl syndrome 2	176	gi|443730939|gb|ELU16233.1|hypothetical protein CAPTEDRAFT_171644 [Capitella teleta]	ELU16233	2.74199e-80	88	264.233	155	137
SGPL_contig_70256_1	Bardet-Biedl syndrome 2	105	gi|443730939|gb|ELU16233.1|hypothetical protein CAPTEDRAFT_171644 [Capitella teleta]	ELU16233	1.00469e-50	91	180.644	105	96
SGPL_contig_50854_1	Bardet-Biedl syndrome 2 homolog	235	gi|524902415|ref|XP_005107459.1|PREDICTED: Bardet-Biedl syndrome 2 protein homolog [Aplysia californica]	XP_005107459	2.08036e-129	89	397.127	235	211
SGPL_contig_57564_1	Bardet-Biedl syndrome 2 partial	93	gi|524902415|ref|XP_005107459.1|PREDICTED: Bardet-Biedl syndrome 2 protein homolog [Aplysia californica]	XP_005107459	1.78357e-40	88	152.525	90	80
SGPL_contig_54348_1	Bardet-Biedl syndrome 4	205	gi|919053627|ref|XP_013408748.1|PREDICTED: Bardet-Biedl syndrome 4 protein-like [Lingula anatina]	XP_013408748	2.17546e-79	75	260.381	199	150
SGPL_contig_69456_1	Bardet-Biedl syndrome 4	208	gi|524884947|ref|XP_005099085.1|PREDICTED: Bardet-Biedl syndrome 4 protein-like [Aplysia californica]	XP_005099085	8.56343e-92	84	294.278	201	170
SGPL_contig_46451_1	Bardet-Biedl syndrome 7 isoform X1	389	gi|676427229|ref|XP_009044879.1|hypothetical protein LOTGIDRAFT_223884 [Lottia gigantea] >gi|556115741|gb|ESP04393.1| hypothetical protein LOTGIDRAFT_223884 [Lottia gigantea]	XP_009044879	0	87	631.713	389	342
SGPL_contig_61898_1	Bardet-Biedl syndrome 7 isoform X1	358	gi|676427229|ref|XP_009044879.1|hypothetical protein LOTGIDRAFT_223884 [Lottia gigantea] >gi|556115741|gb|ESP04393.1| hypothetical protein LOTGIDRAFT_223884 [Lottia gigantea]	XP_009044879	6.85241e-164	85	488.419	314	270
SGPL_contig_93065_1	bark beetle	114	gi|908502454|ref|XP_013062786.1|PREDICTED: LOW QUALITY PROTEIN: uncharacterized protein LOC106052096 [Biomphalaria glabrata]	XP_013062786	3.69848e-29	70	122.865	114	80
SGPL_contig_108378_1	bark beetle-like	136	gi|908502454|ref|XP_013062786.1|PREDICTED: LOW QUALITY PROTEIN: uncharacterized protein LOC106052096 [Biomphalaria glabrata]	XP_013062786	1.27972e-49	74	182.956	135	101
SGPL_contig_23490_1	basal body-orientation factor 1	355	gi|524880148|ref|XP_005096741.1|PREDICTED: basal body-orientation factor 1-like [Aplysia californica]	XP_005096741	4.46037e-143	70	428.713	400	280
SGPL_contig_54039_1	basal body-orientation factor 1	428	gi|524880148|ref|XP_005096741.1|PREDICTED: basal body-orientation factor 1-like [Aplysia californica]	XP_005096741	0	89	616.69	415	370
SGPL_contig_84747_1	basement membrane-specific heparan sulfate proteoglycan core	76	gi|871265900|ref|XP_012944048.1|PREDICTED: low-density lipoprotein receptor-related protein 1 [Aplysia californica]	XP_012944048	1.75458e-10	63	67.0106	69	44
SGPL_contig_38987_1	basement membrane-specific heparan sulfate proteoglycan core -like	600	gi|871269385|ref|XP_012944719.1|PREDICTED: basement membrane-specific heparan sulfate proteoglycan core protein-like [Aplysia californica]	XP_012944719	0	66	653.67	643	427
SGPL_contig_39129_1	basement membrane-specific heparan sulfate proteoglycan core -like	152	gi|871269385|ref|XP_012944719.1|PREDICTED: basement membrane-specific heparan sulfate proteoglycan core protein-like [Aplysia californica]	XP_012944719	1.50355e-25	68	114.005	119	82
SGPL_contig_4243_1	basement membrane-specific heparan sulfate proteoglycan core -like isoform X4	289	gi|871269385|ref|XP_012944719.1|PREDICTED: basement membrane-specific heparan sulfate proteoglycan core protein-like [Aplysia californica]	XP_012944719	1.28136e-98	71	331.257	283	202
SGPL_contig_1329_1	basement membrane-specific heparan sulfate proteoglycan core -like isoform X5	3229	gi|871269385|ref|XP_012944719.1|PREDICTED: basement membrane-specific heparan sulfate proteoglycan core protein-like [Aplysia californica]	XP_012944719	0	76	4145.5	3252	2483
SGPL_contig_9097_1	Basic leucine zipper and W2 domain-containing 1	402	gi|524888334|ref|XP_005100739.1|PREDICTED: basic leucine zipper and W2 domain-containing protein 1-like [Aplysia californica]	XP_005100739	0	86	600.127	392	338
SGPL_contig_9713_1	basic leucine zipper and W2 domain-containing 1-A	67	gi|524888334|ref|XP_005100739.1|PREDICTED: basic leucine zipper and W2 domain-containing protein 1-like [Aplysia californica]	XP_005100739	1.28783e-23	85	101.679	67	57
SGPL_contig_5888_1	basic salivary proline-rich 2-like	130	gi|524887554|ref|XP_005100361.1|PREDICTED: basic salivary proline-rich protein 2-like [Aplysia californica]	XP_005100361	4.43638e-43	73	154.451	123	91
SGPL_contig_58983_1	basigin-like isoform X1	79	gi|735659597|gb|AJA37864.1|I-type lectin-like protein 4 [Littorina littorea]	AJA37864	2.6393e-37	91	139.043	79	72
SGPL_contig_68883_1	battenin-like	79	gi|676442720|ref|XP_009049892.1|hypothetical protein LOTGIDRAFT_113507, partial [Lottia gigantea] >gi|556110751|gb|ESO99402.1| hypothetical protein LOTGIDRAFT_113507, partial [Lottia gigantea]	XP_009049892	3.56712e-29	84	117.472	78	66
SGPL_contig_5390_1	bax inhibitor 1	65	gi|485895571|gb|AGK88248.1|Bax inhibitor-1 protein [Mytilus galloprovincialis]	AGK88248	4.10698e-27	93	108.997	60	56
SGPL_contig_4525_1	bax inhibitor 1 isoform X1	160	gi|676470012|ref|XP_009058717.1|hypothetical protein LOTGIDRAFT_191852 [Lottia gigantea] >gi|556102074|gb|ESO90726.1| hypothetical protein LOTGIDRAFT_191852 [Lottia gigantea]	XP_009058717	8.61682e-69	83	220.705	160	133
SGPL_contig_67681_1	B-box type zinc finger ncl-1-like	142	gi|926613060|ref|XP_013794813.1|PREDICTED: B-box type zinc finger protein ncl-1-like [Limulus polyphemus]	XP_013794813	6.19885e-32	62	130.954	143	90
SGPL_contig_30988_1	B-box type zinc finger ncl-1-like isoform X1	187	gi|762088692|ref|XP_011426669.1|PREDICTED: B-box type zinc finger protein ncl-1-like isoform X2 [Crassostrea gigas]	XP_011426669	2.41028e-12	53	75.8702	194	103
SGPL_contig_7141_1	BBSome-interacting 1	75	gi|762126632|ref|XP_011446378.1|PREDICTED: BBSome-interacting protein 1-like [Crassostrea gigas] >gi|405958321|gb|EKC24458.1| BBSome-interacting protein of 10 kDa [Crassostrea gigas]	XP_011446378	9.05379e-20	79	86.2705	72	57
SGPL_contig_5359_1	BCCIP homolog	291	gi|676439513|ref|XP_009048877.1|hypothetical protein LOTGIDRAFT_140700 [Lottia gigantea] >gi|556111777|gb|ESP00429.1| hypothetical protein LOTGIDRAFT_140700 [Lottia gigantea]	XP_009048877	2.20381e-80	69	257.299	302	211
SGPL_contig_735_1	B-cell CLL lymphoma 7 family member A-like	195	gi|524888104|ref|XP_005100628.1|PREDICTED: BCL7-like protein C28H8.1 isoform X2 [Aplysia californica]	XP_005100628	3.28648e-52	57	179.489	237	136
SGPL_contig_41393_1	B-cell CLL lymphoma 9 -like isoform X1	100	gi|919102200|ref|XP_013387489.1|PREDICTED: B-cell CLL/lymphoma 9 protein-like isoform X3 [Lingula anatina] >gi|919102202|ref|XP_013387490.1| PREDICTED: B-cell CLL/lymphoma 9 protein-like isoform X3 [Lingula anatina] >gi|919102204|ref|XP_013387491.1| PREDICTED: B-cell CLL/lymphoma 9 protein-like isoform X3 [Lingula anatina] >gi|919102206|ref|XP_013387492.1| PREDICTED: B-cell CLL/lymphoma 9 protein…	XP_013387489	0.000246102	78	49.2914	33	26
SGPL_contig_49058_1	B-cell linker	215	gi|780034336|ref|XP_011667167.1|PREDICTED: B-cell linker protein isoform X6 [Strongylocentrotus purpuratus]	XP_011667167	4.98705e-21	50	102.064	197	99
SGPL_contig_60960_1	B-cell lymphoma leukemia 11A-like	132	gi|871209699|ref|XP_012942526.1|PREDICTED: B-cell lymphoma/leukemia 11A-like, partial [Aplysia californica]	XP_012942526	5.60432e-57	84	200.29	122	103
SGPL_contig_65034_1	B-cell receptor CD22-like	193	gi|735659549|gb|AJA37840.1|cell adhesion molecule-like protein 2 [Littorina littorea]	AJA37840	1.79964e-52	62	190.274	195	122
SGPL_contig_8680_1	B-cell receptor-associated 31	245	gi|524868327|ref|XP_005090966.1|PREDICTED: B-cell receptor-associated protein 31-like isoform X1 [Aplysia californica] >gi|524868331|ref|XP_005090968.1| PREDICTED: B-cell receptor-associated protein 31-like isoform X1 [Aplysia californica]	XP_005090966	1.85591e-88	75	274.633	253	192
SGPL_contig_74925_1	B-cell receptor-associated 31	116	gi|908456715|ref|XP_013084046.1|PREDICTED: B-cell receptor-associated protein 31-like [Biomphalaria glabrata]	XP_013084046	1.76213e-16	69	82.4185	115	80
SGPL_contig_94404_1	B-cell receptor-associated 31	124	gi|51105040|gb|AAT97080.1|B cell receptor associated protein-like protein [Lymnaea stagnalis]	AAT97080	8.48284e-58	85	189.119	124	106
SGPL_contig_71229_1	B-cell scaffold with ankyrin repeats-like isoform X1	193	gi|908445263|ref|XP_013080413.1|PREDICTED: B-cell scaffold protein with ankyrin repeats-like isoform X4 [Biomphalaria glabrata]	XP_013080413	6.45305e-09	69	65.0846	71	49
SGPL_contig_16365_1	bcl-2 1	195	gi|524894510|ref|XP_005103752.1|PREDICTED: bcl-2-like protein 2 [Aplysia californica]	XP_005103752	6.64276e-81	76	251.906	187	143
SGPL_contig_29150_1	bcl-2 1	155	gi|524894510|ref|XP_005103752.1|PREDICTED: bcl-2-like protein 2 [Aplysia californica]	XP_005103752	6.26881e-56	80	186.422	140	112
SGPL_contig_15865_1	BCL2 adenovirus E1B 19 kDa -interacting 3-like	192	gi|676457342|ref|XP_009054618.1|hypothetical protein LOTGIDRAFT_205439 [Lottia gigantea] >gi|556106037|gb|ESO94689.1| hypothetical protein LOTGIDRAFT_205439 [Lottia gigantea]	XP_009054618	2.74462e-46	62	162.54	189	118
SGPL_contig_7661_1	BCL2-associated athanogene 3	481	gi|908477985|ref|XP_013090920.1|PREDICTED: endochitinase A-like isoform X2 [Biomphalaria glabrata]	XP_013090920	1.61756e-32	44	139.813	504	223
SGPL_contig_59716_1	Beclin 1-associated autophagy-related key regulator	52	gi|919103221|ref|XP_013387966.1|PREDICTED: beclin 1-associated autophagy-related key regulator-like isoform X1 [Lingula anatina]	XP_013387966	1.77868e-07	71	56.6102	49	35
SGPL_contig_98885_1	beclin 1-associated autophagy-related key regulator	107	gi|1011561950|gb|KYO18512.1|beclin 1-associated autophagy-related key regulator [Alligator mississippiensis]	KYO18512	2.30163e-08	54	61.2326	97	53
SGPL_contig_97602_1	Beclin-1	70	gi|762161120|ref|XP_011418776.1|PREDICTED: armadillo repeat-containing protein 8-like [Crassostrea gigas]	XP_011418776	3.0223e-11	76	67.0106	51	39
SGPL_contig_49423_1	beclin-1 isoform X1	86	gi|919051679|ref|XP_013407864.1|PREDICTED: beclin-1-like [Lingula anatina]	XP_013407864	8.12361e-19	71	89.7373	78	56
SGPL_contig_71458_1	beclin-1 isoform X2	80	gi|939648024|ref|XP_014273603.1|PREDICTED: beclin-1-like protein isoform X2 [Halyomorpha halys]	XP_014273603	6.16026e-20	75	92.0485	72	54
[truncated: 17,304 more rows]
[truncated: 1 more columns]

## Sheet: 4b In silico secretome
SGPL_contig_100020_1
SGPL_contig_100021_1
SGPL_contig_100104_1
SGPL_contig_100137_1
SGPL_contig_10019_1
[truncated: 3,856 more rows]

[truncated: 2 more sheets: 4c All proteome, 4d SG-PL proteins secreted]
