# Supplementary material for: Multiomics analysis of the giant triton snail salivary gland, a crown-of-thorns starfish predator
Source: Sci Rep. 2017 Jul 20;7:6000. doi: 10.1038/s41598-017-05974-x (PMC5519703; doi:10.1038/s41598-017-05974-x)
Supplement: Supplementary file 9 — Dataset 7 [file 41598_2017_5974_MOESM9_ESM.xls]

## Sheet: 7a SG-AL proteins
Accession	-10lgP	Coverage (%)	#Peptides	#Unique	PTM	Avg. Mass	Description					BLAST
SGAL_contig_150_1	471.21	67	100	84	Amidation; Deamidation (NQ); Oxidation (M); Pyro-glu from Q; Carbamidomethylation	102088	-1 94 2754		SGAL_contig_150_1 -1 94 2754			Aminopeptidase N isoform X2
SGAL_contig_5031_1	453.24	49	75	52	Amidation; Deamidation (NQ); Pyro-glu from Q; Carbamidomethylation	51072	-1 49 1437		SGAL_contig_5031_1 -1 49 1437			Mucin-19-like isoform X3
SGAL_contig_14881_1	374.12	51	63	39	Amidation; Deamidation (NQ); Oxidation (M); Carbamidomethylation	55729	-1 13 1467		SGAL_contig_14881_1 -1 13 1467			Endoplasmic reticulum aminopeptidase 2
SGPL_contig_1052_1	411.08	53	58	44		84453	-3 291 2495		SGPL_contig_1052_1 -3 291 2495			Galactose-1-phosphate uridylyltransferase
SGPL_contig_94_1	383.73	63	54	43		55750	-2 26 1465		SGPL_contig_94_1 -2 26 1465			Aminopeptidase N
SGPL_contig_2540_1	381.12	49	51	31		46572	-2 23 1222		SGPL_contig_2540_1 -2 23 1222			Aminopeptidase N
SGAL_contig_65864_1	342.68	62	40	40	Amidation; Deamidation (NQ); Oxidation (M); Pyro-glu from Q; Carbamidomethylation	19844	-3 9 533		SGAL_contig_65864_1 -3 9 533			Retinal degeneration B-like isoform X1
SGAL_contig_5030_1	371.26	32	33	13	Amidation; Deamidation (NQ); Carbamidomethylation	44203	-3 24 1220		SGAL_contig_5030_1 -3 24 1220			Hemorrhagic metallo ase-disintegrin-like kaouthiagin isoform X1
SGPL_contig_921_1	335.65	75	30	25	Oxidation (M); Pyro-glu from Q	27533	-3 171 905		SGPL_contig_921_1 -3 171 905			Ribonuclease Z
SGPL_contig_706_1	311.36	43	30	26	Oxidation (M); Pyro-glu from Q	28740	-3 48 803		SGPL_contig_706_1 -3 48 803			Ribosomal S6 kinase 2 alpha
SGPL_contig_34_1	309.82	34	29	11		36007	-2 59 1015		SGPL_contig_34_1 -2 59 1015			A disintegrin and metallo ase with thrombospondin motifs 20-like
SGPL_contig_144_1	254.37	32	29	29		31767	-1 274 1122		SGPL_contig_144_1 -1 274 1122			Cysteine-rich secretory Mr30
SGPL_contig_683_1	319.55	67	28	16		32555	-1 118 966		SGPL_contig_683_1 -1 118 966			Endoplasmic reticulum aminopeptidase 1
SGAL_contig_3463_1	279.65	51	28	20	Deamidation (NQ); Pyro-glu from Q	62426	-1 40 1680		SGAL_contig_3463_1 -1 40 1680			Aminopeptidase N
SGAL_contig_8296_1	308.66	32	26	22	Amidation; Deamidation (NQ)	52334	-3 27 1421		SGAL_contig_8296_1 -3 27 1421			Probable serine carboxypeptidase CPVL
SGAL_contig_20262_1	302.82	61	26	21	Amidation; Deamidation (NQ); Oxidation (M); Carbamidomethylation	34923	-2 20 958		SGAL_contig_20262_1 -2 20 958			Zinc metallo ase-disintegrin-like VLAIP-A
SGPL_contig_93_1	262	22	26	10	Deamidation (NQ)	84284	-1 70 2283		SGPL_contig_93_1 -1 70 2283			Aminopeptidase N
SGPL_contig_546_1	270.69	37	25	20		23108	-1 7 645		SGPL_contig_546_1 -1 7 645			Hepatic lectin-like
SGAL_contig_53448_1	267.65	81	24	24		13525	-3 3 356		SGAL_contig_53448_1 -3 3 356			Aminopeptidase N-like
SGPL_contig_563_1	251.41	42	24	20		34455	-1 19 921		SGPL_contig_563_1 -1 19 921			Venom serine carboxypeptidase CPVL
SGAL_contig_8352_1	321.34	58	23	17	Amidation; Deamidation (NQ); Pyro-glu from Q	37248	-1 43 1035		SGAL_contig_8352_1 -1 43 1035			Venom serine carboxypeptidase CPVL
SGAL_contig_8537_1	276.79	48	23	20	Amidation; Deamidation (NQ); Pyro-glu from Q	30525	-1 1 798		SGAL_contig_8537_1 -1 1 798			Aminopeptidase N-like
SGAL_contig_16009_1	250.48	28	23	23	Carbamidomethylation; Amidation; Deamidation (NQ); Oxidation (M)	28801	-3 45 827		SGAL_contig_16009_1 -3 45 827			Cysteine-rich secretory Mr30
SGPL_contig_32_1	317.54	40	21	21		21440	-3 123 713		SGPL_contig_32_1 -3 123 713			GLIPR1 1
SGPL_contig_92_1	255.83	33	21	18	Oxidation (M); Pyro-glu from Q	46211	-2 110 1321		SGPL_contig_92_1 -2 110 1321			Mast cell carboxypeptidase A
SGAL_contig_11717_1	353.3	43	20	20	Amidation; Deamidation (NQ); Oxidation (M); Pyro-glu from Q	59860	-2 125 1768		SGAL_contig_11717_1 -2 125 1768			Cholinesterase
SGAL_contig_2339_1	309.54	40	20	20	Deamidation (NQ); Oxidation (M)	21440	-3 6 596		SGAL_contig_2339_1 -3 6 596			GLIPR1 1
SGPL_contig_329_1	289.42	38	20	20		86236	-2 2 2239		SGPL_contig_329_1 -2 2 2239			Aminopeptidase N
SGPL_contig_199_1	282.73	80	20	14		18457	-1 184 684		SGPL_contig_199_1 -1 184 684			Arylsulfatase B-like
SGPL_contig_564_1	282.39	38	20	14		52111	-3 27 1439		SGPL_contig_564_1 -3 27 1439			Probable palmitoyltransferase ZDHHC4
SGAL_contig_8298_1	314.82	48	19	13		37110	-1 4 1005		SGAL_contig_8298_1 -1 4 1005			Probable serine carboxypeptidase CPVL
SGAL_contig_58213_1	314.75	90	18	12	Amidation; Deamidation (NQ); Pyro-glu from Q	14142	-3 45 431		SGAL_contig_58213_1 -3 45 431			Endoglucanase 4-like
SGAL_contig_2913_1	255.62	42	18	16	Deamidation (NQ)	70620	-2 74 1906		SGAL_contig_2913_1 -2 74 1906			Aminopeptidase N
SGAL_contig_1204_1	249.78	28	18	16	Amidation; Deamidation (NQ); Oxidation (M)	31531	-1 1 900		SGAL_contig_1204_1 -1 1 900			Serine protease 33-like isoform X2
SGAL_contig_6356_1	277.94	58	17	17	Amidation; Deamidation (NQ)	17995	-1 22 513		SGAL_contig_6356_1 -1 22 513			Arylsulfatase B
SGAL_contig_3711_1	253.1	35	17	17	Deamidation (NQ)	63735	-2 26 1750		SGAL_contig_3711_1 -2 26 1750			Endoglucanase A-like
SGPL_contig_1080_1	233.64	28	17	10		68251	-3 3 1793		SGPL_contig_1080_1 -3 3 1793			Aminopeptidase N
SGAL_contig_3229_1	230.62	51	17	15	Pyro-glu from Q	29837	-1 1 780		SGAL_contig_3229_1 -1 1 780			Aminopeptidase N-like
SGAL_contig_17096_1	257.11	48	16	15	Deamidation (NQ); Pyro-glu from Q	28840	-1 250 1011		SGAL_contig_17096_1 -1 250 1011			Aminopeptidase N
SGPL_contig_1051_1	237.88	68	15	12	Oxidation (M)	16761	-2 65 511		SGPL_contig_1051_1 -2 65 511			Hypothetical protein LOTGIDRAFT_174864
SGPL_contig_1444_1	233.97	76	15	12	Deamidation (NQ); Pyro-glu from Q	19076	-1 115 615		SGPL_contig_1444_1 -1 115 615			Venom serine carboxypeptidase
SGAL_contig_1240_1	211.59	28	15	12	Deamidation (NQ)	74194	-1 187 2190		SGAL_contig_1240_1 -1 187 2190			Arylsulfatase B-like
SGPL_contig_517_1	256.01	36	14	10	Oxidation (M)	38837	-3 66 1142		SGPL_contig_517_1 -3 66 1142			ADAM family mig-17-like
SGPL_contig_922_1	247.15	68	14	9		15091	-1 82 492		SGPL_contig_922_1 -1 82 492			Arylsulfatase B-like
SGPL_contig_4_1	209.31	26	14	12		74194	-2 146 2149		SGPL_contig_4_1 -2 146 2149			78 kDa glucose-regulated
SGAL_contig_12295_1	273.79	38	13	9	Amidation; Oxidation (M)	35326	-2 20 991		SGAL_contig_12295_1 -2 20 991			A disintegrin and metallo ase with thrombospondin motifs 18
SGPL_contig_21515_1	265.02	77	13	8		12195	-2 86 421		SGPL_contig_21515_1 -2 86 421			Aminopeptidase N
SGAL_contig_42461_1	248.71	20	13	13		97166	-2 20 2554		SGAL_contig_42461_1 -2 20 2554			Aminopeptidase N
SGAL_contig_18319_1	230.18	28	13	11	Deamidation (NQ); Pyro-glu from E; Carbamidomethylation	19557	-2 2 547		SGAL_contig_18319_1 -2 2 547			C-type lectin domain family member A isoform X1
SGAL_contig_292_1	225.78	77	13	13		13957	-1 31 363		SGAL_contig_292_1 -1 31 363			MAX gene-associated
SGPL_contig_168_1	221.27	43	13	12		23579	-1 442 1056		SGPL_contig_168_1 -1 442 1056
SGPL_contig_10414_1	211.68	32	13	1		17234	-1 67 504		SGPL_contig_10414_1 -1 67 504
SGAL_contig_48925_1	200.38	26	13	0		15906	-1 40 441		SGAL_contig_48925_1 -1 40 441
SGPL_contig_1078_1	257.14	25	12	10		23616	-2 26 655		SGPL_contig_1078_1 -2 26 655
SGAL_contig_8351_1	246.08	35	12	5		37422	-1 43 1038		SGAL_contig_8351_1 -1 43 1038
SGAL_contig_10955_1	223.28	45	12	12	Amidation; Deamidation (NQ); Oxidation (M)	13398	-2 101 463		SGAL_contig_10955_1 -2 101 463
SGPL_contig_529_1	221.27	61	66	47		36182	-1 31 1002		SGPL_contig_529_1 -1 31 1002
SGAL_contig_45782_1	254.22	51	11	8	Amidation; Pyro-glu from Q	17278	-3 3 446		SGAL_contig_45782_1 -3 3 446
SGAL_contig_43832_1	216.6	66	11	4		12119	-1 40 351		SGAL_contig_43832_1 -1 40 351
SGPL_contig_103_1	205.98	42	11	5		26513	-3 198 893		SGPL_contig_103_1 -3 198 893
SGPL_contig_76_1	200.51	36	11	11		49056	-2 110 1417		SGPL_contig_76_1 -2 110 1417
SGAL_contig_69357_1	194.28	63	11	5	Deamidation (NQ); Pyro-glu from Q	13855	-3 45 428		SGAL_contig_69357_1 -3 45 428
SGAL_contig_24338_1	241.99	57	10	10	Amidation; Deamidation (NQ)	9366	-2 29 280		SGAL_contig_24338_1 -2 29 280
SGAL_contig_12219_1	232.93	45	10	8	Amidation	16369	-2 8 442		SGAL_contig_12219_1 -2 8 442
SGAL_contig_30197_1	230.72	81	10	4	Amidation; Deamidation (NQ)	12209	-1 1 324		SGAL_contig_30197_1 -1 1 324
SGAL_contig_1357_1	220.62	34	10	8		42124	-1 460 1581		SGAL_contig_1357_1 -1 460 1581
SGPL_contig_1028_1	209.32	51	10	7		15464	-2 107 526		SGPL_contig_1028_1 -2 107 526
SGPL_contig_855_1	202.59	46	10	10		10611	-3 3 290		SGPL_contig_855_1 -3 3 290
SGPL_contig_554_1	201.01	34	10	8		42135	-1 265 1386		SGPL_contig_554_1 -1 265 1386
SGPL_contig_1896_1	184.43	14	10	10		54271	-3 24 1481		SGPL_contig_1896_1 -3 24 1481
SGAL_contig_2289_1	255.02	23	9	9	Deamidation (NQ); Pyro-glu from Q	46218	-3 45 1304		SGAL_contig_2289_1 -3 45 1304
SGPL_contig_48_1	246.87	26	9	2	Oxidation (M)	41776	-2 89 1216		SGPL_contig_48_1 -2 89 1216
SGAL_contig_532_1	236.27	29	9	9	Amidation; Deamidation (NQ)	50863	-2 8 1396		SGAL_contig_532_1 -2 8 1396
SGPL_contig_205_1	233.11	29	9	9		50891	-1 130 1518		SGPL_contig_205_1 -1 130 1518
SGPL_contig_3149_1	230.26	32	9	9		26202	-2 62 766		SGPL_contig_3149_1 -2 62 766
SGAL_contig_215_1	224.82	26	9	9	Deamidation (NQ)	41865	-2 224 1351		SGAL_contig_215_1 -2 224 1351
SGPL_contig_847_1	223.56	23	9	9	Deamidation (NQ); Pyro-glu from Q	46962	-1 37 1311		SGPL_contig_847_1 -1 37 1311
SGAL_contig_3095_1	221.93	26	9	9	Pyro-glu from Q	53130	-1 196 1656		SGAL_contig_3095_1 -1 196 1656
SGAL_contig_51968_1	216.83	32	9	5	Oxidation (M)	35563	-3 30 1019		SGAL_contig_51968_1 -3 30 1019
SGPL_contig_3671_1	198.58	63	9	8		10125	-2 29 298		SGPL_contig_3671_1 -2 29 298
SGPL_contig_1404_1	191.46	25	9	8	Pyro-glu from Q	53093	-1 196 1656		SGPL_contig_1404_1 -1 196 1656
SGAL_contig_30008_1	174.91	15	9	9	Carbamidomethylation	54261	-3 186 1643		SGAL_contig_30008_1 -3 186 1643
SGAL_contig_13391_1	254.53	32	8	8		25805	-2 65 760		SGAL_contig_13391_1 -2 65 760
SGAL_contig_8800_1	254.53	32	8	8		25805	-1 73 768		SGAL_contig_8800_1 -1 73 768
SGPL_contig_56_1	239.62	27	8	1		40290	-1 1 1080		SGPL_contig_56_1 -1 1 1080
SGPL_contig_12_1	237.36	33	8	1		33099	-3 48 929		SGPL_contig_12_1 -3 48 929
SGPL_contig_4086_1	224.59	36	8	8	Oxidation (M)	31412	-2 83 955		SGPL_contig_4086_1 -2 83 955
SGPL_contig_3718_1	201.52	71	8	6		14315	-3 51 428		SGPL_contig_3718_1 -3 51 428
SGAL_contig_30199_1	191.69	13	8	6		22221	-1 52 639		SGAL_contig_30199_1 -1 52 639
SGPL_contig_404_1	187.05	30	8	6		35184	-2 20 1000		SGPL_contig_404_1 -2 20 1000
SGPL_contig_8677_1	174.76	15	8	0		73622	-3 144 2141		SGPL_contig_8677_1 -3 144 2141
SGPL_contig_21514_1	166.1	52	8	3		12020	-2 86 421		SGPL_contig_21514_1 -2 86 421
SGPL_contig_3626_1	165.26	14	8	8		90684	-1 136 2517		SGPL_contig_3626_1 -1 136 2517
SGAL_contig_2228_1	245.83	81	7	7	Amidation; Carbamidomethylation	7748	-1 1 216		SGAL_contig_2228_1 -1 1 216
SGPL_contig_1843_1	216.47	32	7	7		38481	-2 2 1000		SGPL_contig_1843_1 -2 2 1000
SGAL_contig_30200_1	190.83	38	7	1		13628	-2 2 361		SGAL_contig_30200_1 -2 2 361
SGPL_contig_315_1	184.64	13	7	7		54629	-3 63 1562		SGPL_contig_315_1 -3 63 1562
SGPL_contig_365_1	180.74	36	7	6		11914	-1 31 360		SGPL_contig_365_1 -1 31 360
SGPL_contig_7444_1	173	53	7	5		14014	-3 51 428		SGPL_contig_7444_1 -3 51 428
SGAL_contig_64333_1	159.16	23	7	4	Carbamidomethylation	32831	-1 25 894		SGAL_contig_64333_1 -1 25 894
SGPL_contig_102_1	158.98	32	7	1		20737	-1 115 663		SGPL_contig_102_1 -1 115 663
SGAL_contig_607_1	153.54	28	7	7		27906	-1 256 1032		SGAL_contig_607_1 -1 256 1032
SGPL_contig_296_1	119.1	34	7	5		19232	-3 123 638		SGPL_contig_296_1 -3 123 638
SGPL_contig_16997_1	217.91	57	6	6		7748	-1 1 216		SGPL_contig_16997_1 -1 1 216
SGPL_contig_548_1	192.67	58	6	4	Amidation	14492	-1 55 426		SGPL_contig_548_1 -1 55 426
SGAL_contig_22216_1	182.75	13	6	6	Deamidation (NQ)	73830	-1 19 1992		SGAL_contig_22216_1 -1 19 1992
SGAL_contig_34027_1	178.66	89	6	6		9313	-1 40 282		SGAL_contig_34027_1 -1 40 282
SGAL_contig_6696_1	172.86	16	6	6	Amidation	48008	-2 170 1474		SGAL_contig_6696_1 -2 170 1474
SGPL_contig_1729_1	165.69	13	6	6		73830	+3 306 2279		SGPL_contig_1729_1 +3 306 2279
SGAL_contig_61896_1	161.26	50	6	6	Oxidation (M); Pyro-glu from Q	8253	-2 2 211		SGAL_contig_61896_1 -2 2 211
SGPL_contig_351_1	149.75	26	6	1		9947	-3 3 281		SGPL_contig_351_1 -3 3 281
SGAL_contig_13178_1	140.14	20	6	2	Amidation; Deamidation (NQ); Oxidation (M); Carbamidomethylation	26757	-1 88 792		SGAL_contig_13178_1 -1 88 792
SGPL_contig_1493_1	136.88	14	6	6		47404	-3 63 1322		SGPL_contig_1493_1 -3 63 1322
SGPL_contig_789_1	129.31	26	6	5		20687	-1 16 561		SGPL_contig_789_1 -1 16 561
SGPL_contig_1079_1	126.83	26	6	2		13800	-3 45 401		SGPL_contig_1079_1 -3 45 401
SGPL_contig_1213_1	124.6	14	6	6		39543	-3 165 1217		SGPL_contig_1213_1 -3 165 1217
SGAL_contig_2810_1	118.68	11	6	6		34521	-3 3 884		SGAL_contig_2810_1 -3 3 884
SGAL_contig_1312_1	104.84	8	6	6	Deamidation (NQ)	78111	-1 130 2235		SGAL_contig_1312_1 -1 130 2235
SGAL_contig_28707_1	168.81	7	5	5	Deamidation (NQ)	121850	-2 80 3271		SGAL_contig_28707_1 -2 80 3271
SGAL_contig_9720_1	167.81	68	5	5		9114	-3 51 281		SGAL_contig_9720_1 -3 51 281
SGPL_contig_1656_1	167.58	29	5	3		16012	-1 1 429		SGPL_contig_1656_1 -1 1 429
SGAL_contig_40637_1	163.98	35	5	5		9484	-1 1 258		SGAL_contig_40637_1 -1 1 258
SGPL_contig_1477_1	161.74	40	5	4		10701	-3 54 335		SGPL_contig_1477_1 -3 54 335
SGPL_contig_5323_1	159.28	55	5	3		9843	-1 1 258		SGPL_contig_5323_1 -1 1 258
SGPL_contig_5608_1	159.28	45	5	3		11892	-1 1 315		SGPL_contig_5608_1 -1 1 315
SGPL_contig_3672_1	156.68	41	5	2		10796	-3 3 296		SGPL_contig_3672_1 -3 3 296
SGAL_contig_1197_1	155.34	22	5	5		28148	-2 14 775		SGAL_contig_1197_1 -2 14 775
SGAL_contig_54359_1	155.05	26	5	0	Deamidation (NQ)	25417	-3 198 893		SGAL_contig_54359_1 -3 198 893
SGAL_contig_60553_1	144.44	36	5	1	Amidation; Deamidation (NQ)	8839	-3 3 224		SGAL_contig_60553_1 -3 3 224
SGPL_contig_10497_1	141.78	22	5	5		28114	-1 13 774		SGPL_contig_10497_1 -1 13 774
SGPL_contig_14195_1	135.23	21	5	5		28217	-2 20 769		SGPL_contig_14195_1 -2 20 769
SGPL_contig_80_1	129.27	27	5	5		18330	-1 79 585		SGPL_contig_80_1 -1 79 585
SGAL_contig_63210_1	126.52	22	5	5		26158	-2 275 946		SGAL_contig_63210_1 -2 275 946
SGPL_contig_4015_1	109.99	7	5	5		64176	-2 131 1819		SGPL_contig_4015_1 -2 131 1819
SGAL_contig_19740_1	84.47	7	5	5		81675	-2 68 2212		SGAL_contig_19740_1 -2 68 2212
SGPL_contig_377_1	184.67	35	4	2		17723	-3 15 521		SGPL_contig_377_1 -3 15 521
SGAL_contig_49623_1	158.73	32	4	4		20342	-3 108 635		SGAL_contig_49623_1 -3 108 635
SGAL_contig_2573_1	146.23	15	4	4		26458	-3 291 1007		SGAL_contig_2573_1 -3 291 1007
SGPL_contig_98813_1	140.47	15	4	0	Deamidation (NQ)	10480	-3 3 293		SGPL_contig_98813_1 -3 3 293
SGAL_contig_14037_1	140.26	34	4	4		9004	-3 69 308		SGAL_contig_14037_1 -3 69 308
SGPL_contig_92817_1	139.06	49	4	4		10209	-2 2 259		SGPL_contig_92817_1 -2 2 259
SGPL_contig_3752_1	137.03	37	4	4		11287	-2 2 298		SGPL_contig_3752_1 -2 2 298
SGPL_contig_4804_1	133.85	15	4	4		26458	-2 299 1015		SGPL_contig_4804_1 -2 299 1015
SGAL_contig_70_1	125.35	9	4	2		55387	-1 115 1590		SGAL_contig_70_1 -1 115 1590
SGAL_contig_18466_1	123.48	25	4	4		17996	-1 55 534		SGAL_contig_18466_1 -1 55 534
SGAL_contig_11806_1	122.24	41	4	1		8426	-2 17 235		SGAL_contig_11806_1 -2 17 235
SGAL_contig_14880_1	121.95	23	4	0		10529	-1 1 273		SGAL_contig_14880_1 -1 1 273
SGPL_contig_2304_1	121.26	34	4	2		10320	-1 13 279		SGPL_contig_2304_1 -1 13 279
SGAL_contig_7229_1	113.06	18	4	4		35759	-2 110 1066		SGAL_contig_7229_1 -2 110 1066
SGPL_contig_7607_1	110.72	3	4	4		140190	-1 64 3732		SGPL_contig_7607_1 -1 64 3732
SGPL_contig_2258_1	107.1	10	4	2		47172	-2 2 1258		SGPL_contig_2258_1 -2 2 1258
SGAL_contig_87_1	103.51	11	4	4		31628	-1 31 861		SGAL_contig_87_1 -1 31 861
SGPL_contig_1307_1	103.49	9	4	4		55056	-2 71 1549		SGPL_contig_1307_1 -2 71 1549
SGAL_contig_103_1	100.9	9	4	4		55056	-2 71 1549		SGAL_contig_103_1 -2 71 1549
SGAL_contig_11856_1	97.09	41	4	1		8377	-2 17 235		SGAL_contig_11856_1 -2 17 235
SGAL_contig_546_1	96.32	12	4	3	Oxidation (M)	36367	-2 344 1321		SGAL_contig_546_1 -2 344 1321
SGAL_contig_965_1	154.4	13	3	3		47148	-2 98 1321		SGAL_contig_965_1 -2 98 1321
SGAL_contig_2407_1	149.97	35	3	3		14990	-3 93 518		SGAL_contig_2407_1 -3 93 518
SGAL_contig_45471_1	141.7	18	3	3		20152	-2 329 886		SGAL_contig_45471_1 -2 329 886
SGAL_contig_18235_1	137.36	7	3	0	Amidation	33102	-3 162 1031		SGAL_contig_18235_1 -3 162 1031
SGPL_contig_1472_1	136.73	13	3	3		47148	-1 100 1323		SGPL_contig_1472_1 -1 100 1323
SGPL_contig_15810_1	133.97	15	3	0		10883	-1 1 279		SGPL_contig_15810_1 -1 1 279
SGPL_contig_6903_1	130.84	27	3	3		20676	-3 129 680		SGPL_contig_6903_1 -3 129 680
SGPL_contig_1166_1	129.89	35	3	3		14990	-2 26 451		SGPL_contig_1166_1 -2 26 451
SGPL_contig_50021_1	123.66	18	3	3		20152	-2 401 958		SGPL_contig_50021_1 -2 401 958
SGPL_contig_1154_1	122.68	44	3	3		8866	-3 300 536		SGPL_contig_1154_1 -3 300 536
SGPL_contig_856_1	119.66	7	3	0		33102	-3 72 941		SGPL_contig_856_1 -3 72 941
SGPL_contig_45200_1	116.81	10	3	3		42699	-1 79 1179		SGPL_contig_45200_1 -1 79 1179
SGPL_contig_46049_1	115.52	11	3	3		41354	-3 228 1334		SGPL_contig_46049_1 -3 228 1334
SGAL_contig_36328_1	115.35	9	3	3		48259	-1 49 1296		SGAL_contig_36328_1 -1 49 1296
SGAL_contig_541_1	112.86	13	3	2		25434	-1 76 786		SGAL_contig_541_1 -1 76 786
SGAL_contig_3992_1	111.95	10	3	1	Deamidation (NQ)	30659	-1 187 1059		SGAL_contig_3992_1 -1 187 1059
SGPL_contig_4811_1	110.26	23	3	3		9325	-3 3 251		SGPL_contig_4811_1 -3 3 251
SGAL_contig_44134_1	109.54	15	3	3		30059	-3 69 863		SGAL_contig_44134_1 -3 69 863
SGAL_contig_17529_1	108.13	7	3	3		52229	-1 133 1488		SGAL_contig_17529_1 -1 133 1488
SGAL_contig_11905_1	103.68	9	3	0	Deamidation (NQ)	12611	-3 3 326		SGAL_contig_11905_1 -3 3 326
SGPL_contig_2700_1	103.49	12	3	3		29558	-1 103 900		SGPL_contig_2700_1 -1 103 900
SGPL_contig_6904_1	102.89	22	3	3		20526	-1 133 684		SGPL_contig_6904_1 -1 133 684
SGPL_contig_2303_1	102.01	25	3	1		10296	-1 13 279		SGPL_contig_2303_1 -1 13 279
SGPL_contig_1478_1	101.89	18	3	2		13324	-2 5 370		SGPL_contig_1478_1 -2 5 370
SGPL_contig_410_1	99.17	8	3	3		39721	-3 150 1271		SGPL_contig_410_1 -3 150 1271
SGAL_contig_11855_1	98.96	26	3	1		9667	-1 13 264		SGAL_contig_11855_1 -1 13 264
SGAL_contig_11649_1	96.05	10	3	1		20953	-2 2 544		SGAL_contig_11649_1 -2 2 544
SGAL_contig_17334_1	93.3	13	3	3		21691	-3 6 596		SGAL_contig_17334_1 -3 6 596
SGPL_contig_5178_1	89.99	15	3	3		18711	-2 47 553		SGPL_contig_5178_1 -2 47 553
SGPL_contig_62007_1	89.12	31	3	2		9209	-1 1 234		SGPL_contig_62007_1 -1 1 234
SGPL_contig_25_1	85.71	9	3	3		36367	-3 315 1292		SGPL_contig_25_1 -3 315 1292
SGPL_contig_24324_1	83.42	9	3	3		39652	-3 12 1046		SGPL_contig_24324_1 -3 12 1046
SGAL_contig_61368_1	74.16	19	3	1		8602	-1 1 216		SGAL_contig_61368_1 -1 1 216
SGPL_contig_18856_1	73.42	8	3	0		29692	-3 213 1001		SGPL_contig_18856_1 -3 213 1001
SGPL_contig_68_1	60.06	10	3	3		17433	-2 2 493		SGPL_contig_68_1 -2 2 493
SGAL_contig_23963_1	49.65	5	3	3		31336	-2 2 868		SGAL_contig_23963_1 -2 2 868
SGAL_contig_1822_1	145.15	7	2	2		61218	-1 13 1743		SGAL_contig_1822_1 -1 13 1743
SGPL_contig_5221_1	141.56	25	2	2		11212	-2 2 298		SGPL_contig_5221_1 -2 2 298
SGAL_contig_2406_1	140.7	21	2	2	Amidation	16916	-2 29 514		SGAL_contig_2406_1 -2 29 514
SGPL_contig_8194_1	126.07	19	2	2		13619	-3 60 413		SGPL_contig_8194_1 -3 60 413
SGAL_contig_11807_1	120.48	30	2	2		11888	-2 119 436		SGAL_contig_11807_1 -2 119 436
SGPL_contig_49826_1	113.66	43	2	2	Deamidation (NQ)	9111	-1 184 426		SGPL_contig_49826_1 -1 184 426
SGAL_contig_9721_1	112.74	40	2	2		9204	-3 51 281		SGAL_contig_9721_1 -3 51 281
SGPL_contig_2041_1	110.57	15	2	2		16952	-1 1 465		SGPL_contig_2041_1 -1 1 465
SGPL_contig_16893_1	105.03	26	2	0		10809	-1 175 477		SGPL_contig_16893_1 -1 175 477
SGPL_contig_432_1	104.37	2	2	2		97851	-3 99 2657		SGPL_contig_432_1 -3 99 2657
SGAL_contig_93245_1	99.79	23	2	0	Deamidation (NQ)	9199	-3 48 281		SGAL_contig_93245_1 -3 48 281
SGPL_contig_4044_1	94.63	40	2	2		8894	-2 2 232		SGPL_contig_4044_1 -2 2 232
SGAL_contig_13933_1	92.89	2	2	0		56470	-1 31 1521		SGAL_contig_13933_1 -1 31 1521
SGPL_contig_74478_1	90.08	6	2	0		15601	-2 2 418		SGPL_contig_74478_1 -2 2 418
SGAL_contig_17956_1	89.47	10	2	2		32515	-1 13 864		SGAL_contig_17956_1 -1 13 864
SGPL_contig_14454_1	89.3	10	2	2		34199	-1 316 1302		SGPL_contig_14454_1 -1 316 1302
SGAL_contig_57071_1	88.16	8	2	0		12623	-3 120 461		SGAL_contig_57071_1 -3 120 461
SGAL_contig_74681_1	88.05	32	2	2		7614	-2 2 205		SGAL_contig_74681_1 -2 2 205
SGPL_contig_3130_1	87.25	25	2	2	Oxidation (M)	9362	-3 54 302		SGPL_contig_3130_1 -3 54 302
SGPL_contig_10355_1	87.03	6	2	2		54300	-1 19 1455		SGPL_contig_10355_1 -1 19 1455
SGPL_contig_749_1	86.18	5	2	1		54142	-3 27 1457		SGPL_contig_749_1 -3 27 1457
SGAL_contig_1575_1	84.89	10	2	2		34226	-1 10 996		SGAL_contig_1575_1 -1 10 996
SGAL_contig_8297_1	84.11	9	2	1		28411	-2 131 850		SGAL_contig_8297_1 -2 131 850
SGAL_contig_46108_1	81.86	6	2	2		39311	-2 89 1117		SGAL_contig_46108_1 -2 89 1117
SGPL_contig_7424_1	81.36	9	2	0		13527	-1 1 366		SGPL_contig_7424_1 -1 1 366
SGAL_contig_48665_1	79.39	12	2	2		10432	-2 2 274		SGAL_contig_48665_1 -2 2 274
SGPL_contig_87341_1	75.66	9	2	0		10529	-2 2 286		SGPL_contig_87341_1 -2 2 286
SGAL_contig_19245_1	75	13	2	0		25133	-1 1 675		SGAL_contig_19245_1 -1 1 675
SGPL_contig_235_1	74.51	14	2	2		17289	-3 3 437		SGPL_contig_235_1 -3 3 437
SGPL_contig_1201_1	73.4	8	2	2		35843	-1 163 1173		SGPL_contig_1201_1 -1 163 1173
SGPL_contig_2503_1	72.77	12	2	2		16042	-1 136 600		SGPL_contig_2503_1 -1 136 600
SGAL_contig_1210_1	71.36	10	2	2		27211	-1 61 837		SGAL_contig_1210_1 -1 61 837
SGPL_contig_92848_1	70.63	7	2	2		33114	-3 27 896		SGPL_contig_92848_1 -3 27 896
SGPL_contig_1707_1	68.52	1	2	2		594233	-3 66 16079		SGPL_contig_1707_1 -3 66 16079
SGPL_contig_45341_1	67.7	9	2	0		9464	-2 2 241		SGPL_contig_45341_1 -2 2 241
SGAL_contig_1244_1	67.62	15	2	2		17927	-3 135 614		SGAL_contig_1244_1 -3 135 614
SGAL_contig_925_1	67.18	5	2	2		42365	-2 467 1615		SGAL_contig_925_1 -2 467 1615
SGPL_contig_4171_1	66.87	15	2	2		17927	-2 134 613		SGPL_contig_4171_1 -2 134 613
SGAL_contig_540_1	66.41	4	2	1		52160	-2 71 1516		SGAL_contig_540_1 -2 71 1516
SGPL_contig_3305_1	62.99	5	2	2		42365	-3 111 1259		SGPL_contig_3305_1 -3 111 1259
SGPL_contig_574_1	61.58	3	2	0		48315	-1 19 1269		SGPL_contig_574_1 -1 19 1269
SGPL_contig_13175_1	47.04	1	2	2		213189	-1 70 5607		SGPL_contig_13175_1 -1 70 5607
SGAL_contig_13873_1	39.6	2	2	2		60722	-1 94 1767		SGAL_contig_13873_1 -1 94 1767
SGPL_contig_67366_1	38.6	11	2	2		8833	-3 21 257		SGPL_contig_67366_1 -3 21 257
SGAL_contig_69947_1	38.18	9	2	2		19087	-2 5 529		SGAL_contig_69947_1 -2 5 529
SGPL_contig_9906_1	37.35	7	2	1		34176	-1 4 954		SGPL_contig_9906_1 -1 4 954
SGPL_contig_2824_1	148	6	1	1		38579	-3 12 1100		SGPL_contig_2824_1 -3 12 1100
SGAL_contig_39985_1	135.99	29	1	1	Carbamidomethylation	8899	-3 12 248		SGAL_contig_39985_1 -3 12 248
SGAL_contig_531_1	135.99	20	1	1	Carbamidomethylation	12689	-3 60 398		SGAL_contig_531_1 -3 60 398
SGPL_contig_9182_1	97.73	16	1	0		7475	-1 1 201		SGPL_contig_9182_1 -1 1 201
SGPL_contig_1172_1	78.52	12	1	1		15936	-3 51 482		SGPL_contig_1172_1 -3 51 482
SGAL_contig_39264_1	78.3	21	1	1		10716	-3 3 287		SGAL_contig_39264_1 -3 3 287
SGPL_contig_451_1	77.72	4	1	1		50094	-1 19 1371		SGPL_contig_451_1 -1 19 1371
SGAL_contig_78759_1	72.76	15	1	1		11152	-2 128 427		SGAL_contig_78759_1 -2 128 427
SGAL_contig_40077_1	72.03	2	1	1		57231	-3 267 1781		SGAL_contig_40077_1 -3 267 1781
SGPL_contig_7823_1	71.2	7	1	1		23592	-3 51 686		SGPL_contig_7823_1 -3 51 686
SGAL_contig_29126_1	70.35	9	1	1		13727	-1 58 414		SGAL_contig_29126_1 -1 58 414
SGAL_contig_2811_1	70.05	9	1	1		21233	-3 78 662		SGAL_contig_2811_1 -3 78 662
SGPL_contig_89580_1	67.29	16	1	1		10232	-2 188 466		SGPL_contig_89580_1 -2 188 466
SGAL_contig_123_1	66.89	14	1	1		14409	-1 136 519		SGAL_contig_123_1 -1 136 519
SGPL_contig_1861_1	66.81	9	1	1		32433	-3 72 1022		SGPL_contig_1861_1 -3 72 1022
SGAL_contig_7458_1	66.71	21	1	1		6983	-1 19 219		SGAL_contig_7458_1 -1 19 219
SGAL_contig_3169_1	66.4	0	1	1		586244	-1 1 15921		SGAL_contig_3169_1 -1 1 15921
SGPL_contig_106_1	64.19	13	1	1		11066	-3 159 455		SGPL_contig_106_1 -3 159 455
SGAL_contig_3707_1	63.15	9	1	1		32433	-3 72 1022		SGAL_contig_3707_1 -3 72 1022
SGAL_contig_7142_1	62.23	6	1	0		22166	-1 4 600		SGAL_contig_7142_1 -1 4 600
SGPL_contig_35849_1	62.02	3	1	0		50257	-3 6 1406		SGPL_contig_35849_1 -3 6 1406
SGPL_contig_19185_1	61.78	8	1	1		15708	-2 77 484		SGPL_contig_19185_1 -2 77 484
SGAL_contig_23913_1	61.11	3	1	1		41617	-2 2 1150		SGAL_contig_23913_1 -2 2 1150
SGAL_contig_9898_1	60.8	6	1	0		22124	-3 120 716		SGAL_contig_9898_1 -3 120 716
SGAL_contig_32556_1	60.53	3	1	1		56733	-2 125 1681		SGAL_contig_32556_1 -2 125 1681
SGPL_contig_36089_1	59.89	17	1	1		13474	-1 13 390		SGPL_contig_36089_1 -1 13 390
SGAL_contig_51583_1	59.79	14	1	1		12477	-3 108 440		SGAL_contig_51583_1 -3 108 440
SGAL_contig_6279_1	59.49	15	1	1		7778	-3 33 245		SGAL_contig_6279_1 -3 33 245
SGPL_contig_31487_1	59.44	6	1	1		21462	-3 3 557		SGPL_contig_31487_1 -3 3 557
SGAL_contig_16817_1	59.18	4	1	1		24894	-1 163 804		SGAL_contig_16817_1 -1 163 804
SGPL_contig_447_1	57.05	6	1	0		14644	-1 154 576		SGPL_contig_447_1 -1 154 576
SGPL_contig_30150_1	56.98	2	1	1		65127	-2 200 1978		SGPL_contig_30150_1 -2 200 1978
SGAL_contig_62_1	56.35	3	1	1		38638	-3 132 1202		SGAL_contig_62_1 -3 132 1202
SGPL_contig_713_1	56.19	2	1	0		71339	-2 155 2107		SGPL_contig_713_1 -2 155 2107
SGAL_contig_35922_1	55.66	8	1	1	Carbamidomethylation	13621	-2 71 451		SGAL_contig_35922_1 -2 71 451
SGAL_contig_2360_1	55.17	18	1	1		7585	-2 2 205		SGAL_contig_2360_1 -2 2 205
SGPL_contig_4751_1	55.15	2	1	1		45488	-2 41 1261		SGPL_contig_4751_1 -2 41 1261
SGPL_contig_21873_1	52.65	1	1	0		82392	-2 119 2302		SGPL_contig_21873_1 -2 119 2302
SGPL_contig_2504_1	51.3	5	1	1		26800	-3 186 950		SGPL_contig_2504_1 -3 186 950
SGPL_contig_1145_1	50.98	4	1	0		25661	-2 98 766		SGPL_contig_1145_1 -2 98 766
SGAL_contig_254_1	50.73	11	1	1		11164	-2 2 298		SGAL_contig_254_1 -2 2 298
SGPL_contig_42412_1	49.32	11	1	1		10876	-2 194 496		SGPL_contig_42412_1 -2 194 496
SGAL_contig_107_1	49.14	3	1	1		39022	-2 83 1171		SGAL_contig_107_1 -2 83 1171
SGPL_contig_1866_1	48.27	1	1	1		173567	-2 218 5596		SGPL_contig_1866_1 -2 218 5596
SGAL_contig_1016_1	48.15	2	1	0		71339	-1 139 2091		SGAL_contig_1016_1 -1 139 2091
SGAL_contig_5384_1	48.15	5	1	0		25656	-3 432 1142		SGAL_contig_5384_1 -3 432 1142
SGAL_contig_120_1	47.61	1	1	1		173567	-2 218 5596		SGAL_contig_120_1 -2 218 5596
SGAL_contig_51562_1	47.58	12	1	1		9186	-2 17 262		SGAL_contig_51562_1 -2 17 262
SGPL_contig_999_1	47.47	18	1	1		7292	-1 40 237		SGPL_contig_999_1 -1 40 237
SGPL_contig_982_1	47.47	12	1	1		11234	-3 3 302		SGPL_contig_982_1 -3 3 302
SGAL_contig_4768_1	47.23	3	1	1		55908	-2 83 1579		SGAL_contig_4768_1 -2 83 1579
SGPL_contig_938_1	46.77	7	1	1		20595	-1 52 672		SGPL_contig_938_1 -1 52 672
SGPL_contig_2804_1	46.77	7	1	1		20555	-1 43 663		SGPL_contig_2804_1 -1 43 663
SGAL_contig_7933_1	46.76	0	1	1		373615	-1 175 10536		SGAL_contig_7933_1 -1 175 10536
SGAL_contig_2992_1	46.39	0	1	1		386878	-2 71 10288		SGAL_contig_2992_1 -2 71 10288
SGAL_contig_8316_1	46.15	1	1	1		91144	-2 86 2497		SGAL_contig_8316_1 -2 86 2497
SGAL_contig_4856_1	46.03	0	1	0		152831	-1 124 4155		SGAL_contig_4856_1 -1 124 4155
SGPL_contig_2882_1	45.93	3	1	1		39022	-1 76 1164		SGPL_contig_2882_1 -1 76 1164
SGPL_contig_1509_1	45.41	3	1	1		55908	-2 83 1579		SGPL_contig_1509_1 -2 83 1579
SGAL_contig_7135_1	45.26	2	1	0		28856	-1 91 870		SGAL_contig_7135_1 -1 91 870
SGAL_contig_28077_1	45.21	1	1	1		94510	-1 70 2538		SGAL_contig_28077_1 -1 70 2538
SGPL_contig_110060_1	45.04	12	1	1		10385	-1 1 279		SGPL_contig_110060_1 -1 1 279
SGPL_contig_37144_1	44.69	6	1	1		21655	-2 71 658		SGPL_contig_37144_1 -2 71 658
SGPL_contig_56428_1	43.14	10	1	1		8979	+3 3 248		SGPL_contig_56428_1 +3 3 248
SGPL_contig_105_1	42.64	16	1	1		8306	-2 2 238		SGPL_contig_105_1 -2 2 238
SGPL_contig_113_1	42.64	16	1	1		8420	-3 3 242		SGPL_contig_113_1 -3 3 242
SGAL_contig_38626_1	42.29	10	1	1		8039	-1 1 237		SGAL_contig_38626_1 -1 1 237
SGAL_contig_48054_1	42.03	9	1	1		31064	-3 198 1067		SGAL_contig_48054_1 -3 198 1067
SGPL_contig_25709_1	41.94	1	1	0		63283	-1 94 1728		SGPL_contig_25709_1 -1 94 1728
SGPL_contig_54174_1	41.28	9	1	1		14231	-3 36 428		SGPL_contig_54174_1 -3 36 428
SGAL_contig_16969_1	40.95	16	1	1		8041	-1 1 222		SGAL_contig_16969_1 -1 1 222
SGPL_contig_139_1	40.83	2	1	1		31223	-3 72 938		SGPL_contig_139_1 -3 72 938
SGPL_contig_2403_1	40.49	9	1	1		14172	-1 1 381		SGPL_contig_2403_1 -1 1 381
SGAL_contig_22013_1	40.14	1	1	1		90221	-2 77 2461		SGAL_contig_22013_1 -2 77 2461
SGPL_contig_26048_1	40.1	1	1	1		105837	-3 12 2828		SGPL_contig_26048_1 -3 12 2828
SGPL_contig_4637_1	39.83	2	1	0		57774	-2 2 1510		SGPL_contig_4637_1 -2 2 1510
SGAL_contig_20876_1	39.77	12	1	1		9577	-1 1 258		SGAL_contig_20876_1 -1 1 258
SGPL_contig_12742_1	39.68	2	1	1		56186	-3 582 2054		SGPL_contig_12742_1 -3 582 2054
SGAL_contig_12135_1	39.68	2	1	1		57922	-1 160 1668		SGAL_contig_12135_1 -1 160 1668
SGAL_contig_26914_1	39.38	1	1	1		111790	-3 75 3077		SGAL_contig_26914_1 -3 75 3077
SGAL_contig_2200_1	39.31	7	1	1		20595	-1 31 651		SGAL_contig_2200_1 -1 31 651
SGAL_contig_565_1	39.31	11	1	1		12982	-1 49 435		SGAL_contig_565_1 -1 49 435
SGAL_contig_10810_1	39.31	20	1	1		6790	-1 31 237		SGAL_contig_10810_1 -1 31 237
SGPL_contig_4223_1	38.64	1	1	1		75969	+1 772 2757		SGPL_contig_4223_1 +1 772 2757
SGAL_contig_34449_1	38.2	7	1	1		18043	-2 185 682		SGAL_contig_34449_1 -2 185 682
SGAL_contig_19884_1	38.03	6	1	1		16064	+2 2387 2803		SGAL_contig_19884_1 +2 2387 2803
SGAL_contig_8068_1	37.88	7	1	0		11597	+2 65 361		SGAL_contig_8068_1 +2 65 361
SGAL_contig_84814_1	37.68	26	1	1		15866	-1 1 504		SGAL_contig_84814_1 -1 1 504
SGPL_contig_63095_1	37.62	19	1	1		7824	+2 2 205		SGPL_contig_63095_1 +2 2 205
SGAL_contig_20503_1	37.42	2	1	1		55094	-1 16 1563		SGAL_contig_20503_1 -1 16 1563
SGAL_contig_8248_1	37.4	3	1	1		56717	-3 177 1727		SGAL_contig_8248_1 -3 177 1727
SGAL_contig_298_1	37.28	3	1	0		36443	-2 95 1081		SGAL_contig_298_1 -2 95 1081
SGAL_contig_42105_1	36.71	1	1	1		67456	-1 517 2346		SGAL_contig_42105_1 -1 517 2346
SGAL_contig_5430_1	36.5	12	1	1		38215	-1 211 1287		SGAL_contig_5430_1 -1 211 1287
SGAL_contig_537_1	36.42	1	1	1		175785	-1 172 5493		SGAL_contig_537_1 -1 172 5493
SGAL_contig_16858_1	36.42	2	1	1		56172	-2 233 1759		SGAL_contig_16858_1 -2 233 1759
SGAL_contig_8379_1	36.26	0	1	1		236282	-1 76 6315		SGAL_contig_8379_1 -1 76 6315
SGAL_contig_98376_1	36.17	11	1	1		11643	-3 3 311		SGAL_contig_98376_1 -3 3 311
SGPL_contig_45082_1	35.89	2	1	1		36670	-3 54 1070		SGPL_contig_45082_1 -3 54 1070
SGAL_contig_2595_1	35.87	0	1	1		295142	-1 13 7791		SGAL_contig_2595_1 -1 13 7791
SGAL_contig_18462_1	35.43	2	1	1		59090	-2 140 1678		SGAL_contig_18462_1 -2 140 1678
SGAL_contig_56258_1	35.43	11	1	0		6098	-3 93 254		SGAL_contig_56258_1 -3 93 254
SGAL_contig_44157_1	35.29	4	1	1		26158	-2 26 706		SGAL_contig_44157_1 -2 26 706
SGAL_contig_14609_1	35.2	2	1	1		255013	-2 56 7213		SGAL_contig_14609_1 -2 56 7213
SGPL_contig_113521_1	35.08	14	1	1		9640	-1 1 261		SGPL_contig_113521_1 -1 1 261
SGAL_contig_95501_1	34.18	12	1	1		7611	-1 73 321		SGAL_contig_95501_1 -1 73 321
SGAL_contig_39732_1	34.12	1	1	1		69179	-1 163 2076		SGAL_contig_39732_1 -1 163 2076
SGAL_contig_15595_1	34.03	6	1	1		14969	+1 1 414		SGAL_contig_15595_1 +1 1 414
SGAL_contig_26907_1	33.83	1	1	1		76210	-3 3 2120		SGAL_contig_26907_1 -3 3 2120
SGAL_contig_533_1	33.4	1	1	1		110896	-3 282 3275		SGAL_contig_533_1 -3 282 3275
SGPL_contig_51240_1	32.84	8	1	1		13915	-3 3 401		SGPL_contig_51240_1 -3 3 401
SGAL_contig_46116_1	32.84	6	1	1		16504	-1 367 834		SGAL_contig_46116_1 -1 367 834
SGAL_contig_29213_1	32.63	7	1	1		54053	-3 198 1673		SGAL_contig_29213_1 -3 198 1673
SGPL_contig_26740_1	32.42	13	1	0		7467	-1 1 207		SGPL_contig_26740_1 -1 1 207
SGPL_contig_9537_1	32.38	6	1	1		31516	-2 14 853		SGPL_contig_9537_1 -2 14 853
SGAL_contig_67454_1	32.33	7	1	1		15086	-3 3 404		SGAL_contig_67454_1 -3 3 404
SGAL_contig_12980_1	32.33	10	1	1		11772	+3 3 338		SGAL_contig_12980_1 +3 3 338
SGAL_contig_8644_1	32.05	2	1	1		96268	-2 47 2668		SGAL_contig_8644_1 -2 47 2668
SGPL_contig_42471_1	31.24	19	1	1		6089	-1 1 171		SGPL_contig_42471_1 -1 1 171
SGAL_contig_88481_1	31.02	16	1	1		6692	+3 3 176		SGAL_contig_88481_1 +3 3 176
SGPL_contig_7073_1	31	3	1	1		36070	-2 248 1231		SGPL_contig_7073_1 -2 248 1231
SGAL_contig_28_1	31	2	1	1		52186	-3 111 1538		SGAL_contig_28_1 -3 111 1538
SGAL_contig_1459_1	31	2	1	1		52206	-2 125 1552		SGAL_contig_1459_1 -2 125 1552
SGPL_contig_526_1	30.81	5	1	1		36266	-3 255 1232		SGPL_contig_526_1 -3 255 1232
SGAL_contig_3851_1	30.81	5	1	1		36266	-1 421 1398		SGAL_contig_3851_1 -1 421 1398
SGAL_contig_5202_1	30.58	2	1	1		57169	-3 171 1778		SGAL_contig_5202_1 -3 171 1778
SGPL_contig_39970_1	30.3	3	1	1		28589	-3 105 890		SGPL_contig_39970_1 -3 105 890
SGAL_contig_92882_1	38.16	0	0	0		11631	-3 3 383		SGAL_contig_92882_1 -3 3 383
SGAL_contig_24121_1	34.99	0	0	0		35569	-1 76 1050		SGAL_contig_24121_1 -1 76 1050

## Sheet: 7b SG-AL supporting peptides
Protein Accession	Peptide	Unique	-10lgP	Mass	ppm	m/z	z	RT	#Spec	PTM
CTWG_contig_2824_1	R.KPLVIIAEDVDGEALSTLVLNR.I	Y	139.59	2364.33	1.6	789.117	3	17.53	27
CTOG_contig_5031_1	K.AAITDYVYSVFNDVNSIFKELMR.Y	N	139.1	2694.34	19.4	899.137	3	18.72	309
CTOG_contig_5030_1	K.AAITDYVYSVFNDVNSIFKELMR.Y	N	139.1	2694.34	19.4	899.137	3	18.72	309
CTOG_contig_39985_1	K.LC(+57.02)YVALDFEQEMATAASSSSLEK.S	Y	135.99	2549.17	12.1	850.74	3	17.21	17	Carbamidomethylation
CTOG_contig_531_1	K.LC(+57.02)YVALDFEQEMATAASSSSLEK.S	Y	135.99	2549.17	12.1	850.74	3	17.21	17	Carbamidomethylation
CTOG_contig_13391_1	R.ADIFEAIFHWWNEHSNFQSGGVAR.H	Y	133.09	2817.3	22.4	940.13	3	17.89	7
CTOG_contig_8800_1	R.ADIFEAIFHWWNEHSNFQSGGVAR.H	Y	133.09	2817.3	22.4	940.13	3	17.89	7
CTOG_contig_11717_1	R.LGPLGFLYTGTTDAPGNQGLLDQTLALK.W	Y	130.72	2873.52	19.5	958.865	3	17.68	219
CTOG_contig_5031_1	K.TTGQLSPGWALYLLSEWVNPNYPAIDHNMLFTGLTLK.K	Y	126.71	4160.11	22.1	1041.06	4	18.48	37
CTWG_contig_1052_1	R.ALEAVDYLDKETEYTPWNEASFELTK.V	Y	126.63	3061.44	18.8	1021.51	3	17.01	98
CTWG_contig_32_1	R.NIGQNLYSAGYIGSEKPK.A	Y	118.3	1937.98	33.4	647.024	3	14.85	1393
CTOG_contig_150_1	R.ALEVLEYLDKETEYAPWIK.A	Y	118.21	2309.18	13.9	770.746	3	17.86	657
CTOG_contig_45782_1	K.Q(-17.03)KPVILLEVNIHAR.E	Y	117.47	1611.95	25.2	538.336	3	20.17	357	Pyro-glu from Q
CTOG_contig_150_1	K.AMIDDGFVFSYPLSDDIYDQIADSK.G	Y	116.15	2824.28	20.9	942.453	3	17.8	191
CTOG_contig_8352_1	K.YIHDHNHASPPPLLLLPLK.G	Y	115.29	2174.2	16.7	725.753	3	15.68	51
CTWG_contig_3149_1	R.ADIFEAIFHWWNEHSNFQSGGVAR.H	Y	115.1	2817.3	22.4	940.13	3	17.89	7
CTOG_contig_150_1	K.LQDFVDEQEHLGEDTEAFSAVVDDITK.N	Y	114.84	3049.4	22.7	1017.5	3	17.04	596
CTWG_contig_529_1	K.AAITDYVYSVFNDVNSIFKELMR.Y	N	114.81	2694.34	12.6	899.131	3	18.71	310
CTWG_contig_34_1	K.AAITDYVYSVFNDVNSIFKELMR.Y	N	114.81	2694.34	12.6	899.131	3	18.71	310
CTOG_contig_2289_1	R.SVSVVEALLGSTVLNAAHELAHSLGAK.H	Y	114.69	2672.45	17.8	669.132	4	18.33	26
CTOG_contig_8298_1	R.VDGTDVYNIISGIITVTDAFDIENQLGKK.Y	Y	113.62	3137.61	20.4	1046.9	3	18.56	3
CTWG_contig_1078_1	R.LPSDLLPLHYDLVIHPDIYQDSYSDFSFEGR.V	Y	113.15	3650.76	20.9	913.716	4	17.74	140
CTOG_contig_1822_1	R.KPLVIIAEDVDGEALSTLVLNR.I	Y	112.68	2364.33	1.6	789.117	3	17.53	27
CTOG_contig_11717_1	R.ETVLGKDYDVYWGIPFAKPPLGNLR.F	Y	112.14	2847.5	16.9	712.893	4	17.01	36
CTWG_contig_4086_1	R.LGPLGFLYTGTTDAPGNQGLLDQTLALK.W	Y	110.87	2873.52	25.2	958.87	3	17.98	219
CTOG_contig_2228_1	R.YAGGAAWIALEAAEAGIDADASR.K	Y	110.11	2248.08	20	750.381	3	19.21	579
CTOG_contig_8296_1	K.HIHDHNHASPPPSLFLPLK.G	Y	109.45	2156.13	21.4	540.051	4	15.03	56
CTOG_contig_58213_1	K.LKLEAGTQILSVESPELATWTPK.E	Y	108.71	2510.36	18.9	837.811	3	16.7	222
CTOG_contig_12219_1	A.EISKPNIVFVFADDQGFHDVGYHNSWIR.T	Y	108.57	3289.59	22.9	823.425	4	16.49	30
CTOG_contig_2339_1	R.NIGQNLYSAGYIGSEKPK.A	Y	107.35	1937.98	33.4	647.024	3	14.85	1393
CTWG_contig_94_1	K.LQDFVDEQEHLGEDTEAFSAVVDDITK.N	Y	107.28	3049.4	20.3	1017.5	3	17.16	596
CTOG_contig_8298_1	R.NAGHQVPHDQPEAAFLMMK.N	N	107.21	2119.99	16.5	707.683	3	14.3	26
CTOG_contig_8351_1	R.NAGHQVPHDQPEAAFLMMK.N	N	107.21	2119.99	16.5	707.683	3	14.3	26
CTOG_contig_65864_1	R.ILPNLGVDYVAQNLAVNPDDIYQAVLTWFQTK.R	Y	107.16	3617.88	20.9	905.495	4	18.66	424
CTWG_contig_529_1	K.TTGQLSPGWALYLLSEWVNPNYPAIDHNMLFTGLTLK.K	Y	107.02	4160.11	22.1	1041.06	4	18.48	37
CTOG_contig_6356_1	R.DGAPPLDGYSQWSTISER.T	Y	106.89	1977.91	22.6	989.983	2	15.39	125
CTOG_contig_58213_1	R.GGQFDWDGTMLDLGDPIGAGQGTK.D	Y	106.23	2435.11	23.5	1218.59	2	16.89	25
CTOG_contig_11717_1	K.DYDVYWGIPFAKPPLGNLR.F	Y	105.94	2220.14	19.6	741.067	3	17.2	58
CTOG_contig_65864_1	R.ILPNLGVDYVAQNLAVNPDDIYQAVLTWFQTKR.N	Y	105.25	3773.98	16.1	944.517	4	18.47	53
CTOG_contig_8298_1	R.VDGTDVYNIISGIITVTDAFDIENQLGK.K	Y	105	3009.52	14.9	1004.19	3	18.6	4
CTOG_contig_24338_1	R.HDLSDSMPN(+.98)KVTNLLAK.L	Y	104.66	1882.95	17.4	628.667	3	14.65	6	Deamidation (NQ)
CTOG_contig_11717_1	R.AILQSGSPTADWGMMSHATATAR.A	Y	104.57	2359.11	17.6	787.389	3	14.66	242
CTWG_contig_2540_1	K.TIDFLEEYVQEEYPLPK.L	Y	104.57	2112.03	13.4	705.027	3	17.54	397
CTOG_contig_14881_1	K.TIDFLEEYVQEEYPLPK.L	Y	104.2	2112.03	23.8	705.034	3	17.45	397
CTWG_contig_921_1	K.GPLFLYLAYQSVHSPLQVPSR.Y	Y	103.61	2371.27	12.3	791.44	3	17.68	124
CTWG_contig_32_1	R.AAEVETNSASNIYALK.W	Y	103.54	1679.84	33.5	840.954	2	14.58	602
CTWG_contig_706_1	R.VLSSSWTDLKTEPHNHFSIEGDHTPR.I	Y	103.47	2989.43	22.2	598.907	5	14.14	83
CTWG_contig_199_1	K.WVAPPEDPNVVTERLPAGNQEHVK.N	Y	103.46	2681.36	11.9	671.354	4	14.54	63
CTOG_contig_5031_1	K.AAITDYVYSVFNDVNSIFK.E	N	103.35	2165.07	20.6	722.712	3	18.25	1222
CTOG_contig_5030_1	K.AAITDYVYSVFNDVNSIFK.E	N	103.35	2165.07	20.6	722.712	3	18.25	1222
CTWG_contig_2540_1	R.MMDVSVAEMEDAMKEDGLVWSRPLVTETFDTLSYYK.G	Y	103.16	4185.93	21.2	1047.51	4	18.02	5
CTWG_contig_2540_1	K.TFAVPTLSEDSWVLGNVR.L	Y	103.02	1990.02	11.8	996.027	2	17.27	299
CTWG_contig_168_1	R.HGDLGEAGQAFLAAMESITNNIAWMEK.N	Y	102.8	2903.36	13.8	968.807	3	18.33	34
CTOG_contig_150_1	R.ADGFPFTISHFGDVFSTQDQLQK.L	Y	102.38	2584.22	16.7	862.429	3	16.99	502
CTOG_contig_5031_1	R.DRENC(+57.02)LTAANTNTPPVSAPALGER.Y	Y	102.1	2553.22	14.3	852.094	3	14.02	13	Carbamidomethylation
CTOG_contig_8537_1	R.HGDLGEAGQAFLAAMESITNNIAWMEK.N	Y	101.98	2903.36	13.8	968.807	3	18.33	34
CTOG_contig_14881_1	R.LPSDLLPLHYDLVIHPDIYQDSYSDFSFEGR.V	Y	101.81	3650.76	18.2	913.713	4	17.59	131
CTWG_contig_16997_1	R.YAGGAAWIALEAAEAGIDADASR.K	Y	101.62	2248.08	7.6	750.372	3	17.83	579
CTOG_contig_2228_1	R.YAGGAAWIALEAAEAGIDADASRK.F	Y	101.55	2376.17	13.9	793.075	3	17.33	116
CTOG_contig_2406_1	K.HNLHSPIVQITNSGSLITNPK.N	Y	101.09	2269.22	16.5	568.321	4	14.65	11
CTOG_contig_150_1	R.ALNSQDFTTYDFMTVLQYTILNPVGSK.R	Y	100.99	3065.51	25.1	1022.87	3	18.23	32
CTWG_contig_94_1	R.ALEVLEYLDKETEYAPWIK.A	Y	100.94	2309.18	17.6	770.749	3	19.71	661
CTOG_contig_2339_1	R.AAEVETNSASNIYALK.W	Y	100.53	1679.84	31.2	840.952	2	14.76	604
CTWG_contig_921_1	A.EITKPNIVFVLSDDQGFHDVGYHNSWIR.T	Y	100.28	3285.62	19.1	822.428	4	16.23	25
CTWG_contig_847_1	R.SVSVVEALLGSTVLNAAHELAHSLGAK.H	Y	100.06	2672.45	25	669.136	4	18.37	26
CTOG_contig_65864_1	N.LAVNPDDIYQAVLTWFQTK.R	Y	100.05	2221.14	18.8	1111.6	2	18.46	41
CTOG_contig_150_1	K.TIEFLEEYFQIDYPLPK.F	Y	99.96	2144.07	19.7	1073.06	2	17.96	483
CTOG_contig_150_1	R.LPSDLQPLHYDLVIEPDIYQDDSSMFSFEGR.V	Y	99.89	3625.69	16.7	1209.59	3	17.7	67
CTWG_contig_683_1	K.AMIDDGFVFSYPLSDDIYDQIADSK.G	Y	99.76	2824.28	17	942.449	3	17.97	193
CTWG_contig_48_1	K.YSVWIGGSILASLSTFQQMWISK.Q	N	99.53	2601.33	7.3	868.124	3	18.97	77
CTWG_contig_56_1	K.YSVWIGGSILASLSTFQQMWISK.Q	N	99.53	2601.33	7.3	868.124	3	18.97	77
CTWG_contig_12_1	K.YSVWIGGSILASLSTFQQMWISK.Q	N	99.53	2601.33	7.3	868.124	3	18.97	77
CTWG_contig_1052_1	R.HNDLGAVTQAFSAALESVTNNIAWMK.K	Y	99.51	2787.36	20.1	930.148	3	18.15	28
CTOG_contig_1204_1	K.TVPTPLTSYLPHTLVNDIAVLTLSSPLK.M	Y	99.29	2989.67	14.9	997.58	3	18.14	78
CTOG_contig_150_1	G.FVFSYPLSDDIYDQIADSK.G	Y	99.21	2222.04	23.4	741.705	3	17.32	11
CTWG_contig_21515_1	K.TNAGYLNNLASNGNLGKGTVLTGDIEVR.C	Y	99.17	2860.47	11.1	954.507	3	15.71	1
CTOG_contig_8537_1	K.AFDELESLGNKLSNTDVFPAFK.A	Y	98.97	2441.21	18.6	814.76	3	16.96	72
CTOG_contig_8296_1	R.NAGHQVQYDQPEAAFLLVK.N	Y	98.62	2127.07	20.2	1064.57	2	15.32	86
CTOG_contig_532_1	K.SKIPEDLQASTPVYLMATAGLR.T	Y	98.58	2360.24	19.7	787.77	3	16.62	50
CTWG_contig_1052_1	R.GQDFVYVLYYTILNPVGANR.A	Y	98.53	2301.18	17.8	768.081	3	18.32	12
CTOG_contig_6356_1	R.ESHGVPQFPDTFDTSVHAAIR.V	Y	98.47	2310.1	14	578.541	4	14.91	13
CTWG_contig_564_1	R.VDGTDVYNIISGIITVTDAFDIENQLGKK.Y	Y	98.16	3137.61	20.4	1046.9	3	18.56	3
CTWG_contig_2540_1	K.GSFVVHMLHFAIGDDKFR.K	Y	98.04	2075.04	10.2	519.773	4	16.43	35
CTWG_contig_922_1	A.EISKPNIVFVFADDQGFHDVGYHNSWIR.T	Y	98.03	3289.59	24.9	823.426	4	16.55	30
CTOG_contig_2339_1	K.VLKDAIDLWMEEK.S	Y	98.01	1588.82	4.8	530.615	3	15.94	370
CTOG_contig_150_1	K.YRADGFPFTISHFGDVFSTQDQLQK.L	Y	97.84	2903.39	12	968.815	3	16.66	14
CTWG_contig_8194_1	R.TSAGYQLTQER.F	Y	97.73	1252.6	30.8	627.329	2	13.89	73
CTWG_contig_9182_1	R.TSAGYQLTQER.F	N	97.73	1252.6	30.8	627.329	2	13.89	73
CTWG_contig_32_1	K.VLKDAIDLWMEEK.S	Y	97.67	1588.82	4.8	530.615	3	15.94	371
CTWG_contig_548_1	R.VVVMWSAPYSFNHYSNVLGVGLTR.K	N	97.16	2695.36	24.1	899.482	3	16.85	43
CTWG_contig_377_1	R.VVVMWSAPYSFNHYSNVLGVGLTR	N	97.16	2695.36	24.1	899.482	3	16.85	43
CTOG_contig_20262_1	R.VVSIEFITTEEITSDSPAGSGR.M	Y	96.58	2294.13	19.3	1148.09	2	20.17	464
CTOG_contig_58213_1	K.TNAGYLNNLASN(+.98)GNLGKGTVLTGDIEVR.C	Y	96.56	2861.45	23.6	954.847	3	15.84	1	Deamidation (NQ)
CTOG_contig_215_1	K.IIAPPERKYSVWIGGSILASLSTFQQMWISK.Q	Y	96.39	3505.88	17	877.492	4	18.45	26
CTWG_contig_199_1	R.DGAPPLDGYSQWSTISER.T	N	96.37	1977.91	9.7	989.97	2	15.25	125
CTWG_contig_1028_1	L.DGAPPLDGYSQWSTISER.T	N	96.37	1977.91	9.7	989.97	2	15.25	125
CTWG_contig_5221_1	R.ETVLGKDYDVYWGIPFAKPPLGNLR.F	Y	96.18	2847.5	19.7	712.895	4	16.93	36
CTOG_contig_5031_1	C.LTAANTNTPPVSAPALGER.Y	Y	95.93	1878.98	16.7	940.513	2	14.02	75
CTOG_contig_12295_1	K.TAITNYVHSVFNDLNSIFK.E	Y	95.69	2182.11	23.6	728.393	3	18.15	93
CTOG_contig_12219_1	R.TPNIDSLADQGVK.L	Y	95.58	1356.69	17.6	679.364	2	13.68	327
CTWG_contig_205_1	R.STSQTQQTDQSQHYGVLLDAGSSSTK.V	Y	95.31	2753.27	21.9	918.785	3	13.75	14
CTWG_contig_329_1	K.LDATPLAHPLNSPVETPDEIFDQFDDFAYVK.G	Y	95.05	3503.68	13.9	1168.92	3	17.89	5
CTWG_contig_48_1	K.IIAPPERKYSVWIGGSILASLSTFQQMWISK.Q	N	95.04	3505.88	17	877.492	4	18.45	26
CTWG_contig_56_1	K.IIAPPERKYSVWIGGSILASLSTFQQMWISK.Q	N	95.04	3505.88	17	877.492	4	18.45	26
CTWG_contig_12_1	K.IIAPPERKYSVWIGGSILASLSTFQQMWISK.Q	N	95.04	3505.88	17	877.492	4	18.45	26
CTWG_contig_16997_1	R.YAGGAAWIALEAAEAGIDADASRK.F	Y	95.03	2376.17	18.5	793.079	3	17.37	116
CTOG_contig_965_1	K.SGTIFDNVLITDDEDYAKEFGEGTWGK.T	Y	94.93	3006.38	13.8	1003.15	3	17.03	4
CTOG_contig_12295_1	R.ILSIEFVTDEVVFSESEPGSGQR.D	Y	94.63	2524.23	16.5	842.432	3	17.65	214
CTOG_contig_58213_1	K.TNAGYLNNLASNGNLGKGTVLTGDIEVR.C	Y	94.44	2860.47	11.1	954.507	3	15.71	1
CTOG_contig_58213_1	K.TNAGYLNNLASN(+.98)GNLGK.G	Y	94.37	1720.84	8.6	861.434	2	13.93	9	Deamidation (NQ)
CTWG_contig_205_1	K.SKIPEDLQASTPVYLMATAGLR.T	Y	94.23	2360.24	20	787.77	3	16.68	50
CTOG_contig_30197_1	R.GFDSFYGLLLGSGDHYN(+.98)HTR.Y	Y	94.21	2256.02	24.3	565.027	4	17.5	35	Deamidation (NQ)
CTWG_contig_1052_1	R.AMVEDGLVSSHPLSLPVVTLSQFNQIFDNIAYLK.G	Y	94.19	3744.94	14.4	1249.34	3	18.25	25
CTWG_contig_94_1	R.ADGFPFTISHFGDVFSTQDQLQK.L	Y	94.16	2584.22	19.5	862.432	3	17.15	504
CTWG_contig_1052_1	R.EVVDHLDYAVDFGVK.I	Y	93.94	1704.84	8.9	853.433	2	15.39	576
CTOG_contig_3095_1	R.VTNQDDTLIVVTADHSHPFSLVGFPK.R	Y	93.54	2836.44	10.5	710.125	4	16.42	9
CTWG_contig_1843_1	R.VLYDEATWHALIDQLNTDHTVIPAINR.G	Y	93.4	3117.59	16.7	780.417	4	17.57	7
CTWG_contig_21515_1	K.LKLEAGTQILSVESPELATWTPK.E	Y	93.13	2510.36	18.9	837.811	3	16.7	222
CTOG_contig_150_1	K.AMIDDGFVFSYPLSDDIYDQIADSKGAFVLR.M	Y	93.09	3467.66	6.6	1156.9	3	18.04	4
CTOG_contig_22216_1	R.YTDPETSLHNGAPLEVFTVR.R	Y	92.93	2245.1	20.5	749.39	3	15.68	3
CTOG_contig_215_1	K.YSVWIGGSILASLSTFQQMWISK.Q	Y	92.88	2601.33	7.3	868.124	3	18.97	65
CTWG_contig_1052_1	R.SFNLALSNMPVETSTNLDEDKVVDDFK.T	Y	92.8	3027.44	19.1	1010.17	3	16.55	7
CTOG_contig_24338_1	R.HDLSDSMPNKVTNLLAK.L	Y	92.74	1881.96	17.5	628.339	3	14.47	3
CTOG_contig_215_1	D.GVTHTVPIYEGYALPH.A	Y	92.64	1752.88	18	585.312	3	14.71	47
CTWG_contig_1080_1	R.FLQDHSAEDPGTYTSPFGYK.W	Y	92.48	2259.01	19.5	754.026	3	14.66	23
CTWG_contig_564_1	R.NAGHQVPHDQPEAAFLMMK.N	N	92.39	2119.99	16.5	707.683	3	14.3	26
CTWG_contig_103_1	R.NAGHQVPHDQPEAAFLMMK.N	N	92.39	2119.99	16.5	707.683	3	14.3	26
CTWG_contig_94_1	K.YRADGFPFTISHFGDVFSTQDQLQK.L	Y	92.3	2903.39	12	968.815	3	16.66	14
CTOG_contig_30200_1	R.GHYSTHLFTEK.A	N	92.26	1318.63	25.1	440.562	3	13.12	144
CTOG_contig_30197_1	R.GHYSTHLFTEK.A	N	92.26	1318.63	25.1	440.562	3	13.12	144
CTWG_contig_2540_1	K.EDGLVWSRPLVTETFDTLSYYK.G	Y	92.24	2618.29	12.8	873.782	3	17.35	11
CTWG_contig_922_1	R.TPNIDSLADQGVK.L	Y	92.23	1356.69	7.6	679.357	2	13.89	328
CTWG_contig_563_1	K.HIHDHNHASPPPSLFLPLK.G	Y	92.05	2156.13	20.8	540.051	4	14.77	56
CTOG_contig_2228_1	Y.AGGAAWIALEAAEAGIDADASR.K	Y	92.04	2085.01	21.6	696.027	3	17.4	7
CTOG_contig_18319_1	K.EGDYQHGLTVSR.Q	Y	92.01	1360.64	21.9	681.341	2	12.69	1017
CTOG_contig_8298_1	K.VLHYSGNLDLLVSVAATEK.F	Y	91.98	2028.09	12.4	1015.06	2	22.51	485
CTWG_contig_1656_1	R.SANSDTESQRLPSDLQPLHYDLVIEPDIYQDDSSMFSFEGR.V	Y	91.91	4701.15	17.6	1176.31	4	17.16	7
CTOG_contig_5031_1	A.NTNTPPVSAPALGER.Y	Y	91.9	1522.77	17.5	762.408	2	13.61	9
CTWG_contig_1052_1	K.IVDFLEEYFQVEYPLPK.L	Y	91.86	2128.08	16.1	710.378	3	18.03	197
CTOG_contig_24338_1	K.NVWLFNIETDPEERHDLSDSMPNK.V	Y	91.79	2885.33	21	722.355	4	15.73	9
CTWG_contig_94_1	R.ALNSQDFTTYDFMTVLQYTILNPVGSK.R	Y	91.64	3065.51	11.9	1022.85	3	18.37	32
CTWG_contig_144_1	R.ILPNLGVDYVAQNLAVNPDDIYQAVLTWFQTK.R	Y	91.52	3617.88	20.9	905.495	4	18.66	424
CTOG_contig_150_1	K.TITVPSLSEDSWVLGNIR.L	Y	91.48	1986.04	15.8	994.044	2	17.06	743
CTOG_contig_5030_1	R.VHSLNFIEENEIAPDAK.L	Y	91.47	1924.95	20.3	642.671	3	14.83	44
CTOG_contig_17096_1	R.HNDLGAVTQAFSAALESVTNNIAWMK.K	Y	91.45	2787.36	8.1	930.136	3	18.45	28
CTOG_contig_18319_1	K.E(-18.01)GDYQHGLTVSR.Q	Y	91.38	1342.63	19	448.558	3	12.58	88	Pyro-glu from E
CTWG_contig_315_1	R.QTDHTVLFTGLDLLGDDLSTANAGK.A	Y	91.25	2601.29	15.8	868.118	3	17.17	40
CTWG_contig_2540_1	K.GSFVVHMLHFAIGDDK.F	Y	91.12	1771.87	15.2	591.64	3	16.35	9
CTWG_contig_377_1	K.HNLHSPIVQITNSGSLITNPK.N	Y	90.99	2269.22	14.5	757.424	3	14.77	11
CTOG_contig_5031_1	N.C(+57.02)LTAANTNTPPVSAPALGER.Y	Y	90.93	2039.01	10.5	1020.52	2	14.2	4	Carbamidomethylation
CTOG_contig_8352_1	K.MLAAVENVTENPDIDNQLGGEHTVHLLK.D	Y	90.86	3056.52	19.3	765.153	4	15.28	4
CTWG_contig_1052_1	R.ALNSEDIRGQDFVYVLYYTILNPVGANR.A	Y	90.83	3199.63	24.2	1067.58	3	18.25	13
CTWG_contig_5221_1	K.DYDVYWGIPFAKPPLGNLR.F	Y	90.74	2220.14	19.6	741.067	3	17.2	58
CTOG_contig_2339_1	K.WNSALAAQAATWTR.K	Y	90.73	1545.77	22.8	773.909	2	15.2	435
CTWG_contig_1052_1	K.VSNMLSTTDIFPAFK.A	Y	90.73	1669.84	17.6	835.941	2	16.55	27
CTOG_contig_51968_1	R.VVSIEFITNQEISSESPAGSGQR.D	Y	90.64	2434.2	8.3	812.413	3	15.55	2
CTOG_contig_8352_1	K.YIHDHN(+.98)HASPPPLLLLPLK.G	Y	90.53	2175.18	20.3	544.814	4	15.8	4	Deamidation (NQ)
CTOG_contig_11717_1	R.FATTGNPNAAGSTLWPK.L	Y	90.46	1731.86	14.2	866.949	2	14.09	73
CTOG_contig_532_1	R.STSQTQQTDQSQHYGVLLDAGSSSTK.V	Y	90.3	2753.27	18.2	918.782	3	13.6	14
CTOG_contig_30199_1	K.WHLGFYKPEYLPTNR.G	Y	90.25	1919.97	17.2	641.008	3	15.04	43
CTWG_contig_706_1	L.SSSWTDLKTEPHNHFSIEGDHTPR.I	Y	90.25	2777.28	18.3	695.34	4	14.1	7
CTOG_contig_8296_1	R.SANEEYVFLLENYR.V	Y	90.23	1745.83	16	873.934	2	16.57	82
CTOG_contig_45782_1	R.EWITNAANLFMMDWILTNYR.L	N	90.19	2501.19	22.1	834.755	3	18.43	2
CTOG_contig_18235_1	R.EWITNAANLFMMDWILTNYR.L	N	90.19	2501.19	22.1	834.755	3	18.43	2
CTOG_contig_3095_1	R.Q(-17.03)TPGSASSGTAYHSGVK.V	Y	90.11	1616.74	18.9	809.394	2	12	45	Pyro-glu from Q
CTWG_contig_21515_1	R.GGQFDWDGTMLDLGDPIGAGQGTK.D	Y	90.09	2435.11	19.8	1218.58	2	16.84	25
CTOG_contig_1204_1	R.AVSQVQVHPDYK.T	Y	90.05	1369.7	6.7	685.861	2	12.29	129
CTWG_contig_3718_1	R.VTGYWSHFAMTGNPNAAGSTLWPK.L	Y	89.94	2592.22	18.8	865.097	3	15.65	43
CTOG_contig_2228_1	R.QQTRPNRYAGGAAWIALEAAEAGIDADASR.K	Y	89.9	3128.54	19.5	783.157	4	16.69	7
CTWG_contig_16997_1	R.QQTRPNRYAGGAAWIALEAAEAGIDADASR.K	Y	89.77	3128.54	19.5	783.157	4	16.69	7
CTWG_contig_517_1	K.TAITNYVHSVFNDLNSIFK.E	Y	89.54	2182.11	23.6	728.393	3	18.15	93
CTOG_contig_28707_1	K.TGETVDNPWYSGDAN(+.98)GHATSR.Q	Y	89.52	2234.95	11.9	745.998	3	13.47	8	Deamidation (NQ)
CTWG_contig_3672_1	R.HDLSDSMPDKVTNLLAK.L	Y	89.49	1882.95	17.5	628.667	3	14.6	6
CTOG_contig_1357_1	K.LKPHLMTEEVPDDWDAKPVK.V	Y	89.45	2347.19	16.1	587.814	4	14.11	1
CTWG_contig_365_1	R.AVSQVQVHPDYK.F	Y	89.38	1369.7	6.7	685.861	2	12.29	130
CTWG_contig_4086_1	R.AILQSGSPTADWGMMSHATATAR.A	Y	89.36	2359.11	17.6	787.389	3	14.66	242
CTOG_contig_150_1	R.Q(-17.03)EVVDQMDFALDIGVK.T	Y	89.34	1788.86	21.7	895.457	2	18.14	132	Pyro-glu from Q
CTOG_contig_65864_1	K.WALQC(+57.02)SSVSEDHPNKR.I	Y	89.29	1912.88	22.3	479.239	4	12.88	40	Carbamidomethylation
CTWG_contig_683_1	K.AMIDDGFVFSYPLSDDIYDQIADSKGAFVLR.M	Y	89.22	3467.66	6.6	1156.9	3	18.04	5
CTWG_contig_329_1	K.IMEPWVTQMGLPLVNVHR.I	Y	89.22	2119.11	15.4	707.387	3	16.98	10
CTOG_contig_8352_1	K.VLHYSGNLDVIVSVAATEK.F	Y	89.11	2014.07	18.9	672.378	3	23.21	112
CTOG_contig_12295_1	K.KNYIINSGEGSEPISPK.N	Y	89.1	1831.93	23.5	611.665	3	13.52	33
CTOG_contig_42461_1	R.TSAGYQLTQER.F	Y	88.76	1252.6	30.8	627.329	2	13.89	73
CTOG_contig_14881_1	R.MMDVSVAEMEDAMKEDGLVWSRPLVTETFDTLSYYK.G	Y	88.72	4185.93	21.2	1047.51	4	18.02	5
CTOG_contig_14881_1	K.GSFVVHMLHFAIGDDKFR.K	Y	88.49	2075.04	19.6	519.778	4	16.34	35
CTWG_contig_1052_1	R.HNDLGAVTQAFSAALESVTNNIAWMKK.N	Y	88.45	2915.46	19.2	729.886	4	18.06	2
CTWG_contig_546_1	K.EGDYQHGLTVSR.Q	Y	88.43	1360.64	23.5	681.342	2	12.6	1025
CTWG_contig_546_1	R.LETAAEQELVSLAFLYR.K	Y	88.41	1952.03	22.1	651.697	3	18.12	924
CTWG_contig_1477_1	R.GLVMPMAYILGISMSSEK.D	Y	88.29	1925.97	18.6	964.008	2	18.16	8
CTOG_contig_8352_1	R.Q(-17.03)ALHVGQANGNVK.F	Y	88.08	1317.68	16.9	659.858	2	12.56	34	Pyro-glu from Q
CTOG_contig_3711_1	K.YGLPFGFATHALMWGLYQFK.D	Y	88.05	2346.17	18.2	783.077	3	18.19	6
CTOG_contig_5031_1	A.ANTNTPPVSAPALGER.Y	Y	88.05	1593.81	16.1	797.926	2	13.48	4
CTWG_contig_1843_1	K.TSDDATELNNLR.Y	Y	87.95	1347.63	28.3	674.84	2	14.31	38
CTOG_contig_20262_1	K.NYPQTDHTLLLTGLDLTSDR.S	Y	87.83	2272.13	21.2	758.401	3	15.74	406
CTWG_contig_1843_1	R.LGLEIPEGTAPVDVFVR.T	Y	87.77	1810.98	32.8	906.528	2	17.19	27
CTOG_contig_30199_1	W.HLGFYKPEYLPTNR.G	Y	87.65	1733.89	15.4	578.979	3	14.08	17
CTWG_contig_921_1	R.SHDSSKGPLFLYLAYQSVHSPLQVPSR.Y	Y	87.64	3012.55	19.3	754.158	4	16.75	3
CTOG_contig_2407_1	R.KPAHTATGVYGTVSWQLGNTGR.R	Y	87.53	2300.17	18.5	767.744	3	14.5	2
CTOG_contig_65864_1	K.Q(-17.03)AIVDRHNNIR.R	Y	87.22	1317.69	17.7	440.245	3	12.34	34	Pyro-glu from Q
CTOG_contig_8352_1	R.SANEDNIFLLENYK.V	Y	87.15	1668.8	20.4	835.424	2	15.42	168
CTOG_contig_42461_1	K.TSDDATELNNLR.Y	Y	87.12	1347.63	31.6	674.842	2	14.17	38
CTWG_contig_529_1	K.AAITDYVYSVFNDVNSIFK.E	N	87.06	2165.07	20.6	722.712	3	18.25	1235
CTWG_contig_34_1	K.AAITDYVYSVFNDVNSIFK.E	N	87.06	2165.07	20.6	722.712	3	18.25	1235
CTOG_contig_17096_1	R.ALNSEDIRGQDFVYVLYYTILNPVGANR.A	Y	86.85	3199.63	19.4	1067.57	3	18.38	13
CTWG_contig_1052_1	R.FLQDPNTEDPGTYTSPFGYK.W	Y	86.71	2276.03	14.1	1139.04	2	15.21	25
CTOG_contig_3711_1	K.WATDYMLNAYDDSTK.E	Y	86.67	1792.76	22.7	897.408	2	15.02	6
CTOG_contig_12295_1	R.DSREVLGELTSWLATK.N	Y	86.66	1803.94	19.7	602.331	3	17.6	5
CTOG_contig_150_1	R.SANSDTESQRLPSDLQPLHYDLVIEPDIYQDDSSMFSFEGR.V	Y	86.65	4701.15	17.6	1176.31	4	17.16	7
CTOG_contig_9720_1	K.DHPQDLSTFILIK.L	Y	86.53	1525.81	23.2	763.932	2	15.78	38
CTWG_contig_706_1	K.LPTYVNFNTADVGR.A	Y	86.49	1565.78	19.2	783.914	2	14.85	765
CTWG_contig_15810_1	K.LPTYVNFNTADVGR.A	N	86.49	1565.78	19.2	783.914	2	14.85	765
CTWG_contig_517_1	R.ILSIEFVTDEVVFSESEPGSGQR.D	Y	86.25	2524.23	22.3	842.437	3	19.27	214
CTWG_contig_34_1	R.VHSLNFIEENEIAPDAK.L	Y	86.24	1924.95	15.4	963.499	2	14.6	44
CTOG_contig_24338_1	D.PNLITEQSPDDNQEHVK.N	Y	86.15	1962.93	18	655.328	3	12.83	10
CTOG_contig_53448_1	R.AQIISDAWALASAGLVSR.T	Y	86.05	1827.98	11.8	610.342	3	17.32	560
CTOG_contig_5031_1	N.TNTPPVSAPALGER.Y	N	86.01	1408.73	17.1	705.385	2	13.59	176
CTOG_contig_5030_1	R.TNTPPVSAPALGER.Y	N	86.01	1408.73	17.1	705.385	2	13.59	176
CTOG_contig_20262_1	K.DVNSIFKELMSSGINLDAR.V	Y	85.87	2108.06	17.4	1055.05	2	17.94	2
CTOG_contig_292_1	K.SKNWLEEMVEDFKK.S	Y	85.68	1781.87	22.2	594.976	3	17.07	50
CTOG_contig_150_1	R.DGQTVYLAASFFQYESAR.K	Y	85.67	2051.96	10.7	685.001	3	17.28	300
CTOG_contig_16009_1	K.MQWSSELAEVAQK.W	Y	85.65	1505.72	21.1	753.882	2	15.09	1393
CTOG_contig_12295_1	R.VIVDSWAFNSWMSK.V	Y	85.58	1668.8	23	835.425	2	16.72	106
CTOG_contig_8298_1	R.SANEESIFLLENYK.V	Y	85.57	1655.8	18.6	828.925	2	15.68	31
CTWG_contig_21515_1	K.LKLEAGTQILSVESPELATWTPKEGK.T	Y	85.55	2824.52	15.9	707.149	4	16.2	1
CTOG_contig_12295_1	K.NYIINSGEGSEPISPK.N	Y	85.47	1703.84	23.3	852.945	2	13.87	78
CTWG_contig_3752_1	R.DYDVYWGIPFANPPLGNLR.F	Y	85.46	2206.08	21.4	736.385	3	17.79	67
CTOG_contig_53448_1	K.TFAVPTLSEDSWVLGNVR.L	Y	85.4	1990.02	8.8	664.352	3	16.93	299
CTOG_contig_60553_1	K.TFAVPTLSEDSWVLGNVR.L	N	85.4	1990.02	8.8	664.352	3	16.93	297
CTOG_contig_16009_1	K.M(+15.99)QWSSELAEVAQK.W	Y	85.31	1521.71	21.8	761.881	2	14.49	73	Oxidation (M)
CTOG_contig_10955_1	R.GFTGFVLPPSEIIPTGR.E	Y	85.27	1786.96	21.8	894.508	2	16.86	907
CTOG_contig_8352_1	K.FTSQSDEVFEFIK.T	Y	85.26	1575.75	19.3	788.895	2	15.97	273
CTOG_contig_5030_1	R.HVDPLPVVQNLFR.Y	Y	85.25	1532.85	13.8	511.963	3	16.24	59
CTWG_contig_2540_1	R.DNDLLFKDQATSMTDK.M	Y	85.25	1840.85	17.3	614.635	3	14.2	11
CTWG_contig_93_1	K.LLAQLHSDPTAIGPLNR.V	Y	85.19	1815	8.5	606.013	3	14.65	2
CTWG_contig_921_1	R.GFDSFYGFLLGSGNHYTHTSLGHTDLHDNTDDVLEEK.G	Y	85.17	4137.86	14	1035.49	4	16.45	6
CTWG_contig_683_1	K.FSMVGTTGHASGWTWGLVMETDETFLLNDHTATLIDK.M	Y	85.17	4080.92	16.9	1021.26	4	17.84	7
CTOG_contig_20262_1	A.ARFDNTIQNSIEIR.V	Y	85.06	1675.86	23.4	838.959	2	14.2	140
CTWG_contig_706_1	K.TEPHNHFSIEGDHTPR.I	Y	85.06	1872.85	22.7	625.305	3	12.63	309
CTOG_contig_40637_1	K.WGNTVGGNVDINDYVYSVFK.N	Y	85.04	2246.06	11.2	1124.05	2	17.08	10
CTOG_contig_58213_1	K.DYADALRQSILFYYAQR.S	Y	85	2092.04	22.6	698.369	3	17.57	6
CTOG_contig_51968_1	S.TPLDNTIQNSIEIR.V	Y	84.84	1612.84	18.3	807.443	2	14.84	9
CTWG_contig_2540_1	R.EVMDQLDFALDFGVK.T	Y	84.75	1725.83	17.5	863.937	2	17.92	195
CTOG_contig_6696_1	K.EFVDSFQVNPSAVR.V	Y	84.69	1593.78	12.9	797.907	2	14.77	9
CTOG_contig_150_1	K.GNTGDWDFVYER.F	Y	84.49	1457.62	18.9	729.832	2	14.95	390
CTOG_contig_150_1	R.MMDFQVGELQK.A	Y	84.48	1324.62	16.6	663.326	2	14.73	172
CTOG_contig_12295_1	A.ALFDNTIQNSIEIR.V	Y	84.42	1632.85	17.4	817.445	2	23.73	493
CTOG_contig_3463_1	K.TFTVPTLSEDSWVLGNIGLK.G	N	84.36	2176.14	16.5	1089.1	2	17.79	143
CTOG_contig_43832_1	K.TFTVPTLSEDSWVLGNIGLK.G	N	84.36	2176.14	16.5	1089.1	2	17.79	143
CTOG_contig_58213_1	K.TNAGYLNNLASNGNLGK.G	Y	84.36	1719.85	15.8	860.948	2	14.27	42
CTWG_contig_144_1	R.ILPNLGVDYVAQNLAVNPDDIYQAVLTWFQTKR.N	Y	84.36	3773.98	14.7	944.516	4	18.44	55
CTOG_contig_2289_1	R.SVSVVEALLGSTVLNAAHELAH.S	Y	84.29	2216.18	19.4	739.748	3	18.23	7
CTWG_contig_92_1	R.EWITNAANLFMMDWILTNYR.L	Y	84.26	2501.19	22.1	834.755	3	18.43	2
CTWG_contig_856_1	R.EWITNAANLFMMDWILTNYR.L	N	84.26	2501.19	22.1	834.755	3	18.43	2
CTOG_contig_150_1	K.FSMVGTTGHASGWTWGLVMETDETFLLNDHTATLIDK.M	Y	84.25	4080.92	16.9	1021.26	4	17.84	6
CTOG_contig_3095_1	R.ALVETIAMDDAVAAALR.V	Y	84.19	1728.91	14.3	865.474	2	17.15	2
CTOG_contig_17096_1	R.GQDFVYVLYYTILNPVGANR.A	Y	84	2301.18	17.3	768.08	3	18.14	12
CTWG_contig_1052_1	K.TFTVPTLSEDSWVLGNIGLK.G	Y	83.98	2176.14	18.1	1089.1	2	18.03	143
CTOG_contig_8537_1	R.Q(-17.03)GNTDDWDFIFER.F	Y	83.97	1624.68	13	813.357	2	17.39	20	Pyro-glu from Q
CTOG_contig_43832_1	R.FLQDPNTEDPGTYTSPFGYK.W	Y	83.96	2276.03	18.2	759.697	3	15.14	140
CTWG_contig_683_1	K.TIEFLEEYFQIDYPLPK.F	Y	83.92	2144.07	18.7	1073.06	2	18.47	493
CTOG_contig_8351_1	K.YIHDHNHASPPPSVLLPLK.G	Y	83.87	2134.13	20.6	534.551	4	14.2	2
CTWG_contig_94_1	R.AWTFISNTWDSQNEK.Y	Y	83.87	1825.83	18.8	913.938	2	15.65	96
CTOG_contig_8352_1	K.DRLETLLNSPTAR.Q	Y	83.8	1484.79	14	743.415	2	14.04	43
CTOG_contig_11807_1	K.WATDYMLAAYDMSTK.E	Y	83.76	1765.77	12.5	883.903	2	16.35	19
CTOG_contig_11717_1	G.Q(-17.03)QADVIQTTLGR.V	Y	83.75	1311.68	18.2	656.858	2	14.48	187	Pyro-glu from Q
CTOG_contig_10955_1	R.EYMAGILAAASNYK.N	Y	83.74	1500.73	25	751.39	2	15.75	12
CTOG_contig_3463_1	R.FLQDHSAEDPGTYTSPFGYK.W	Y	83.73	2259.01	17.7	754.025	3	14.7	23
CTOG_contig_13391_1	R.KTPDLPGIIGQNFASGR.A	Y	83.53	1769.94	27.9	591.005	3	15.21	10
CTOG_contig_8800_1	R.KTPDLPGIIGQNFASGR.A	Y	83.53	1769.94	27.9	591.005	3	15.21	10
CTOG_contig_532_1	R.IKPGLSSFMENLDGVSDYISAALNDAK.S	Y	83.5	2854.41	26.7	952.501	3	17.92	21
CTOG_contig_61896_1	R.DLTWVDTEWVLAYR.L	Y	83.27	1765.87	21.1	883.96	2	17.84	555
CTOG_contig_65864_1	K.WALQC(+57.02)SSVSEDHPNK.R	Y	83.27	1756.78	15.5	586.611	3	12.94	6	Carbamidomethylation
CTOG_contig_11717_1	N.MFPLDNSGTISAAEFR.D	Y	83.21	1754.83	15.7	878.436	2	15.74	5
CTWG_contig_517_1	K.KNYIINSGEGSEPISPK.N	Y	83.13	1831.93	23.5	611.665	3	13.52	33
CTOG_contig_34027_1	R.AMVEDGLVSSHPLSLPVVTLSQFNQIFDNIAYLK.G	Y	83.06	3744.94	13.6	937.256	4	18.37	24
CTWG_contig_921_1	R.YKEQYQEIGDDKR.R	Y	82.72	1670.79	12.9	557.944	3	12.02	91
CTWG_contig_683_1	R.SFNLAVSNMPVETTR.N	N	82.71	1664.82	15.7	555.956	3	15.08	184
CTWG_contig_93_1	R.SFNLAVSNMPVETTR.N	N	82.71	1664.82	15.7	555.956	3	15.08	184
CTOG_contig_6356_1	R.GLGFVYSPLLTNR.G	Y	82.69	1435.78	23.4	718.915	2	16.14	405
CTOG_contig_53448_1	K.WHIPFTFTSSDEQNFDITSSDIIWFTKDEDKK.T	Y	82.59	3876.82	28.6	776.393	5	17.74	4
CTWG_contig_921_1	H.TSLGHTDLHDNTDDVLEEK.G	Y	82.52	2137.98	24.8	713.684	3	13.64	6
CTOG_contig_42461_1	R.VLYDEATWHALIDQLNTDHTVIPAINR.G	Y	82.5	3117.59	16.7	780.417	4	17.57	7
CTOG_contig_8298_1	R.NHETPPPSLLLR.L	Y	82.49	1372.75	17.3	458.597	3	13.92	40
CTOG_contig_150_1	K.VVDDFETSVPMGTNR.V	Y	82.43	1665.77	22	833.909	2	14.11	84
CTOG_contig_42461_1	R.LGLEIPEGTAPVDVFVR.T	Y	82.37	1810.98	32.8	906.528	2	17.19	26
CTWG_contig_1078_1	D.LVIHPDIYQDSYSDFSFEGR.V	Y	82.36	2387.11	12.1	796.719	3	15.73	21
CTWG_contig_48_1	D.GVTHTVPIYEGYALPHAILR.L	Y	82.28	2206.19	12.7	552.562	4	15.69	6
CTWG_contig_21515_1	K.TNAGYLNNLASNGNLGK.G	Y	82.2	1719.85	17.1	860.949	2	14.54	42
CTWG_contig_94_1	R.AWTFISNTWDSQNEKYR.A	Y	82.16	2144.99	20.1	716.019	3	15.56	21
CTWG_contig_315_1	R.Q(-17.03)TDHTVLFTGLDLLGDDLSTANAGK.A	Y	82.04	2584.27	19	862.446	3	17.75	10	Pyro-glu from Q
CTOG_contig_3711_1	K.NTGYLQNMDSTGPMK.A	Y	81.96	1655.73	14.7	828.884	2	13.64	8
CTWG_contig_855_1	R.GFTGFVLPPSEIIPTGR.E	Y	81.96	1786.96	20.7	894.507	2	16.79	907
CTOG_contig_2289_1	R.ILEPEVNGDITDYVYSVFK.D	Y	81.93	2200.09	22.5	1101.08	2	17.62	32
CTWG_contig_205_1	R.IKPGLSSFMENLDGVSDYISAALNDAK.S	Y	81.89	2854.41	22.5	952.497	3	17.86	21
CTOG_contig_51968_1	R.DSEEVLEELGSWLATK.D	Y	81.86	1804.87	15.5	903.458	2	18.05	2
CTWG_contig_921_1	R.YKEQYQEIGDDKRR.T	Y	81.76	1826.89	13.7	457.736	4	11.81	316
CTOG_contig_1357_1	K.AAAGIDDIPFAITSEDDVFKEYK.M	Y	81.75	2514.22	11.5	839.089	3	16.66	3
CTWG_contig_94_1	K.TITVPSLSEDSWVLGNIR.L	Y	81.75	1986.04	17.5	663.033	3	16.98	751
CTWG_contig_563_1	R.NAGHQVQYDQPEAAFLLVK.N	Y	81.74	2127.07	19.2	710.046	3	15.25	87
CTOG_contig_5030_1	M.TAVDGPSSPTNFR.F	Y	81.72	1347.64	16.5	674.839	2	12.92	51
CTWG_contig_855_1	R.EYMAGILAAASNYK.N	Y	81.69	1500.73	25	751.39	2	15.75	12
CTWG_contig_16893_1	R.EYMAGILAAASNYK.N	N	81.69	1500.73	25	751.39	2	15.75	12
CTWG_contig_529_1	K.SWKDKVATSSTWLQR.V	Y	81.66	1791.93	15.9	598.326	3	14.25	7
CTOG_contig_150_1	P.LSDDIYDQIADSK.G	Y	81.62	1481.69	15.8	741.863	2	14.56	4
CTOG_contig_2289_1	K.LNVQVVDVDVTTNDITR.Q	Y	81.62	1899.99	17.6	951.019	2	15.27	10
CTWG_contig_683_1	G.FVFSYPLSDDIYDQIADSK.G	Y	81.62	2222.04	23.4	741.705	3	17.32	11
CTOG_contig_58213_1	K.LKLEAGTQILSVESPELATWTPKEGK.T	Y	81.54	2824.52	15.9	707.149	4	16.2	1
CTWG_contig_5323_1	R.TQDFFDVLFYTILNPVGANR.A	Y	81.54	2329.17	22.6	777.416	3	18.59	16
CTWG_contig_5608_1	R.TQDFFDVLFYTILNPVGANR.A	Y	81.54	2329.17	22.6	777.416	3	18.59	16
CTOG_contig_14881_1	K.EDGLVWSRPLVTETFDTLSYYK.G	Y	81.53	2618.29	12.8	873.782	3	17.35	11
CTWG_contig_94_1	K.GNTGDWDFVYER.F	Y	81.5	1457.62	16.4	729.83	2	15.02	390
CTOG_contig_2913_1	K.LDATPLAHPLNSPVETPDEIFDQFDDFAYVK.G	Y	81.47	3503.68	13.4	1168.92	3	17.64	5
CTOG_contig_292_1	K.AGNWWEEMVEDLGK.S	Y	81.46	1662.73	24.9	832.395	2	17.88	38
CTWG_contig_199_1	R.ESHGVPQFSDTFDTSVHAAIR.V	Y	81.45	2300.08	11.5	576.034	4	14.66	169
CTOG_contig_150_1	R.AEDPGDYNSPFDYK.W	Y	81.43	1616.66	15.4	809.351	2	14.02	37
CTWG_contig_921_1	K.GHYSTHLFTEK.A	Y	81.37	1318.63	21.9	440.56	3	13.11	144
CTWG_contig_432_1	R.DTTVIQSVVDQAIAQTR.S	Y	81.36	1843.96	11.5	615.669	3	17.24	6
CTWG_contig_1477_1	R.GLVMPMAYILGISMSSEKDDR.R	Y	81.32	2312.12	21.8	771.731	3	17.87	2
CTOG_contig_12295_1	R.EVLGELTSWLATK.N	Y	81.28	1445.78	15.1	723.907	2	16.84	188
CTWG_contig_564_1	K.VLHYSGNLDLLVSVAATEK.F	Y	81.24	2028.09	12.4	1015.06	2	22.51	485
CTOG_contig_20262_1	K.RGDSCLSATNTNAPR.V	Y	81.21	1561.73	21.4	521.594	3	11.9	11
CTOG_contig_8296_1	R.VLHYSGNLDLK.M	Y	81.17	1257.67	21.6	420.24	3	13.64	63
CTWG_contig_1051_1	K.DVNSIFKELMSSGINLDAR.V	Y	81.16	2108.06	17.4	1055.05	2	17.94	2
CTWG_contig_1729_1	R.YTDPETSLHNGAPLEVFTVR.R	Y	81.11	2245.1	20.5	749.39	3	15.68	3
CTOG_contig_150_1	R.SFNLAVSNMPVETTR.N	Y	81.05	1664.82	15.7	555.956	3	15.08	185
CTWG_contig_2540_1	R.PLVTETFDTLSYYK.G	N	81.04	1675.83	14.1	838.936	2	15.88	23
CTWG_contig_10414_1	R.PLVTETFDTLSYYK.G	N	81.04	1675.83	14.1	838.936	2	15.88	23
CTOG_contig_5031_1	N.TPPVSAPALGER.Y	N	80.99	1193.64	17.6	597.838	2	13.29	52
CTOG_contig_5030_1	N.TPPVSAPALGER.Y	N	80.99	1193.64	17.6	597.838	2	13.29	52
CTWG_contig_329_1	R.TDIEWMSVDQDSR.T	Y	80.95	1580.68	18.3	791.361	2	14.57	8
CTWG_contig_2540_1	R.MMDVSVAEMEDAMKEDGLVWSR.P	Y	80.93	2528.11	16.2	843.723	3	17.3	2
CTWG_contig_351_1	R.LETAAEQELVSLAFQFEK.Y	Y	80.78	2052.04	19	1027.05	2	17.77	18
CTWG_contig_554_1	K.LKPHLMTEEVPDDWDAKPVK.V	Y	80.7	2347.19	16.1	587.814	4	14.11	1
CTWG_contig_564_1	R.VDGTDVYNIISGIITVTDAFDIENQLGK.K	Y	80.69	3009.52	14.9	1004.19	3	18.6	4
CTWG_contig_205_1	K.VNIFSYIPGEPPNFVPQVQLTDTER.I	Y	80.59	2859.44	20.6	954.175	3	17.66	42
CTWG_contig_32_1	K.WNSALAAQAATWTR.K	Y	80.5	1545.77	15.4	773.904	2	15.23	435
CTWG_contig_98813_1	K.WNSALAAQAATWTR.K	N	80.5	1545.77	15.4	773.904	2	15.23	435
CTWG_contig_1656_1	R.LPSDLQPLHYDLVIEPDIYQDDSSMFSFEGR.V	Y	80.49	3625.69	13.9	907.443	4	17.68	67
CTOG_contig_14881_1	K.GSFVVHMLHFAIGDDK.F	Y	80.39	1771.87	19.9	591.643	3	16.35	9
CTOG_contig_45782_1	R.IIHIVELGTQTEK.Q	Y	80.33	1479.83	25.3	740.941	2	14.22	584
CTWG_contig_92_1	R.DAENVNPDTTLNHNYYR.S	Y	80.33	2034.9	19.7	1018.48	2	13.53	363
CTWG_contig_49826_1	K.LPAIVSDATYVHPK.T	Y	80.25	1509.82	19.7	504.29	3	14.55	4
CTOG_contig_150_1	R.AWTFISNTWDSQNEK.Y	Y	80.11	1825.83	17.4	913.937	2	15.82	96
CTWG_contig_1472_1	K.SGTIFDNVLITDDEDYAKEFGEGTWGK.T	Y	80.11	3006.38	13.8	1003.15	3	17.03	4
CTWG_contig_3671_1	R.HDLSDSMPNKVTNLLAK.L	Y	79.94	1881.96	17.5	628.339	3	14.47	3
CTOG_contig_5031_1	K.SWKDKVATSSTWLQR.V	Y	79.87	1791.93	15.9	598.326	3	14.25	7
CTWG_contig_2540_1	S.RPLVTETFDTLSYYK.G	N	79.86	1831.94	14.5	611.661	3	15.47	17
CTWG_contig_10414_1	S.RPLVTETFDTLSYYK.G	N	79.86	1831.94	14.5	611.661	3	15.47	17
CTOG_contig_11717_1	E.AVFALPQESTYTQQDR.N	Y	79.81	1852.9	14.3	927.468	2	14.58	5
CTWG_contig_921_1	R.TPNMDSLASQGVK.L	Y	79.81	1346.65	14.9	674.342	2	13.62	116
CTWG_contig_2540_1	R.FLQNPESEDPGTYTSPFGYK.W	Y	79.8	2276.03	18.1	1139.04	2	15.03	115
CTOG_contig_24338_1	N.LITEQSPDDNQEHVK.N	Y	79.77	1751.83	16.4	584.961	3	12.39	66
CTWG_contig_1444_1	R.SANEDNIFLLENYK.V	N	79.77	1668.8	20.4	835.424	2	15.42	169
CTWG_contig_102_1	R.SANEDNIFLLENYK.V	N	79.77	1668.8	20.4	835.424	2	15.42	169
CTWG_contig_329_1	K.EGFASYWETYAVEQLHPDWK.V	Y	79.72	2455.11	19.3	819.394	3	17.61	3
CTWG_contig_546_1	R.LETAAEQELVSLAFLYRK.Y	Y	79.68	2080.12	24.7	694.398	3	17.26	317
CTOG_contig_13391_1	K.TPDLPGIIGQNFASGR.A	Y	79.52	1641.85	16	821.944	2	15.67	13
CTOG_contig_8800_1	K.TPDLPGIIGQNFASGR.A	Y	79.52	1641.85	16	821.944	2	15.67	13
CTOG_contig_292_1	K.VGNWWEEVVEDIQK.S	Y	79.49	1729.83	22	865.942	2	17.79	134
CTWG_contig_94_1	R.MTPVDDSMETELRTLIAK.T	Y	79.43	2049.01	18.7	684.024	3	16.58	6
CTWG_contig_329_1	K.ETEYGPWSVLDTETR.Y	Y	79.43	1781.81	18.8	891.929	2	15.92	3
CTWG_contig_517_1	R.DSREVLGELTSWLATK.N	Y	79.43	1803.94	19.7	602.331	3	17.6	5
CTOG_contig_5031_1	T.AANTNTPPVSAPALGER.Y	Y	79.4	1664.85	12.3	555.963	3	13.55	11
CTOG_contig_150_1	R.AWTFISNTWDSQNEKYR.A	Y	79.39	2144.99	19.9	716.019	3	15.51	21
CTWG_contig_205_1	K.IPEDLQASTPVYLMATAGLR.T	Y	79.31	2145.11	17	716.057	3	17.12	22
CTWG_contig_80_1	R.ASTYDLNNVQGTK.W	Y	79.25	1409.68	10.5	705.854	2	12.72	43
CTOG_contig_49623_1	K.EQFPNYYGYVPDEAFR.R	Y	79.23	1993.88	14.6	997.964	2	15.82	8
CTWG_contig_1078_1	R.GDQFVFLAATHFK.T	Y	79.23	1479.75	15.3	494.265	3	15.98	190
CTOG_contig_2913_1	K.IMEPWVTQMGLPLVNVHR.I	Y	79.19	2119.11	15.4	707.387	3	17.11	10
CTOG_contig_965_1	K.FYGDAEKDKGLQTSQDAR.F	Y	79.17	2027.95	12.5	677.001	3	12.48	10
CTWG_contig_683_1	R.MMDFQVGELQK.A	Y	79.17	1324.62	16	663.326	2	14.78	210
CTOG_contig_58213_1	K.LEAGTQILSVESPELATWTPK.E	Y	79.14	2269.18	16	757.414	3	16.57	10
CTOG_contig_17096_1	R.HNDLGAVTQAFSAALESVTNNIAWMKK.N	Y	79.11	2915.46	21.6	729.888	4	18.23	2
CTOG_contig_8352_1	R.TYSAIVNNVIDK.A	Y	79.1	1335.7	19.2	668.872	2	14.35	172
CTWG_contig_7444_1	R.FATTGNPNAAGSTLWPK.L	Y	78.9	1731.86	14.2	866.949	2	14.09	73
CTOG_contig_150_1	R.RSFNLAVSNMPVETTR.N	Y	78.89	1820.92	16.9	607.991	3	14.69	8
CTWG_contig_3718_1	K.HNLSNNPWPDWTGVMHGYEIEAVFGLPQEYDYTGQDER.V	Y	78.77	4463.98	16.1	1117.02	4	17.57	1
CTWG_contig_683_1	R.RSFNLAVSNMPVETTR.N	N	78.74	1820.92	16.9	607.991	3	14.69	8
CTWG_contig_93_1	R.RSFNLAVSNMPVETTR.N	N	78.74	1820.92	16.9	607.991	3	14.69	8
CTOG_contig_14881_1	S.RPLVTETFDTLSYYK.G	Y	78.7	1831.94	14.5	611.661	3	15.47	17
CTOG_contig_48925_1	S.RPLVTETFDTLSYYK.G	N	78.7	1831.94	14.5	611.661	3	15.47	17
CTOG_contig_49623_1	K.TSFQAYEVTNIPFIR.G	Y	78.69	1784.91	16.5	893.477	2	16.67	11
CTWG_contig_2304_1	R.ATGEPQYLEDAK.G	Y	78.68	1320.62	12.1	661.325	2	13.21	263
CTWG_contig_706_1	R.DLTWVDTEWVLAYR.L	Y	78.62	1765.87	19.2	883.958	2	18.95	555
CTOG_contig_34027_1	K.GAFVVQMIHFVIGDVK.F	Y	78.61	1758.95	16.5	587.333	3	18.07	209
CTOG_contig_2573_1	R.NDVEDKVVDILLTAEK.N	Y	78.56	1799.95	18.9	601.003	3	17.06	1
CTOG_contig_45782_1	K.QKPVILLEVNIHAR.E	Y	78.56	1628.97	21.2	544.01	3	15.33	77
CTOG_contig_3095_1	R.VTHASPAAAYAHSADR.N	Y	78.54	1623.78	15.1	542.274	3	11.99	26
CTWG_contig_56_1	K.LCYVALDFEQEMQTAASSSSLEK.S	Y	78.52	2549.17	12.1	850.74	3	17.21	17
CTWG_contig_12_1	K.LCYVALDFEQEMQTAASSSSLEK.S	Y	78.52	2549.17	12.1	850.74	3	17.21	17
CTOG_contig_8298_1	K.YIHDRNHETPPPSLLLR.L	Y	78.33	2057.08	19.9	515.288	4	13.71	9
CTOG_contig_39264_1	K.EWVIPGVDELAGDEANHLIR.M	Y	78.3	2232.12	14.6	745.057	3	16.8	5
CTWG_contig_4_1	K.NQLTSNPENTIFDVKR.L	Y	78.11	1874.95	24.4	626.005	3	14.49	6
CTWG_contig_8677_1	K.NQLTSNPENTIFDVKR.M	N	78.11	1874.95	24.4	626.005	3	14.49	6
CTWG_contig_3671_1	K.NVWLFNIETDPEERHDLSDSMPNK.V	Y	78.07	2885.33	21	722.355	4	15.73	9
CTOG_contig_9721_1	R.VHVIVRPTIDHPQDLSTFIK.A	Y	78.03	2314.28	27.4	579.593	4	14.88	3
CTWG_contig_1166_1	R.KPAHTATGVYGTVSWQLGNTGR.R	Y	78.03	2300.17	18.5	767.744	3	14.5	2
CTWG_contig_1404_1	R.VTHASPAAAYAHSADR.N	Y	78.02	1623.78	21	542.277	3	12.13	26
CTWG_contig_94_1	K.RAWTFISNTWDSQNEK.Y	Y	77.95	1981.93	18.7	661.662	3	15.2	25
CTWG_contig_1404_1	R.VTNQDDTLIVVTADHSHPFSLVGFPK.R	Y	77.95	2836.44	18.3	710.13	4	16.52	9
CTOG_contig_49623_1	R.GLFQVVYQPPQFGTSDPLESWGHLK.I	Y	77.81	2829.41	14.2	944.158	3	17.43	8
CTOG_contig_150_1	R.ALNSQDFTTYDFMTVLQYTILNPVGSKR.A	Y	77.73	3221.61	13.2	1074.89	3	18.17	2
CTWG_contig_451_1	R.AFVHWYVGEGMEEGEFSEAR.E	Y	77.72	2329.01	34.6	777.371	3	15.7	1
CTWG_contig_564_1	R.SANEESIFLLENYK.V	Y	77.69	1655.8	18.6	828.925	2	15.68	31
CTOG_contig_532_1	K.IPEDLQASTPVYLMATAGLR.T	Y	77.63	2145.11	17	716.057	3	17.12	22
CTWG_contig_1052_1	K.GAFVVQMIHFVIGDVK.F	Y	77.6	1758.95	21.7	880.501	2	18.19	212
CTWG_contig_1051_1	R.WALESWTEKLETSSTK.V	Y	77.59	1894.93	17.9	948.49	2	15.63	40
CTWG_contig_1051_1	K.NYPQTDHTLLLTGLDLTSDR.S	Y	77.58	2272.13	20.5	758.401	3	15.96	406
CTOG_contig_1197_1	K.IPLLSDITHDIAK.A	Y	77.57	1434.81	23.4	479.288	3	15.8	24
CTOG_contig_11717_1	K.LAVTENVIVASMNYR.L	Y	77.56	1678.87	20.1	840.46	2	17.56	696
CTOG_contig_11807_1	K.DGYEAAGQLDMMYDMIK.W	Y	77.55	1949.82	14.2	975.932	2	16.76	5
CTWG_contig_94_1	R.ALNSQDFTTYDFMTVLQYTILNPVGSKR.A	Y	77.51	3221.61	13.2	1074.89	3	18.17	2
CTOG_contig_532_1	K.VNIFSYIPGEPPNFVPQVQLTDTER.I	Y	77.49	2859.44	14.5	954.169	3	17.74	42
CTOG_contig_150_1	R.LPSDLQPLHYD.L	N	77.45	1296.63	14.6	649.334	2	14.46	35
CTOG_contig_14880_1	R.LPSDLQPLHYD.L	N	77.45	1296.63	14.6	649.334	2	14.46	35
CTWG_contig_2540_1	R.SFNLALSNMPVK.A	Y	77.43	1319.69	13.1	660.861	2	15.42	57
CTOG_contig_58213_1	K.EGKTNAGYLNNLASNGNLGK.G	Y	77.36	2034.01	18.1	679.024	3	13.9	3
CTWG_contig_683_1	K.VVDDFETSVPMGTNR.V	Y	77.36	1665.77	16.5	833.904	2	14.31	86
CTOG_contig_150_1	R.MM(+15.99)DFQVGELQK.A	Y	77.29	1340.61	11.8	671.32	2	14.1	8	Oxidation (M)
CTWG_contig_517_1	K.NYIINSGEGSEPISPK.N	Y	77.29	1703.84	13.1	568.96	3	13.6	78
CTWG_contig_921_1	K.WHLGFYKPEYLPTNR.G	Y	77.27	1919.97	22.8	641.011	3	15.18	43
CTOG_contig_5031_1	W.VNPNYPAIDHN.M	Y	77.24	1252.58	14.7	627.308	2	12.94	5
CTOG_contig_1240_1	K.NQLTSNPENTIFDVKR.L	Y	77.24	1874.95	24.4	626.005	3	14.49	6
CTOG_contig_11806_1	R.ATGEPQYLEDAK.G	Y	77.24	1320.62	16	661.328	2	13.3	237
CTOG_contig_54359_1	K.NQLTSNPENTIFDVKR.M	N	77.24	1874.95	24.4	626.005	3	14.49	6
CTOG_contig_18319_1	E.GDYQHGLTVSR.Q	Y	77.21	1231.59	17.6	616.815	2	12.64	44
CTWG_contig_329_1	K.FGNADSSNLFDSLNK.Y	Y	77.15	1627.75	15.4	814.894	2	15.07	5
CTWG_contig_16997_1	Y.AGGAAWIALEAAEAGIDADASR.K	Y	77.15	2085.01	16	696.023	3	17.45	7
CTOG_contig_14881_1	R.GDQFVFLAATHFK.T	Y	77.1	1479.75	13.9	494.264	3	15.97	190
CTOG_contig_8296_1	A.ETEGDDAVFLSPLIAAGR.I	Y	77.08	1859.93	16.6	930.986	2	16.36	11
CTWG_contig_1896_1	R.AILLEQQVSQR.N	Y	77.06	1283.72	8.2	642.872	2	13.88	28
CTOG_contig_5031_1	Y.LLSEWVNPNYPAIDHN.M	Y	77.02	1880.91	27.9	941.486	2	15.59	4
CTWG_contig_563_1	R.SANEEYVFLLENYR.V	Y	77.02	1745.83	16.2	873.934	2	16.62	82
CTWG_contig_32_1	I.GQNLYSAGYIGSEKPK.A	Y	77.01	1710.86	28.3	856.46	2	14.94	47
CTWG_contig_683_1	R.QEVVDQMDFALDIGVK.T	Y	76.91	1805.89	17.5	903.967	2	21.13	375
CTOG_contig_150_1	R.MLHFAIGDDQFR.K	Y	76.85	1448.69	19.9	483.913	3	14.95	156
CTOG_contig_14881_1	R.DNDLLFKDQATSMTDK.M	Y	76.85	1840.85	17.3	614.635	3	14.2	11
CTWG_contig_92_1	R.IIHIVELGTQTEK.Q	Y	76.85	1479.83	19.9	740.937	2	14.11	584
CTOG_contig_607_1	R.ASTYDLNNVQGTK.W	Y	76.79	1409.68	12.6	705.856	2	13.05	43
CTOG_contig_150_1	R.MLHFAIGDDQFRK.G	Y	76.78	1576.78	15.5	526.609	3	14.42	79
CTWG_contig_1444_1	K.MLAAVENVTENPDIDNQLGGEHTVHLLK.D	Y	76.76	3056.52	24.2	765.157	4	15.19	4
CTOG_contig_6696_1	R.HVVIVMTDGNSQER.K	Y	76.72	1583.77	12.9	528.938	3	13.09	5
CTWG_contig_32_1	A.GTVESVAVAKHNQLR.A	Y	76.68	1607.87	28.1	402.987	4	13.69	71
CTWG_contig_199_1	K.WVAPPEDPNVVTER.L	Y	76.65	1607.79	21.6	804.922	2	14.38	151
CTOG_contig_14881_1	R.LPSDLLPLHYD.L	Y	76.54	1281.66	13.7	641.846	2	15.89	116
CTOG_contig_150_1	Y.RADGFPFTISHFGDVFSTQDQLQK.L	Y	76.52	2740.32	24.5	686.105	4	16.79	2
CTOG_contig_3229_1	R.Q(-17.03)GNTDDWDFVFER.F	Y	76.45	1610.66	15.2	806.351	2	16.81	2	Pyro-glu from Q
CTOG_contig_541_1	K.VGNSGMLNNVAVK.Q	Y	76.43	1301.68	23.2	651.861	2	13.39	12
CTOG_contig_150_1	R.M(+15.99)TPVDDSMETELR.T	Y	76.3	1538.66	18.3	770.351	2	13.66	10	Oxidation (M)
CTWG_contig_1078_1	K.RGDQFVFLAATHFK.T	Y	76.3	1635.85	14.6	546.299	3	15.59	55
CTOG_contig_14881_1	R.EVMDQLDFALDFGVK.T	Y	76.28	1725.83	17.5	863.937	2	17.92	191
CTWG_contig_529_1	C.LTAANTNTPPVSAPALGER.Y	Y	76.27	1878.98	16.7	940.513	2	14.02	76
CTWG_contig_1896_1	R.EMPDDFFNLYVSSK.A	Y	76.27	1690.75	12	846.395	2	16.6	9
CTOG_contig_3463_1	R.TQDFFDVLFYTILNPVGANR.A	Y	76.2	2329.17	22.6	777.416	3	18.59	16
CTOG_contig_65864_1	K.IISSEHTMC(+57.02)LDKKPEAK.V	Y	76.2	1985.99	17.1	398.212	5	12.28	34	Carbamidomethylation
CTOG_contig_1204_1	V.SQVQVHPDYK.T	Y	76.11	1199.59	8.3	600.809	2	12.32	57
CTOG_contig_150_1	R.MTPVDDSMETELR.T	Y	76.06	1522.66	18.3	762.353	2	14.06	113
CTOG_contig_2913_1	K.AIIDQLNTDHTAIHEINR.A	Y	76.06	2073.06	12.2	519.279	4	14.27	23
CTWG_contig_564_1	R.NHETPPPSLLLR.L	Y	76.06	1372.75	17.3	458.597	3	13.92	40
CTWG_contig_329_1	K.AIIDQLNTDHTAIHEINR.A	Y	75.96	2073.06	24.9	519.285	4	14.87	24
CTOG_contig_17096_1	R.Q(-17.03)GNTADWDFVYGR.F	Y	75.94	1510.65	18.6	756.345	2	15.73	2	Pyro-glu from Q
CTWG_contig_706_1	E.PHNHFSIEGDHTPR.I	Y	75.94	1642.76	16.6	548.603	3	12.62	33
CTWG_contig_6903_1	R.GLFQVVYQPPQFGTSDPLESWGHLK.I	Y	75.92	2829.41	23.1	944.167	3	17.39	8
CTOG_contig_3463_1	K.VFGDVFSTEDQLLK.M	Y	75.91	1596.8	19	799.424	2	16.17	40
CTOG_contig_3229_1	R.AGQAFLAAMESIPNR.I	Y	75.91	1574.79	16	788.414	2	15.78	19
CTWG_contig_1052_1	R.ALEAVDYLDKETE.Y	Y	75.89	1494.71	12.2	748.371	2	14.66	18
CTOG_contig_150_1	K.RAWTFISNTWDSQNEK.Y	Y	75.79	1981.93	18.7	661.662	3	15.2	24
CTOG_contig_42461_1	R.DTTVIQSVVDQAIAQTR.S	Y	75.75	1843.96	10	615.668	3	17.06	6
CTOG_contig_8298_1	K.AALNTLLSSPTAR.Q	Y	75.72	1313.73	19.6	657.885	2	14.21	29
CTOG_contig_150_1	R.QEVVDQMDFALDIGVK.T	Y	75.7	1805.89	13.1	903.963	2	17.07	375
CTOG_contig_1204_1	N.LAMYDPNEQVR.A	Y	75.59	1334.63	7.1	668.327	2	13.55	29
CTOG_contig_53448_1	R.KLTAQLRDDHTAIDPLNR.A	Y	75.54	2076.11	14.9	693.053	3	13.85	13
CTOG_contig_58213_1	R.SGELPDNNPIPWR.D	Y	75.54	1493.73	16.7	747.883	2	14.78	41
CTWG_contig_76_1	K.YGLPFGFATHALMWGLYQFK.D	Y	75.53	2346.17	18.2	783.077	3	18.19	6
CTWG_contig_548_1	R.VHVIVRPTIDHPQDLSTFIK.A	Y	75.45	2314.28	27.4	579.593	4	14.88	3
CTOG_contig_30197_1	R.YGYTDLHDNTDDVLGER(-.98).G	Y	75.44	1980.88	18.8	661.313	3	13.67	57	Amidation
CTOG_contig_2339_1	K.VLKDAIDLWM(+15.99)EEK.S	Y	75.35	1604.81	10.8	535.95	3	15.19	3	Oxidation (M)
CTOG_contig_14037_1	S.AVPTIPEKPYVEGTR.C	Y	75.25	1655.89	26.1	552.984	3	13.9	40
CTWG_contig_48_1	D.GVTHTVPIYEGYALPH.A	N	75.22	1752.88	25.6	585.317	3	14.85	47
CTWG_contig_56_1	D.GVTHTVPIYEGYALPH.A	N	75.22	1752.88	25.6	585.317	3	14.85	47
CTWG_contig_12_1	D.GVTHTVPIYEGYALPH.A	N	75.22	1752.88	25.6	585.317	3	14.85	47
CTWG_contig_48_1	R.KYSVWIGGSILASLSTFQQMWISK.Q	N	75.2	2729.43	-0.2	910.815	3	18.62	12
CTWG_contig_56_1	R.KYSVWIGGSILASLSTFQQMWISK.Q	N	75.2	2729.43	-0.2	910.815	3	18.62	12
CTWG_contig_12_1	R.KYSVWIGGSILASLSTFQQMWISK.Q	N	75.2	2729.43	-0.2	910.815	3	18.62	12
CTOG_contig_18319_1	R.LQGKEGDYQHGLTVSR.Q	Y	75.19	1786.9	15.1	596.648	3	12.96	14
CTWG_contig_94_1	R.AEDPGDYNSPFDYK.W	Y	75.17	1616.66	15.9	809.352	2	14.06	37
CTOG_contig_20262_1	R.GLVMSMAYILGSSMSSEK.D	Y	75.11	1889.89	22.2	945.975	2	17.5	2
CTOG_contig_3463_1	K.HNDLGAATQAFSAALESITNNIAWMK.K	Y	75.09	2773.35	18.6	925.474	3	18.26	7
CTOG_contig_8537_1	K.TPADYFETELR.K	Y	75.02	1340.62	15.6	671.33	2	14.75	23
CTWG_contig_94_1	K.IFSNTDIFPAFK.A	Y	74.99	1398.72	16.7	700.378	2	16.14	774
CTWG_contig_168_1	R.QGNTDDWDFIFER.F	Y	74.96	1641.71	15	821.873	2	16.56	155
CTOG_contig_45471_1	R.APANHPFLTAPK.T	Y	74.95	1262.68	13.6	632.354	2	13.08	7
CTWG_contig_529_1	A.NTNTPPVSAPALGER.Y	Y	74.92	1522.77	17.5	762.408	2	13.61	9
CTOG_contig_16009_1	R.SYIVDKHNEFR.R	Y	74.87	1406.69	22.2	704.37	2	12.69	446
CTOG_contig_1357_1	R.GGSDNPVDYAAGR.Q	Y	74.8	1277.56	16	639.799	2	12.65	9
CTWG_contig_529_1	N.TNTPPVSAPALGER.Y	N	74.76	1408.73	15.2	705.384	2	13.48	176
CTWG_contig_34_1	R.TNTPPVSAPALGER.Y	N	74.76	1408.73	15.2	705.384	2	13.48	176
CTWG_contig_1404_1	R.ALVETIAMDDAVAAALR.V	Y	74.74	1728.91	14.3	865.474	2	17.15	2
CTWG_contig_404_1	R.VVSIEFITNQEISSESPAGSGQR.D	Y	74.72	2434.2	8.3	812.413	3	15.55	2
CTOG_contig_18319_1	G.DYQHGLTVSR.Q	Y	74.63	1174.57	21.1	588.306	2	12.64	47
CTWG_contig_94_1	R.MTPVDDSMETELR.T	Y	74.61	1522.66	17	762.352	2	14.12	113
CTOG_contig_150_1	R.MTPVDDSMETELRTLIAK.T	Y	74.55	2049.01	18.7	684.024	3	16.58	6
CTOG_contig_2339_1	A.GTVESVAVAKHNQLR.A	Y	74.47	1607.87	28.1	402.987	4	13.69	71
CTWG_contig_847_1	K.LNVQVVDVDVTTNDITR.Q	Y	74.46	1899.99	19.4	951.021	2	15.44	10
CTOG_contig_13391_1	R.NYEQLVWAPADR.I	Y	74.3	1460.7	23.5	731.377	2	14.89	28
CTOG_contig_8800_1	R.NYEQLVWAPADR.I	Y	74.3	1460.7	23.5	731.377	2	14.89	28
CTOG_contig_14881_1	K.STENWGLIMC(+57.02)R.D	Y	74.25	1365.62	15.9	683.827	2	15.15	10	Carbamidomethylation
CTWG_contig_548_1	R.RVVVMWSAPYSFNHYSNVLGVGLTR.K	N	74.22	2851.46	29	713.893	4	16.63	4
CTWG_contig_377_1	R.RVVVMWSAPYSFNHYSNVLGVGLTR	N	74.22	2851.46	29	713.893	4	16.63	4
CTWG_contig_554_1	K.AAAGIDDIPFAITSEDDVFKEYK.M	Y	74.2	2514.22	11.5	839.089	3	16.66	3
CTOG_contig_150_1	R.DDPEGLYFSAYER.D	Y	74.14	1560.67	17.7	781.358	2	15.09	12
CTWG_contig_1444_1	K.FTSQSDEVFEFIK.T	Y	74.05	1575.75	18.7	788.895	2	15.82	273
CTWG_contig_92_1	K.Q(-17.03)KPVILLEVNIHAR.E	Y	74.03	1611.95	22.7	538.335	3	16.34	357	Pyro-glu from Q
CTWG_contig_517_1	R.VIVDSWAFNSWMSK.V	Y	74.01	1668.8	19.8	835.422	2	16.51	105
CTOG_contig_30197_1	R.GFDSFYGLLLGSGDHYN(+.98)HT.R	Y	73.87	2099.92	21.1	700.996	3	17.86	3	Deamidation (NQ)
CTWG_contig_1444_1	K.DRLETLLNSPTAR.Q	Y	73.85	1484.79	14	743.415	2	14.04	44
CTOG_contig_8298_1	K.STIDNALSTGR.V	Y	73.84	1133.57	16.9	567.801	2	12.68	91
CTOG_contig_8351_1	R.TYGAIVNDVIDKVVSTGR.L	Y	73.79	1906.02	10.5	636.353	3	16.74	11
CTWG_contig_3718_1	E.AVFGLPQEYDYTGQDER.V	Y	73.74	1986.9	19	994.474	2	14.98	29
CTWG_contig_21515_1	K.EGKTNAGYLNNLASNGNLGK.G	Y	73.71	2034.01	18.1	679.024	3	13.9	3
CTOG_contig_45471_1	R.GNFDLHGLASGMR.D	Y	73.7	1373.65	25	458.902	3	14.53	8
CTWG_contig_94_1	R.YLHNWKNNPDNNRIPK.A	Y	73.68	2022.02	19.2	506.522	4	12.89	10
CTOG_contig_40637_1	R.VIVDHFAATK.W	Y	73.65	1099.6	17.2	550.818	2	13.18	58
CTOG_contig_2339_1	I.GQNLYSAGYIGSEKPK.A	Y	73.63	1710.86	18.1	856.452	2	14.16	47
CTWG_contig_5323_1	K.VFGDVFSTEDQLLK.M	Y	73.58	1596.8	20	799.425	2	16.05	40
CTWG_contig_5608_1	K.VFGDVFSTEDQLLK.M	Y	73.58	1596.8	20	799.425	2	16.05	40
CTOG_contig_14881_1	R.PLVTETFDTLSYYK.G	Y	73.54	1675.83	14.1	838.936	2	15.88	23
CTOG_contig_48925_1	R.PLVTETFDTLSYYK.G	N	73.54	1675.83	14.1	838.936	2	15.88	23
CTOG_contig_3711_1	R.AGQLDEMYDMIK.W	Y	73.53	1412.63	16.4	707.335	2	15.19	22
CTWG_contig_2540_1	R.TVVYNHFYSDR.R	N	73.52	1399.65	13.9	700.843	2	13.31	85
CTWG_contig_10414_1	R.TVVYNHFYSDR.R	N	73.52	1399.65	13.9	700.843	2	13.31	85
CTOG_contig_2289_1	R.FYSGDQSESYDR.M	Y	73.4	1452.58	15.5	727.308	2	12.79	41
CTOG_contig_28707_1	K.LPAIVSDATYVHPK.T	Y	73.38	1509.82	19.7	504.29	3	14.55	4
CTWG_contig_1154_1	K.VSNMLSTTDTFPAFK.A	Y	73.36	1657.8	16	829.922	2	15.56	9
CTOG_contig_292_1	K.NWLEEMVEDFKK.S	Y	73.32	1566.74	22.7	523.265	3	17.25	38
CTOG_contig_2913_1	R.TDIEWMSVDQDSR.T	Y	73.26	1580.68	18.3	791.361	2	14.57	8
CTWG_contig_1154_1	R.LGMTTTDDYLETK.L	Y	73.17	1486.69	15.3	744.362	2	14.03	9
CTWG_contig_3130_1	R.GLVMSMAYILGSSMSSEK.D	Y	73.15	1889.89	22.2	945.975	2	17.5	2
CTOG_contig_2228_1	K.DFSSGSVVHTTC(+57.02)GLAFR.Q	Y	73.11	1839.86	21	614.306	3	14.78	6	Carbamidomethylation
CTWG_contig_168_1	R.Q(-17.03)GNTDDWDFIFER.F	Y	73.03	1624.68	16.3	813.36	2	17.41	20	Pyro-glu from Q
CTOG_contig_2913_1	K.FGNADSSNLFDSLNK.Y	Y	73.01	1627.75	15.4	814.894	2	15.07	5
CTOG_contig_2913_1	K.EGFASYWETYAVEQLHPDWK.V	Y	72.94	2455.11	17.4	819.392	3	17.36	3
CTWG_contig_517_1	R.EVLGELTSWLATK.N	Y	72.92	1445.78	20.6	723.91	2	17.29	189
CTOG_contig_2289_1	R.IKLNVQVVDVDVTTNDITR.Q	Y	72.87	2141.17	14	714.74	3	15.65	5
CTOG_contig_1357_1	K.FKPETTDLETATIKK.F	Y	72.84	1720.92	14.2	431.245	4	13.16	3
CTOG_contig_69357_1	K.LGAGTQILSVESPELATWTPK.E	Y	72.82	2197.16	19.4	1099.61	2	16.36	3
CTOG_contig_8352_1	R.RTYSAIVNNVIDK.A	Y	72.78	1491.8	17.4	498.284	3	13.7	17
CTOG_contig_53448_1	R.DDHTAIDPLNR.A	Y	72.76	1265.6	16.6	633.818	2	13.29	51
CTOG_contig_78759_1	R.GGAGTHGGPAPAIPR.L	Y	72.76	1314.68	6.8	439.237	3	12.53	7
CTOG_contig_11717_1	F.ATTGNPNAAGSTLWPK.L	Y	72.72	1584.79	16.9	793.415	2	13.55	9
CTWG_contig_1444_1	R.TYSAIVNNVIDK.A	Y	72.71	1335.7	19.2	668.872	2	14.35	172
CTWG_contig_329_1	K.AELLPLETALQTLDYMK.K	Y	72.69	1948.02	30.5	650.368	3	18.13	1
CTOG_contig_8537_1	K.KTPADYFETELR.K	Y	72.63	1468.72	18.7	490.59	3	14.86	23
CTOG_contig_24338_1	K.NVWLFNIETDPEERHDLSDSMPNKVTNLLAK.L	Y	72.63	3624.79	15.4	907.218	4	16.54	2
CTWG_contig_92_1	R.GDLEGYLWFSR.S	Y	72.61	1341.64	22.8	671.84	2	16.28	399
CTWG_contig_1052_1	R.QGNTADWDFVYGR.F	Y	72.52	1527.67	9.7	764.852	2	15.03	23
CTOG_contig_9720_1	R.HEYYYDLQPVR.F	Y	72.49	1481.69	20.9	741.87	2	13.75	17
CTOG_contig_18466_1	K.SVYDAFQFER.Y	Y	72.44	1260.58	23.3	631.311	2	14.98	80
CTOG_contig_8537_1	K.LSNTDVFPAFK.A	Y	72.43	1237.63	14.1	619.833	2	14.83	332
CTOG_contig_292_1	K.SKNWLEEM(+15.99)VEDFKK.S	Y	72.43	1797.86	30.8	600.313	3	14.9	6	Oxidation (M)
CTWG_contig_1052_1	R.LRQGNTADWDFVYGR.F	Y	72.41	1796.86	12.9	599.968	3	14.83	4
CTWG_contig_34_1	R.HVDPLPVVQNLFR.Y	Y	72.41	1532.85	13.8	511.963	3	16.24	59
CTWG_contig_94_1	MLHFAIGDDQFRK.G	N	72.36	1576.78	18.2	526.611	3	14.69	79
CTWG_contig_683_1	R.MLHFAIGDDQFRK.G	N	72.36	1576.78	18.2	526.611	3	14.69	79
CTWG_contig_1028_1	R.LGGNNYPLR.G	Y	72.36	1002.52	10.5	502.275	2	12.96	142
CTWG_contig_6903_1	K.TSFQAYEVTNIPFIR.G	Y	72.36	1784.91	16.5	893.477	2	16.67	11
CTOG_contig_24338_1	K.NVWLFNIETDPEER.H	Y	72.34	1760.84	27.2	881.45	2	16.64	39
CTWG_contig_2540_1	K.LSMVGIPYVLTK.S	Y	72.21	1319.75	13.9	660.893	2	16.31	338
CTWG_contig_3626_1	R.GVVDSDDLPLNVSR.E	Y	72.2	1484.75	16.6	743.393	2	14.66	15
CTOG_contig_150_1	R.YLHNWKNNPDNNRIPK.A	Y	72.14	2022.02	19.2	506.522	4	12.89	10
CTWG_contig_92817_1	R.DRGEWFNEMYYR.A	Y	72.12	1664.7	26.8	833.382	2	15.12	7
CTWG_contig_92_1	K.QKPVILLEVNIHAR.E	Y	72.1	1628.97	21.2	544.01	3	15.33	77
CTWG_contig_847_1	R.IKLNVQVVDVDVTTNDITR.Q	Y	72.08	2141.17	14	714.74	3	15.65	5
CTWG_contig_3149_1	R.KTPDLPGIIGQNFASGR.A	Y	72.06	1769.94	27.9	591.005	3	15.21	10
CTOG_contig_5031_1	D.YVYSVFNDVNSIFK.E	N	72.03	1693.84	16.4	847.939	2	17.11	4
CTOG_contig_5030_1	D.YVYSVFNDVNSIFK.E	N	72.03	1693.84	16.4	847.939	2	17.11	4
CTWG_contig_683_1	P.LSDDIYDQIADSK.G	Y	71.97	1481.69	15.8	741.863	2	14.56	4
CTOG_contig_3229_1	K.FFGDAFYTQDQLR.K	Y	71.95	1606.74	13.7	804.389	2	15.56	14
CTOG_contig_2228_1	Y.AGGAAWIALEAAEAGIDADASRK.F	Y	71.95	2213.11	9.8	738.717	3	17.05	2
CTOG_contig_14881_1	K.RGDQFVFLAATHFK.T	Y	71.93	1635.85	14.6	546.299	3	15.59	55
CTWG_contig_4086_1	K.LAVTENVIVASMNYR.L	Y	71.9	1678.87	17.5	840.458	2	16.27	697
CTWG_contig_847_1	R.ILEPEVNGDITDYVYSVFK.D	Y	71.86	2200.09	22.5	1101.08	2	17.62	32
CTWG_contig_1052_1	K.AFGTVFSTEAQLR.K	Y	71.83	1425.73	12	713.878	2	15.07	154
CTOG_contig_14881_1	D.LVIHPDIYQDSYSDFSFEGR.V	Y	71.82	2387.11	12.1	796.719	3	15.73	21
CTWG_contig_46049_1	K.GTGHYLQVVFSQANR.V	Y	71.78	1675.84	18.3	559.632	3	14.82	1
CTOG_contig_3711_1	R.FPFELQVVEPQEGGSISWDGVPASGLGPPIGAGQGTK.D	Y	71.77	3707.85	10.2	1236.97	3	17.55	2
CTOG_contig_8296_1	A.ETEGDDAVFLSPLIAAGRIS.E	Y	71.75	2060.04	17	1031.05	2	17.17	52
CTOG_contig_10955_1	R.GFTGFVLPPSEIIPTGRE.Y	Y	71.68	1916	23.6	959.032	2	16.81	7
CTWG_contig_21514_1	K.LGAGTQILSVESPELATWTPK.E	Y	71.65	2197.16	11.2	733.403	3	16.45	3
CTWG_contig_21515_1	K.LEAGTQILSVESPELATWTPK.E	Y	71.63	2269.18	16.3	757.414	3	16.44	10
CTWG_contig_706_1	H.YHSALLNDWPSDFIDQVR.V	Y	71.61	2175.04	20.7	726.035	3	16.63	9
CTOG_contig_2913_1	K.ETEYGPWSVLDTETR.Y	Y	71.54	1781.81	18.8	891.929	2	15.92	3
CTOG_contig_3463_1	R.ALEAVDYLDKETE.F	Y	71.54	1494.71	12.2	748.371	2	14.66	18
CTWG_contig_404_1	R.DSEEVLEELGSWLATK.D	Y	71.53	1804.87	15.5	903.458	2	18.05	2
CTWG_contig_94_1	MLHFAIGDDQFR.K	N	71.48	1448.69	18.2	483.912	3	15.3	156
CTWG_contig_683_1	R.MLHFAIGDDQFR.K	N	71.48	1448.69	18.2	483.912	3	15.3	156
CTOG_contig_1197_1	K.AYGVYLQDLGHSLR.G	Y	71.38	1590.82	23.1	531.291	3	15.14	18
CTOG_contig_215_1	R.KYSVWIGGSILASLSTFQQMWISK.Q	Y	71.37	2729.43	5.4	910.821	3	18.56	12
CTOG_contig_51968_1	R.VIVDSWAFNSWAEK.L	Y	71.37	1650.8	20.2	826.426	2	16.04	5
CTOG_contig_150_1	K.C(+57.02)ISPTTTIVLNAK.E	Y	71.36	1416.76	17.6	709.402	2	14.47	19	Carbamidomethylation
CTOG_contig_20262_1	K.ELMSSGINLDAR.V	N	71.34	1304.64	17.7	653.338	2	14.1	194
CTOG_contig_12295_1	K.ELMSSGINLDAR.I	N	71.34	1304.64	17.7	653.338	2	14.1	194
CTOG_contig_51968_1	R.ELMSSGINLDAR.V	N	71.34	1304.64	17.7	653.338	2	14.1	194
CTOG_contig_8537_1	K.AFDELESLGNK.L	Y	71.33	1221.59	15.5	611.811	2	14.34	97
CTOG_contig_8352_1	K.AVSAGRLDGEDLYK.M	Y	71.27	1492.75	13.7	747.394	2	13.23	60
CTOG_contig_607_1	K.TGTYGDNGSEGGAWK.Q	Y	71.25	1498.63	14.4	750.334	2	12.44	10
CTWG_contig_546_1	F.ATESDKTPATDDLGER.L	Y	71.21	1704.78	23.3	569.281	3	12.6	51
CTWG_contig_3671_1	N.LITEQSPDDNQEHVK.N	Y	71.21	1751.83	13.5	584.959	3	12.08	67
CTOG_contig_53448_1	K.LTAQLRDDHTAIDPLNR.A	Y	71.12	1948.01	18	650.356	3	13.94	22
CTWG_contig_315_1	K.WGNTVGGNVDINDYVYSVFK.N	Y	71.12	2246.06	11.2	1124.05	2	17.08	10
CTOG_contig_14881_1	R.MMDVSVAEMEDAMKEDGLVWSR.P	Y	71.09	2528.11	13.5	843.721	3	17.39	2
CTWG_contig_1052_1	F.LQDPNTEDPGTYTSPFGYK.W	Y	71	2128.96	19.2	1065.51	2	14.49	2
CTWG_contig_329_1	R.IGDQLHLTQEK.Y	Y	70.98	1280.67	12.9	641.352	2	12.89	49
CTWG_contig_546_1	R.LQGKEGDYQHGLTVSR.Q	Y	70.98	1786.9	15.1	596.648	3	12.96	14
CTOG_contig_10955_1	K.IHQEMGDIVAR.A	Y	70.97	1267.63	19.1	423.56	3	13.07	127
CTWG_contig_1052_1	K.LMDMFVAGMYR.A	Y	70.97	1332.6	18.5	667.321	2	16.13	19
CTWG_contig_1172_1	R.DINAEGPLDLYNVPQQVR.Q	Y	70.97	2040.03	25.4	1021.05	2	15.66	6
CTOG_contig_2407_1	K.SVLPSQMQGFAVR.K	Y	70.91	1418.73	22.6	710.39	2	14.8	34
CTWG_contig_4804_1	R.NDVEDKVVDILLTAEK.N	Y	70.88	1799.95	18.9	601.003	3	17.06	1
CTWG_contig_404_1	S.TPLDNTIQNSIEIR.V	Y	70.85	1612.84	9.8	807.436	2	14.62	9
CTWG_contig_706_1	K.LPTYVNFNTADVGRADFLTVTVK.F	Y	70.83	2540.33	21	847.801	3	16.46	3
CTOG_contig_43832_1	F.LQDPNTEDPGTYTSPFGYK.W	Y	70.82	2128.96	19.2	1065.51	2	14.49	13
CTOG_contig_150_1	K.IFSNTDIFPAFK.A	Y	70.81	1398.72	15.9	700.378	2	16.14	774
CTWG_contig_847_1	R.FYSGDQSESYDR.M	Y	70.8	1452.58	18.5	727.31	2	12.44	41
CTWG_contig_1843_1	R.DLAFEFFVDKFEEIK.G	Y	70.68	1875.93	14.1	626.326	3	18.04	10
CTOG_contig_14881_1	R.SFNLALSNMPVK.A	Y	70.66	1319.69	13.1	660.861	2	15.42	56
CTWG_contig_7607_1	K.SRDTELHEVAPNR.I	Y	70.64	1522.75	32.1	508.606	3	13.49	41
CTOG_contig_17529_1	R.GVVDSDDLPLNVSR.E	Y	70.6	1484.75	11.4	743.389	2	14.55	15
CTOG_contig_8537_1	R.QGNTDDWDFIFER.F	Y	70.59	1641.71	15.5	821.873	2	16.41	155
CTWG_contig_2700_1	R.HVVIVMTDGNSQER.K	Y	70.59	1583.77	6.5	528.935	3	13.15	5
CTWG_contig_564_1	K.AALNTLLSSPTAR.Q	Y	70.57	1313.73	19.6	657.885	2	14.21	29
CTWG_contig_365_1	V.SQVQVHPDYK.F	Y	70.56	1199.59	9.5	600.81	2	12.44	57
CTOG_contig_8298_1	K.FLQQLEWTGADR.Y	N	70.55	1462.72	18.3	732.381	2	14.84	298
CTOG_contig_8352_1	K.FLQQLEWTGADR.Y	N	70.55	1462.72	18.3	732.381	2	14.84	298
CTOG_contig_8351_1	K.FLQQLEWTGADR.Y	N	70.55	1462.72	18.3	732.381	2	14.84	298
CTOG_contig_5031_1	L.TAANTNTPPVSAPALGER.Y	Y	70.54	1765.9	14.2	883.968	2	13.57	1
CTWG_contig_10497_1	K.IPLLSDITHDIAK.A	Y	70.52	1434.81	16.6	479.285	3	16.12	24
CTOG_contig_13391_1	R.EKDVIVSTHNEIR.A	Y	70.42	1538.81	27.7	513.957	3	12.58	32
CTOG_contig_8800_1	R.EKDVIVSTHNEIR.A	Y	70.42	1538.81	27.7	513.957	3	12.58	32
CTWG_contig_32_1	R.AAEVETNSASNIYALKWNSALAAQAATWTRK.C	Y	70.39	3335.69	7.5	834.936	4	16.42	2
CTWG_contig_1080_1	K.YGNAQHTDLWR.A	Y	70.39	1359.63	11.9	454.223	3	13.43	12
CTWG_contig_921_1	W.HLGFYKPEYLPTNR.G	Y	70.36	1733.89	14.1	578.978	3	13.96	18
CTOG_contig_29126_1	K.ETFWWFPGYTK.Y	Y	70.35	1460.68	21.1	731.361	2	16.98	11
CTWG_contig_921_1	R.GFDSFYGFLLGSGNHYTH.T	Y	70.35	2017.9	21.3	673.654	3	17.15	1
CTOG_contig_8351_1	R.SANEENIFLLENYK.V	Y	70.28	1682.82	10.4	842.424	2	15.38	3
CTOG_contig_65864_1	K.IISSEHTMC(+57.02)LDK.K	Y	70.28	1432.67	22.4	717.358	2	12.83	17	Carbamidomethylation
CTWG_contig_1444_1	K.VLHYSGNLDVIVSVAATEK.F	Y	70.27	2014.07	11.5	672.373	3	17.36	112
CTWG_contig_2303_1	R.ATNEPQYLEDAK.G	Y	70.26	1377.64	12.5	689.837	2	13.12	40
CTOG_contig_150_1	R.VAFIVC(+57.02)EFTR.K	Y	70.25	1240.63	17.9	621.332	2	15.88	350	Carbamidomethylation
CTOG_contig_6356_1	H.GVPQFPDTFDTSVHAAIR.V	Y	70.2	1956.97	17.8	653.342	3	15.42	3
CTWG_contig_2540_1	F.LQNPESEDPGTYTSPFGYK.W	Y	70.18	2128.96	16.3	1065.5	2	14.57	11
CTWG_contig_94_1	R.FLAERDPLEKR.I	Y	70.17	1372.75	15.4	458.596	3	13.23	204
CTWG_contig_2041_1	A.ETVDDGAVFLSPLIAAGR.L	Y	70.17	1829.95	22.1	916.004	2	16.84	119
CTOG_contig_16009_1	R.RN(+.98)ANPIPANMLK.M	Y	70.14	1338.71	27.4	670.38	2	13.83	2	Deamidation (NQ)
CTOG_contig_45782_1	R.SYDQIIEDIKK.L	Y	70.09	1350.7	21.4	676.373	2	14.49	374
CTOG_contig_2339_1	N.LYSAGYIGSEKPK.A	Y	70.07	1411.73	30	471.6	3	14.02	35
CTWG_contig_329_1	R.TIQLPSANDDWVVINLR.H	Y	70.06	1953.03	14.6	977.538	2	16.95	6
CTOG_contig_2811_1	R.DINAEGPLDLYNVPQQVR.Q	Y	70.05	2040.03	22.4	1021.04	2	15.78	6
CTOG_contig_5030_1	R.HVDPLPVVQNLF.R	Y	69.95	1376.75	16.4	689.391	2	16.83	9
CTWG_contig_1078_1	R.LPSDLLPLHYD.L	Y	69.9	1281.66	16.1	641.848	2	15.73	137
CTWG_contig_683_1	R.Q(-17.03)EVVDQMDFALDIGVK.T	Y	69.75	1788.86	17.2	895.453	2	18.84	132	Pyro-glu from Q
CTWG_contig_10497_1	K.AYGVYLQDLGHSLR.G	Y	69.74	1590.82	16.2	531.288	3	15.37	18
CTOG_contig_16009_1	Q.WSSELAEVAQK.W	Y	69.68	1246.62	21.1	624.33	2	13.95	125
CTWG_contig_1051_1	R.VIVDRWALESWTEKLETSSTK.V	Y	69.63	2477.28	24.7	620.343	4	16.23	6
CTWG_contig_144_1	N.LAVNPDDIYQAVLTWFQTK.R	Y	69.6	2221.14	11	1111.59	2	18.32	42
CTOG_contig_11717_1	R.AILQSGSPTADWGM(+15.99)MSHATATAR.A	Y	69.57	2375.1	19.7	792.723	3	14.31	1	Oxidation (M)
CTWG_contig_94_1	Y.RADGFPFTISHFGDVFSTQDQLQK.L	Y	69.55	2740.32	24.5	686.105	4	16.79	2
CTOG_contig_2339_1	R.AAEVETNSASNIYALKWNSALAAQAATWTRK.C	Y	69.52	3335.69	7.5	834.936	4	16.42	2
CTOG_contig_20262_1	R.FDNTIQNSIEIR.V	N	69.52	1448.73	19.5	725.384	2	14.33	330
CTOG_contig_12295_1	L.FDNTIQNSIEIR.V	N	69.52	1448.73	19.5	725.384	2	14.33	330
CTOG_contig_17096_1	K.LRQGNTADWDFVYGR.F	Y	69.47	1796.86	12.9	599.968	3	14.83	4
CTWG_contig_1472_1	K.FYGDAEKDKGLQTSQDAR.F	Y	69.43	2027.95	13.9	508.003	4	12.42	10
CTOG_contig_9721_1	R.HEYYYDLRPVR.F	Y	69.41	1509.74	25.9	504.266	3	13.56	4
CTWG_contig_21515_1	K.TNAGYLNNLASN(+.98)GNLGKGTVLTGDIEVR.C	Y	69.41	2861.45	23.6	954.847	3	15.84	1	Deamidation (NQ)
CTOG_contig_150_1	R.FLAERDPLEKR.I	Y	69.38	1372.75	15.2	458.596	3	13.35	195
CTOG_contig_5031_1	S.VFNDVNSIFKELMR.Y	N	69.34	1710.88	20.8	571.311	3	17.44	3
CTOG_contig_5030_1	S.VFNDVNSIFKELMR.Y	N	69.34	1710.88	20.8	571.311	3	17.44	3
CTOG_contig_150_1	D.PEGLYFSAYER.D	Y	69.33	1330.62	19.7	666.33	2	14.64	45
CTWG_contig_4811_1	R.DDPEGLYFSAYER.D	Y	69.22	1560.67	20.4	781.36	2	15	12
CTOG_contig_8296_1	R.VIDNVLATGR.T	Y	69.19	1056.59	20.1	529.314	2	13.62	292
CTWG_contig_50021_1	R.GNFDLHGLASGMR.D	Y	69.19	1373.65	25.8	458.903	3	14.57	8
CTWG_contig_564_1	A.ETEDDGAVFLSPLIAAGSLR.E	Y	69.16	2060.04	18.8	1031.05	2	17.3	52
CTWG_contig_377_1	K.NIWPASAQAFSVR.K	Y	69.08	1445.74	23.1	723.895	2	15.52	103
CTOG_contig_14881_1	K.LSMVGIPYVLTK.S	Y	69.04	1319.75	13.9	660.893	2	16.31	338
CTOG_contig_14881_1	K.GSFVVHMLHFAIGDDKFRK.G	Y	69.02	2203.14	21	551.803	4	16.13	2
CTOG_contig_1240_1	K.TFAPEEISAMVLGK.M	Y	69	1491.76	18	746.903	2	16.71	3
CTOG_contig_6356_1	R.ELLHNIDPLR.E	Y	68.98	1218.67	18	610.354	2	14.07	24
CTOG_contig_9720_1	K.AHVTVRPTKDHPQDLSTFILIK.L	Y	68.98	2515.39	23.5	629.87	4	14.94	1
CTOG_contig_11855_1	R.ATNEPQYLEDAK.G	Y	68.96	1377.64	12.5	689.837	2	13.12	39
CTOG_contig_14881_1	R.TVVYNHFYSDR.R	Y	68.95	1399.65	13.9	700.843	2	13.31	85
CTOG_contig_48925_1	R.TVVYNHFYSDR.R	N	68.95	1399.65	13.9	700.843	2	13.31	85
CTOG_contig_17096_1	R.QGNTADWDFVYGR.F	Y	68.94	1527.67	3.9	764.847	2	15.05	23
CTOG_contig_2289_1	R.ILEPEVN(+.98)GDITDYVYSVFK.D	Y	68.94	2201.08	11.9	1101.56	2	17.71	2	Deamidation (NQ)
CTOG_contig_3229_1	K.FFGDAFYTQDQLRK.L	Y	68.92	1734.84	20	579.298	3	14.82	5
CTWG_contig_3149_1	K.TPDLPGIIGQNFASGR.A	Y	68.89	1641.85	17.5	821.945	2	15.65	13
CTOG_contig_3711_1	A.LVAANAGIDADDSR.K	Y	68.88	1386.67	10.6	694.352	2	12.67	10
CTOG_contig_13391_1	K.DVIVSTHNEIR.A	Y	68.82	1281.67	23.2	641.856	2	12.91	25
CTOG_contig_8800_1	K.DVIVSTHNEIR.A	Y	68.82	1281.67	23.2	641.856	2	12.91	25
CTOG_contig_150_1	N.LAVSNMPVETTR.N	Y	68.74	1316.68	13.2	659.354	2	13.61	38
CTOG_contig_58213_1	R.Q(-17.03)SILFYYAQR.S	N	68.74	1270.63	13.5	636.333	2	16.81	24	Pyro-glu from Q
CTOG_contig_69357_1	T.Q(-17.03)SILFYYAQR.S	N	68.74	1270.63	13.5	636.333	2	16.81	24	Pyro-glu from Q
CTWG_contig_329_1	R.LAHNHAVELFDWFNDRFEPK.Y	Y	68.73	2484.2	14.2	622.066	4	16.71	6
CTWG_contig_4044_1	R.NSGHHVPHDQPEGSFLLMK.N	Y	68.7	2129.01	17.9	533.27	4	13.82	2
CTWG_contig_32_1	W.NSALAAQAATWTR.K	Y	68.63	1359.69	13.3	680.861	2	14.12	2
CTWG_contig_98813_1	W.NSALAAQAATWTR.K	N	68.63	1359.69	13.3	680.861	2	14.12	2
CTOG_contig_3229_1	K.TPADYIETGLR.K	Y	68.58	1234.62	6.6	618.321	2	14.2	13
CTWG_contig_3626_1	K.TVEEEEPADEDTTEEADTEKK.E	Y	68.56	2394.01	19.6	799.026	3	12.09	9
CTOG_contig_30200_1	K.QPNGLPLDTPTLASTLK.D	Y	68.51	1764.96	21.6	883.507	2	15.52	102
CTOG_contig_65864_1	I.SSEHTMC(+57.02)LDKKPEAK.V	Y	68.48	1759.82	14.6	587.624	3	12.35	1	Carbamidomethylation
CTOG_contig_45782_1	R.SYDQIIEDIK.K	Y	68.47	1222.61	19.4	612.323	2	15.01	48
CTWG_contig_2540_1	K.GSFVVHMLHFAIGDDKFRK.G	Y	68.42	2203.14	21	551.803	4	16.13	2
CTOG_contig_8537_1	R.HGDLGEAGQAFLAAMESITN(+.98)NIAWMEK.N	Y	68.37	2904.34	36.8	969.157	3	19.1	1	Deamidation (NQ)
CTWG_contig_2041_1	A.ETVDDGAVFLSPLIAAGRLEEAK.S	Y	68.37	2400.25	16.6	801.105	3	17.41	15
CTOG_contig_2913_1	K.AELLPLETALQTLDYMK.K	Y	68.34	1948.02	30.5	650.368	3	18.13	1
CTOG_contig_93245_1	K.AELLPLETALQTLDYMK.K	N	68.34	1948.02	30.5	650.368	3	18.13	1
CTOG_contig_8352_1	R.LETLLNSPTAR.Q	Y	68.3	1213.67	17.1	607.851	2	13.49	60
CTOG_contig_69357_1	R.SGELPDSNPIPWR	Y	68.3	1466.72	10.3	734.372	2	14.87	20
CTOG_contig_5031_1	K.TTGQLSPGWALYLLSEWVNPNYPAIDHN.M	Y	68.24	3155.54	19.5	1052.87	3	18.4	3
CTOG_contig_20262_1	R.GLVMSMAYILGSSMSSEKDDR.R	Y	68.2	2276.05	29.3	759.712	3	17.21	1
CTOG_contig_3711_1	K.ELVAQIGANDNHHSPGEWDRPEGVVMDR.R	Y	68.14	3127.45	57.2	782.915	4	14.4	1
CTOG_contig_5030_1	R.FSN(+.98)C(+57.02)SIASIK.D	Y	68.09	1126.53	20.5	564.285	2	13.48	25	Deamidation (NQ); Carbamidomethylation
CTWG_contig_1843_1	R.GQIINDAWNLAK.A	Y	68.09	1341.7	4.7	671.862	2	14.95	19
CTWG_contig_1051_1	A.ARFDNTIQNSIEIR.V	Y	68.08	1675.86	23.4	838.959	2	14.2	140
CTWG_contig_847_1	R.SVSVVEALLGSTVLNAAHELAH.S	Y	68.05	2216.18	19.4	739.748	3	18.23	7
CTOG_contig_2406_1	K.NIWPASAQAFSVR.K	Y	68.04	1445.74	20.8	723.893	2	15.55	103
CTOG_contig_3463_1	K.YGNAQHTDLWR.A	Y	68.04	1359.63	13.4	454.224	3	13.56	12
CTOG_contig_150_1	K.VVDDFETSVPM(+15.99)GTNR.V	Y	68.03	1681.76	15.6	841.901	2	13.62	10	Oxidation (M)
CTWG_contig_1028_1	R.GLGFVYSPLLK.N	Y	68	1192.69	16.6	597.36	2	15.89	108
CTWG_contig_94_1	K.IFSNTDIFPAFKAFMVEK.T	Y	67.86	2104.07	14.8	702.375	3	17.6	4
CTOG_contig_2573_1	K.DSPIDVAELNR.T	Y	67.84	1227.61	21.9	614.825	2	14.33	11
CTOG_contig_30008_1	R.AILLEQQVSQR.N	Y	67.81	1283.72	14.1	642.876	2	13.71	28
CTOG_contig_34027_1	K.LMDMFVAGMYR.A	Y	67.79	1332.6	18.5	667.321	2	16.13	19
CTOG_contig_5031_1	E.WVNPNYPAIDHN.M	Y	67.78	1438.66	13.7	720.349	2	13.84	26
CTWG_contig_168_1	K.NAGIKNWLQER.G	Y	67.77	1327.7	15.5	664.867	2	14.12	6
CTOG_contig_2339_1	D.RNIGQNLYSAGYIGSEKPK.A	Y	67.71	2094.09	23	699.052	3	13.69	5
CTWG_contig_529_1	K.VATSSTWLQR.V	Y	67.69	1147.6	6	574.81	2	13.55	677
CTWG_contig_92817_1	R.HEYYYDLQPVR.F	Y	67.65	1481.69	20.9	741.87	2	13.75	17
CTOG_contig_5031_1	S.VFNDVNSIFKEL.M	N	67.62	1423.73	15.9	712.886	2	17	6
CTOG_contig_5030_1	S.VFNDVNSIFKEL.M	N	67.62	1423.73	15.9	712.886	2	17	6
CTWG_contig_517_1	A.ALFDNTIQNSIEIR.V	Y	67.59	1632.85	17.4	817.445	2	23.73	492
CTWG_contig_517_1	K.ELMSSGINLDAR.I	N	67.5	1304.64	17.7	653.338	2	14.1	198
CTWG_contig_1051_1	K.ELMSSGINLDAR.V	N	67.5	1304.64	17.7	653.338	2	14.1	198
CTWG_contig_404_1	R.ELMSSGINLDAR.V	N	67.5	1304.64	17.7	653.338	2	14.1	198
CTWG_contig_706_1	H.SALLNDWPSDFIDQVR.V	Y	67.45	1874.92	22.1	938.486	2	17.13	27
CTOG_contig_8537_1	R.HGDLGEAGQAFLAAMESITNNIAWMEK(-.98).N	Y	67.44	2902.37	14.7	968.48	3	18.6	4	Amidation
CTWG_contig_554_1	K.FKPETTDLETATIKK.F	Y	67.43	1720.92	14.2	431.245	4	13.16	2
CTOG_contig_30200_1	K.DAGYSTHIVGK.W	N	67.39	1146.57	14.5	574.299	2	12.59	56
CTOG_contig_30197_1	K.DAGYSTHIVGK.W	N	67.39	1146.57	14.5	574.299	2	12.59	56
CTWG_contig_4_1	K.TFAPEEISAMVLGK.M	Y	67.38	1491.76	18	746.903	2	16.71	3
CTWG_contig_8677_1	K.TFAPEEISAMVLGK.M	N	67.38	1491.76	18	746.903	2	16.71	3
CTOG_contig_17956_1	R.GVEGFSSNSEQYADSRK.W	Y	67.34	1859.83	19.2	620.962	3	12.64	2
CTWG_contig_3671_1	D.PNLITEQSPDDNQEHVK.N	Y	67.33	1962.93	18	655.328	3	12.69	10
CTOG_contig_17096_1	K.AFGTVFSTEAQLR.K	Y	67.32	1425.73	10.9	713.878	2	15.06	151
CTWG_contig_789_1	R.TQGGENEYQHSLLPAR.Q	Y	67.32	1798.86	25.5	900.46	2	13.6	20
CTOG_contig_150_1	R.ADGFPFTISHFGDVFSTQD.Q	Y	67.3	2086.93	17.7	1044.49	2	17.54	17
CTWG_contig_89580_1	R.GGAGTHGGPAPAIPR.L	Y	67.29	1314.68	12.3	439.239	3	12.67	7
CTWG_contig_564_1	K.YIHDRNHETPPPSLLLR.L	Y	67.24	2057.08	21.5	515.288	4	13.61	9
CTOG_contig_2339_1	K.DAIDLWMEEK.S	Y	67.21	1248.57	30.3	625.311	2	15.41	822
CTWG_contig_921_1	K.DAGYSTHIVGK.W	N	67.2	1146.57	8.1	574.295	2	12.48	57
CTWG_contig_922_1	K.DAGYSTHIVGK.W	N	67.2	1146.57	8.1	574.295	2	12.48	57
CTOG_contig_44134_1	K.GTGHYLQVVFSQANR.V	Y	67.19	1675.84	18.3	559.632	3	14.82	1
CTOG_contig_215_1	D.SGDGVTHTVPIYEGYALPH.A	Y	67.18	2011.96	14.5	671.672	3	15	3
CTOG_contig_3463_1	R.LGMTTTDDYLETK.L	Y	67.11	1486.69	15.3	744.362	2	14.03	9
CTOG_contig_10955_1	K.FIALGMELRPTQ.R	Y	67.07	1374.73	21.2	688.388	2	15.61	16
CTWG_contig_7444_1	E.AVFALPQESTYTQQDR.N	Y	67.04	1852.9	18.4	927.472	2	14.49	5
CTOG_contig_215_1	K.IWHHTFYNELR.V	Y	67.01	1514.74	0.6	505.921	3	13.96	5
CTOG_contig_30200_1	N.GLPLDTPTLASTLK.D	N	66.99	1425.81	21.2	713.926	2	15.46	18
CTOG_contig_30197_1	N.GLPLDTPTLASTLK.D	N	66.99	1425.81	21.2	713.926	2	15.46	18
CTOG_contig_3711_1	R.LPDNNPISWR.G	Y	66.96	1210.61	20.7	606.324	2	14.25	28
CTOG_contig_30008_1	R.EMPDDFFNLYVSSK.A	Y	66.95	1690.75	20.7	846.402	2	16.73	9
CTWG_contig_93_1	R.VNYDDNNWR.K	Y	66.94	1194.51	13.4	598.268	2	12.84	51
CTWG_contig_14454_1	K.SALSNSAIPISLLLGSVSMPLVR.G	Y	66.9	2324.31	23.6	1163.19	2	18.17	3
CTOG_contig_123_1	R.AAGDRDGVSGIDGVDSWK.S	Y	66.89	1803.84	42.7	602.313	3	14.01	2
CTWG_contig_529_1	N.TPPVSAPALGER.Y	N	66.89	1193.64	17.6	597.838	2	13.29	60
CTWG_contig_34_1	N.TPPVSAPALGER.Y	N	66.89	1193.64	17.6	597.838	2	13.29	60
CTOG_contig_5031_1	T.NTPPVSAPALGER.Y	N	66.88	1307.68	13	654.857	2	13.47	17
CTOG_contig_5030_1	T.NTPPVSAPALGER.Y	N	66.88	1307.68	13	654.857	2	13.47	17
CTOG_contig_2913_1	R.IGDQLHLTQEK.Y	Y	66.84	1280.67	12.9	641.352	2	12.89	49
CTWG_contig_49826_1	K.TGETVDNPWYSGDAN(+.98)GHATSR.Q	Y	66.82	2234.95	9.2	745.996	3	13.64	5	Deamidation (NQ)
CTWG_contig_48_1	K.IWHHTFYNELR.V	N	66.81	1514.74	0.6	505.921	3	13.96	5
CTWG_contig_56_1	K.IWHHTFYNELR.V	N	66.81	1514.74	0.6	505.921	3	13.96	5
CTWG_contig_12_1	K.IWHHTFYNELR.V	N	66.81	1514.74	0.6	505.921	3	13.96	5
CTWG_contig_1861_1	K.AEGDNKPADGATPATEEDKAEGAESAEK.A	Y	66.81	2787.23	17.3	697.827	4	12.35	3
CTWG_contig_517_1	L.FDNTIQNSIEIR.V	N	66.79	1448.73	19.5	725.384	2	14.33	331
CTWG_contig_1051_1	R.FDNTIQNSIEIR.V	N	66.79	1448.73	19.5	725.384	2	14.33	331
CTOG_contig_16009_1	R.NANPIPANMLK.M	Y	66.71	1181.62	24.7	591.833	2	13.95	1531
CTOG_contig_2339_1	W.NSALAAQAATWTR.K	Y	66.71	1359.69	13.3	680.861	2	14.12	2
CTWG_contig_564_1	K.STIDNALSTGR.V	Y	66.65	1133.57	16.9	567.801	2	12.68	91
CTWG_contig_706_1	A.LLNDWPSDFIDQVR.V	Y	66.63	1716.85	15	859.444	2	16.68	29
CTWG_contig_92_1	R.SYDQIIEDIKK.L	Y	66.59	1350.7	21.4	676.373	2	14.49	376
CTOG_contig_2407_1	R.LQITNSGSLVTNPK.S	Y	66.56	1470.8	24.2	736.427	2	13.62	38
CTWG_contig_329_1	R.ILGLDFPPDNVPPVEALTK.T	Y	66.56	2034.1	34.8	1018.09	2	17.64	1
CTWG_contig_554_1	R.GGSDNPVDYAAGR.Q	Y	66.52	1277.56	16	639.799	2	12.65	9
CTOG_contig_6696_1	K.ELLDALSAITWR.H	Y	66.49	1386.75	13.2	694.392	2	17.05	12
CTWG_contig_76_1	K.NTGYLQNMDSTGPMK.A	Y	66.33	1655.73	14.6	828.884	2	13.59	8
CTWG_contig_32_1	N.LYSAGYIGSEKPK.A	Y	66.28	1411.73	10	471.59	3	12.93	35
CTOG_contig_30200_1	K.Q(-17.03)PNGLPLDTPTLASTLK.D	Y	66.26	1747.94	18.8	874.991	2	16.44	5	Pyro-glu from Q
CTOG_contig_11717_1	F.ALPQESTYTQQDR.N	Y	66.25	1535.72	14.4	768.879	2	12.51	2
CTOG_contig_6356_1	R.LGGNNYPLR.G	Y	66.23	1002.52	10.5	502.275	2	12.96	139
CTWG_contig_529_1	A.ANTNTPPVSAPALGER.Y	Y	66.23	1593.81	16.1	797.926	2	13.48	4
CTOG_contig_150_1	Y.LAASFFQYESAR.K	Y	66.12	1388.67	22.1	695.359	2	15.06	9
CTWG_contig_50021_1	R.APANHPFLTAPK.T	Y	66.12	1262.68	13.6	632.354	2	13.08	7
CTOG_contig_3463_1	K.VSNMLSTTDTFPAFK.A	Y	66.07	1657.8	16	829.922	2	15.56	9
CTOG_contig_2289_1	R.Q(-17.03)TDSGVVLR.N	Y	66.07	956.493	17.9	479.262	2	13.37	10	Pyro-glu from Q
CTOG_contig_10955_1	K.IHQEM(+15.99)GDIVAR.A	Y	66.06	1283.63	26.5	428.895	3	13.03	10	Oxidation (M)
CTWG_contig_329_1	K.AELLPLETALQTLDYMKK.E	Y	66.06	2076.12	19.6	693.06	3	17.91	10
CTOG_contig_14037_1	Y.STWTYGELTNVK.I	Y	66.03	1397.68	19.3	699.862	2	14.45	20
CTWG_contig_563_1	R.VLHYSGNLDLK.M	Y	66	1257.67	19.8	420.24	3	13.78	64
CTOG_contig_58213_1	K.TNAGYLNN(+.98)LASNGNLGK.G	Y	65.96	1720.84	11.1	861.436	2	13.8	5	Deamidation (NQ)
CTOG_contig_42461_1	R.DTTVIQ(+.98)SVVDQAIAQTR.S	Y	65.91	1844.95	13	923.493	2	17.12	1	Deamidation (NQ)
CTWG_contig_3752_1	R.ETVLGRDYDVYWGIPFANPPLGNLR.F	Y	65.87	2861.45	16.2	954.839	3	17.84	4
CTOG_contig_2913_1	R.TIQLPSANDDWVVINLR.H	Y	65.83	1953.03	14.6	977.538	2	16.95	6
CTWG_contig_76_1	K.WATDYMLNAYDDSTK.E	Y	65.81	1792.76	22.7	897.408	2	15.02	6
CTWG_contig_3671_1	K.NVWLFNIETDPEERHDLSDSMPNKVTNLLAK.L	Y	65.8	3624.79	15.4	907.218	4	16.54	2
CTWG_contig_2540_1	R.TVVYNHFYSDRR.M	N	65.79	1555.75	19.9	389.953	4	13.15	28
CTWG_contig_706_1	L.PTYVNFNTADVGR.A	Y	65.79	1452.7	25.4	727.375	2	14.35	13
CTWG_contig_10414_1	R.TVVYNHFYSDRR.T	N	65.79	1555.75	19.9	389.953	4	13.15	28
CTWG_contig_15810_1	L.PTYVNFNTADVGR.A	N	65.79	1452.7	25.4	727.375	2	14.35	13
CTOG_contig_16009_1	R.RNANPIPANMLK.M	Y	65.57	1337.72	22.4	669.884	2	13.66	76
CTOG_contig_3229_1	R.QGNTDDWDFVFER.F	Y	65.55	1627.69	10.4	814.861	2	15.92	11
CTWG_contig_6904_1	K.GDGTLTPFFTGAIPVR.L	Y	65.45	1647.86	14.4	824.95	2	16.62	2
CTWG_contig_410_1	K.VGNSGMLNNVAVK.Q	Y	65.37	1301.68	23.2	651.861	2	13.39	12
CTOG_contig_8296_1	K.FLHQLQWTGADR.Y	Y	65.33	1470.74	19.7	491.262	3	14.13	76
CTOG_contig_42461_1	R.DLAFEFFVDKFEEIK.G	Y	65.31	1875.93	14.1	626.326	3	18.04	10
CTOG_contig_5031_1	K.DKVATSSTWLQR.V	Y	65.3	1390.72	12.5	696.376	2	13.34	153
CTWG_contig_45200_1	K.TGEEPIILAK.V	Y	65.25	1069.6	12	535.815	2	14.02	7
CTOG_contig_1240_1	K.IVNAVVTVPAYFNDAQR.Q	Y	65.19	1875.98	8.8	626.341	3	15.66	2
CTWG_contig_32_1	D.RNIGQNLYSAGYIGSEKPK.A	Y	65.19	2094.09	23	699.052	3	13.69	5
CTOG_contig_16009_1	K.ISLSENDRSYIVDKHNEFRR.N	Y	65.16	2477.24	20.6	496.466	5	13.75	9
CTOG_contig_8352_1	K.FTSQ(+.98)SDEVFEFIK.T	Y	65.14	1576.73	22	789.389	2	16.13	1	Deamidation (NQ)
CTOG_contig_16009_1	R.SGWIYGELTNLK.I	Y	65.11	1379.71	18.8	690.875	2	15.86	39
CTWG_contig_103_1	R.SANEENIFLLENYK.V	Y	65.07	1682.82	10.4	842.424	2	15.38	3
CTOG_contig_54359_1	K.TFAPEEISAMVLGK.M	N	65.01	1491.76	18	746.903	2	16.71	3
CTWG_contig_563_1	K.FLHQLQWTGADR.Y	Y	64.98	1470.74	27	736.396	2	14.2	84
CTOG_contig_58213_1	D.PIGAGQGTKDYADALRQSILFYYAQR.S	Y	64.9	2901.48	17.7	726.389	4	17.09	1
CTOG_contig_6356_1	F.PDTFDTSVHAAIR.V	Y	64.86	1428.7	18.7	715.37	2	16.17	4
CTOG_contig_16009_1	R.NANPIPANM(+15.99)LK.M	Y	64.83	1197.62	21.2	599.829	2	12.73	336	Oxidation (M)
CTOG_contig_150_1	K.MITAGNVANR.I	Y	64.78	1045.53	15.2	523.782	2	12.61	143
CTWG_contig_1052_1	D.PGTYTSPFGYK.W	N	64.78	1216.58	22.3	609.309	2	13.75	26
CTWG_contig_2540_1	D.PGTYTSPFGYK.W	N	64.78	1216.58	22.3	609.309	2	13.75	26
CTWG_contig_1080_1	D.PGTYTSPFGYK.W	N	64.78	1216.58	22.3	609.309	2	13.75	26
CTWG_contig_3149_1	K.DVIVSTHNEIR.A	Y	64.76	1281.67	23.2	641.856	2	12.91	25
CTOG_contig_532_1	R.ITVTQEIDDK.D	Y	64.74	1160.59	10.2	581.309	2	13.37	26
CTOG_contig_150_1	D.PGDYNSPFDYK.W	Y	64.68	1301.56	12.2	651.793	2	13.74	2
CTOG_contig_8352_1	K.NFVLDMPFLTVK.E	N	64.65	1422.76	16.6	712.398	2	17.55	265
CTOG_contig_8351_1	K.NFVLDMPFLTVK.K	N	64.65	1422.76	16.6	712.398	2	17.55	265
CTOG_contig_5031_1	S.VFNDVNSIFK.E	N	64.65	1181.61	16.5	591.821	2	15.04	113
CTOG_contig_5030_1	S.VFNDVNSIFK.E	N	64.65	1181.61	16.5	591.821	2	15.04	113
CTWG_contig_529_1	R.YGINLDVR.V	N	64.65	948.503	11.7	475.264	2	14.25	1318
CTWG_contig_34_1	R.YGINLDVR.V	N	64.65	948.503	11.7	475.264	2	14.25	1318
CTOG_contig_58213_1	K.GTVLTGDIEVR.C	N	64.63	1158.62	18.1	580.33	2	14.09	812
CTOG_contig_10955_1	K.FIALGMELRPTQR.D	Y	64.63	1530.83	19.9	511.295	3	15.14	461
CTOG_contig_69357_1	K.GTVLTGDIEVR.C	N	64.63	1158.62	18.1	580.33	2	14.09	812
CTOG_contig_3711_1	R.KNTGYLQNMDSTGPMK.A	Y	64.62	1783.82	17.5	595.625	3	13.14	2
CTOG_contig_150_1	I.FSNTDIFPAFK.A	Y	64.62	1285.63	18	643.836	2	15.57	8
CTOG_contig_2339_1	L.YSAGYIGSEKPK.A	Y	64.56	1298.65	-3.6	433.889	3	11.97	63
CTOG_contig_5031_1	E.WVNPNYPAIDHNM.L	Y	64.56	1569.7	17.8	785.873	2	14.47	4
CTOG_contig_292_1	K.AGNWWEEM(+15.99)VEDLGK.S	Y	64.54	1678.73	20.4	840.389	2	15.98	6	Oxidation (M)
CTWG_contig_529_1	T.AANTNTPPVSAPALGER.Y	Y	64.53	1664.85	12.3	555.963	3	13.55	10
CTWG_contig_4_1	K.IVNAVVTVPAYFNDAQR.Q	Y	64.5	1875.98	8.8	626.341	3	15.66	2
CTOG_contig_12219_1	R.TPNIDSLADQGVKLENYYVQPS.C	Y	64.44	2450.2	16.4	1226.13	2	15.78	10
CTOG_contig_3463_1	K.YAAASVALPYAIK.V	Y	64.42	1336.74	9.8	669.383	2	15.13	13
CTWG_contig_564_1	K.FLQQLEWTGADR.Y	N	64.4	1462.72	18.3	732.381	2	14.84	298
CTWG_contig_103_1	K.FLQQLEWTGADR.Y	N	64.4	1462.72	18.3	732.381	2	14.84	298
CTWG_contig_102_1	K.FLQQLEWTGADR.Y	N	64.4	1462.72	18.3	732.381	2	14.84	298
CTOG_contig_5031_1	R.VFVDRHAFK.S	Y	64.26	1117.6	16.4	559.818	2	12.49	37
CTWG_contig_106_1	K.SLYYFGLISDYTR.R	Y	64.19	1596.78	16.6	799.412	2	16.94	7
CTOG_contig_36328_1	K.TGEEPIILAK.V	Y	64.18	1069.6	17.2	535.817	2	13.74	7
CTOG_contig_20262_1	S.TITDYVYSVFK.D	Y	64.15	1334.68	20.1	668.359	2	16.23	61
CTOG_contig_8296_1	R.NAGHQVQYDQ(+.98)PEAAFLLVK.N	Y	64.1	2128.06	23	710.376	3	21.01	2	Deamidation (NQ)
CTOG_contig_5030_1	K.VQAPDGFVC(+57.02)GK.D	Y	64.07	1176.56	16.1	589.297	2	13.04	51	Carbamidomethylation
CTOG_contig_150_1	T.FISNTWDSQNEK.Y	Y	64.03	1467.66	18.2	734.852	2	13.53	11
CTWG_contig_199_1	T.ELLHNIDPLR.E	N	64.01	1218.67	14.3	610.352	2	14.12	24
CTWG_contig_1028_1	R.ELLHNIDPLR.E	N	64.01	1218.67	14.3	610.352	2	14.12	24
CTWG_contig_3149_1	R.NYEQLVWAPADR.I	Y	63.95	1460.7	23.5	731.377	2	14.89	28
CTWG_contig_92_1	D.AENVNPDTTLNHNYYR.S	Y	63.94	1919.88	19.5	640.979	3	13.5	6
CTWG_contig_3671_1	K.NVWLFNIETDPEER.H	Y	63.94	1760.84	21.8	881.445	2	16.7	39
CTWG_contig_529_1	D.YVYSVFNDVNSIFK.E	N	63.9	1693.84	16.4	847.939	2	17.11	4
CTWG_contig_34_1	D.YVYSVFNDVNSIFK.E	N	63.9	1693.84	16.4	847.939	2	17.11	4
CTWG_contig_92_1	K.IHQEMGDIVAR.A	Y	63.88	1267.63	20.9	634.838	2	13.09	127
CTWG_contig_546_1	K.E(-18.01)GDYQHGLTVSR.Q	Y	63.88	1342.63	22	448.559	3	12.72	89	Pyro-glu from E
CTOG_contig_58213_1	L.SVESPELATWTPK.E	N	63.78	1443.72	17.4	722.882	2	14.47	10
CTOG_contig_69357_1	L.SVESPELATWTPK.E	N	63.78	1443.72	17.4	722.882	2	14.47	10
CTWG_contig_103_1	R.TYGAIVNDVIDKVVSTGR.L	Y	63.76	1906.02	10.5	636.353	3	16.74	11
CTOG_contig_2810_1	R.IYSNFAISIAK.A	Y	63.74	1225.67	18.3	613.854	2	15.14	10
CTOG_contig_61896_1	K.MSAYDYYMDR.T	Y	63.7	1313.51	19.7	657.773	2	14.08	86
CTOG_contig_14881_1	R.GDQFVFLAATHF.K	Y	63.67	1351.66	15.8	676.846	2	17.07	6
CTOG_contig_18319_1	R.LETAAEQELVSLAF.Q	Y	63.63	1519.78	16.9	760.909	2	17.52	29
CTWG_contig_1166_1	K.SVLPSQMQGFAVR.K	Y	63.63	1418.73	23	710.391	2	14.93	34
CTWG_contig_1444_1	K.AVSAGRLDGEDLYK.M	Y	63.58	1492.75	13.7	747.394	2	13.23	59
CTOG_contig_42461_1	R.GQIINDAWNLAK.A	Y	63.56	1341.7	4.7	671.862	2	14.95	20
CTWG_contig_1478_1	E.RGDSCLSATNTNAPR.V	Y	63.53	1561.73	21.4	521.594	3	11.9	11
CTWG_contig_16997_1	Y.AGGAAWIALEAAEAGIDADASRK.F	Y	63.48	2213.11	14.9	738.721	3	16.92	2
CTOG_contig_215_1	K.LCYVALDFEQEMQTAASSSSLEK.S	Y	63.41	2549.17	12.1	850.74	3	17.21	17
CTWG_contig_921_1	K.QPNALPLDTPTLASTLK.D	Y	63.41	1778.98	22.2	890.516	2	15.7	89
CTWG_contig_546_1	E.GDYQHGLTVSR.Q	Y	63.36	1231.59	17.6	616.815	2	12.64	44
CTOG_contig_20262_1	E.VQSTITDYVYSVFK.D	Y	63.35	1648.83	21.8	825.443	2	16.68	33
CTOG_contig_22216_1	K.EGAASNLSGAHYSMFR.I	Y	63.34	1696.76	25.7	566.609	3	13.99	1
CTOG_contig_7458_1	K.TAANVEEAFINTAK.E	Y	63.31	1477.74	24.1	739.896	2	14.55	1
CTWG_contig_94_1	R.ADPTVIDPLNR.V	Y	63.31	1209.64	17.2	605.835	2	14.24	585
CTOG_contig_292_1	K.SKNWLEEMVEDFK.K	Y	63.29	1653.77	25.2	827.913	2	17.49	1
CTOG_contig_3095_1	K.VNFGTVGFDANVLR.R	Y	63.28	1507.78	18.5	754.91	2	15.8	8
CTOG_contig_11717_1	E.HNLSNNPWPDWTGVMHG.Y	Y	63.27	1960.86	19.2	654.641	3	15.63	4
CTOG_contig_150_1	R.ADPTVIDPLNR.V	Y	63.22	1209.64	16	605.835	2	14.18	585
CTOG_contig_5031_1	R.VHSIHFVK.Q	Y	63.2	965.545	15	483.787	2	12.95	178
CTWG_contig_4_1	R.ITPSYVAFTSDER.L	Y	63.2	1484.71	13.5	743.375	2	14.43	3
CTWG_contig_4804_1	K.DSPIDVAELNR.T	Y	63.18	1227.61	21.9	614.825	2	14.33	11
CTOG_contig_3707_1	K.AEGDNKPADGATPATEEDKAEGAESAEK.A	Y	63.15	2787.23	17.3	697.827	4	12.35	3
CTWG_contig_1843_1	K.TFVRDTVEQPLKR.L	Y	63.13	1587.87	13.2	530.305	3	14.03	9
CTWG_contig_32_1	L.YSAGYIGSEKPK.A	Y	63.12	1298.65	29.7	433.904	3	13.78	64
CTWG_contig_94_1	R.ADGFPFTISHFGDVFSTQD.Q	Y	63.08	2086.93	17.7	1044.49	2	17.54	17
CTWG_contig_14195_1	K.MFLQGTKDPIPFTGDATSADK.I	Y	63.08	2239.08	25.8	747.388	3	15.2	2
CTOG_contig_532_1	N.FVPQVQLTDTER.I	Y	63.04	1431.74	7.8	716.881	2	14.19	18
CTOG_contig_5031_1	R.YGINLDVR.V	N	63.02	948.503	16.3	475.266	2	14.27	1309
CTOG_contig_5030_1	R.YGINLDVR.V	N	63.02	948.503	16.3	475.266	2	14.27	1309
CTOG_contig_150_1	K.IFSNTDIFPAFKAFMVEK.T	Y	62.96	2104.07	14.8	702.375	3	17.6	4
CTOG_contig_14881_1	R.NVQVEVWSQR.E	Y	62.96	1243.63	16.6	622.833	2	14.09	103
CTOG_contig_12219_1	R.YQIHTGLQHR	Y	62.95	1251.65	19.7	418.231	3	12.36	195
CTOG_contig_53448_1	Q.LRDDHTAIDPLNR.A	Y	62.95	1534.79	7.7	512.606	3	13.02	8
CTWG_contig_76_1	R.FPFELQVVEPQEGGSISWDGVPASGLGPPIGAGQGTK.D	Y	62.95	3707.85	10.2	1236.97	3	17.55	2
CTOG_contig_2913_1	K.AELLPLETALQTLDYMKK.E	Y	62.9	2076.12	19.6	693.06	3	17.91	10
CTOG_contig_30200_1	R.GHYSTHLFTE.K	N	62.9	1190.54	23.4	596.289	2	13.22	17
CTOG_contig_30197_1	R.GHYSTHLFTE.K	N	62.9	1190.54	23.4	596.289	2	13.22	17
CTOG_contig_93245_1	K.AELLPLETALQTLDYMKK.E	N	62.9	2076.12	19.6	693.06	3	17.91	10
CTWG_contig_199_1	K.TDPEEHHDLSDSMPGK.V	Y	62.9	1793.75	19.8	449.454	4	12.35	105
CTOG_contig_7229_1	K.TVEEEEPADEDTTEEADTEKK.E	Y	62.84	2394.01	19.6	799.026	3	12.09	9
CTOG_contig_5030_1	T.AVDGPSSPTNFR.F	Y	62.84	1246.59	14.2	624.313	2	12.73	19
CTWG_contig_1444_1	R.LETLLNSPTAR.Q	Y	62.83	1213.67	17.1	607.851	2	13.49	61
CTOG_contig_22216_1	K.DTVNVPTGGYVVIR.I	Y	62.82	1488.79	10.8	745.412	2	14.78	3
CTWG_contig_5323_1	K.YAAASVALPYAIK.V	Y	62.82	1336.74	9.8	669.383	2	15.13	13
CTWG_contig_5608_1	K.YAAASVALPYAIK.V	Y	62.82	1336.74	9.8	669.383	2	15.13	13
CTOG_contig_14881_1	D.LVIHPDIYQ(+.98)DSYSDFSFEGR.V	Y	62.77	2388.09	23.6	797.056	3	24.2	1	Deamidation (NQ)
CTOG_contig_2913_1	R.ILGLDFPPDNVPPVEALTK.T	Y	62.76	2034.1	34.8	1018.09	2	17.64	1
CTOG_contig_20262_1	K.RGDSC(+57.02)LSATNTNAPR.V	Y	62.74	1618.75	16.8	540.599	3	12.45	5	Carbamidomethylation
CTOG_contig_5031_1	K.VATSSTWLQR.V	Y	62.69	1147.6	15	574.815	2	13.73	676
CTOG_contig_6356_1	R.LGGNNYPLRGAK.D	Y	62.68	1258.68	19	630.358	2	12.87	26
CTWG_contig_92_1	R.SYDQIIEDIK.K	Y	62.68	1222.61	18.5	612.323	2	15.01	48
CTOG_contig_1240_1	R.ITPSYVAFTSDER.L	Y	62.67	1484.71	13.5	743.375	2	14.43	3
CTOG_contig_65864_1	K.MMWSFKLER.L	Y	62.64	1226.59	18.5	614.316	2	15.05	39
CTWG_contig_548_1	R.HEYYYDLRPVR.F	Y	62.63	1509.74	25.9	504.266	3	13.56	4
CTOG_contig_3463_1	D.PGTYTSPFGYK.W	N	62.62	1216.58	22.3	609.309	2	13.75	26
CTOG_contig_43832_1	D.PGTYTSPFGYK.W	N	62.62	1216.58	22.3	609.309	2	13.75	26
CTOG_contig_3229_1	K.KTPADYIETGLR.K	Y	62.59	1362.71	17.1	455.253	3	14.28	20
CTOG_contig_150_1	K.ATFTIHVIR.R	N	62.47	1056.61	12.3	529.318	2	14.38	145
CTOG_contig_14881_1	K.ATFTIHVIR.R	N	62.47	1056.61	12.3	529.318	2	14.38	145
CTWG_contig_7444_1	F.ATTGNPNAAGSTLWPK.L	Y	62.45	1584.79	16.9	793.415	2	13.55	9
CTOG_contig_5031_1	K.Q(-17.03)DSGLC(+57.02)TQVR.A	Y	62.44	1145.51	18	573.774	2	12.93	5	Pyro-glu from Q; Carbamidomethylation
CTOG_contig_20262_1	T.LLLTGLDLTSDR.S	Y	62.41	1315.73	16.4	658.885	2	15.64	20
CTWG_contig_2540_1	T.LSEDSWVLGNVR.L	Y	62.36	1373.69	15.4	687.865	2	15.1	13
CTOG_contig_16009_1	R.SYIVDKHNEFRR.N	Y	62.34	1562.8	16.8	391.713	4	12.69	277
CTWG_contig_34_1	M.TAVDGPSSPTNFR.F	Y	62.33	1347.64	17.2	674.84	2	12.69	51
CTOG_contig_1575_1	K.SALSNSAIPISLLLGSVSMPLVR.G	Y	62.3	2324.31	23.6	1163.19	2	18.17	3
CTOG_contig_12219_1	G.FHDVGYHNSWIR.T	Y	62.28	1529.72	15.9	510.921	3	13.48	1
CTOG_contig_1197_1	R.QITMNDLPVGR.S	Y	62.23	1242.64	18.4	622.338	2	14.26	29
CTOG_contig_7142_1	R.QITMNDLPVGR.S	N	62.23	1242.64	18.4	622.338	2	14.26	29
CTWG_contig_315_1	K.LAYGYNSFFSR.R	Y	62.21	1323.62	18	662.832	2	15.23	8
CTOG_contig_3229_1	K.TPADYIETGLRK.R	Y	62.2	1362.71	14.7	455.252	3	13.79	2
CTWG_contig_1656_1	R.LPSDLQPLHYD.L	N	62.17	1296.63	14.6	649.334	2	14.46	35
CTWG_contig_1079_1	R.LPSDLQPLHYD.L	N	62.17	1296.63	14.6	649.334	2	14.46	35
CTWG_contig_7424_1	N.LPSDLQPLHYD.L	N	62.17	1296.63	14.6	649.334	2	14.46	35
CTOG_contig_8352_1	F.TSQSDEVFEFIK.T	Y	62.13	1428.68	14.3	715.356	2	15.45	14
CTWG_contig_92_1	R.SDLNISPDEER.Q	Y	62.12	1273.58	19.8	637.809	2	13.16	385
CTWG_contig_683_1	N.LAVSNMPVETTR.N	N	62.08	1316.68	12.9	659.354	2	13.75	41
CTWG_contig_93_1	N.LAVSNMPVETTR.N	N	62.08	1316.68	12.9	659.354	2	13.75	41
CTWG_contig_1404_1	K.VNFGTVGFDANVLR.R	Y	62.07	1507.78	12	754.905	2	15.81	8
CTWG_contig_32_1	K.DAIDLWMEEK.S	Y	62.03	1248.57	24.4	625.307	2	15.51	823
CTOG_contig_3992_1	R.DFGFYN(+.98)GGDSNLR.L	Y	62	1461.62	9.8	731.822	2	14.6	1	Deamidation (NQ)
CTWG_contig_1052_1	K.ATFTIHVIR.R	N	61.96	1056.61	12.3	529.318	2	14.38	145
CTWG_contig_2540_1	K.ATFTIHVIR.R	N	61.96	1056.61	12.3	529.318	2	14.38	145
CTWG_contig_683_1	K.ATFTIHVIR.R	N	61.96	1056.61	12.3	529.318	2	14.38	145
CTWG_contig_93_1	K.ATFTIHVIR.R	N	61.96	1056.61	12.3	529.318	2	14.38	145
CTOG_contig_292_1	K.NWWEELAEDFVK.F	Y	61.95	1564.72	28.5	783.389	2	18.04	14
CTOG_contig_30008_1	K.ITYTPPVLIK.N	Y	61.88	1143.69	13.4	572.86	2	15.01	51
CTWG_contig_921_1	R.YKEQYQEIGDDK.R	Y	61.87	1514.69	18	758.365	2	12.75	65
CTOG_contig_70_1	K.QLAPIWDELGEK.F	Y	61.86	1397.72	17.4	699.879	2	15.63	3
CTWG_contig_1052_1	R.VNYDDDNWR.K	Y	61.86	1195.49	17.1	598.762	2	13.26	9
CTWG_contig_683_1	K.MITAGNVANR.I	Y	61.86	1045.53	15.2	523.782	2	12.61	145
CTOG_contig_3229_1	K.AFGELESLGNK.L	Y	61.85	1163.58	15.4	582.807	2	14.06	36
CTOG_contig_14881_1	R.TVVYNHFYSDRR.M	Y	61.83	1555.75	16.2	389.952	4	13.01	28
CTOG_contig_48925_1	R.TVVYNHFYSDRR.T	N	61.83	1555.75	16.2	389.952	4	13.01	27
CTWG_contig_19185_1	K.ETFWWFPGYTK.Y	Y	61.78	1460.68	21.1	731.361	2	16.98	11
CTWG_contig_554_1	K.VDATVENELASR.F	Y	61.77	1302.64	15.8	652.338	2	13.05	6
CTOG_contig_150_1	R.KAFPC(+57.02)MDEPALK.A	N	61.76	1405.67	12.7	469.571	3	13.92	3	Carbamidomethylation
CTOG_contig_14881_1	R.KAFPC(+57.02)MDEPALK.A	N	61.76	1405.67	12.7	469.571	3	13.92	3	Carbamidomethylation
CTOG_contig_64333_1	R.KAFPC(+57.02)MDEPALK.A	N	61.76	1405.67	12.7	469.571	3	13.92	3	Carbamidomethylation
CTOG_contig_13178_1	R.KAFPC(+57.02)MDEPALK.A	N	61.76	1405.67	12.7	469.571	3	13.92	3	Carbamidomethylation
CTOG_contig_20262_1	R.MDSKEVLDELR.S	Y	61.75	1333.65	18.4	667.847	2	14.2	2
CTWG_contig_93_1	K.ILSNTDIFPAFK.A	Y	61.74	1364.73	17.5	683.386	2	15.87	12
CTOG_contig_150_1	F.LLNDHTATLIDK.M	Y	61.7	1352.73	9.8	677.379	2	13.62	26
CTWG_contig_922_1	R.YQIHTGLQHR.I	Y	61.69	1251.65	20.1	418.231	3	12.69	195
CTWG_contig_2540_1	R.NVQVEVWSQR.E	Y	61.66	1243.63	5.8	622.826	2	13.88	96
CTWG_contig_546_1	W.FATESDKTPATDDLGER.L	Y	61.66	1851.85	22.4	618.304	3	13.22	4
CTOG_contig_5030_1	K.AMVATSSVMSEK.I	Y	61.53	1239.58	21.5	620.813	2	13.01	8
CTWG_contig_94_1	T.FISNTWDSQNEK.Y	Y	61.52	1467.66	18.2	734.852	2	13.53	11
CTWG_contig_1896_1	K.ITYTPPVLIK.N	Y	61.49	1143.69	13.4	572.86	2	15.01	51
CTWG_contig_1080_1	R.DLIIAQSDIVVSGR.A	Y	61.44	1484.82	14.5	743.428	2	15.69	616
CTOG_contig_11717_1	K.DTELLIGVNK.D	Y	61.41	1100.61	21.9	551.323	2	14.21	10
CTWG_contig_404_1	R.VIVDSWAFNSWAEK.L	Y	61.4	1650.8	20.2	826.426	2	16.04	5
CTOG_contig_65864_1	R.RTVQPEAANMLK.M	Y	61.39	1356.72	17.3	453.255	3	12.8	44
CTOG_contig_70_1	K.FKDKDDVVIAK.M	Y	61.39	1276.7	21.2	426.584	3	12.35	5
CTOG_contig_18319_1	R.LETAAEQELVSLAFQ(+.98)F.D	Y	61.37	1795.89	39.5	898.987	2	18.16	80	Deamidation (NQ)
CTWG_contig_921_1	L.SDDQGFHDVGYHNSWIR.T	Y	61.37	2031.88	19.3	508.988	4	13.75	2
CTWG_contig_199_1	D.PNVVTERLPAGNQEHVK.N	Y	61.36	1887	19.1	472.765	4	13.04	2
CTWG_contig_315_1	R.VIVDHFAATK.W	Y	61.32	1099.6	17.5	550.818	2	13.03	58
CTOG_contig_61896_1	R.Q(-17.03)EQLNLR.Y	Y	61.26	882.456	16.4	442.243	2	13.43	50	Pyro-glu from Q
CTWG_contig_329_1	R.ASLLNDAWNLYK.A	Y	61.14	1406.72	23.5	704.384	2	16.1	7
CTOG_contig_23913_1	K.GDGTLFPFFK.T	Y	61.11	1127.57	10.8	564.796	2	16.69	27
CTWG_contig_1444_1	R.RTYSAIVNNVIDK.A	Y	61.1	1491.8	17.4	498.284	3	13.7	17
CTWG_contig_7823_1	K.TAANVEEAFINTAK.E	Y	61.1	1477.74	24.1	739.896	2	14.55	1
CTOG_contig_150_1	K.TRPLFVNLR.M	N	61.09	1114.66	13	558.345	2	14.35	160
CTOG_contig_11649_1	K.TRPLFVNLR.M	N	61.09	1114.66	13	558.345	2	14.35	160
CTOG_contig_150_1	K.AFPC(+57.02)MDEPALK.A	N	61.08	1277.58	18	639.808	2	14.48	4	Carbamidomethylation
CTOG_contig_14881_1	K.AFPC(+57.02)MDEPALK.A	N	61.08	1277.58	18	639.808	2	14.48	4	Carbamidomethylation
CTOG_contig_64333_1	K.AFPC(+57.02)MDEPALK.A	N	61.08	1277.58	18	639.808	2	14.48	4	Carbamidomethylation
CTOG_contig_13178_1	K.AFPC(+57.02)MDEPALK.A	N	61.08	1277.58	18	639.808	2	14.48	4	Carbamidomethylation
CTOG_contig_8296_1	K.LGILLTSATAR.Q	Y	61.04	1114.67	19.3	558.354	2	14.45	221
CTOG_contig_150_1	D.ITASDVIWFTK.N	N	61.01	1279.68	16.3	640.858	2	16.03	12
CTOG_contig_43832_1	N.ITASDVIWFTK.D	N	61.01	1279.68	16.3	640.858	2	16.03	12
CTWG_contig_921_1	L.AYQSVHSPLQVPSR.Y	Y	60.96	1567.81	19.4	523.621	3	13.76	2
CTOG_contig_150_1	R.M(+15.99)MDFQVGELQK.A	Y	60.95	1340.61	36.4	671.337	2	14.47	4	Oxidation (M)
CTWG_contig_563_1	R.VIDNVLATGR.T	Y	60.95	1056.59	16.7	529.312	2	13.5	292
CTOG_contig_1204_1	K.TVPTPLTSYLPHT.L	Y	60.93	1425.75	13.8	713.892	2	15.75	7
CTOG_contig_3463_1	R.NDHTAIDPVNR.A	Y	60.88	1250.6	16.3	417.881	3	12.36	31
CTWG_contig_855_1	R.GFTGFVLPPSEIIPTGRE.Y	Y	60.87	1916	23.6	959.032	2	16.81	7
CTWG_contig_1052_1	R.VNYDDDNWRK.L	Y	60.83	1323.58	17.7	442.21	3	12.51	11
CTWG_contig_21515_1	K.GTVLTGDIEVR.C	N	60.83	1158.62	18.1	580.33	2	14.09	811
CTWG_contig_21514_1	K.GTVLTGDIEVR.C	N	60.83	1158.62	18.1	580.33	2	14.09	811
CTOG_contig_53448_1	R.VNYDDNNWR.K	Y	60.8	1194.51	16.4	598.27	2	13.03	51
CTOG_contig_11905_1	K.VNYDDNNWR.K	N	60.8	1194.51	16.4	598.27	2	13.03	44
CTOG_contig_9898_1	R.QITMNDLPVGR.S	N	60.8	1242.64	18.4	622.338	2	14.26	34
CTWG_contig_529_1	K.DKVATSSTWLQR.V	Y	60.79	1390.72	12.5	696.376	2	13.34	154
CTWG_contig_76_1	R.KNTGYLQNMDSTGPMK.A	Y	60.77	1783.82	17.5	595.625	3	13.14	2
CTWG_contig_3149_1	R.EKDVIVSTHNEIR.A	Y	60.73	1538.81	27.7	513.957	3	12.58	32
CTWG_contig_199_1	R.TELLHNIDPLR.E	Y	60.7	1319.72	21.8	660.881	2	14.66	45
CTWG_contig_922_1	N.GLPLDTPTLASTLK.D	Y	60.69	1425.81	21.2	713.926	2	15.46	18
CTOG_contig_8297_1	R.VPYDQPDSAFR.M	Y	60.67	1293.6	19.1	647.819	2	13.46	4
CTOG_contig_14881_1	K.RGDQFVFLAATHF.K	Y	60.67	1507.76	14.8	503.6	3	16.43	2
CTOG_contig_65864_1	K.Q(-17.03)AIVDRHNNIRR.T	Y	60.55	1473.79	23.9	369.464	4	12.1	55	Pyro-glu from Q
CTOG_contig_13178_1	R.SFNLALSNM(+15.99)PVETSRN(+.98)LDGDKVVDNFE.T	Y	60.55	3027.41	19.2	1010.16	3	16.45	7	Oxidation (M); Deamidation (NQ)
CTOG_contig_14881_1	P.LVTETFDTLSYYK.G	Y	60.54	1578.78	14.1	790.409	2	15.38	8
CTOG_contig_48925_1	P.LVTETFDTLSYYK.G	N	60.54	1578.78	14.1	790.409	2	15.38	8
CTOG_contig_32556_1	K.LSNADVENPAHEK.L	Y	60.53	1422.67	8.8	712.351	2	12.1	11
CTOG_contig_1204_1	K.TVPTPLTSYLPHTL.V	Y	60.46	1538.83	8.9	770.431	2	16.69	4
CTOG_contig_42461_1	K.TFVRDTVEQPLKR.L	Y	60.44	1587.87	13.2	530.305	3	14.03	9
CTWG_contig_94_1	R.ALEVLEYLDK.E	Y	60.37	1191.64	23.8	596.841	2	16.27	36
CTOG_contig_1240_1	R.AKFEELNMDLFR.S	Y	60.36	1511.74	12.4	504.928	3	15.8	1
CTOG_contig_22216_1	R.LINSGSVFPFK.L	Y	60.34	1207.66	12.8	604.845	2	15.44	7
CTWG_contig_4086_1	N.MFPLDNSGTISAAEFR.D	Y	60.32	1754.83	15.7	878.436	2	15.74	5
CTWG_contig_199_1	R.FPDPDPNATPR.G	Y	60.31	1225.57	17.9	613.805	2	13.19	45
CTOG_contig_3463_1	R.LRQGNTDDWNFVYGR.F	Y	60.27	1839.87	19.1	614.307	3	14.64	4
CTOG_contig_150_1	R.MTPVDDSM(+15.99)ETELR.T	Y	60.27	1538.66	14.7	770.348	2	13.08	6	Oxidation (M)
CTWG_contig_921_1	N.ALPLDTPTLASTLK.D	Y	60.27	1439.82	23	720.936	2	15.86	36
CTOG_contig_69357_1	K.LVLGDPIGAGQGTK.D	Y	60.2	1324.73	19.7	663.388	2	14.21	2
CTWG_contig_1080_1	K.TVDFLEEYFR.V	Y	60.18	1317.62	16.4	659.83	2	16.94	49
CTOG_contig_74681_1	K.GSVNLNSGVFDK.I	Y	60.15	1235.61	17.2	618.825	2	13.52	2
CTWG_contig_683_1	F.LLNDHTATLIDK.M	Y	60.13	1352.73	9.8	677.379	2	13.62	28
CTWG_contig_1166_1	R.LQITNSGSLVTNPK.S	Y	60.13	1470.8	24.2	736.427	2	13.62	38
CTOG_contig_150_1	R.QEVVDQ(+.98)MDFALDIGVK.T	Y	60.11	1806.87	33.6	904.473	2	20.88	3	Deamidation (NQ)
CTOG_contig_1240_1	K.NNKPHIQAAVSGETK.T	Y	60.1	1592.83	15.3	531.958	3	12.06	4
CTWG_contig_749_1	R.VPYDQPDSAFR.M	Y	60.06	1293.6	19.1	647.819	2	13.46	6
CTOG_contig_1357_1	R.DNQLPLVVEFTQESAQK.I	Y	60.03	1944.98	12.7	973.509	2	16.32	6
CTOG_contig_8296_1	K.KLGILLTSATAR.Q	Y	59.97	1242.77	18.8	415.27	3	13.99	5
CTWG_contig_922_1	K.QPNGLPLDTPTLASTLK.D	Y	59.97	1764.96	21.6	883.507	2	15.52	101
CTWG_contig_14195_1	K.GSVNLNSGVFDK.I	Y	59.96	1235.61	17.2	618.825	2	13.52	2
CTWG_contig_1078_1	D.IYQDSYSDFSFEGR.V	Y	59.9	1712.73	14.7	857.386	2	14.7	2
CTWG_contig_36089_1	R.ALMLQGVDLLADAVAVTMGPK.G	Y	59.89	2112.13	27.2	705.071	3	18.56	2
CTWG_contig_529_1	K.TTGQLSPGWALYLLSEWVNPNYPAIDHN.M	Y	59.87	3155.54	19.5	1052.87	3	18.4	3
CTWG_contig_529_1	S.VFNDVNSIFKELMR.Y	N	59.84	1710.88	20.8	571.311	3	17.44	3
CTWG_contig_34_1	S.VFNDVNSIFKELMR.Y	N	59.84	1710.88	20.8	571.311	3	17.44	3
CTWG_contig_1493_1	R.AAGDRDGVSGIDGVDSWK.S	Y	59.84	1803.84	42.7	602.313	3	14.01	2
CTOG_contig_9720_1	R.FDENYVEVTGFMNNIHQAK.A	Y	59.81	2255.03	23.5	1128.55	2	15.65	2
CTOG_contig_51583_1	R.GLFQVAYQTPLFGPR.R	Y	59.79	1692.9	21.5	847.475	2	16.95	3
CTWG_contig_94_1	I.FSNTDIFPAFK.A	Y	59.75	1285.63	18	643.836	2	15.57	8
CTWG_contig_21514_1	Y.GGQFDWNGTMLDLGDPIGAGQGTK.D	Y	59.67	2434.12	4.8	1218.07	2	16.7	2
CTWG_contig_235_1	R.IYSNFAISIAK.A	Y	59.65	1225.67	26.4	613.859	2	15.06	10
CTOG_contig_6356_1	R.LGGN(+.98)NYPLR.G	Y	59.61	1003.51	19	502.771	2	13.27	2	Deamidation (NQ)
CTWG_contig_1213_1	K.ASGSPINIR.D	Y	59.59	913.498	3.9	457.758	2	12.83	3
CTOG_contig_53448_1	T.LSEDSWVLGNVR.L	Y	59.55	1373.69	17.1	687.866	2	15.24	13
CTOG_contig_60553_1	T.LSEDSWVLGNVR.L	N	59.55	1373.69	17.1	687.866	2	15.24	13
CTWG_contig_94_1	K.TRPLFVNLR.M	N	59.53	1114.66	13	558.345	2	14.35	161
CTWG_contig_93_1	K.TRPLFVNLR.M	N	59.53	1114.66	13	558.345	2	14.35	161
CTWG_contig_1729_1	K.EGAASNLSGAHYSMFR.I	Y	59.5	1696.76	25.7	566.609	3	13.99	1
CTOG_contig_65864_1	R.TVQPEAANMLK.M	Y	59.49	1200.62	17.9	601.327	2	13.13	749
CTOG_contig_6279_1	A.KLTIGAFNIQR.L	Y	59.49	1259.73	21.1	420.928	3	14.78	5
CTOG_contig_2913_1	K.LLLYNSQLVASDR.L	Y	59.48	1490.81	9	746.419	2	14.95	2
CTOG_contig_292_1	R.KEIYEDLQK.A	Y	59.44	1164.6	25	583.323	2	12.77	22
CTWG_contig_31487_1	R.QVQDDLSETPK.F	Y	59.44	1258.6	22.3	630.323	2	12.42	57
CTOG_contig_3463_1	R.QGNTDDWNFVYGR.F	Y	59.43	1570.68	10	786.355	2	14.87	3
CTOG_contig_2913_1	R.ASLLNDAWNLYK.A	Y	59.35	1406.72	23.5	704.384	2	16.1	7
CTWG_contig_1078_1	K.RGDQFVFLAATHF.K	Y	59.35	1507.76	14.8	503.6	3	16.43	2
CTWG_contig_546_1	R.LETAAEQELVSLAFLY.R	Y	59.25	1795.92	21.9	898.989	2	18.34	82
CTWG_contig_199_1	K.YKLITGNPGTSK.W	Y	59.17	1277.7	13.2	426.912	3	12.81	5
CTWG_contig_48_1	D.SGDGVTHTVPIYEGYALPH.A	N	59.12	2011.96	14.5	671.672	3	15	3
CTWG_contig_56_1	D.SGDGVTHTVPIYEGYALPH.A	N	59.12	2011.96	14.5	671.672	3	15	3
CTWG_contig_12_1	D.SGDGVTHTVPIYEGYALPH.A	N	59.12	2011.96	14.5	671.672	3	15	3
CTWG_contig_92817_1	R.FDENYVEVTGFMNNIHQAK.A	Y	59.03	2255.03	23.5	1128.55	2	15.65	2
CTOG_contig_1204_1	D.LTSVTNVADR.S	N	58.99	1074.57	7.5	538.295	2	12.69	47
CTOG_contig_3992_1	D.LTSVTNVADR.S	N	58.99	1074.57	7.5	538.295	2	12.69	47
CTWG_contig_94_1	R.YLHNWKNNPDNNR.I	Y	58.93	1683.79	14.1	562.277	3	12.36	12
CTWG_contig_1052_1	R.Q(-17.03)GNTADWDFVYGR.F	Y	58.93	1510.65	18.6	756.345	2	15.73	2	Pyro-glu from Q
CTOG_contig_150_1	L.QYTILNPVGSK.R	Y	58.91	1218.66	2.8	610.339	2	14.05	3
CTWG_contig_3718_1	K.DFAALGGNRDVYLYYFK.H	Y	58.89	2010.98	14.1	1006.51	2	16.32	24
CTOG_contig_28707_1	R.QVQDDLSETPK.F	Y	58.82	1258.6	8	630.314	2	12.13	56
CTWG_contig_32_1	K.VLKDAIDLWM(+15.99)EEK.S	Y	58.82	1604.81	10.8	535.95	3	15.19	3	Oxidation (M)
CTOG_contig_40077_1	Q.YGGNNYPLR.G	Y	58.79	1052.5	8.3	527.264	2	12.69	14
CTOG_contig_20262_1	R.GDSC(+57.02)LSATNTNAPR.V	Y	58.79	1462.65	18.6	732.344	2	12.33	7	Carbamidomethylation
CTOG_contig_2573_1	K.VVDILLTAEK.N	Y	58.78	1099.65	17.7	550.841	2	14.92	14
CTWG_contig_706_1	K.MSAYDYYMDR.T	Y	58.76	1313.51	16.9	657.771	2	14.15	86
CTWG_contig_1729_1	K.DTVNVPTGGYVVIR.I	Y	58.74	1488.79	11.1	745.412	2	14.82	3
CTOG_contig_8537_1	L.SNTDVFPAFK.A	Y	58.68	1124.55	12.7	563.289	2	14.47	8
CTWG_contig_329_1	D.PLEPPPPPAGSYR.L	Y	58.61	1376.71	17.6	689.374	2	13.63	4
CTWG_contig_1079_1	R.SANIDTESDRLPSDLQPLHYD.L	Y	58.6	2385.11	14.3	796.055	3	14.85	2
CTWG_contig_4811_1	D.PEGLYFSAYER.D	Y	58.59	1330.62	19.7	666.33	2	14.64	45
CTWG_contig_103_1	K.NFVLDMPFLTVK.K	Y	58.56	1422.76	16.5	712.398	2	17.46	265
CTOG_contig_64333_1	R.DLIIAQSDIVVSGR.A	Y	58.53	1484.82	14.5	743.428	2	15.69	614
CTWG_contig_855_1	K.FIALGMELRPTQ.R	Y	58.53	1374.73	21.2	688.388	2	15.61	16
CTWG_contig_144_1	R.TVQPEAANMLK.M	Y	58.45	1200.62	16.2	601.326	2	13.38	750
CTOG_contig_36328_1	K.ANPNSVLVLNAER.F	Y	58.44	1395.75	11.4	698.889	2	14.15	2
CTWG_contig_855_1	K.FIALGMELRPTQR.D	Y	58.37	1530.83	23.6	511.297	3	15.07	462
CTOG_contig_20262_1	R.DFSLSVAEAR.G	Y	58.36	1093.54	11.6	547.784	2	14.48	62
CTOG_contig_20262_1	K.EVLDELRSWLVTK.N	Y	58.33	1586.87	13.2	794.451	2	16.77	1
CTOG_contig_8296_1	K.NFILDKPFLTEK	Y	58.3	1463.8	11.5	488.947	3	15.16	24
CTOG_contig_5030_1	K.VQAPDGFVC(+57.02)GKDK.Q	Y	58.24	1419.68	10.7	474.24	3	12.85	2	Carbamidomethylation
CTWG_contig_76_1	R.AGQLDEMYDMIK.W	Y	58.22	1412.63	16.4	707.335	2	15.19	22
CTOG_contig_2573_1	K.ETGVTETWDR.L	Y	58.21	1192.54	23.6	597.289	2	13.39	16
CTWG_contig_1404_1	R.Q(-17.03)TPGSASSGTAYHSGVK.V	Y	58.19	1616.74	12.6	809.389	2	12.48	46	Pyro-glu from Q
CTWG_contig_45200_1	K.ANPNSVLVLNAER.F	Y	58.18	1395.75	11.4	698.889	2	14.15	2
CTWG_contig_4_1	K.NNKPHIQAAVSGETK.T	Y	58.17	1592.83	15.3	531.958	3	12.06	4
CTOG_contig_17334_1	R.KIEVQTDSASNIYELK.W	Y	58.13	1836.95	18.4	613.334	3	14.17	4
CTOG_contig_11717_1	R.GLDAGDITIK.Q	Y	58.08	1001.54	23.9	501.789	2	14.03	224
CTOG_contig_22216_1	K.MPHHIGAGATNVK.E	Y	58.08	1331.68	8.5	444.903	3	12.12	7
CTWG_contig_1078_1	R.GDQFVFLAATHF.K	Y	58.05	1351.66	14.2	676.845	2	17.11	6
CTOG_contig_20262_1	K.ELM(+15.99)SSGINLDAR.V	N	57.96	1320.63	13.3	661.333	2	13.38	11	Oxidation (M)
CTOG_contig_12295_1	K.ELM(+15.99)SSGINLDAR.I	N	57.96	1320.63	13.3	661.333	2	13.38	11	Oxidation (M)
CTOG_contig_51968_1	R.ELM(+15.99)SSGINLDAR.V	N	57.96	1320.63	13.3	661.333	2	13.38	11	Oxidation (M)
CTWG_contig_199_1	K.TDPEEHHDLSDSMPGKVTK.L	Y	57.94	2121.96	20.1	708.343	3	12.47	7
CTOG_contig_6356_1	R.GLGFVYSPLLT.N	Y	57.92	1165.64	9.9	583.832	2	17.09	6
CTWG_contig_34_1	K.AMVATSSVMSEK.I	Y	57.91	1239.58	16.4	620.809	2	13.03	8
CTWG_contig_296_1	K.FASNEDAIAK.Q	Y	57.89	1064.51	10.2	533.27	2	12.14	38
CTWG_contig_922_1	R.TPNIDSLADQGVKLENYYVQPSCTPTR.S	Y	57.87	3008.45	21.6	1003.85	3	15.7	1
CTWG_contig_199_1	D.PEEHHDLSDSMPGK.V	Y	57.85	1577.68	16.6	789.859	2	12.14	11
CTOG_contig_2913_1	K.QTELFADFQR.F	Y	57.84	1253.6	21.8	627.823	2	14.96	9
CTOG_contig_12219_1	R.TPNIDSLADQGVKLENYYVQPSCTPTR.S	Y	57.81	3008.45	21.6	1003.85	3	15.7	1
CTWG_contig_21515_1	K.TNAGYLNNLASN(+.98)GNLGK.G	Y	57.79	1720.84	8.6	861.434	2	13.93	13	Deamidation (NQ)
CTOG_contig_64333_1	K.TVDFLEEYFR.V	Y	57.78	1317.62	15.1	659.829	2	16.92	49
CTWG_contig_529_1	T.NTPPVSAPALGER.Y	N	57.78	1307.68	6.3	654.853	2	13.35	17
CTWG_contig_34_1	T.NTPPVSAPALGER.Y	N	57.78	1307.68	6.3	654.853	2	13.35	17
CTOG_contig_3711_1	R.SGRLPDNNPISWR.G	Y	57.76	1510.76	16	504.603	3	13.8	12
CTOG_contig_8352_1	F.LQQLEWTGADR.Y	N	57.62	1315.65	25.5	658.85	2	13.81	11
CTOG_contig_8298_1	F.LQQLEWTGADR.Y	N	57.62	1315.65	25.5	658.85	2	13.81	11
CTOG_contig_8351_1	F.LQQLEWTGADR.Y	N	57.62	1315.65	25.5	658.85	2	13.81	11
CTOG_contig_2289_1	K.LEFGSSSYFSR.R	Y	57.6	1278.59	19.2	640.313	2	14.44	31
CTOG_contig_3463_1	R.VNYDDDNWR.K	Y	57.54	1195.49	17.1	598.762	2	13.26	10
CTWG_contig_546_1	G.DYQHGLTVSR.Q	Y	57.51	1174.57	21.1	588.306	2	12.64	49
CTOG_contig_8352_1	R.Q(-17.03)ALHVGQAN(+.98)GNVK.F	Y	57.47	1318.66	10.6	660.346	2	12.92	7	Pyro-glu from Q; Deamidation (NQ)
CTWG_contig_94_1	R.FLAERDPLEK.R	Y	57.47	1216.65	14.9	609.339	2	13.56	76
CTOG_contig_45471_1	R.DLVAATQFK.T	Y	57.45	991.534	24.7	496.786	2	13.55	12
CTOG_contig_150_1	R.FLAERDPLEK.R	Y	57.42	1216.65	14.9	609.339	2	13.56	70
CTOG_contig_11717_1	E.HNLSNNPWPDWTGVMHGYEIE.A	Y	57.29	2495.1	13.2	832.717	3	16.62	2
CTWG_contig_1051_1	K.TITDYVYSVFK.D	Y	57.25	1334.68	20.1	668.359	2	16.23	67
CTOG_contig_14881_1	D.IYQDSYSDFSFEGR.V	Y	57.21	1712.73	14.7	857.386	2	14.7	2
CTWG_contig_329_1	K.LLLYNSQLVASDR.L	Y	57.16	1490.81	9	746.419	2	14.95	2
CTWG_contig_21514_1	R.LKLGAGTQILSVESPELATWTPK.E	Y	57.12	2438.34	18.4	813.803	3	16.51	1
CTOG_contig_42461_1	K.GLLDVLSLGR.T	Y	57.11	1041.62	10.3	521.822	2	16.88	5
CTOG_contig_1357_1	K.VDATVESELASR.F	Y	57.11	1275.63	6.5	638.827	2	13.5	9
CTWG_contig_76_1	K.ELVAQIGANDNHHSPGEWDRPEGVVMDR.R	Y	57.1	3127.45	57.2	782.915	4	14.4	1
CTOG_contig_69357_1	R.LKLGAGTQILSVESPELATWTPK.E	Y	57.09	2438.34	18.4	813.803	3	16.51	1
CTWG_contig_3672_1	K.TDPQERHDLSDSMPDKVTNLLAK.L	Y	57.02	2609.28	19.9	653.339	4	14.43	10
CTOG_contig_40637_1	V.IVDHFAATK.W	Y	57.01	1000.53	10.5	501.28	2	13	8
CTOG_contig_14881_1	D.LLFKDQATSMTDK.M	Y	57	1496.75	8.1	749.391	2	13.53	2
CTWG_contig_706_1	R.ADFLTVTVK.F	Y	56.99	992.554	21.1	497.295	2	14.62	659
CTWG_contig_30150_1	K.LSNADVENPAHEK.L	Y	56.98	1422.67	8.8	712.351	2	12.1	10
CTOG_contig_12219_1	R.YQIHTGLQ.H	N	56.9	958.487	14.8	480.258	2	12.9	62
CTOG_contig_30199_1	R.YQIHTGLQ.H	N	56.9	958.487	14.8	480.258	2	12.9	62
CTOG_contig_13933_1	R.YQIHTGLQ.H	N	56.9	958.487	14.8	480.258	2	12.9	62
CTOG_contig_57071_1	R.YQIHTGLQ.H	N	56.9	958.487	14.8	480.258	2	12.9	62
CTOG_contig_49623_1	K.EQFPNYYGYVPDEAFRR.M	Y	56.85	2149.99	20.2	717.684	3	15.42	1
CTOG_contig_1822_1	R.ALMLQGVDLLADAVAVTMGPK.G	Y	56.85	2112.13	27.2	705.071	3	18.56	2
CTOG_contig_5031_1	G.LSMAVEAEGSH.I	Y	56.78	1129.51	26	565.776	2	13.11	2
CTOG_contig_61896_1	K.MSAYDYYM(+15.99)DR.T	Y	56.76	1329.5	16.5	665.769	2	13.52	2	Oxidation (M)
CTOG_contig_3229_1	K.MNPDRNEIFR.T	Y	56.7	1290.61	11.6	431.217	3	13.15	14
CTWG_contig_21515_1	L.SVESPELATWTPK.E	N	56.69	1443.72	17.4	722.882	2	14.47	10
CTWG_contig_21514_1	L.SVESPELATWTPK.E	N	56.69	1443.72	17.4	722.882	2	14.47	10
CTWG_contig_8194_1	R.FLIGSVDDTDVR.Y	Y	56.67	1335.67	0.3	668.841	2	14.79	4
CTWG_contig_1080_1	R.EAVDQLDFALDFGVK.T	Y	56.61	1665.83	13.6	833.931	2	18.68	10
CTOG_contig_150_1	R.VNYNDNNWR.K	Y	56.58	1193.52	15	597.777	2	13.02	52
CTOG_contig_8537_1	G.FAFHTQDQLR.K	Y	56.58	1261.62	17.8	631.829	2	13.67	4
CTOG_contig_1357_1	K.AAAGIDDIPFAITSEDDVFK.E	Y	56.56	2094.02	14.6	1048.03	2	16.9	1
CTOG_contig_65864_1	N.LAVNPDDIYQ.A	Y	56.55	1146.56	17.4	574.295	2	14.5	8
CTWG_contig_4015_1	K.LVEVPVTPNWLEK.A	Y	56.55	1522.84	12.4	762.437	2	16.02	16
CTOG_contig_150_1	R.ALEVLEYLDK.E	Y	56.5	1191.64	18.7	596.838	2	16.15	35
CTOG_contig_150_1	F.LAERDPLEKR.I	Y	56.46	1225.68	13.3	409.572	3	13.14	37
CTWG_contig_205_1	R.ITVTQEIDDK.D	Y	56.44	1160.59	13.5	581.311	2	13.44	26
CTOG_contig_63210_1	K.ATFDTTLVR.K	Y	56.43	1022.54	23.1	512.289	2	14.79	45
CTWG_contig_205_1	N.FVPQVQLTDTER.I	Y	56.4	1431.74	10.4	716.883	2	14.16	18
CTWG_contig_10414_1	K.ETANWGLIMYR.D	Y	56.35	1352.65	15.3	677.345	2	15.78	2
CTWG_contig_14195_1	K.FDETYPYGEK.Q	Y	56.35	1247.53	25.7	624.791	2	13.26	3
CTOG_contig_14881_1	K.LSM(+15.99)VGIPYVLTK.S	Y	56.34	1335.75	1.4	668.882	2	15.47	9	Oxidation (M)
CTOG_contig_6356_1	R.GAKDSLWEGGIR.G	Y	56.24	1287.66	15	430.233	3	13.66	4
CTWG_contig_1028_1	K.DSLWEGGIR.G	Y	56.19	1031.5	9	516.764	2	14.26	765
CTWG_contig_6903_1	K.GDGTLFPFFK.T	Y	56.19	1127.57	17.6	564.8	2	16.83	27
CTOG_contig_6356_1	K.DSLWEGGIR.G	Y	56.18	1031.5	18.6	516.769	2	14.07	765
CTWG_contig_1843_1	K.GLLDVLSLGR.T	Y	56.16	1041.62	13.2	521.823	2	16.79	5
CTOG_contig_63210_1	K.ASGSPINIR.D	Y	56.13	913.498	3.9	457.758	2	12.83	3
CTOG_contig_10955_1	K.FIALGMELRPT.Q	Y	56.12	1246.67	17	624.355	2	15.69	44
CTOG_contig_61896_1	G.YHTRQEQLNLR.Y	Y	56.12	1456.75	12.8	486.598	3	12.6	32
CTWG_contig_2540_1	R.FLQNPESEDPGTYTSPFGY.K	Y	56.11	2147.93	20.3	1075	2	15.83	4
CTOG_contig_150_1	R.YLHNWKNNPDNNR.I	Y	56.1	1683.79	14.1	562.277	3	12.36	12
CTWG_contig_1080_1	R.IDFSGPLKDDLR.G	Y	56.09	1374.71	13.4	688.374	2	14.68	27
CTWG_contig_48_1	K.QEYDESGPSIVHR.K	N	56.07	1515.7	16.8	506.248	3	12.84	16
CTWG_contig_56_1	K.QEYDESGPSIVHR.K	N	56.07	1515.7	16.8	506.248	3	12.84	16
CTWG_contig_12_1	K.QEYDESGPSIVHR.K	N	56.07	1515.7	16.8	506.248	3	12.84	16
CTWG_contig_1729_1	R.LINSGSVFPFK.L	Y	56.07	1207.66	12.8	604.845	2	15.44	7
CTWG_contig_706_1	N.HFSIEGDHTPR.I	Y	56.05	1294.61	20.3	432.551	3	12.56	3
CTOG_contig_292_1	K.WQKEIFENLQK.V	Y	55.98	1461.76	20	731.903	2	14.32	5
CTWG_contig_94_1	F.LAERDPLEKR.I	Y	55.93	1225.68	17.5	409.574	3	12.47	37
CTWG_contig_1052_1	K.NVQVEAWSR.R	Y	55.9	1087.54	13.6	544.785	2	13.29	60
CTWG_contig_2540_1	P.LVTETFDTLSYYK.G	N	55.88	1578.78	17.1	790.412	2	15.29	8
CTWG_contig_10414_1	P.LVTETFDTLSYYK.G	N	55.88	1578.78	17.1	790.412	2	15.29	8
CTOG_contig_13391_1	K.VKWDNELAK.L	Y	55.86	1101.58	24.7	368.21	3	13.06	27
CTOG_contig_8800_1	K.VKWDNELAK.L	Y	55.86	1101.58	24.7	368.21	3	13.06	27
CTWG_contig_1051_1	K.EVLDELRSWLVTK.N	Y	55.86	1586.87	13.2	794.451	2	16.77	1
CTWG_contig_76_1	R.LPDNNPISWR.G	Y	55.86	1210.61	18	606.323	2	14.21	28
CTWG_contig_10355_1	R.GVEGFSSNSEQYADSRK.W	Y	55.84	1859.83	19.2	620.962	3	12.64	2
CTOG_contig_11856_1	R.ATGESQYLEDAK.G	Y	55.81	1310.6	18.4	656.319	2	12.86	8
CTOG_contig_150_1	R.VAFIVC(+57.02)EFTRK.T	Y	55.8	1368.72	32.2	457.263	3	15.28	8	Carbamidomethylation
CTOG_contig_74681_1	K.FDETYPYGEK.Q	Y	55.79	1247.53	29.1	624.793	2	13.17	3
CTOG_contig_43832_1	D.VIWFTKDEDTK.T	Y	55.75	1380.69	11.3	461.243	3	14.09	7
CTWG_contig_2503_1	D.LTSVTNVADR.S	Y	55.75	1074.57	7.5	538.295	2	12.69	46
CTWG_contig_921_1	R.YQIHTGLQ.H	N	55.69	958.487	9.8	480.256	2	13.11	65
CTWG_contig_922_1	R.YQIHTGLQ.H	N	55.69	958.487	9.8	480.256	2	13.11	65
CTWG_contig_74478_1	R.YQIHTGLQ.H	N	55.69	958.487	9.8	480.256	2	13.11	65
CTWG_contig_87341_1	R.YQIHTGLQ.H	N	55.69	958.487	9.8	480.256	2	13.11	65
CTWG_contig_546_1	K.CYYGISTEVPWK.E	Y	55.68	1444.67	14.6	723.353	2	14.81	1
CTWG_contig_529_1	L.TAANTNTPPVSAPALGER.Y	Y	55.67	1765.9	14.2	883.968	2	13.57	1
CTOG_contig_35922_1	K.FSSC(+57.02)SIQSIK.S	Y	55.66	1155.56	18.5	578.798	2	13.18	5	Carbamidomethylation
CTWG_contig_847_1	K.LEFGSSSYFSR.R	Y	55.63	1278.59	19.2	640.313	2	14.44	31
CTWG_contig_144_1	R.RTVQPEAANMLK.M	Y	55.59	1356.72	12.5	679.375	2	12.87	44
CTOG_contig_150_1	D.YSGPLRDDPEG.L	Y	55.51	1204.54	24	603.29	2	12.75	5
CTWG_contig_921_1	R.YQIHTGLQHK.V	Y	55.48	1223.64	20.6	612.841	2	12.6	113
CTWG_contig_1444_1	F.TSQSDEVFEFIK.T	Y	55.45	1428.68	14.3	715.356	2	15.45	15
CTWG_contig_529_1	R.VHSIHFVK.Q	Y	55.37	965.545	7.7	483.783	2	12.69	177
CTWG_contig_92_1	V.NPDTTLNHNYYR.S	Y	55.37	1506.69	18.9	754.364	2	13.58	4
CTOG_contig_2339_1	A.GTVESVAVAK.H	Y	55.34	959.529	6.8	480.775	2	12.37	65
CTWG_contig_92_1	F.SRSDLNISPDEER.Q	Y	55.34	1516.71	23.3	759.381	2	12.82	5
CTOG_contig_150_1	F.VFSYPLSDDIYDQIADSK.G	Y	55.32	2074.97	29.5	1038.52	2	16.62	2
CTOG_contig_20262_1	L.LTGLDLTSDR.S	Y	55.32	1089.57	21.8	545.802	2	13.99	6
CTOG_contig_150_1	D.PTVIDPLNR.V	Y	55.31	1023.57	19.1	512.803	2	14	46
CTOG_contig_61896_1	K.M(+15.99)SAYDYYMDR.T	Y	55.3	1329.5	13.5	665.766	2	13.68	4	Oxidation (M)
CTOG_contig_17529_1	K.LGVIEDTSNR.T	Y	55.28	1102.56	12.3	552.295	2	12.91	26
CTWG_contig_921_1	G.FHDVGYHNSWIR.T	N	55.27	1529.72	15.9	510.921	3	13.48	1
CTWG_contig_922_1	G.FHDVGYHNSWIR.T	N	55.27	1529.72	15.9	510.921	3	13.48	1
CTWG_contig_548_1	R.GEWFNEMYYGAGTR.Y	Y	55.26	1679.7	18.8	840.875	2	15.43	2
CTOG_contig_2289_1	R.RFYSGDQSESYDR.M	Y	55.23	1608.68	13.7	537.241	3	12.42	32
CTOG_contig_11717_1	F.PLDNSGTISAAEFR.D	Y	55.17	1476.72	24.2	739.386	2	14.31	6
CTOG_contig_2360_1	K.DLGFKPSKPAPK.P	Y	55.17	1283.72	7.6	428.918	3	12.42	15
CTWG_contig_1478_1	R.GDSCLSATNTNAPR.V	Y	55.17	1405.63	11.3	703.828	2	12.21	9
CTWG_contig_4751_1	R.FSMYILLPK.K	Y	55.15	1110.61	24.7	556.328	2	16.53	6
CTWG_contig_2258_1	K.QLAPIWDELGEK.F	Y	55.11	1397.72	17.4	699.879	2	15.63	3
CTOG_contig_1357_1	R.LIQLAEDMSK.F	Y	55.09	1146.6	14.6	574.313	2	13.84	4
CTWG_contig_46049_1	R.NEPIYPGVVSGQNIAR.S	Y	55.06	1712.88	17.8	857.465	2	14.3	1
CTWG_contig_10497_1	R.QITMNDLPVGR.S	Y	55.03	1242.64	24.6	622.342	2	14.21	33
CTOG_contig_2406_1	K.HNLHSPIVQITNSGSLITNPK(-.98).N	Y	55.01	2268.23	-15.9	757.073	3	14.81	2	Amidation
CTWG_contig_3626_1	R.ELISNASDALDKIR.F	Y	55.01	1543.82	12.2	515.62	3	14.56	2
CTOG_contig_5031_1	R.VHSIHFV.K	Y	54.96	837.45	17.2	419.739	2	13.41	123
CTWG_contig_1493_1	R.LPDAPYEYK.G	Y	54.95	1094.53	20.4	548.283	2	13.47	8
CTWG_contig_1896_1	R.MVVEVFANK.A	Y	54.94	1035.54	8.1	518.783	2	14.24	14
CTOG_contig_53448_1	R.VNYDDNNWRK.L	Y	54.93	1322.6	12.6	662.316	2	12.72	32
CTOG_contig_11905_1	K.VNYDDNNWRK.L	N	54.93	1322.6	12.6	662.316	2	12.72	27
CTWG_contig_5178_1	R.KIEVQTDSASNIYELK.W	Y	54.92	1836.95	18.4	613.334	3	14.17	4
CTOG_contig_5031_1	K.TTGQLSPGWALYLLSE.W	Y	54.9	1734.88	11.8	868.459	2	18.03	2
CTWG_contig_168_1	R.HGDLGEAGQAFLAAMESITNNIAWMEK(-.98).N	Y	54.86	2902.37	14.7	968.48	3	18.6	4	Amidation
CTWG_contig_1213_1	K.ATFDTTLVR.K	Y	54.85	1022.54	23.1	512.289	2	14.79	45
CTOG_contig_546_1	K.SFEPLDDPGVR.S	Y	54.82	1230.59	24.5	616.316	2	14.04	3
CTWG_contig_1493_1	R.AAFMTGIYPFR.M	Y	54.78	1272.63	15.5	637.333	2	16.15	5
CTOG_contig_1204_1	R.AVSQVQVHPDY.K	Y	54.75	1241.6	14.1	621.818	2	13.07	17
CTWG_contig_365_1	R.AVSQVQVHPDY.K	Y	54.75	1241.6	14.1	621.818	2	13.07	17
CTWG_contig_7444_1	F.ALPQESTYTQQDR.N	Y	54.74	1535.72	14.4	768.879	2	12.51	2
CTWG_contig_2540_1	D.LLFKDQATSMTDK.M	Y	54.7	1496.75	8.1	749.391	2	13.53	2
CTWG_contig_1052_1	E.IMVPDHFYPDR.K	Y	54.66	1388.65	14.6	463.899	3	14.41	1
CTOG_contig_150_1	K.ATFTIHVIRR.S	N	54.65	1212.71	14.5	405.25	3	13.77	21
CTOG_contig_14881_1	K.ATFTIHVIRR.S	N	54.65	1212.71	14.5	405.25	3	13.77	21
CTOG_contig_58213_1	R.QSILFYYAQR.S	N	54.56	1287.66	12.7	644.846	2	15.41	130
CTOG_contig_69357_1	T.QSILFYYAQR.S	N	54.56	1287.66	12.7	644.846	2	15.41	130
CTOG_contig_65864_1	K.QAIVDRHNNIRR.T	Y	54.56	1490.82	16.2	373.718	4	11.69	67
CTWG_contig_563_1	K.NFILDKPFLTEK	Y	54.56	1463.8	11.5	488.947	3	15.16	24
CTOG_contig_53448_1	R.DDHTAIDPLN.R	Y	54.54	1109.5	7.6	555.761	2	13.43	6
CTOG_contig_5031_1	K.AAITDYVYSVFN(+.98)DVNSIFKELMR.Y	N	54.54	2695.32	17.5	899.463	3	18.39	1	Deamidation (NQ)
CTOG_contig_5030_1	K.AAITDYVYSVFN(+.98)DVNSIFKELMR.Y	N	54.54	2695.32	17.5	899.463	3	18.39	1	Deamidation (NQ)
CTOG_contig_8352_1	R.VVVRN(+.98)AGHQLPHDQPR.A	Y	54.54	1822.96	13.8	456.752	4	12.31	1	Deamidation (NQ)
CTOG_contig_8296_1	K.HIHDHNHASPPPSLFLPLK(-.98).G	Y	54.54	2155.14	35.4	719.414	3	14.95	2	Amidation
CTWG_contig_2258_1	K.FKDKDDVVIAK.M	Y	54.52	1276.7	21.2	426.584	3	12.35	5
CTWG_contig_683_1	R.MM(+15.99)DFQVGELQK.A	Y	54.46	1340.61	11.8	671.32	2	14.1	10	Oxidation (M)
CTOG_contig_16009_1	Y.IVDKHNEFR.R	Y	54.45	1156.6	22.5	579.32	2	12.64	45
CTOG_contig_65864_1	N.LAVNPDDIYQA.V	Y	54.45	1217.59	14.7	609.813	2	14.72	32
CTWG_contig_529_1	R.VFVDRHAFK.S	Y	54.44	1117.6	14	373.547	3	12.97	37
CTWG_contig_683_1	F.VFSYPLSDDIYDQIADSK.G	Y	54.43	2074.97	29.5	1038.52	2	16.62	2
CTWG_contig_4_1	R.AKFEELNMDLFR.S	N	54.41	1511.74	12.4	504.928	3	15.8	1
CTWG_contig_35849_1	R.AKFEELNMDLFR.S	N	54.41	1511.74	12.4	504.928	3	15.8	1
CTWG_contig_8677_1	R.AKFEELNMDLFR.S	N	54.41	1511.74	12.4	504.928	3	15.8	1
CTWG_contig_529_1	Y.LLSEWVNPNYPAIDHN.M	Y	54.38	1880.91	27.9	941.486	2	15.59	4
CTWG_contig_94_1	S.LSEDSWVLGNIR.L	Y	54.33	1387.71	20.7	694.876	2	15.69	6
CTWG_contig_2540_1	R.RSFNLALSNMPVK.A	Y	54.33	1475.79	11	492.943	3	14.87	1
CTOG_contig_17096_1	R.HNDLGAVTQAFSAALESVTN(+.98)NIAWMK.K	Y	54.27	2788.35	54.6	930.508	3	18.18	1	Deamidation (NQ)
CTWG_contig_4804_1	K.VVDILLTAEK.N	Y	54.24	1099.65	25.6	550.846	2	14.98	14
CTOG_contig_3229_1	K.LSNTDVFLAFK.A	Y	54.21	1253.67	8.9	627.846	2	15.91	2
CTOG_contig_150_1	R.VAFIVC(+57.02)EFT.R	Y	54.19	1084.53	24.5	543.284	2	16.42	6	Carbamidomethylation
CTOG_contig_20262_1	R.WAFESWTEK.L	Y	54.03	1182.53	20.5	592.287	2	15.2	19
CTOG_contig_10955_1	R.GFTGFVLPPSEIIPTG.R	Y	54.01	1630.86	15.6	816.45	2	17.31	12
CTOG_contig_10955_1	F.IALGMELRPTQR.D	Y	54.01	1383.77	18.8	462.271	3	14.08	26
CTOG_contig_150_1	R.Q(-17.03)EVVDQM(+15.99)DFALDIGVK.T	Y	54.01	1804.86	15.3	903.449	2	19.35	7	Pyro-glu from Q; Oxidation (M)
CTWG_contig_45200_1	R.QRGEPSKPVDKEVLK.Y	Y	53.97	1708.95	14.9	428.25	4	12.05	5
CTOG_contig_30008_1	K.SLEQFPVSLC(+57.02)GRPK.D	Y	53.96	1616.83	18.4	539.962	3	14.61	1	Carbamidomethylation
CTWG_contig_199_1	R.RTELLHNIDPLR.E	Y	53.91	1475.82	18.5	492.957	3	13.83	32
CTOG_contig_18466_1	R.LVRLETAEEQK.S	Y	53.86	1314.71	16.4	439.252	3	12.81	1
CTWG_contig_199_1	W.VAPPEDPNVVTER.L	Y	53.86	1421.71	23.2	711.881	2	13.42	5
CTWG_contig_554_1	R.DNQLPLVVEFTQESAQK.I	Y	53.85	1944.98	12.7	973.509	2	16.32	6
CTWG_contig_168_1	G.FAFHTQDQLR.K	Y	53.77	1261.62	17.8	631.829	2	13.67	4
CTOG_contig_8352_1	K.YIHDHNHASPPPLLLLPL.K	Y	53.73	2046.11	13.9	683.052	3	16.88	3
CTWG_contig_92817_1	R.GEWFNEMYYR.A	Y	53.72	1393.58	24.2	697.812	2	15.38	7
CTWG_contig_1052_1	K.AFGTVFSTEAQLRK.M	Y	53.69	1553.82	14	518.955	3	14.61	2
CTWG_contig_2540_1	L.HFAIGDDKFR.K	Y	53.69	1204.6	10.8	402.545	3	13.32	5
CTOG_contig_2339_1	K.WNSALAAQAATWTRK.C	Y	53.66	1673.86	29.8	558.979	3	14.7	7
CTOG_contig_30008_1	R.MVVEVFANK.A	Y	53.66	1035.54	10.5	518.784	2	14.24	14
CTWG_contig_1052_1	D.VIWFTKDEDTK.T	Y	53.65	1380.69	11.3	461.243	3	14.09	7
CTWG_contig_4_1	K.EVEEVIQPIISK.L	Y	53.64	1382.77	22.4	692.406	2	14.78	1
CTWG_contig_32_1	A.GTVESVAVAK.H	Y	53.61	959.529	10.1	480.776	2	12.38	67
CTOG_contig_87_1	R.AAFMTGIYPFR.M	Y	53.58	1272.63	15.5	637.333	2	16.15	5
CTWG_contig_847_1	R.RFYSGDQSESYDR.M	Y	53.56	1608.68	21.8	537.246	3	12.34	32
CTOG_contig_3463_1	K.QNPDVNPIPK.A	Y	53.55	1120.59	10.1	561.307	2	12.8	93
CTWG_contig_1051_1	T.MDSKEVLDELR.S	Y	53.51	1333.65	18.4	667.847	2	14.2	2
CTOG_contig_14881_1	R.TVVYNHFYSD.R	Y	53.47	1243.55	15.2	622.792	2	13.61	13
CTOG_contig_48925_1	R.TVVYNHFYSD.R	N	53.47	1243.55	15.2	622.792	2	13.61	13
CTOG_contig_17096_1	K.AFGTVFSTEAQLRK.M	Y	53.43	1553.82	14	518.955	3	14.61	2
CTOG_contig_8352_1	V.SAGRLDGEDLYK.M	Y	53.39	1322.65	14.1	662.34	2	13.27	3
CTWG_contig_1052_1	N.ITASDVIWFTK.D	N	53.35	1279.68	18.5	640.86	2	15.98	12
CTWG_contig_94_1	D.ITASDVIWFTK.N	N	53.35	1279.68	18.5	640.86	2	15.98	12
CTWG_contig_93_1	D.ITASDVIWFTK.D	N	53.35	1279.68	18.5	640.86	2	15.98	12
CTOG_contig_45782_1	K.Q(-17.03)KPVILLEVNIH.A	Y	53.33	1384.81	14.4	693.421	2	16.63	1	Pyro-glu from Q
CTOG_contig_2339_1	K.WNSALAAQ(+.98)AATWTR.K	Y	53.31	1546.75	31.5	774.408	2	20.66	1	Deamidation (NQ)
CTOG_contig_3463_1	W.YIPFTFTSSDER.N	N	53.28	1461.68	17.1	731.859	2	15.2	6
CTOG_contig_43832_1	W.YIPFTFTSSDER.N	N	53.28	1461.68	17.1	731.859	2	15.2	6
CTOG_contig_48665_1	K.IPEGTLEDTRR.T	Y	53.26	1285.66	16.1	429.568	3	12.57	18
CTWG_contig_554_1	R.LIQLAEDMSK.F	Y	53.26	1146.6	14.6	574.313	2	13.84	4
CTWG_contig_24324_1	R.GQVFLDIPER.Y	Y	53.24	1172.62	28.2	587.333	2	14.85	9
CTOG_contig_8352_1	R.Q(-17.03)ALHVGQ(+.98)ANGNVK.F	Y	53.18	1318.66	11.8	660.347	2	12.83	1	Pyro-glu from Q; Deamidation (NQ)
CTWG_contig_1729_1	K.MPHHIGAGATNVK.E	Y	53.18	1331.68	6.5	444.902	3	12.31	7
CTWG_contig_4804_1	K.ETGVTETWDR.L	Y	53.16	1192.54	21	597.288	2	13.38	17
CTOG_contig_36328_1	R.QRGEPSKPVDKEVLK.Y	Y	53.13	1708.95	14.9	428.25	4	12.05	5
CTWG_contig_4_1	R.IINEPTAAAIAYGLDKR.D	Y	53.12	1814.99	15.6	606.013	3	15.3	1
CTWG_contig_8677_1	R.IINEPTAAAIAYGLDKR.D	N	53.12	1814.99	15.6	606.013	3	15.3	1
CTWG_contig_365_1	MYDPNEQVR.A	Y	53.08	1150.51	6.3	576.265	2	12.28	15
CTOG_contig_65864_1	N.LAVNPDDIYQAVL.T	Y	53.07	1429.75	19.3	715.894	2	17.14	10
CTOG_contig_1240_1	R.VSAEDKGTGNKNDIVIQNDHNR.L	Y	53.05	2423.18	12.7	606.81	4	12.16	3
CTOG_contig_19245_1	R.VSAEDKGTGNKNDIVIQNDHNR.L	N	53.05	2423.18	12.7	606.81	4	12.16	3
CTWG_contig_2540_1	R.TVVYNHFYSD.R	N	53.03	1243.55	16.9	622.793	2	13.66	11
CTWG_contig_10414_1	R.TVVYNHFYSD.R	N	53.03	1243.55	16.9	622.793	2	13.66	11
CTOG_contig_18319_1	K.C(+57.02)YYGIN(+.98)TPVTWK.E	Y	52.98	1501.69	22.5	751.87	2	15.47	5	Carbamidomethylation; Deamidation (NQ)
CTWG_contig_168_1	R.KLQDFVDR.H	Y	52.9	1019.54	12.1	510.783	2	13.02	43
CTWG_contig_1051_1	T.LLLTGLDLTSDR.S	Y	52.86	1315.73	16.4	658.885	2	15.64	20
CTOG_contig_44134_1	R.NEPIYPGVVSGQNIAR.S	Y	52.84	1712.88	17.8	857.465	2	14.3	1
CTWG_contig_94_1	D.PGDYNSPFDYK.W	Y	52.84	1301.56	11.7	651.793	2	13.92	2
CTWG_contig_4086_1	R.GLDAGDITIK.Q	Y	52.84	1001.54	20.6	501.787	2	13.76	225
CTOG_contig_150_1	R.VNYNDNNWRK.L	Y	52.82	1321.62	16.1	441.553	3	12.7	53
CTOG_contig_103_1	K.SEPIPTNDQPVK.V	Y	52.79	1323.67	19.7	662.854	2	12.72	13
CTOG_contig_8537_1	R.KLQDFVDR.H	Y	52.76	1019.54	12.1	510.783	2	13.02	43
CTOG_contig_58213_1	L.RQSILFYYAQR.S	Y	52.76	1443.76	12.5	482.267	3	14.93	1
CTWG_contig_546_1	R.LETAAEQELVSLAFL.Y	Y	52.75	1632.86	18.9	817.453	2	18.29	10
CTOG_contig_292_1	K.NWLEEM(+15.99)VEDFKK.S	Y	52.68	1582.73	27.1	528.6	3	15.21	3	Oxidation (M)
CTWG_contig_2540_1	R.NVQVEVWSQ.R	Y	52.68	1087.53	22.5	544.784	2	14.28	8
CTOG_contig_1312_1	K.LVEVPVTPNWLEK.A	Y	52.67	1522.84	6.4	762.432	2	16.03	14
CTOG_contig_20262_1	E.VQSTITDYVYSVFKDVNSIFK.E	Y	52.67	2452.25	20.1	818.441	3	18.38	1
CTWG_contig_25_1	K.SFEPLDDPGVR.S	Y	52.61	1230.59	24.5	616.316	2	14.04	3
CTOG_contig_40637_1	I.VDHFAATK.W	Y	52.6	887.45	25.6	444.744	2	13.03	9
CTOG_contig_14881_1	L.HFAIGDDKFR.K	Y	52.57	1204.6	10.8	402.545	3	13.32	5
CTOG_contig_5031_1	K.AAITDYVYSVFNDVNSIFK(-.98).E	N	52.57	2164.08	9.5	722.375	3	23.62	6	Amidation
CTOG_contig_5030_1	K.AAITDYVYSVFNDVNSIFK(-.98).E	N	52.57	2164.08	9.5	722.375	3	23.62	6	Amidation
CTWG_contig_706_1	R.VLSSSWTDLK.T	Y	52.57	1134.59	17.6	568.313	2	14.14	425
CTWG_contig_168_1	R.HGDLGEAGQAFLAAMESITN(+.98)NIAWMEK.N	Y	52.56	2904.34	36.8	969.157	3	19.1	1	Deamidation (NQ)
CTWG_contig_855_1	R.GFTGFVLPPSEIIPTG.R	Y	52.54	1630.86	15.6	816.45	2	17.31	12
CTOG_contig_1240_1	K.EVEEVIQPIISK.L	Y	52.53	1382.77	22.4	692.406	2	14.78	1
CTOG_contig_30199_1	R.YQIHTGLQHGV.I	Y	52.53	1251.64	22.8	418.229	3	12.47	57
CTOG_contig_3463_1	K.WYIPFTFTSSDER.N	N	52.52	1647.76	19.8	824.902	2	17.16	25
CTOG_contig_43832_1	K.WYIPFTFTSSDER.N	N	52.52	1647.76	19.8	824.902	2	17.16	25
CTOG_contig_20262_1	R.WAFESWTEKLETSSTE(-.98).V	Y	52.52	1928.88	35.4	643.99	3	15.82	6	Amidation
CTOG_contig_5030_1	D.PLPVVQNLFR.Y	Y	52.51	1181.69	19	591.865	2	16.19	7
CTWG_contig_2540_1	V.VYNHFYSDR.R	N	52.46	1199.54	6.4	600.779	2	13.25	6
CTWG_contig_10414_1	V.VYNHFYSDR.R	N	52.46	1199.54	6.4	600.779	2	13.25	6
CTWG_contig_4_1	K.NGRVEIIANDQGNR.I	Y	52.46	1554.79	13.4	519.276	3	12.8	1
CTWG_contig_8677_1	K.NGRVEIIANDQGNR.I	N	52.46	1554.79	13.4	519.276	3	12.8	1
CTOG_contig_8352_1	R.RTYSAIVN(+.98)NVIDK.A	Y	52.44	1492.79	6.5	498.607	3	13.57	1	Deamidation (NQ)
CTWG_contig_94_1	R.VNYNDNNWR.K	Y	52.41	1193.52	22.6	597.781	2	12.9	52
CTWG_contig_683_1	S.FMGIMVFDHVYPDR.R	Y	52.37	1725.8	12.7	576.282	3	16.51	1
CTWG_contig_3626_1	K.EADEDEEGKVEEEEEEKEEK.K	Y	52.29	2407.99	15.4	603.013	4	12.37	6
CTWG_contig_93_1	R.VNYDDNNWRK.L	Y	52.27	1322.6	12.6	662.316	2	12.72	31
CTOG_contig_48665_1	K.IPEGTLEDTR.R	Y	52.26	1129.56	13.7	565.796	2	12.81	15
CTOG_contig_150_1	D.PRAEDPGDYNSPFDYK.W	Y	52.26	1869.82	57.9	624.316	3	13.6	1
CTOG_contig_8352_1	K.VLHYSGNLD.V	N	52.22	1016.49	11	509.259	2	13.19	37
CTOG_contig_8298_1	K.VLHYSGNLD.L	N	52.22	1016.49	11	509.259	2	13.19	37
CTOG_contig_8296_1	R.VLHYSGNLD.L	N	52.22	1016.49	11	509.259	2	13.19	37
CTOG_contig_8351_1	K.VLHYSGNLD.L	N	52.22	1016.49	11	509.259	2	13.19	37
CTOG_contig_1240_1	R.IINEPTAAAIAYGLDKR.D	Y	52.2	1814.99	15.6	606.013	3	15.3	1
CTOG_contig_1240_1	K.NGRVEIIANDQGNR.I	Y	52.18	1554.79	13.4	519.276	3	12.8	1
CTOG_contig_65864_1	R.TVQPEAANM(+15.99)LK.M	Y	52.14	1216.61	15.9	609.323	2	12.17	61	Oxidation (M)
CTWG_contig_94_1	R.VNYNDNNWRK.L	Y	52.14	1321.62	16.1	441.553	3	12.7	53
CTOG_contig_7229_1	R.ELISNASDALDKIR.F	Y	52.13	1543.82	12.2	515.62	3	14.56	2
CTWG_contig_144_1	K.MMWSFKLER.L	Y	52.12	1226.59	18.3	614.316	2	15.17	39
CTOG_contig_16009_1	S.YIVDKHNEFR.R	Y	52.07	1319.66	21.4	440.904	3	12.58	8
CTWG_contig_3626_1	K.LGVIEDTSNR.T	Y	52.06	1102.56	11.8	552.295	2	12.99	26
CTOG_contig_11717_1	N.EPSTLMAEGDVK.D	Y	52.01	1275.6	15.6	638.818	2	13.1	15
CTWG_contig_94_1	L.QYTILNPVGSK.R	N	52.01	1218.66	2.8	610.339	2	14.05	3
CTWG_contig_93_1	L.QYTILNPVGSK.R	N	52.01	1218.66	2.8	610.339	2	14.05	3
CTOG_contig_64333_1	R.EAVDQLDFALDFGVK.T	Y	51.96	1665.83	13.6	833.931	2	18.68	10
CTWG_contig_1052_1	I.VDFLEEYFQVEYPLPK.L	Y	51.96	2014.99	16.9	1008.52	2	17.75	3
CTOG_contig_43832_1	R.FLQDPNTEDPGTYTSPFGY.K	Y	51.95	2147.93	16.1	1074.99	2	15.92	4
CTOG_contig_5031_1	V.FNDVNSIFK.E	N	51.94	1082.54	5.9	1083.55	1	19.27	37
CTOG_contig_5030_1	V.FNDVNSIFK.E	N	51.94	1082.54	5.9	1083.55	1	19.27	37
CTOG_contig_150_1	R.SFNLAVSN(+.98)MPVETTR.N	Y	51.92	1665.8	17.8	833.924	2	14.87	1	Deamidation (NQ)
CTWG_contig_4044_1	K.NFVLGQPFVTEK.S	Y	51.87	1377.73	19.9	689.886	2	15.29	3
CTWG_contig_144_1	K.QAIVDRHNNIRR.T	Y	51.86	1490.82	17.3	497.955	3	12.08	76
CTOG_contig_2228_1	R.YAGGAAWIALEAAEAGIDADASR(-.98).K	Y	51.84	2247.09	6	750.043	3	23.06	8	Amidation
CTWG_contig_34_1	T.AVDGPSSPTNFR.F	Y	51.81	1246.59	20.2	624.317	2	13.15	19
CTOG_contig_14881_1	R.RSFNLALSNMPVK.A	Y	51.8	1475.79	11	492.943	3	14.87	1
CTOG_contig_34027_1	Q.MIHFVIGDVK.F	Y	51.71	1157.63	13.6	386.888	3	14.99	3
CTOG_contig_5031_1	Y.LLSEWVNPNYPA.I	Y	51.65	1401.69	17.7	701.866	2	15.58	8
CTWG_contig_706_1	P.HNHFSIEGDHTPR.I	Y	51.64	1545.71	13.5	516.25	3	12.75	6
CTWG_contig_1080_1	R.GLYFSTYTR.G	Y	51.51	1106.54	14.8	554.285	2	14.42	27
CTOG_contig_3463_1	K.GALVVQMIHFVIGDDRFR.Q	Y	51.49	2072.1	11.1	691.715	3	17.76	1
CTWG_contig_1052_1	R.ALNSEDIRGQD.F	Y	51.46	1216.57	12.5	609.299	2	12.02	16
CTWG_contig_50021_1	R.DLVAATQFK.T	Y	51.46	991.534	24.7	496.786	2	13.55	12
CTWG_contig_32_1	K.WNSALAAQAATWTRK.C	Y	51.43	1673.86	29.8	558.979	3	14.7	7
CTWG_contig_98813_1	K.WNSALAAQAATWTRK.S	N	51.43	1673.86	29.8	558.979	3	14.7	7
CTOG_contig_17096_1	R.ALNSEDIRGQD.F	Y	51.42	1216.57	12.5	609.299	2	12.02	13
CTOG_contig_46108_1	R.GQVFLDIPER.Y	Y	51.38	1172.62	28.2	587.333	2	14.85	9
CTOG_contig_12219_1	K.LENYYVQPSCTPTR.S	Y	51.38	1669.78	26.1	835.918	2	13.6	10
CTWG_contig_1477_1	R.DFSLSVAEAR.G	Y	51.32	1093.54	17.8	547.787	2	14.59	62
CTWG_contig_2504_1	R.DFGFYNGGDSNLR.L	Y	51.3	1460.63	32.7	731.347	2	14.55	4
CTOG_contig_3229_1	K.KTPADYIETGL.R	Y	51.24	1206.61	18.3	604.325	2	14.74	10
CTOG_contig_5031_1	K.AAITDYVYSVFNDVNSIF.K	N	51.23	2036.97	18.6	1019.51	2	18.3	8
CTOG_contig_5030_1	K.AAITDYVYSVFNDVNSIF.K	N	51.23	2036.97	18.6	1019.51	2	18.3	8
CTOG_contig_42461_1	D.PLEPPPPPAGSYR.L	Y	51.22	1376.71	17.6	689.374	2	13.63	4
CTOG_contig_14881_1	R.NVQVEVWSQ.R	Y	51.22	1087.53	12.1	544.779	2	14.37	57
CTWG_contig_563_1	K.KLGILLTSATAR.Q	Y	51.22	1242.77	18.8	415.27	3	13.99	6
CTWG_contig_922_1	R.TPNIDSLADQGVKLENYYVQPS.C	Y	51.2	2450.2	18.3	1226.13	2	15.88	10
CTOG_contig_1357_1	K.FVQDFLDGK.L	N	51.18	1067.53	27.4	534.786	2	14.33	10
CTOG_contig_70_1	K.FVQDFLDGK.L	N	51.18	1067.53	27.4	534.786	2	14.33	10
CTOG_contig_20262_1	R.GDSCLSATNTNAPR.V	Y	51.18	1405.63	11.3	703.828	2	12.21	9
CTOG_contig_150_1	S.LSEDSWVLGNIR.L	Y	51.14	1387.71	20.7	694.876	2	15.69	6
CTOG_contig_3992_1	R.DFGFYNGGDSNLR.L	Y	51.11	1460.63	44.9	731.356	2	14.47	4
CTOG_contig_20262_1	R.NVMC(+57.02)DRDFSLSVAEAR.G	Y	51.11	1868.85	30.1	623.976	3	14.49	1	Carbamidomethylation
CTOG_contig_1197_1	R.GLFIIDPK.G	Y	51.08	901.527	15.8	451.778	2	14.95	19
CTOG_contig_3463_1	R.ALEAVDYLDKETEFMPWSEASFELTK.V	Y	51.02	3048.43	22.6	1017.17	3	17.71	11
CTOG_contig_150_1	S.FMGIMVFDHVYPDR.R	Y	51.01	1725.8	12.7	576.282	3	16.51	1
CTWG_contig_1307_1	K.SEPIPTNDQPVK.V	Y	50.99	1323.67	19.7	662.854	2	12.72	13
CTOG_contig_14881_1	K.ASTNLDGDKVVDHFETSLPMSTYLVAFVVC(+57.02)DFAQK.T	Y	50.98	3903.87	20.9	976.995	4	18.55	2	Carbamidomethylation
CTWG_contig_93_1	K.MITATNVANR.I	Y	50.94	1089.56	7.1	545.791	2	12.8	12
CTOG_contig_150_1	A.TFTIHVIR.R	N	50.93	985.571	10.3	493.798	2	14.45	18
CTOG_contig_14881_1	A.TFTIHVIR.R	N	50.93	985.571	10.3	493.798	2	14.45	18
CTOG_contig_2339_1	K.DAIDLWM(+15.99)EEK.S	Y	50.92	1264.56	27.4	633.307	2	14.77	6	Oxidation (M)
CTWG_contig_3149_1	K.VKWDNELAK.L	Y	50.92	1101.58	24.3	368.21	3	13.19	27
CTWG_contig_168_1	R.HGDLGEAGQAF.L	Y	50.92	1100.49	8.7	551.256	2	13.3	19
CTWG_contig_4_1	R.VSAEDKGTGNKNDIVIQNDHNR.L	Y	50.87	2423.18	12.7	606.81	4	12.16	3
CTWG_contig_8677_1	R.VSAEDKGTGNKNDIVIQNDHNR.L	N	50.87	2423.18	12.7	606.81	4	12.16	3
CTOG_contig_215_1	K.QEYDESGPSIVHR.K	Y	50.86	1515.7	16.8	506.248	3	12.84	16
CTWG_contig_10497_1	R.GLFIIDPK.G	Y	50.86	901.527	9.7	451.775	2	15.18	19
CTOG_contig_12219_1	R.YQIHTGLQH.R	N	50.82	1095.55	12.6	548.787	2	12.56	18
CTOG_contig_30199_1	R.YQIHTGLQH.G	N	50.82	1095.55	12.6	548.787	2	12.56	18
CTOG_contig_13933_1	R.YQIHTGLQH.G	N	50.82	1095.55	12.6	548.787	2	12.56	18
CTOG_contig_57071_1	R.YQIHTGLQH.D	N	50.82	1095.55	12.6	548.787	2	12.56	18
CTWG_contig_529_1	W.VNPNYPAIDHN.M	Y	50.81	1252.58	16.7	627.31	2	12.88	5
CTOG_contig_150_1	R.LPSDLQPLHYDLVIEPDIYQDDSSMFSFEGR(-.98).V	Y	50.78	3624.71	19.3	1209.27	3	17.63	5	Amidation
CTOG_contig_65864_1	L.AVNPDDIYQAVLT.W	Y	50.69	1417.71	15.2	709.872	2	16.08	2
CTOG_contig_150_1	L.AERDPLEKR.I	Y	50.68	1112.59	16	557.313	2	13.22	39
CTOG_contig_51968_1	R.TDQVSPNSFR.F	Y	50.67	1149.54	22.2	575.791	2	12.91	5
CTOG_contig_63210_1	R.VINKLDNIAIPNFNR.K	Y	50.66	1739.97	34.2	581.016	3	15.79	1
CTOG_contig_54359_1	R.IINEPTAAAIAYGLDKR.D	N	50.66	1814.99	15.6	606.013	3	15.3	1
CTOG_contig_10955_1	F.VLPPSEIIPTGR.E	Y	50.49	1277.73	13.4	639.883	2	14.38	7
CTOG_contig_2810_1	M.WSVFGQPK.N	Y	50.48	947.486	8.2	474.754	2	14.58	5
CTWG_contig_94_1	K.NVAWMER.N	N	50.4	904.423	15.8	453.226	2	13.96	45
CTWG_contig_93_1	I.NVAWMER.N	N	50.4	904.423	15.8	453.226	2	13.96	45
CTWG_contig_546_1	R.LETAAEQELVSLAF.L	N	50.39	1519.78	17.9	760.909	2	18.04	29
CTWG_contig_351_1	R.LETAAEQELVSLAF.Q	N	50.39	1519.78	17.9	760.909	2	18.04	29
CTWG_contig_4086_1	F.PLDNSGTISAAEFR.D	Y	50.37	1476.72	20.6	739.383	2	14.13	6
CTOG_contig_150_1	K.AMHATVYC(+57.02)GSLHK.G	Y	50.36	1473.69	15.1	369.434	4	12.5	10	Carbamidomethylation
CTWG_contig_554_1	K.AAAGIDDIPFAITSEDDVFK.E	Y	50.36	2094.02	14.6	1048.03	2	16.9	1
CTWG_contig_706_1	H.NHFSIEGDHTPR.I	Y	50.32	1408.65	14.1	705.341	2	12.58	8
CTWG_contig_789_1	Q.GGENEYQHSLLPAR.Q	Y	50.31	1569.75	21.9	785.901	2	13.37	4
CTWG_contig_1051_1	L.LTGLDLTSDR.S	Y	50.29	1089.57	21.8	545.802	2	13.99	6
CTOG_contig_14881_1	K.GLYFNAYK.R	Y	50.26	974.486	18.3	488.259	2	14.13	55
CTWG_contig_683_1	G.IMVFDHVYPDR.R	Y	50.26	1390.67	21.2	464.574	3	14.49	5
CTWG_contig_93_1	R.MLHSVIGDDKFR.K	Y	50.21	1416.72	21.1	473.257	3	13.69	1
CTOG_contig_3463_1	R.VNYDDDNWRK.L	Y	50.17	1323.58	17.7	442.21	3	12.51	11
CTOG_contig_150_1	Q.YTILNPVGSK.R	Y	50.15	1090.6	16.7	546.317	2	14	16
CTWG_contig_563_1	K.LGILLTSATAR.Q	Y	49.99	1114.67	10.6	558.349	2	14.67	223
CTOG_contig_16009_1	K.WAMQC(+57.02)PTGHEDDKNKR.A	Y	49.98	1971.87	22.3	493.985	4	12.19	7	Carbamidomethylation
CTOG_contig_5031_1	K.AAITDYVYSVFN(+.98)DVNSIFK.E	N	49.97	2166.05	25.2	1084.06	2	17.73	2	Deamidation (NQ)
CTOG_contig_5030_1	K.AAITDYVYSVFN(+.98)DVNSIFK.E	N	49.97	2166.05	25.2	1084.06	2	17.73	2	Deamidation (NQ)
CTOG_contig_8537_1	K.ETEYTPWSK.A	N	49.96	1139.51	12.8	570.771	2	13.48	5
CTOG_contig_3229_1	K.ETEYTPWSK.A	N	49.96	1139.51	12.8	570.771	2	13.48	5
CTWG_contig_404_1	R.VSAPALGQR.Y	Y	49.96	897.503	21.4	449.769	2	12.85	50
CTOG_contig_8298_1	E.AAFLMMK.N	N	49.93	810.413	16.5	406.221	2	14.24	21
CTOG_contig_8352_1	R.AAFLMMK.N	N	49.93	810.413	16.5	406.221	2	14.24	21
CTOG_contig_8351_1	E.AAFLMMK.N	N	49.93	810.413	16.5	406.221	2	14.24	21
CTWG_contig_529_1	S.VFNDVNSIFK.E	N	49.91	1181.61	16.5	591.821	2	15.04	120
CTWG_contig_34_1	S.VFNDVNSIFK.E	N	49.91	1181.61	16.5	591.821	2	15.04	120
CTWG_contig_94_1	R.M(+15.99)TPVDDSMETELR.T	Y	49.91	1538.66	18.3	770.351	2	13.66	10	Oxidation (M)
CTOG_contig_292_1	K.NWWEELTEDYEK.S	Y	49.9	1640.7	25.4	821.378	2	16.86	4
CTWG_contig_1051_1	R.WALESWTEK.L	Y	49.9	1148.55	17	575.292	2	15.02	18
CTOG_contig_8537_1	R.HGDLGEAGQAF.L	Y	49.88	1100.49	13.5	551.259	2	13.38	19
CTWG_contig_1028_1	K.ELIHVSDWYPTF.M	Y	49.86	1505.72	28.6	753.888	2	16.83	14
CTOG_contig_18319_1	K.EGDYQHGLTVS.R	Y	49.84	1204.54	22.4	603.289	2	13.09	22
CTWG_contig_1052_1	K.ATFTIHVIRR.S	N	49.83	1212.71	13.3	405.249	3	13.83	21
CTWG_contig_2540_1	K.ATFTIHVIRR.S	N	49.83	1212.71	13.3	405.249	3	13.83	21
CTWG_contig_683_1	K.ATFTIHVIRR.S	N	49.83	1212.71	13.3	405.249	3	13.83	21
CTWG_contig_93_1	K.ATFTIHVIRR.S	N	49.83	1212.71	13.3	405.249	3	13.83	21
CTOG_contig_150_1	G.IMVFDHVYPDR.R	Y	49.78	1390.67	21.2	464.574	3	14.49	5
CTOG_contig_150_1	A.SFFQYESAR.K	Y	49.74	1133.51	17.7	567.774	2	14.23	19
CTWG_contig_92848_1	K.TSSFWAFTPK.Q	Y	49.7	1170.57	24.1	586.307	2	15.46	7
CTOG_contig_65864_1	A.LQCSSVSEDHPNKR.I	Y	49.69	1598.75	11.7	533.929	3	12.1	2
CTWG_contig_1052_1	K.WYIPFTFTSSDER.N	N	49.66	1647.76	18	824.9	2	17.12	25
CTWG_contig_1080_1	K.WYIPFTFTSSDER.N	N	49.66	1647.76	18	824.9	2	17.12	25
CTOG_contig_42461_1	R.FLIGSVDDTDVR.Y	Y	49.59	1335.67	5.3	668.844	2	14.62	4
CTOG_contig_65864_1	N.LAVNPDDIYQAVLT.W	Y	49.56	1530.79	13	766.414	2	17.05	12
CTOG_contig_22216_1	R.IQSALINGR.G	Y	49.51	970.556	9.7	486.29	2	13.09	12
CTOG_contig_14881_1	L.SMVGIPYVLTK.S	Y	49.43	1206.67	18.2	604.352	2	15.59	10
CTOG_contig_150_1	K.M(+15.99)ITAGNVANR.I	Y	49.43	1061.53	8.6	531.776	2	12.62	17	Oxidation (M)
CTOG_contig_150_1	K.NVAWMER.N	Y	49.4	904.423	14.8	453.225	2	13.68	45
CTOG_contig_5031_1	C.FSDPFSVVEATT.S	Y	49.35	1298.6	19.7	650.322	2	16.34	6
CTWG_contig_1729_1	R.IQSALINGR.G	Y	49.31	970.556	12.7	486.291	2	12.99	12
CTOG_contig_8296_1	K.NFILDKPFLTE.K	Y	49.24	1335.71	10	668.868	2	16.03	45
CTWG_contig_1080_1	K.GALVVQMIHFVIGDDRFR.Q	Y	49.21	2072.1	11.1	691.715	3	17.76	1
CTWG_contig_3718_1	R.DVYLYYFK.H	Y	49.21	1109.54	15.9	555.788	2	15.44	52
CTWG_contig_529_1	E.WVNPNYPAIDHN.M	Y	49.17	1438.66	22.2	720.355	2	13.8	25
CTOG_contig_107_1	R.GIAQAIVAPGK.G	Y	49.14	1023.61	18	512.82	2	13.69	1
CTWG_contig_6904_1	K.TSFQAYEVTNIPIIR.G	Y	49.09	1750.93	8.6	876.477	2	16.22	1
CTWG_contig_855_1	I.ALGMELRPTQR.D	Y	49.08	1270.68	22.2	636.362	2	15.03	36
CTWG_contig_3718_1	K.HNLSNNPWPDWTGVMHG.Y	N	48.99	1960.86	19.2	654.641	3	15.63	4
CTWG_contig_7444_1	E.HNLSNNPWPDWTGVMHG.Y	N	48.99	1960.86	19.2	654.641	3	15.63	4
CTOG_contig_65864_1	R.ILPNLGVDYVAQN.L	Y	48.95	1414.75	20	708.394	2	15.58	66
CTWG_contig_529_1	R.VHSIHFV.K	Y	48.92	837.45	7	419.735	2	13.55	123
CTOG_contig_1204_1	R.SLVFSVAR.I	Y	48.91	877.502	10.3	439.763	2	14.48	38
CTOG_contig_14881_1	R.LPSDLLPLHYDLVIHPDIYQDSYSDFSFEGR(-.98).V	Y	48.88	3649.77	17.7	913.467	4	17.7	5	Amidation
CTOG_contig_3711_1	K.SIMFYNTQR.S	Y	48.81	1158.55	18.7	580.293	2	13.58	10
CTOG_contig_58213_1	Q.ILSVESPELATWTPK.E	N	48.81	1669.89	4.5	835.957	2	15.86	3
CTOG_contig_69357_1	Q.ILSVESPELATWTPK.E	N	48.81	1669.89	4.5	835.957	2	15.86	3
CTOG_contig_16009_1	D.RSYIVDKHNEFR.R	Y	48.8	1562.8	24.5	521.952	3	12.9	28
CTOG_contig_58213_1	K.TNAGYLN(+.98)NLASNGNLGK.G	Y	48.78	1720.84	22.6	861.446	2	20.87	3	Deamidation (NQ)
CTOG_contig_18466_1	R.AKNENDHFLKETK.N	Y	48.77	1572.79	18.5	394.212	4	12.4	9
CTOG_contig_14881_1	V.VYNHFYSDR.R	Y	48.7	1199.54	6.4	600.779	2	13.25	6
CTOG_contig_48925_1	V.VYNHFYSDR.R	N	48.7	1199.54	6.4	600.779	2	13.25	6
CTOG_contig_10955_1	I.ALGMELRPTQR.D	Y	48.64	1270.68	22.2	636.362	2	15.03	34
CTWG_contig_706_1	H.FSIEGDHTPR.I	Y	48.64	1157.55	6.9	386.859	3	12.92	9
CTWG_contig_46049_1	K.MVWDETLAR.T	Y	48.61	1119.54	13.4	560.784	2	14.46	9
CTWG_contig_102_1	N.LDTLLNSPTAR.Q	Y	48.54	1199.65	16.4	600.843	2	13.53	12
CTWG_contig_529_1	S.VFNDVNSIFKEL.M	N	48.52	1423.73	15.9	712.886	2	17	6
CTWG_contig_34_1	S.VFNDVNSIFKEL.M	N	48.52	1423.73	15.9	712.886	2	17	6
CTOG_contig_5031_1	Y.LLSEWVNPNYP.A	Y	48.48	1330.66	17.2	666.347	2	15.76	2
CTOG_contig_14881_1	S.RPLVTETFDTLSYY.K	Y	48.46	1703.84	20.9	852.945	2	16.05	1
CTOG_contig_48925_1	S.RPLVTETFDTLSYY.K	N	48.46	1703.84	20.9	852.945	2	16.05	1
CTWG_contig_706_1	D.WPSDFIDQVR.V	Y	48.45	1261.61	16.5	631.822	2	15.25	4
CTOG_contig_150_1	T.FTIHVIR.R	N	48.4	884.523	12.8	443.274	2	14.35	36
CTOG_contig_14881_1	T.FTIHVIR.R	N	48.4	884.523	12.8	443.274	2	14.35	36
CTOG_contig_34027_1	M.IHFVIGDVK.F	Y	48.4	1026.59	4.7	514.303	2	14.41	5
CTOG_contig_64333_1	A.FTIHVIR.R	N	48.4	884.523	12.8	443.274	2	14.35	36
CTOG_contig_13178_1	N.FTIHVIR.R	N	48.4	884.523	12.8	443.274	2	14.35	36
CTWG_contig_3718_1	K.LTSPNDDYLK.I	Y	48.4	1164.57	17.5	583.301	2	13.11	251
CTWG_contig_365_1	D.IAVLTLSSPLK.M	Y	48.39	1140.71	9.6	571.369	2	15.47	7
CTOG_contig_20262_1	R.VSAPALGQR.Y	N	48.28	897.503	21.4	449.769	2	12.85	50
CTOG_contig_51968_1	L.VSAPALGQR.Y	N	48.28	897.503	21.4	449.769	2	12.85	50
CTOG_contig_1204_1	D.IAVLTLSSPLK.M	Y	48.28	1140.71	9.6	571.369	2	15.47	6
CTOG_contig_30008_1	R.TGFSVDPHR.L	Y	48.27	1014.49	5.6	508.254	2	12.56	13
CTWG_contig_94_1	Q.YTILNPVGSK.R	N	48.26	1090.6	9.4	546.313	2	14.06	16
CTWG_contig_34_1	R.HVDPLPVVQNLF.R	Y	48.26	1376.75	14.3	689.39	2	16.88	9
CTWG_contig_93_1	Q.YTILNPVGSK.R	N	48.26	1090.6	9.4	546.313	2	14.06	16
CTWG_contig_1078_1	K.GLYFNAYK.R	Y	48.26	974.486	18.3	488.259	2	14.13	58
CTWG_contig_1052_1	Q.MIHFVIGDVK.F	Y	48.22	1157.63	13.6	386.888	3	14.99	3
CTWG_contig_76_1	R.SGRLPDNNPISWR.G	Y	48.19	1510.76	13.6	504.602	3	13.66	12
CTOG_contig_5031_1	A.ALFMAHQLG.L	Y	48.17	986.501	14.6	494.265	2	14.35	4
CTOG_contig_1240_1	R.VEIIANDQGNR.I	Y	48.15	1227.62	9.9	614.824	2	12.71	4
CTOG_contig_1016_1	K.VEIIANDQGNR.T	N	48.15	1227.62	9.9	614.824	2	12.71	4
CTOG_contig_5384_1	K.VEIIANDQGNR.T	N	48.15	1227.62	9.9	614.824	2	12.71	4
CTWG_contig_1080_1	R.LPADLRPLHYDLVIHPDIYQDNPSEFRFEGR.V	Y	48.12	3721.86	8.8	745.387	5	16.26	1
CTOG_contig_5031_1	V.HSIHFVK.Q	Y	48.1	866.476	16.4	434.252	2	12.49	71
CTOG_contig_925_1	K.IDTELSQAVK.A	Y	48.06	1102.59	12.7	552.308	2	13.24	3
CTWG_contig_48_1	K.DLYANTVLSGGTTM(+15.99)FPGIADR.M	Y	47.97	2214.06	3.8	739.031	3	15.7	4	Oxidation (M)
CTWG_contig_855_1	F.IALGMELRPTQR.D	Y	47.96	1383.77	23.7	462.273	3	14.2	26
CTOG_contig_34027_1	E.IMVPDHFYPDR.K	Y	47.93	1388.65	14.6	463.899	3	14.41	1
CTOG_contig_11806_1	C.LGAIWLYR.A	N	47.87	990.565	21.4	496.3	2	15.68	5
CTOG_contig_11856_1	C.LGAIWLYR.A	N	47.87	990.565	21.4	496.3	2	15.68	5
CTWG_contig_1052_1	R.IALPYAIK.A	Y	47.86	887.548	4.6	444.783	2	14.82	57
CTOG_contig_44134_1	K.MVWDETLAR.T	Y	47.77	1119.54	13.4	560.784	2	14.46	9
CTOG_contig_6356_1	K.ELIHVSDWYPTF.M	Y	47.76	1505.72	28.6	753.888	2	16.83	8
CTWG_contig_144_1	K.QAIVDRHNNIR.R	Y	47.75	1334.72	7.7	445.916	3	12.07	20
CTOG_contig_5030_1	N.N(+.98)YIMTAVDGPSSPTNFR.F	Y	47.71	1869.86	39	624.317	3	13.14	2	Deamidation (NQ)
CTWG_contig_921_1	K.GHYSTHLFTE.K	Y	47.69	1190.54	14.9	596.284	2	13.33	17
CTWG_contig_1052_1	T.ILNPVGANR.A	N	47.66	952.545	12.1	477.286	2	12.97	33
CTWG_contig_529_1	R.YGINLDVRVHSIHFVK.Q	Y	47.66	1896.04	20	475.026	4	15.42	8
CTWG_contig_5323_1	T.ILNPVGANR.A	N	47.66	952.545	12.1	477.286	2	12.97	33
CTWG_contig_5608_1	T.ILNPVGANR.A	N	47.66	952.545	12.1	477.286	2	12.97	33
CTWG_contig_315_1	V.IVDHFAATK.W	Y	47.65	1000.53	10.5	501.28	2	13	8
CTOG_contig_14881_1	S.MVGIPYVLTK.S	Y	47.63	1119.64	12.5	560.832	2	15.67	7
CTWG_contig_4_1	R.VEIIANDQGNR.I	N	47.63	1227.62	9.9	614.824	2	12.71	4
CTWG_contig_713_1	K.VEIIANDQGNR.T	N	47.63	1227.62	9.9	614.824	2	12.71	4
CTWG_contig_8677_1	R.VEIIANDQGNR.I	N	47.63	1227.62	9.9	614.824	2	12.71	4
CTOG_contig_30197_1	R.SEYLPTNR.G	Y	47.62	978.477	7.3	490.249	2	12.72	26
CTOG_contig_51562_1	K.AQDFISSHIK.N	Y	47.58	1144.59	11.7	573.308	2	13.53	1
CTOG_contig_1204_1	N.LAM(+15.99)YDPNEQVR.A	Y	47.52	1350.62	11.7	676.327	2	12.71	5	Oxidation (M)
CTWG_contig_1052_1	W.YIPFTFTSSDER.N	N	47.49	1461.68	17.1	731.859	2	15.2	6
CTWG_contig_1080_1	W.YIPFTFTSSDER.N	N	47.49	1461.68	17.1	731.859	2	15.2	6
CTWG_contig_999_1	K.DLGFKPSKPAPK.P	Y	47.47	1283.72	12.1	428.92	3	12.93	15
CTWG_contig_982_1	K.DLGFKPSKPAPK.P	Y	47.47	1283.72	12.1	428.92	3	12.93	15
CTWG_contig_564_1	F.LQQLEWTGADR.Y	N	47.42	1315.65	25.5	658.85	2	13.81	11
CTWG_contig_103_1	F.LQQLEWTGADR.Y	N	47.42	1315.65	25.5	658.85	2	13.81	11
CTWG_contig_102_1	F.LQQLEWTGADR.Y	N	47.42	1315.65	25.5	658.85	2	13.81	11
CTOG_contig_1210_1	R.GAAQNIIPSSTGAAK.A	Y	47.39	1384.73	12.5	693.381	2	13.33	6
CTWG_contig_365_1	Q.QASLLLQR.A	N	47.37	927.55	10.2	464.787	2	13.57	65
CTWG_contig_447_1	K.QASLLLQR.G	N	47.37	927.55	10.2	464.787	2	13.57	65
CTWG_contig_855_1	K.FIALGMELRPT.Q	Y	47.34	1246.67	20.9	624.357	2	15.79	45
CTOG_contig_40637_1	R.VIVDHFAAT.K	Y	47.33	971.508	14.9	486.768	2	13.57	17
CTWG_contig_1896_1	R.TGFSVDPHR.L	Y	47.31	1014.49	11.6	508.257	2	12.74	13
CTOG_contig_8352_1	R.LDGEDLYK.M	Y	47.28	951.455	16.8	476.743	2	13.31	53
CTOG_contig_58213_1	K.TN(+.98)AGYLNNLASN(+.98)GNLGK.G	Y	47.27	1721.82	28.1	861.942	2	13.62	1	Deamidation (NQ)
CTWG_contig_404_1	R.TDQVSPNSFR.F	Y	47.27	1149.54	22.2	575.791	2	12.91	5
CTOG_contig_8352_1	H.ASPPPLLLLPLK.G	Y	47.25	1257.81	8.4	629.916	2	16.87	3
CTOG_contig_4768_1	R.EWIAPAMALNIVNK.L	Y	47.23	1568.84	22.9	785.444	2	16.81	5
CTOG_contig_16009_1	K.MQ(+.98)WSSELAEVAQK.W	Y	47.15	1506.7	18.1	754.372	2	15.02	1	Deamidation (NQ)
CTWG_contig_1307_1	K.VADSYEDLR.F	Y	47.12	1066.49	19.7	534.264	2	12.91	7
CTOG_contig_65864_1	K.QAIVDRHNNIR.R	Y	47.08	1334.72	18.5	445.921	3	11.66	22
CTOG_contig_45782_1	F.MMDWILTNYR.L	N	47.08	1341.62	15.9	671.828	2	16.18	2
CTOG_contig_18235_1	F.MMDWILTNYR.L	N	47.08	1341.62	15.9	671.828	2	16.18	2
CTOG_contig_53448_1	D.ITSSDIIWFTKDEDKK.T	Y	47.08	1924.98	14.5	482.259	4	14.96	1
CTOG_contig_54359_1	K.NGRVEIIANDQGNR.I	N	47.07	1554.79	13.4	519.276	3	12.8	1
CTOG_contig_6356_1	R.GLGFVYSPLLTN.R	Y	47.03	1279.68	10.9	640.855	2	16.78	2
CTWG_contig_1052_1	M.IHFVIGDVK.F	Y	47.03	1026.59	4.7	514.303	2	14.41	5
CTWG_contig_199_1	K.NVWLFNIK.T	N	47.01	1032.58	22.1	517.307	2	16.45	189
CTWG_contig_3672_1	K.NVWLFNIK.T	N	47.01	1032.58	22.1	517.307	2	16.45	189
CTOG_contig_64333_1	R.GLYFSTYTR.G	Y	46.99	1106.54	12.2	554.284	2	14.28	26
CTWG_contig_14195_1	K.DPIPFTGDATSADK.I	Y	46.98	1433.67	17.6	717.854	2	13.79	1
CTOG_contig_7229_1	A.EEEAGTVDVDLGK.S	Y	46.94	1360.64	22.1	681.34	2	13.62	5
CTOG_contig_3463_1	T.LSEDSWVLGNIGLK.G	N	46.83	1529.81	17.6	765.925	2	16.45	1
CTOG_contig_43832_1	T.LSEDSWVLGNIGLK.G	N	46.83	1529.81	17.6	765.925	2	16.45	1
CTOG_contig_1240_1	K.VINKNNKPHIQAAVSGETK.T	Y	46.83	2047.12	15.2	512.794	4	12.53	3
CTOG_contig_16817_1	R.VITMETFMK.E	Y	46.81	1098.55	22	550.292	2	15.1	1
CTWG_contig_546_1	E.TAAEQELVSLAFLYRK.Y	Y	46.81	1837.99	8.4	920.012	2	17.3	1
CTOG_contig_541_1	D.NNEFHVLPVS	N	46.79	1154.57	22.5	578.306	2	14.75	21
CTOG_contig_540_1	K.NNEFHVLPVS	N	46.79	1154.57	22.5	578.306	2	14.75	21
CTWG_contig_144_1	R.ILPNLGVDYVAQN.L	Y	46.79	1414.75	19	708.394	2	15.72	78
CTWG_contig_144_1	K.Q(-17.03)AIVDRHNNIR.R	Y	46.75	1317.69	20.4	440.246	3	12.2	35	Pyro-glu from Q
CTOG_contig_65864_1	R.TVQPEAANML.K	Y	46.69	1072.52	15.1	537.277	2	13.91	20
CTWG_contig_855_1	F.VLPPSEIIPTGR.E	Y	46.69	1277.73	13.4	639.883	2	14.38	7
CTWG_contig_16893_1	F.VLPPSEIIPTGR.E	N	46.69	1277.73	13.4	639.883	2	14.38	7
CTOG_contig_11717_1	R.IKQQGDSVGHGLR.Q	Y	46.67	1393.74	20.2	465.598	3	11.77	4
CTOG_contig_1244_1	K.QLLAEIGQADVNK.M	Y	46.62	1397.75	18	699.896	2	14.31	1
CTOG_contig_607_1	A.VNWTSISGALK.S	Y	46.58	1174.63	19.8	588.336	2	15.39	12
CTWG_contig_1444_1	R.Q(-17.03)ALHVGQANGNVK.F	Y	46.56	1317.68	16.9	659.858	2	12.56	34	Pyro-glu from Q
CTOG_contig_65864_1	A.VLTWFQTK.R	Y	46.54	1021.56	17.1	511.796	2	14.71	30
CTWG_contig_706_1	G.YHTRQEQLNLR.Y	Y	46.52	1456.75	12.8	486.598	3	12.6	32
CTOG_contig_5031_1	Y.SVFNDVNSIFK.E	N	46.5	1268.64	13.6	635.336	2	15.8	4
CTOG_contig_5030_1	Y.SVFNDVNSIFK.E	N	46.5	1268.64	13.6	635.336	2	15.8	4
CTOG_contig_5031_1	K.AAITDYVYSVFN.D	N	46.5	1361.65	23.6	681.848	2	17.09	5
CTOG_contig_5030_1	K.AAITDYVYSVFN.D	N	46.5	1361.65	23.6	681.848	2	17.09	5
CTWG_contig_94_1	D.PTVIDPLNR.V	Y	46.47	1023.57	15.6	512.801	2	13.91	46
CTWG_contig_432_1	R.DTTVIQ(+.98)SVVDQAIAQTR.S	Y	46.45	1844.95	13	923.493	2	17.12	1	Deamidation (NQ)
CTOG_contig_17096_1	R.IALPYAIK.A	Y	46.43	887.548	15.8	444.788	2	14.77	57
CTWG_contig_205_1	D.YISAALNDAK.S	Y	46.42	1064.55	8	533.287	2	12.98	23
CTOG_contig_1204_1	K.QASLLLQR.G	Y	46.41	927.55	9.5	464.787	2	13.8	65
CTOG_contig_8296_1	R.NAGHQVQYDQPEAA.F	Y	46.33	1526.67	16.7	764.357	2	12.2	46
CTOG_contig_53448_1	A.LASAGLVSR.T	Y	46.33	872.508	13.2	437.267	2	12.87	10
CTWG_contig_21515_1	Q.ILSVESPELATWTPK.E	N	46.2	1669.89	11.1	835.963	2	15.7	3
CTWG_contig_554_1	K.FVQDFLDGK.L	N	46.2	1067.53	27.4	534.786	2	14.33	10
CTWG_contig_21514_1	Q.ILSVESPELATWTPK.E	N	46.2	1669.89	11.1	835.963	2	15.7	3
CTWG_contig_2258_1	K.FVQDFLDGK.L	N	46.2	1067.53	27.4	534.786	2	14.33	10
CTWG_contig_921_1	D.LHDNTDDVLEEK.G	Y	46.19	1426.66	20.4	476.57	3	12.65	13
CTOG_contig_3463_1	T.ILNPVGANR.A	N	46.18	952.545	12.1	477.286	2	12.97	32
CTOG_contig_17096_1	T.ILNPVGANR.A	N	46.18	952.545	12.1	477.286	2	12.97	32
CTOG_contig_14037_1	T.WTYGELTNVK.I	Y	46.14	1209.6	23.5	605.823	2	14.44	13
CTWG_contig_199_1	K.WVAPPEDPNVVTERLPAGNQEHVKN.V	Y	46.13	2795.4	13.9	699.867	4	14.33	1
CTWG_contig_4_1	R.LSPEDIER.M	Y	46.03	957.477	12.7	479.752	2	13.14	5
CTWG_contig_8677_1	R.LSPEDIER.M	N	46.03	957.477	12.7	479.752	2	13.14	5
CTOG_contig_8296_1	R.NAGHQVQYDQPEA.A	Y	46.01	1455.64	14.3	728.837	2	12.19	5
CTWG_contig_1052_1	R.REVVDHLDYAVDFGVK.I	Y	45.98	1860.94	15.9	621.33	3	23.83	19
CTWG_contig_789_1	K.IWYWYASTLDK.T	Y	45.98	1444.7	22.2	723.375	2	16.32	1
CTOG_contig_2913_1	K.YEIPITFTTSSER.N	Y	45.96	1542.76	12.7	772.395	2	15.38	7
CTWG_contig_4171_1	K.QLLAEIGQADVNK.M	Y	45.95	1397.75	18	699.896	2	14.31	1
CTWG_contig_2882_1	R.GIAQAIVAPGK.G	Y	45.93	1023.61	18	512.82	2	13.69	1
CTWG_contig_94_1	K.ETEYAPWIK.A	Y	45.9	1135.55	16.7	568.794	2	14.54	8
CTWG_contig_529_1	K.AAITDYVYSVFNDVNSIF.K	N	45.89	2036.97	22.2	1019.52	2	18.44	8
CTWG_contig_34_1	K.AAITDYVYSVFNDVNSIF.K	N	45.89	2036.97	22.2	1019.52	2	18.44	8
CTOG_contig_5030_1	N.NYIMTAVDGPSSPTNFR.F	Y	45.88	1868.87	20.4	623.977	3	12.97	3
CTWG_contig_1201_1	R.GAAQNIIPSSTGAAK.A	Y	45.88	1384.73	20.7	693.387	2	12.91	6
CTWG_contig_546_1	K.TPATDDLGER.L	Y	45.81	1073.5	22.4	537.769	2	12.5	5
CTOG_contig_2913_1	K.EGFASYWETYAVEQ(+.98)LHPDWK.V	Y	45.79	2456.1	27.2	819.728	3	17.62	1	Deamidation (NQ)
CTOG_contig_2339_1	D.AIDLWMEEK.S	Y	45.78	1133.54	22.5	567.791	2	14.89	16
CTWG_contig_1052_1	T.LSEDSWVLGNIGLK.G	Y	45.73	1529.81	17.6	765.925	2	16.45	1
CTWG_contig_3718_1	K.HNLSNNPWPDWTGVMHGYEIE.A	N	45.68	2495.1	13.2	832.717	3	16.62	2
CTWG_contig_7444_1	E.HNLSNNPWPDWTGVMHGYEIE.A	N	45.68	2495.1	13.2	832.717	3	16.62	2
CTWG_contig_683_1	K.VVDDFETSVPM(+15.99)GTNR.V	Y	45.64	1681.76	15.6	841.901	2	13.62	10	Oxidation (M)
CTOG_contig_18319_1	D.KYWIGLR.L	N	45.6	934.539	18.7	468.285	2	14.13	22
CTOG_contig_61368_1	KYWIGLR.L	N	45.6	934.539	18.7	468.285	2	14.13	22
CTWG_contig_3626_1	A.EEEAGTVDVDLGK.S	Y	45.6	1360.64	22.1	681.34	2	13.62	5
CTOG_contig_17334_1	K.IEVQTDSASNIYELK.W	Y	45.41	1708.85	18.1	855.449	2	14.53	2
CTWG_contig_1509_1	R.EWIAPAMALNIVNK.L	Y	45.41	1568.84	18.7	785.441	2	16.76	5
CTOG_contig_2228_1	S.YASDVEGFIK.D	Y	45.39	1127.55	15.6	564.791	2	14.09	2
CTWG_contig_706_1	R.RFFVFR.N	Y	45.33	870.486	21.1	436.26	2	14.66	11
CTOG_contig_46108_1	R.SIVITNYEETVK.M	Y	45.21	1394.73	23	698.388	2	14.15	1
CTOG_contig_1575_1	K.LSPSAVIVLK.Q	Y	45.18	1025.65	22.2	513.843	2	14.7	25
CTWG_contig_2540_1	L.SMVGIPYVLTK.S	Y	45.15	1206.67	11.1	604.348	2	15.55	10
CTWG_contig_4_1	K.VINKNNKPHIQAAVSGETK.T	Y	45.09	2047.12	15.2	512.794	4	12.53	3
CTOG_contig_17096_1	MLSTTDIFPAFK.A	Y	45.05	1369.7	55.5	685.893	2	16.32	15
CTOG_contig_150_1	K.TIEFLEEYFQIDYPLPK(-.98).F	Y	45.05	2143.09	13.3	1072.57	2	17.88	5	Amidation
CTWG_contig_110060_1	K.QLAPEYAAAAK.E	Y	45.04	1131.59	9.9	566.809	2	13.08	5
CTWG_contig_296_1	R.LVDGIWYWYASADIK.T	N	45.03	1798.89	27.3	900.478	2	22.72	12
CTWG_contig_62007_1	R.LVDGIWYWYASADIK.T	N	45.03	1798.89	27.3	900.478	2	22.72	12
CTOG_contig_28707_1	R.LFVVEVEDELR.S	Y	45.02	1346.71	10.6	674.369	2	16.23	64
CTOG_contig_5031_1	K.VATSSTWLQ.R	Y	44.96	991.497	15.2	496.764	2	14.04	37
CTOG_contig_546_1	K.LSQSTENIVR.H	Y	44.95	1145.6	13.7	573.817	2	12.83	3
CTOG_contig_87_1	K.GKYSTPLFTER.A	Y	44.91	1297.67	15.6	433.57	3	13.88	2
CTWG_contig_546_1	R.KYWIGLR.L	N	44.87	934.539	18.8	468.286	2	14.21	22
CTWG_contig_351_1	E.KYWIGLR.L	N	44.87	934.539	18.8	468.286	2	14.21	22
CTWG_contig_45341_1	R.KYWIGLR.L	N	44.87	934.539	18.8	468.286	2	14.21	22
CTOG_contig_8298_1	K.VLHYSGNLDL.L	N	44.86	1129.58	16.9	565.805	2	14.58	16
CTOG_contig_8296_1	R.VLHYSGNLDL.K	N	44.86	1129.58	16.9	565.805	2	14.58	16
CTOG_contig_8351_1	K.VLHYSGNLDL.S	N	44.86	1129.58	16.9	565.805	2	14.58	16
CTWG_contig_34_1	D.PLPVVQNLFR.Y	Y	44.86	1181.69	19	591.865	2	16.19	7
CTWG_contig_921_1	S.VHSPLQVPSR.Y	Y	44.81	1118.62	19.9	373.888	3	13.03	2
CTWG_contig_14454_1	K.LSPSAVIVLK.Q	Y	44.81	1025.65	22.6	513.843	2	14.88	25
CTWG_contig_3305_1	K.IDTELSQAVK.A	Y	44.79	1102.59	12.7	552.308	2	13.24	3
CTOG_contig_3463_1	K.HNDLGAATQ(+.98)AFSAALESITNNIAWMK.K	Y	44.78	2774.33	7.1	925.792	3	18.33	5	Deamidation (NQ)
CTOG_contig_103_1	K.VADSYEDLR.F	Y	44.77	1066.49	19.7	534.264	2	12.91	7
CTOG_contig_532_1	D.YISAALNDAK.S	Y	44.76	1064.55	8	533.287	2	12.98	23
CTWG_contig_168_1	K.LQDFVDR.H	Y	44.76	891.445	9.7	446.734	2	12.91	15
CTWG_contig_329_1	K.YEIPITFTTSSER.N	Y	44.7	1542.76	12.7	772.395	2	15.38	7
CTWG_contig_574_1	K.YEIPITFTTSSER.N	N	44.7	1542.76	12.7	772.395	2	15.38	7
CTWG_contig_37144_1	K.NIVSPFLAEER.C	Y	44.69	1273.67	4.4	637.843	2	15.13	1
CTOG_contig_2810_1	D.IMWSVFGQPK.N	Y	44.66	1191.61	5.9	596.816	2	15.7	1
CTOG_contig_3463_1	K.Q(-17.03)NPDVNPIPK.A	Y	44.62	1103.56	13.9	552.795	2	13.47	1	Pyro-glu from Q
CTOG_contig_12295_1	Y.IINSGEGSEPISPK.N	Y	44.6	1426.73	23.9	714.389	2	12.97	6
CTOG_contig_11806_1	K.SKYNKIPGIK.E	N	44.57	1146.68	10.3	383.237	3	13.02	1
CTOG_contig_11856_1	K.SKYNKIPGIK.D	N	44.57	1146.68	10.3	383.237	3	13.02	1
CTOG_contig_11855_1	K.SKYNKIPGIK.D	N	44.57	1146.68	10.3	383.237	3	13.02	1
CTWG_contig_922_1	K.LENYYVQPSCTPTR.S	Y	44.57	1669.78	22.6	835.915	2	13.24	20
CTOG_contig_8537_1	K.LQDFVDR.H	Y	44.54	891.445	9.7	446.734	2	12.91	15
CTWG_contig_1213_1	R.LQPHIYDTD.P	Y	44.53	1100.51	26.4	551.279	2	14.12	14
CTWG_contig_18856_1	R.LQPHIYDTD.P	N	44.53	1100.51	26.4	551.279	2	14.12	14
CTWG_contig_94_1	D.PRAEDPGDYNSPFDYK.W	Y	44.48	1869.82	57.9	624.316	3	13.6	1
CTWG_contig_1307_1	K.EATNELQGYDR.K	Y	44.46	1294.58	2.8	648.299	2	12.38	3
CTOG_contig_103_1	K.EATNELQGYDR.K	Y	44.43	1294.58	2.8	648.299	2	12.38	3
CTWG_contig_529_1	Y.SVFNDVNSIFK.E	N	44.34	1268.64	13.6	635.336	2	15.8	4
CTWG_contig_34_1	Y.SVFNDVNSIFK.E	N	44.34	1268.64	13.6	635.336	2	15.8	4
CTWG_contig_1307_1	K.LEAEPEIVIAK.M	Y	44.33	1210.68	20.2	606.36	2	14.34	4
CTOG_contig_20262_1	A.ARFDNTIQ(+.98)NSIEIR.V	Y	44.31	1676.85	24.6	559.97	3	14.39	1	Deamidation (NQ)
CTWG_contig_5178_1	K.IEVQTDSASNIYELK.W	Y	44.27	1708.85	18.1	855.449	2	14.53	2
CTOG_contig_17956_1	R.TLDTILDVVTR.Y	Y	44.26	1244.7	3.2	623.358	2	16.12	5
CTOG_contig_5031_1	R.YGINLDVRVHSIHFVK.Q	Y	44.21	1896.04	20	475.026	4	15.42	7
CTOG_contig_215_1	S.ILASLSTFQ(+.98)QMWISK.Q	Y	44.16	1752.91	34.6	877.494	2	18.57	2	Deamidation (NQ)
CTOG_contig_1204_1	K.TVPTPLTSYLPHTLVNDIAVLTLSSPLK(-.98).M	Y	44.15	2988.69	11.1	997.248	3	18.51	2	Amidation
CTOG_contig_63210_1	K.VFDYFER.R	Y	44.13	974.45	58.2	488.26	2	15.14	22
CTWG_contig_1493_1	K.GKYSTPLFTER.A	Y	44.13	1297.67	15.6	433.57	3	13.88	2
CTOG_contig_16009_1	Y.IVDKHNEFRR.N	Y	44.12	1312.7	22.2	438.584	3	12.61	57
CTWG_contig_529_1	K.AAITDYVYSVFN.D	N	44.12	1361.65	23.6	681.848	2	17.09	7
CTWG_contig_34_1	K.AAITDYVYSVFN.D	N	44.12	1361.65	23.6	681.848	2	17.09	7
CTOG_contig_30200_1	K.WHLGFYR.P	N	44.1	977.487	22.6	489.762	2	14.8	19
CTOG_contig_30197_1	K.WHLGFYR.S	N	44.1	977.487	22.6	489.762	2	14.8	19
CTWG_contig_24324_1	R.SIVITNYEETVK.M	Y	44.05	1394.73	23	698.388	2	14.15	1
CTOG_contig_18319_1	R.LETAAEQELVSLA.F	Y	44.01	1372.71	19.5	687.375	2	15.91	5
CTOG_contig_150_1	K.ETEYAPWIK.A	Y	44	1135.55	25.3	568.799	2	14.59	8
CTOG_contig_65864_1	L.AVNPDDIYQA.V	Y	44	1104.51	29.4	553.278	2	13.87	7
CTOG_contig_58213_1	K.DYADALRQSILFYYAQR(-.98).S	Y	44	2091.05	15.4	698.036	3	17.4	2	Amidation
CTWG_contig_2304_1	K.SKYNKIPGIK.E	N	44	1146.68	10.3	383.237	3	13.02	1
CTWG_contig_2303_1	K.SKYNKIPGIK.D	N	44	1146.68	10.3	383.237	3	13.02	1
CTOG_contig_87_1	K.YSTPLFTER.A	Y	43.98	1112.55	20.4	557.294	2	14.2	6
CTWG_contig_76_1	K.SIMFYNTQR.S	Y	43.98	1158.55	18.7	580.293	2	13.58	10
CTOG_contig_8351_1	R.LDWLLSSPTAR.Q	Y	43.96	1257.67	17.3	629.854	2	15.32	3
CTOG_contig_8298_1	K.NFVLDMPFFPPAESTTDEN	Y	43.93	2169.96	15.5	1086	2	17.79	2
CTOG_contig_1240_1	R.LSPEDIER.M	Y	43.9	957.477	12.7	479.752	2	13.14	6
CTOG_contig_19245_1	R.LSPEDIER.M	N	43.9	957.477	12.7	479.752	2	13.14	6
CTOG_contig_65864_1	L.AVNPDDIYQAVL.T	Y	43.89	1316.66	14.9	659.348	2	16.51	8
CTOG_contig_53448_1	K.WHIPFTFTSSDEQNFD.I	Y	43.73	1969.85	21.1	985.952	2	16.95	2
CTWG_contig_683_1	T.FLLNDHTATLIDK.M	Y	43.72	1499.8	16	500.948	3	14.77	1
CTWG_contig_706_1	K.LPTYVNFNTADVG.R	Y	43.72	1409.68	20.9	705.863	2	15.61	25
CTWG_contig_15810_1	K.LPTYVNFNTADVG.R	N	43.72	1409.68	20.9	705.863	2	15.61	24
CTWG_contig_529_1	E.WVNPNYPAIDHNM.L	Y	43.71	1569.7	17.8	785.873	2	14.47	4
CTOG_contig_11717_1	R.LGPLGFLYTGTTDAPGNQGLLDQTLALK(-.98).W	Y	43.7	2872.53	36.9	958.554	3	17.42	8	Amidation
CTWG_contig_4086_1	N.EPSTLMAEGDVK.D	Y	43.69	1275.6	12.7	638.816	2	13	18
CTWG_contig_14195_1	R.LNILTSFELR.L	Y	43.69	1204.68	23.2	603.362	2	16.65	4
CTOG_contig_65864_1	R.RTVQPEAANML.K	Y	43.64	1228.62	18.9	615.331	2	13.44	5
CTOG_contig_3095_1	R.DDGQNLVEEWK.T	Y	43.62	1331.6	8.3	666.812	2	14.42	1
CTOG_contig_103_1	K.LEAEPEIVIAK.M	Y	43.62	1210.68	20.2	606.36	2	14.34	4
CTOG_contig_18319_1	R.LETAAEQELVSL.A	Y	43.62	1301.67	23.6	651.858	2	15.68	7
CTOG_contig_58213_1	R.SGELPDN(+.98)NPIPWR.D	Y	43.61	1494.71	25.5	748.381	2	14.57	4	Deamidation (NQ)
CTOG_contig_5031_1	R.SLYGYGGHY.S	Y	43.6	1015.44	19.6	508.737	2	13.72	13
CTOG_contig_8351_1	R.DRLDWLLSSPTAR.Q	Y	43.54	1528.8	1.1	765.408	2	15.33	5
CTOG_contig_5031_1	A.FKTHSSPTNFR.F	Y	43.45	1320.66	18.3	441.235	3	12.45	5
CTWG_contig_80_1	A.VNWTSISGALK.S	Y	43.44	1174.63	19.8	588.336	2	15.39	12
CTWG_contig_92_1	F.MMDWILTNYR.L	Y	43.37	1341.62	15.9	671.828	2	16.18	2
CTWG_contig_856_1	F.MMDWILTNYR.L	N	43.37	1341.62	15.9	671.828	2	16.18	2
CTWG_contig_1145_1	F.MMDWILTNYR.Q	N	43.37	1341.62	15.9	671.828	2	16.18	2
CTWG_contig_315_1	I.VDHFAATK.W	Y	43.34	887.45	17	444.74	2	13.05	9
CTOG_contig_65864_1	L.AVNPDDIYQ.A	Y	43.29	1033.47	17.6	517.752	2	13.55	5
CTOG_contig_8352_1	R.QALHVGQANGNV.K	N	43.27	1206.61	10.1	604.319	2	12.6	9
CTOG_contig_8296_1	R.QALHVGQANGNV.S	N	43.27	1206.61	10.1	604.319	2	12.6	9
CTOG_contig_2339_1	T.NSASNIYALK.W	Y	43.23	1079.56	22.7	540.8	2	13.53	6
CTOG_contig_5031_1	A.ALFMAHQLGLS.M	Y	43.17	1186.62	10.7	594.322	2	15.4	3
CTWG_contig_1079_1	R.SANIDTESDRLPSD.L	Y	43.16	1518.68	8.7	760.354	2	12.95	1
CTWG_contig_56428_1	K.RPDFLASR.D	Y	43.14	960.514	4.8	481.267	2	13.58	1
CTWG_contig_21515_1	K.TNAGYLNN(+.98)LASNGNLGK.G	Y	43.13	1720.84	16.4	861.44	2	14.42	5	Deamidation (NQ)
CTWG_contig_25_1	K.LSQSTENIVR.H	Y	43.12	1145.6	13.7	573.817	2	12.83	5
CTOG_contig_5031_1	R.SLYGYGGHYS.Y	Y	43.11	1102.47	23.7	552.256	2	13.25	21
CTWG_contig_546_1	D.YQHGLTVSR.Q	Y	43.08	1059.55	20.6	530.791	2	12.71	16
CTOG_contig_30200_1	D.TPTLASTLK.D	N	43.03	930.539	18.9	466.285	2	13.37	8
CTOG_contig_30197_1	D.TPTLASTLK.D	N	43.03	930.539	18.9	466.285	2	13.37	8
CTOG_contig_1244_1	K.TVLPNSEDIGK.E	Y	43.03	1171.61	19.6	586.823	2	13.33	6
CTWG_contig_94_1	L.AERDPLEKR.I	Y	43	1112.59	16	557.313	2	13.22	35
CTWG_contig_1052_1	R.LLFNDRTTSIVR.K	Y	42.99	1433.8	16.8	478.948	3	14.47	1
CTOG_contig_5031_1	K.RYLEVVR.D	Y	42.94	933.54	15.6	467.784	2	12.85	34
CTOG_contig_6696_1	R.QAIANIPYR.S	Y	42.91	1044.57	10.5	523.298	2	13.57	11
CTWG_contig_7444_1	R.IKQQGDSVGHGLR.Q	Y	42.81	1393.74	20.2	465.598	3	11.77	4
CTOG_contig_292_1	K.E(-18.01)IYEDLQK.A	Y	42.79	1018.5	20.5	510.266	2	12.98	5	Pyro-glu from E
CTWG_contig_1444_1	V.SAGRLDGEDLYK.M	Y	42.76	1322.65	14.1	662.34	2	13.27	3
CTOG_contig_150_1	K.AMHATVYCGSLHKG.N	Y	42.66	1473.69	15.1	369.434	4	12.5	8
CTOG_contig_8296_1	K.FLHQLQWTGAD.R	N	42.65	1314.64	18.6	658.337	2	14.78	3
CTOG_contig_8297_1	A.FLHQLQWTGAD.C	N	42.65	1314.64	18.6	658.337	2	14.78	3
CTWG_contig_329_1	K.YPVEIR.T	Y	42.65	775.423	9.3	388.722	2	13.19	33
CTOG_contig_45782_1	K.FGPTLIR.F	Y	42.64	802.47	20.3	402.25	2	14.04	221
CTWG_contig_105_1	A.VIGVNSNDDIYIR.N	Y	42.64	1476.76	4	739.389	2	14.53	1
CTWG_contig_113_1	A.VIGVNSNDDIYIR.N	Y	42.64	1476.76	4	739.389	2	14.53	1
CTOG_contig_14881_1	L.HFAIGDDKF.R	Y	42.59	1048.5	8.8	525.261	2	14	5
CTWG_contig_315_1	R.Q(+.98)TDHTVLFTGLDLLGDDLSTANAGK.A	Y	42.57	2602.28	32.7	868.461	3	17.28	1	Deamidation (NQ)
CTWG_contig_1052_1	A.TFTIHVIR.R	N	42.55	985.571	10.8	493.798	2	14.4	18
CTWG_contig_2540_1	A.TFTIHVIR.R	N	42.55	985.571	10.8	493.798	2	14.4	18
CTWG_contig_683_1	A.TFTIHVIR.R	N	42.55	985.571	10.8	493.798	2	14.4	18
CTWG_contig_93_1	A.TFTIHVIR.R	N	42.55	985.571	10.8	493.798	2	14.4	18
CTOG_contig_150_1	K.AMIDDGFVFSYPLSDDIYDQIADSKGAFVLR(-.98).M	Y	42.5	3466.68	15	1156.58	3	17.94	1	Amidation
CTOG_contig_6696_1	R.VSLITFGER.A	Y	42.4	1020.56	13.6	511.294	2	14.62	14
CTOG_contig_5031_1	R.ASDGFVCGK.D	N	42.39	882.39	12.4	442.208	2	12.59	1
CTOG_contig_20262_1	W.ASDGFVCGK.N	N	42.39	882.39	12.4	442.208	2	12.59	1
CTOG_contig_12295_1	L.ASDGFVCGK.D	N	42.39	882.39	12.4	442.208	2	12.59	1
CTWG_contig_546_1	K.EGDYQHGLTVS.R	Y	42.39	1204.54	22.4	603.289	2	13.09	22
CTOG_contig_45782_1	L.IRFDESGKNPAR.T	Y	42.37	1388.72	24	463.924	3	12.55	2
CTOG_contig_150_1	R.MLHFAIGDDQF.R	Y	42.34	1292.59	20.5	647.313	2	15.94	15
CTOG_contig_54359_1	R.VEIIANDQGNR.I	N	42.34	1227.62	9.9	614.824	2	12.71	4
CTWG_contig_529_1	K.TTGQLSPGWALYLLSE.W	Y	42.34	1734.88	11.8	868.459	2	18.03	2
CTWG_contig_10355_1	R.TLDTILDVVTR.Y	Y	42.33	1244.7	3.2	623.358	2	16.12	5
CTOG_contig_38626_1	V.FGPIPVHQ.G	Y	42.29	893.476	6.6	447.748	2	13.54	2
CTOG_contig_5031_1	N.TN(+.98)TPPVSAPALGER.Y	N	42.26	1409.71	3.6	705.867	2	15.54	14	Deamidation (NQ)
CTOG_contig_5030_1	R.TN(+.98)TPPVSAPALGER.Y	N	42.26	1409.71	3.6	705.867	2	15.54	14	Deamidation (NQ)
CTOG_contig_150_1	T.FLLNDHTATLIDK.M	Y	42.16	1499.8	16	500.948	3	14.77	1
CTOG_contig_63210_1	R.TLSNMNQLR.S	Y	42.16	1075.54	3.4	538.781	2	13.03	7
CTOG_contig_5031_1	N.MLFTGLTLK.K	Y	42.14	1022.58	11	512.305	2	15.79	23
CTOG_contig_65864_1	K.MMWSFK.L	Y	42.05	828.366	14.1	415.196	2	14.77	31
CTOG_contig_16009_1	K.WAMQC(+57.02)PTGHEDDK.N	Y	42.01	1573.63	19.2	525.56	3	12.03	23	Carbamidomethylation
CTOG_contig_5031_1	K.AAITDYVYS.V	N	42.01	1001.47	10.8	501.748	2	14.36	5
CTOG_contig_5030_1	K.AAITDYVYS.V	N	42.01	1001.47	10.8	501.748	2	14.36	5
CTWG_contig_564_1	K.NFVLDMPFFPPAESTTDEN	Y	41.99	2169.96	15.5	1086	2	17.79	2
CTOG_contig_14881_1	R.SFNLALSNMPV.K	N	41.97	1191.6	19.1	596.817	2	16.53	8
CTOG_contig_13178_1	R.SFNLALSNMPV.E	N	41.97	1191.6	19.1	596.817	2	16.53	8
CTWG_contig_103_1	R.LDWLLSSPTAR.Q	Y	41.96	1257.67	8.8	629.849	2	15.36	3
CTOG_contig_14881_1	M.LHFAIGDDK.F	Y	41.91	1014.51	18.3	508.273	2	13.73	4
CTOG_contig_292_1	K.EIFENLQK.V	Y	41.9	1019.53	25.1	510.784	2	13.69	135
CTOG_contig_8537_1	K.KTPADYFETEL.R	Y	41.89	1312.62	14.3	657.326	2	15.1	4
CTWG_contig_92848_1	K.AQDFISSHIK.N	Y	41.87	1144.59	11.7	573.308	2	13.53	1
CTWG_contig_563_1	K.NFILDKPFLTE.K	Y	41.85	1335.71	10	668.868	2	16.03	34
CTWG_contig_4171_1	K.TVLPNSEDIGK.E	Y	41.84	1171.61	19.6	586.823	2	13.33	6
CTWG_contig_42412_1	K.IGGIGTVPVGR.V	Y	41.76	1024.6	10	513.314	2	13.82	2
CTOG_contig_1204_1	A.MYDPNEQVR.A	Y	41.68	1150.51	8.5	576.266	2	12.39	14
CTOG_contig_5030_1	F.IEENEIAPDAK.L	Y	41.68	1227.6	11.9	614.814	2	12.86	3
CTWG_contig_529_1	R.YLEVVR.D	Y	41.68	777.438	2.2	389.727	2	13.48	58
CTWG_contig_21873_1	Q.YLEVVR.N	N	41.68	777.438	2.2	389.727	2	13.48	58
CTOG_contig_58213_1	K.LKLEAGTQILSVESPELATWTPK(-.98).E	Y	41.65	2509.38	17	837.481	3	19.2	5	Amidation
CTWG_contig_2540_1	M.LHFAIGDDK.F	Y	41.62	1014.51	18.3	508.273	2	13.73	4
CTOG_contig_14037_1	S.TWTYGELTNVK.I	Y	41.58	1310.65	15.9	656.343	2	14.49	4
CTWG_contig_683_1	M.MDFQVGELQK.A	Y	41.58	1193.58	8.4	597.8	2	14.43	3
CTWG_contig_1444_1	R.LDGEDLYK.M	Y	41.57	951.455	18.5	476.743	2	13.3	53
CTOG_contig_150_1	A.VSNMPVETTR.N	Y	41.55	1132.55	12.8	567.292	2	12.43	2
CTWG_contig_546_1	E.LVSLAFLYR.K	Y	41.55	1080.63	18.5	541.334	2	16.52	39
CTWG_contig_2540_1	S.MVGIPYVLTK.S	Y	41.54	1119.64	12.5	560.832	2	15.67	8
CTWG_contig_529_1	A.FKTHSSPTNFR.F	Y	41.5	1320.66	18.3	441.235	3	12.45	5
CTOG_contig_150_1	M.MDFQVGELQK.A	Y	41.38	1193.58	8.4	597.8	2	14.43	3
CTWG_contig_529_1	V.FNDVNSIFK.E	N	41.37	1082.54	5.9	1083.55	1	19.27	39
CTWG_contig_34_1	V.FNDVNSIFK.E	N	41.37	1082.54	5.9	1083.55	1	19.27	39
CTWG_contig_92_1	K.FGPTLIR.F	Y	41.37	802.47	20.4	402.25	2	14.08	221
CTOG_contig_1357_1	R.QAADIVNWLK.K	N	41.35	1156.62	10.4	579.325	2	15.31	5
CTOG_contig_70_1	R.QAADIVNWLK.K	N	41.35	1156.62	10.4	579.325	2	15.31	5
CTOG_contig_14881_1	D.LVIHPDIYQ.D	N	41.34	1096.59	4	549.305	2	14.43	3
CTOG_contig_14880_1	D.LVIHPDIYQ.D	N	41.34	1096.59	4	549.305	2	14.43	3
CTWG_contig_54174_1	K.SQIPTLVVYGSR.D	Y	41.28	1318.72	25	660.386	2	14.77	1
CTWG_contig_92_1	R.NFDMMWR.G	Y	41.18	998.41	20.3	500.223	2	14.89	37
CTWG_contig_16997_1	S.YASDVEGFIK.D	Y	41.18	1127.55	15.6	564.791	2	14.09	2
CTOG_contig_5031_1	A.LYLLSEWVNPNYPAIDHN.M	Y	41.05	2157.05	12.3	1079.55	2	17.33	1
CTWG_contig_564_1	E.AAFLMMK.N	N	40.99	810.413	18	406.221	2	14.28	21
CTWG_contig_103_1	E.AAFLMMK.N	N	40.99	810.413	18	406.221	2	14.28	21
CTOG_contig_18319_1	D.YQHGLTVSR.Q	Y	40.95	1059.55	20.6	530.791	2	12.71	16
CTOG_contig_16969_1	R.QSTITGALQIVK.G	Y	40.95	1257.73	7.8	629.877	2	14.89	3
CTOG_contig_24338_1	D.PEERHDLSDSMPNK.V	Y	40.93	1653.74	17.6	552.264	3	11.95	4
CTWG_contig_410_1	D.NNEFHVLPVS	Y	40.93	1154.57	25	578.308	2	14.67	21
CTWG_contig_789_1	K.TPVNIDLR.D	Y	40.92	926.519	22.8	464.277	2	13.93	5
CTWG_contig_4015_1	K.DITDPTELR.K	Y	40.91	1058.52	29.2	530.285	2	13.43	7
CTOG_contig_2913_1	K.AELLPLETALQ(+.98)TLDYMKK.E	N	40.88	2077.1	13.6	693.384	3	18.09	1	Deamidation (NQ)
CTOG_contig_93245_1	K.AELLPLETALQ(+.98)TLDYMKK.E	N	40.88	2077.1	13.6	693.384	3	18.09	1	Deamidation (NQ)
CTOG_contig_8296_1	K.NFILDKPFLT.E	Y	40.84	1206.66	16.5	604.35	2	15.88	10
CTWG_contig_144_1	R.ILPNLGVDYVAQNLAVNPDDIYQAVLT.W	Y	40.84	2927.53	6	976.856	3	18.13	1
CTWG_contig_4015_1	K.HQFAFGAK.I	Y	40.83	904.456	9	453.239	2	13.2	4
CTWG_contig_139_1	R.YIFENFR.I	Y	40.83	987.481	15.1	494.755	2	14.76	9
CTWG_contig_529_1	R.SLYGYGGHYS.Y	Y	40.7	1102.47	23.7	552.256	2	13.25	22
CTOG_contig_292_1	K.EIYEDLQK.A	Y	40.68	1036.51	21.3	519.272	2	13.51	36
CTOG_contig_20262_1	D.NTIQNSIEIR.V	N	40.68	1186.63	12	594.33	2	13.6	7
CTOG_contig_12295_1	D.NTIQNSIEIR.V	N	40.68	1186.63	12	594.33	2	13.6	7
CTOG_contig_51968_1	D.NTIQNSIEIR.V	N	40.68	1186.63	12	594.33	2	13.6	7
CTOG_contig_540_1	R.YIFENFR.I	Y	40.66	987.481	15.1	494.755	2	14.76	9
CTOG_contig_30199_1	F.YKPEYLPTNR.G	Y	40.64	1279.66	19.5	427.568	3	13.16	5
CTOG_contig_19740_1	K.ALPSLFTDPLDNNPFK.T	Y	40.62	1787.91	9.7	894.971	2	17.23	1
CTWG_contig_1213_1	R.TLSNMNQLR.S	Y	40.52	1075.54	3.4	538.781	2	13.03	7
CTWG_contig_1472_1	K.EEFGDGWEDR.W	Y	40.51	1238.48	14	620.258	2	13.61	1
CTOG_contig_5031_1	E.WVNPNYPAIDHNML.F	Y	40.47	1682.79	8.4	842.408	2	15.45	1
CTOG_contig_1312_1	K.HQFAFGAK.I	Y	40.42	904.456	9	453.239	2	13.2	4
CTOG_contig_10955_1	R.GFTGFVLPPSEIIPTGR(-.98).E	Y	40.4	1785.98	28.5	894.021	2	18.72	7	Amidation
CTOG_contig_150_1	K.ATFTIHVI.R	N	40.39	900.507	10.5	451.265	2	15.17	148
CTOG_contig_14881_1	K.ATFTIHVI.R	N	40.39	900.507	10.5	451.265	2	15.17	148
CTOG_contig_3095_1	K.GFFLFVEGGR.I	Y	40.37	1127.58	9.8	564.801	2	16.36	4
CTWG_contig_683_1	A.VSNMPVETTR.N	N	40.36	1132.55	12.8	567.292	2	12.43	2
CTWG_contig_93_1	A.VSNMPVETTR.N	N	40.36	1132.55	12.8	567.292	2	12.43	2
CTWG_contig_1896_1	K.ITYTPPVLI.K	Y	40.31	1015.6	8.6	508.809	2	16.29	3
CTWG_contig_2700_1	R.QAIANIPYR.S	Y	40.31	1044.57	15.1	523.301	2	13.6	11
CTOG_contig_3229_1	K.NFFNVLR.S	Y	40.25	908.487	10.9	455.256	2	15.4	18
CTOG_contig_1204_1	L.TSYLPHT.L	Y	40.24	817.397	7.7	409.709	2	12.92	7
CTOG_contig_3711_1	R.KFAVEQIN.F	Y	40.23	947.508	16.1	474.769	2	13.42	20
CTOG_contig_5031_1	L.LSEWVNPNYPAIDHN.M	Y	40.21	1767.82	-43.7	884.88	2	14.69	3
CTWG_contig_529_1	V.HSIHFVK.Q	Y	40.12	866.476	11.4	434.25	2	12.74	71
CTOG_contig_24338_1	K.NVWLFN(+.98)IETDPEER.H	Y	40.09	1761.82	83.3	881.991	2	16.36	8	Deamidation (NQ)
CTWG_contig_103_1	R.DRLDWLLSSPTAR.Q	Y	40.05	1528.8	1.1	765.408	2	15.33	5
CTOG_contig_5031_1	V.HSIHFV.K	Y	40.02	738.381	18	370.205	2	13.09	30
CTOG_contig_61896_1	D.TEWVLAYR.L	Y	40	1036.53	7.2	519.278	2	14.75	1
CTOG_contig_292_1	L.EEMVEDFKK.S	Y	39.99	1153.53	20.4	577.785	2	16.93	5
CTOG_contig_8352_1	R.QALHVGQAN(+.98)GNVK.F	Y	39.97	1335.69	1.8	446.238	3	12.14	1	Deamidation (NQ)
CTWG_contig_922_1	K.Q(-17.03)PNGLPLDTPTLASTLK.D	Y	39.95	1747.94	18.8	874.991	2	16.44	5	Pyro-glu from Q
CTOG_contig_150_1	L.SEDSWVLGNIR.L	Y	39.94	1274.63	27	638.337	2	15.04	3
CTWG_contig_921_1	R.YQIHTGLQH.K	N	39.94	1095.55	12.6	548.787	2	12.56	18
CTWG_contig_922_1	R.YQIHTGLQH.R	N	39.94	1095.55	12.6	548.787	2	12.56	18
CTWG_contig_74478_1	R.YQIHTGLQH.G	N	39.94	1095.55	12.6	548.787	2	12.56	18
CTWG_contig_87341_1	R.YQIHTGLQH.D	N	39.94	1095.55	12.6	548.787	2	12.56	18
CTOG_contig_254_1	K.TVLPNSDDIGK.E	Y	39.9	1157.59	16	579.813	2	13.17	2
CTOG_contig_42461_1	Q.SVVDQAIAQTR.S	Y	39.85	1186.63	-1.8	594.322	2	13.16	8
CTWG_contig_529_1	R.YLEVVRDR.K	Y	39.85	1048.57	9.9	525.296	2	12.87	48
CTWG_contig_329_1	K.EYSIEIQNFR.G	Y	39.83	1297.63	16.3	649.833	2	14.78	1
CTWG_contig_4637_1	K.EYSIEIQNFR.G	N	39.83	1297.63	16.3	649.833	2	14.78	1
CTWG_contig_2304_1	C.LGAIWLYR.A	Y	39.79	990.565	21.4	496.3	2	15.68	5
CTOG_contig_20876_1	R.VIVDSFAAIK.W	Y	39.77	1061.61	18.8	531.823	2	14.62	1
CTWG_contig_517_1	Y.IINSGEGSEPISPK.N	Y	39.74	1426.73	-5	714.369	2	12.75	5
CTWG_contig_144_1	K.MMWSFK.L	Y	39.7	828.366	14.1	415.196	2	14.77	31
CTWG_contig_529_1	C.FSDPFSVVEATT.S	Y	39.69	1298.6	19.7	650.322	2	16.34	6
CTOG_contig_53448_1	D.IIWFTKDEDKK.T	Y	39.67	1421.76	6	474.929	3	13.87	2
CTOG_contig_150_1	K.LQDFVDEQEHLGEDTEAFSAVVDDITK(-.98).N	Y	39.67	3048.42	22.4	1017.17	3	23.68	19	Amidation
CTWG_contig_92_1	K.IHQEM(+15.99)GDIVAR.A	Y	39.67	1283.63	20.4	428.892	3	12.96	10	Oxidation (M)
CTOG_contig_14881_1	R.MMDVSVAEMEDAMKEDGLVWSRPLVTETFDTLSYYK(-.98).G	Y	39.66	4184.95	11.1	1047.26	4	17.98	1	Amidation
CTOG_contig_925_1	A.SNMQIFGPK.E	Y	39.54	1020.51	17.1	511.269	2	13.62	2
CTOG_contig_5031_1	K.TTGQLSPGWALYLLSEWVNPNYPAIDHNMLFTGLTLK(-.98).K	Y	39.5	4159.12	30.9	1040.82	4	18.26	1	Amidation
CTOG_contig_16009_1	I.VDKHNEFRRNANPIPANMLK.M	Y	39.47	2363.23	16.7	788.763	3	13.94	3
CTOG_contig_58213_1	S.VESPELATWTPK.E	N	39.45	1356.69	20.7	679.368	2	14.41	1
CTOG_contig_69357_1	S.VESPELATWTPK.E	N	39.45	1356.69	20.7	679.368	2	14.41	1
CTOG_contig_17096_1	R.KMQDFVER.H	Y	39.41	1051.51	7.3	526.767	2	12.65	6
CTOG_contig_150_1	R.ALEVLEYLDKETEYAPWIK(-.98).A	Y	39.41	2308.2	12.7	770.417	3	21.06	6	Amidation
CTOG_contig_26914_1	L.FEFVFKGFDALGYQE.H	Y	39.38	1795.85	19.9	599.634	3	15.15	2
CTWG_contig_2504_1	R.DFGFYN(+.98)GGDSNLR.L	Y	39.38	1461.62	9.8	731.822	2	14.6	1	Deamidation (NQ)
CTWG_contig_546_1	R.LETAAEQELVSLA.F	N	39.37	1372.71	19.5	687.375	2	15.91	5
CTWG_contig_351_1	R.LETAAEQELVSLA.F	N	39.37	1372.71	19.5	687.375	2	15.91	5
CTOG_contig_150_1	K.IFSNTDIFPAF.K	Y	39.33	1270.62	19.1	636.331	2	17.43	27
CTOG_contig_2200_1	R.EGAGIIGLQAGSNK.G	Y	39.31	1313.69	27.4	657.872	2	13.61	2
CTOG_contig_565_1	K.EGAGIIGLQAGSNK.G	Y	39.31	1313.69	27.4	657.872	2	13.61	2
CTOG_contig_10810_1	K.EGAGIIGLQAGSNK.G	Y	39.31	1313.69	27.4	657.872	2	13.61	2
CTOG_contig_65864_1	V.SEDHPNKR.I	Y	39.26	981.463	22.5	491.75	2	12.88	6
CTWG_contig_921_1	K.EQYQEIGDDKRR.T	Y	39.26	1535.73	18.2	768.888	2	11.84	6
CTWG_contig_7607_1	R.LFVIQMEK.A	Y	39.25	1006.55	1.2	504.284	2	14.84	3
CTOG_contig_150_1	R.LPSDLQPLHY.D	N	39.24	1181.61	23.6	591.825	2	14.58	1
CTOG_contig_14880_1	R.LPSDLQPLHY.D	N	39.24	1181.61	23.6	591.825	2	14.58	1
CTWG_contig_4015_1	R.FTLAEGGIR.Y	Y	39.24	962.519	8.2	482.271	2	14.03	10
CTOG_contig_14881_1	R.DNDLLFK.D	Y	39.23	863.439	9.8	432.731	2	14.32	18
CTOG_contig_14881_1	L.VAFVVC(+57.02)DFAQK.T	Y	39.23	1282.64	13.9	642.335	2	14.92	1	Carbamidomethylation
CTWG_contig_2540_1	E.TFDTLSYYK.G	N	39.2	1136.54	32.2	569.295	2	14.15	3
CTWG_contig_144_1	R.TVQPEAANML.K	Y	39.2	1072.52	17.4	537.278	2	14.23	21
CTWG_contig_10414_1	E.TFDTLSYYK.G	N	39.2	1136.54	32.2	569.295	2	14.15	3
CTWG_contig_1493_1	K.YSTPLFTER.A	Y	39.2	1112.55	20.4	557.294	2	14.2	6
CTOG_contig_65864_1	R.ILPNLGVDYVAQNL.A	Y	39.15	1527.83	17.2	764.935	2	16.91	13
CTWG_contig_2540_1	R.DNDLLFK.D	Y	39.1	863.439	12.3	432.732	2	14.09	18
CTOG_contig_8296_1	F.ILDKPFLTE.K	Y	39.05	1074.6	13.2	538.312	2	14.5	3
CTOG_contig_150_1	R.VNYNDN(+.98)NWR.K	Y	39.03	1194.51	34.6	598.281	2	14.07	6	Deamidation (NQ)
CTWG_contig_564_1	K.VLHYSGNLD.L	N	39.03	1016.49	11	509.259	2	13.19	37
CTWG_contig_563_1	R.VLHYSGNLD.L	N	39.03	1016.49	11	509.259	2	13.19	37
CTWG_contig_1444_1	K.VLHYSGNLD.V	N	39.03	1016.49	11	509.259	2	13.19	37
CTWG_contig_103_1	K.VLHYSGNLD.L	N	39.03	1016.49	11	509.259	2	13.19	37
CTWG_contig_102_1	K.VLHYSGNLD.L	N	39.03	1016.49	11	509.259	2	13.19	37
CTOG_contig_16009_1	V.DKHNEFRR.N	Y	39.01	1100.55	24.2	551.294	2	12.58	21
CTWG_contig_3149_1	V.IVSTHNEIR.A	Y	39	1067.57	28.1	534.808	2	12.8	2
CTOG_contig_7229_1	K.FAFQAEVNR.M	Y	38.96	1080.54	10.9	541.281	2	13.92	2
CTWG_contig_1052_1	R.SFNLALSNMPV.E	N	38.89	1191.6	17.9	596.816	2	16.66	8
CTWG_contig_2540_1	R.SFNLALSNMPV.K	N	38.89	1191.6	17.9	596.816	2	16.66	8
CTOG_contig_18466_1	R.CDQTPAGDLGDR.L	Y	38.84	1246.52	27.6	624.287	2	12.51	4
CTOG_contig_16009_1	S.YIVDKHNEFRR.N	Y	38.83	1475.76	23.6	492.94	3	12.42	21
CTWG_contig_529_1	Y.LLSEWVNPNYPA.I	Y	38.83	1401.69	17.7	701.866	2	15.58	8
CTOG_contig_30008_1	K.ITYTPPVLI.K	Y	38.8	1015.6	8.6	508.809	2	16.29	3
[truncated: 748 more rows]

## Sheet: 7c SG-AL de novo only
Peptide	Tag length	ALC (%)	m/z	z	RT	Mass	ppm	PTM	Local confidence (%)	Tag (>=0%)	Mode
VNPDGESFWLGYTR	14	99	820.896	2	15.68	1639.76	9.2		96 97 99 100 99 100 100 100 100 100 99 99 99 99	VNPDGESFWLGYTR	CID
YLEVVR	6	99	389.731	2	13.58	777.438	11.4		99 99 100 99 99 99	YLEVVR	CID
LSNTDVFPAFK	11	99	619.833	2	14.83	1237.63	14.1		99 99 99 100 100 100 100 99 99 99 99	LSNTDVFPAFK	CID
AFDELESLGNK	11	99	611.811	2	14.34	1221.59	15.5		97 98 100 100 100 100 100 100 99 99 100	AFDELESLGNK	CID
VAFLVC(+57.02)EFTR	10	99	621.333	2	15.86	1240.63	19.5	Carbamidomethylation	97 98 100 100 100 99 100 99 99 100	VAFLVC(+57.02)EFTR	CID
YPVELR	6	98	388.722	2	13.06	775.423	9.3		98 98 99 99 99 100	YPVELR	CID
LPTYVNFNTADVGR	14	98	783.913	2	14.75	1565.78	18.1		100 99 100 100 100 99 99 98 99 98 98 97 95 99	LPTYVNFNTADVGR	CID
LATVLSPR	8	98	428.769	2	13.32	855.518	7.2		99 99 100 99 98 97 98 100	LATVLSPR	CID
AFNNHEYGAFFR	12	98	491.565	3	14.42	1471.66	6.1		99 99 98 96 98 100 100 98 98 98 99 100	AFNNHEYGAFFR	CID
WSFWLGYTR	9	98	608.298	2	15.32	1214.59	-4.1		90 100 100 99 100 100 100 100 100	WSFWLGYTR	CID
TTALDAAEYLDKETEYTPWSK	21	98	811.405	3	15.91	2431.14	21.2		98 99 100 100 100 100 100 100 100 100 100 98 99 99 100 100 100 95 94 92 97	TTALDAAEYLDKETEYTPWSK	CID
LPADYFETELR	11	98	677.343	2	14.97	1352.66	7.8		100 98 99 99 100 99 99 96 98 97 99	LPADYFETELR	CID
KLWLSVATK	9	98	523.329	2	14.04	1044.63	10.6		95 99 97 99 99 99 99 99 100	KLWLSVATK	CID
FFVFR	5	98	358.209	2	14.97	714.385	24.1		96 98 99 99 100	FFVFR	CID
MDSEELLDELR	11	98	675.329	2	15.52	1348.62	19.4		91 99 99 100 100 99 99 99 99 98 99	MDSEELLDELR	CID
SDLNLSPDEER	11	98	637.812	2	13.33	1273.58	23.6		93 98 98 99 100 100 98 99 98 99 100	SDLNLSPDEER	CID
EGSFWLGYTR	10	98	608.299	2	15.36	1214.57	8.7		97 90 99 99 99 100 100 100 99 100	EGSFWLGYTR	CID
ADFLTVTVK	9	98	497.294	2	14.39	992.554	18.9		94 98 99 100 99 99 99 98 99	ADFLTVTVK	CID
AFLDHEYGAFFR	12	98	491.566	3	14.65	1471.69	-7.8		97 97 96 96 97 100 100 98 98 100 99 100	AFLDHEYGAFFR	CID
LAYSGPLK	8	98	424.751	2	13.1	847.48	8.3		98 98 99 99 98 97 97 98	LAYSGPLK	CID
VFFGDLK	7	98	413.237	2	14.26	824.443	19.7		96 97 99 97 99 99 99	VFFGDLK	CID
NHEYGALFK	9	98	539.774	2	13.42	1077.52	8.8		94 97 100 99 95 97 100 100 100	NHEYGALFK	CID
VHSLHF	6	98	370.202	2	13.18	738.381	11.2		99 98 99 99 98 97	VHSLHF	CID
VDDFQVGELQK	11	98	639.324	2	13.52	1276.63	2.2		94 97 99 99 98 99 96 99 99 98 99	VDDFQVGELQK	CID
KLPADYFETELR	12	98	494.601	3	14.91	1480.76	16.5		93 98 97 98 99 100 100 100 99 99 96 97	KLPADYFETELR	CID
TPVNLDLR	8	98	464.277	2	13.93	926.519	22.8		96 97 99 97 99 99 97 98	TPVNLDLR	CID
VFDYFER	7	98	488.24	2	14.45	974.45	16.2		99 99 100 99 97 99 100	VFDYFER	CID
WSSELAEVAQK	11	98	624.33	2	13.95	1246.62	21.1		95 99 99 100 100 99 100 99 98 98 100	WSSELAEVAQK	CID
KELYEDLQK	9	98	583.322	2	12.9	1164.6	22.7		96 99 99 99 100 99 99 96 99	KELYEDLQK	CID
TPADYFETELR	11	98	671.33	2	14.75	1340.62	15.6		99 99 100 100 100 100 100 93 94 98 99	TPADYFETELR	CID
TFLLLK	6	98	367.754	2	14.7	733.474	26.7		95 96 99 100 100 99	TFLLLK	CID
MQWSSELAEVAQK	13	98	753.884	2	14.72	1505.72	23.7		91 96 98 100 99 99 99 99 100 99 98 98 99	MQWSSELAEVAQK	CID
VVTVSLPR	8	97	435.787	2	14.46	869.533	29		97 96 98 99 98 98 97 100	VVTVSLPR	CID
VAEASLPR	8	97	421.761	2	14.28	841.466	49.1		97 98 98 95 97 99 99 100	VAEASLPR	CID
VSLAFLYR	8	97	484.792	2	15.78	967.549	20.5		95 97 99 99 98 98 96 99	VSLAFLYR	CID
WFLGSFLYEYSR	12	97	784.388	2	17.26	1566.75	6.9		83 98 100 99 100 100 100 100 99 97 97 99	WFLGSFLYEYSR	CID
LGQNLALTER	10	97	557.818	2	13.11	1113.61	6.9		99 96 95 95 99 99 99 96 98 99	LGQNLALTER	CID
FQWSSELAEVAQK	13	97	761.881	2	14.36	1521.75	1.3		88 96 98 99 98 99 98 99 100 99 98 97 99	FQWSSELAEVAQK	CID
ALEESNYELEGK	12	97	691.337	2	12.99	1380.64	12.7		96 98 100 99 97 94 95 99 97 99 96 99	ALEESNYELEGK	CID
VVTVLSPR	8	97	435.777	2	13.46	869.533	6.6		97 97 98 99 97 96 97 100	VVTVLSPR	CID
VATVSLPR	8	97	421.762	2	13.18	841.502	7.9		99 99 100 97 98 98 90 99	VATVSLPR	CID
SADESDFLASR	11	97	599.286	2	13.32	1196.53	22.2		96 97 100 100 99 98 97 99 97 92 96	SADESDFLASR	CID
AFNNHEYQLFK	11	97	470.902	3	14.23	1409.67	7.8		99 99 97 96 97 99 95 92 98 99 100	AFNNHEYQLFK	CID
LETAAEQELKVSLAFLYR	18	97	694.391	3	17.78	2080.12	15.6		96 99 98 98 99 100 97 99 96 95 97 97 97 97 96 97 93 99	LETAAEQELKVSLAFLYR	CID
LSLSETYDLK	10	97	584.817	2	14.09	1167.6	15		97 97 99 98 98 95 96 98 96 98	LSLSETYDLK	CID
LVSLAFLYR	9	97	541.334	2	16.61	1080.63	19.5		97 97 99 99 99 96 96 93 99	LVSLAFLYR	CID
LFWLDPR	7	97	473.772	2	15.32	945.507	22.7		96 95 97 99 97 96 100	LFWLDPR	CID
TPNMDSLASQGVK	13	97	674.343	2	13.1	1346.65	16.1		98 97 98 97 100 99 99 99 99 96 88 95 98	TPNMDSLASQGVK	CID
AFNNHEYGALFK	12	97	470.903	3	14.24	1409.67	10.8		99 99 97 96 97 99 98 90 93 97 99 100	AFNNHEYGALFK	CID
EGDYQHGLAVSR	12	97	666.333	2	12.82	1330.63	18.9		96 86 98 98 98 99 98 99 98 98 98 99	EGDYQHGLAVSR	CID
LFPAFK	6	97	361.721	2	14.55	721.416	14.3		97 97 95 97 98 99	LFPAFK	CID
DMAEWFK	7	97	463.718	2	14.94	925.4	23.2		97 91 99 99 95 98 99	DMAEWFK	CID
WALESWTEKLETSSTK	16	97	948.489	2	15.66	1894.93	17.4		93 98 98 99 98 98 99 99 98 98 98 93 93 94 96 99	WALESWTEKLETSSTK	CID
QASLLLQR	8	97	464.787	2	13.67	927.55	9.8		91 98 99 100 100 99 96 99	QASLLLQR	CID
ELTAAEQEKLVSLAFLYR	18	97	694.395	3	17.85	2080.12	20		96 95 99 99 100 99 98 100 98 99 99 99 99 99 96 96 90 97	ELTAAEQEKLVSLAFLYR	CID
RFFVFR	6	97	436.26	2	14.48	870.486	23		93 97 98 99 99 99	RFFVFR	CID
LETAAEQEKLVSLAFLYR	18	97	694.391	3	17.78	2080.12	15.6		97 99 99 99 100 100 98 99 93 96 98 99 99 98 97 97 89 96	LETAAEQEKLVSLAFLYR	CID
WVSENYQNYLVEK	13	97	836.43	2	14.42	1670.79	31.1		89 98 99 100 99 99 98 97 99 99 96 97 93	WVSENYQNYLVEK	CID
TTALDAVEYLDKETEYTPWSK	21	97	820.747	3	16.68	2459.17	18.3		98 99 100 100 100 100 100 100 99 98 98 96 98 96 98 97 97 93 93 90 91	TTALDAVEYLDKETEYTPWSK	CID
LKPADYFETELR	12	97	494.601	3	14.78	1480.76	16.1		94 93 91 95 99 100 100 100 99 99 96 97	LKPADYFETELR	CID
FFGDLKK	7	97	427.749	2	13.59	853.47	16.3		97 97 95 98 98 96 98	FFGDLKK	CID
MKWSSELAEVAQK	13	97	753.885	2	15.7	1505.75	0.3		91 94 98 99 98 99 99 98 99 99 99 98 99	MKWSSELAEVAQK	CID
SYLVDKHNEFR	11	97	704.37	2	12.52	1406.69	21.4		94 95 99 100 100 97 95 96 98 99 100	SYLVDKHNEFR	CID
TPADYFFVEPR	11	97	671.345	2	14.75	1340.64	26.5		96 96 99 99 98 97 96 95 98 99 100	TPADYFFVEPR	CID
SYLVDQHNEFR	11	97	469.918	3	12.88	1406.66	52.4		93 97 100 99 99 98 95 95 97 98 100	SYLVDQHNEFR	CID
LVDKHNEFR	9	97	579.318	2	12.56	1156.6	20.5		97 97 99 98 94 92 99 99 100	LVDKHNEFR	CID
LTSPNDDYLK	10	96	583.3	2	13.18	1164.57	17		96 97 98 95 92 97 98 97 99 99	LTSPNDDYLK	CID
FSMYLLLPK	9	96	556.328	2	16.53	1110.61	24.7		90 95 95 98 98 99 99 98 99	FSMYLLLPK	CID
LETAAQEELKVSLAFLYR	18	96	694.397	3	17.7	2080.12	23.1		96 98 98 98 99 95 98 98 96 95 98 98 98 97 94 94 93 98	LETAAQEELKVSLAFLYR	CID
QLVELHNQLR	10	96	625.363	2	13.56	1248.69	14.1		88 97 99 100 100 99 97 92 98 100	QLVELHNQLR	CID
VLSSSWTDLK	10	96	568.315	2	14.41	1134.59	20.1		97 99 100 99 97 92 94 95 97 98	VLSSSWTDLK	CID
YGYTDLHDNTNDVLWR	16	96	661.317	3	13.76	1980.9	16.9		99 99 100 99 99 99 98 99 97 97 94 98 98 94 80 98	YGYTDLHDNTNDVLWR	CID
TNAENEFVTLKK	12	96	465.258	3	13.19	1392.72	19.1		96 97 98 98 92 97 97 98 96 97 96 97	TNAENEFVTLKK	CID
VELHNQLR	8	96	504.789	2	13.33	1007.55	11.7		93 98 98 96 96 95 97 99	VELHNQLR	CID
LSSPATLNSR	10	96	523.295	2	12.86	1044.56	17.6		96 97 99 99 99 97 97 90 94 99	LSSPATLNSR	CID
QLPADYFETEKLR	13	96	537.299	3	14.33	1608.81	37.6		91 98 97 98 99 98 99 99 95 96 92 97 98	QLPADYFETEKLR	CID
TPNMDSLASQRK	12	96	674.345	2	13.19	1346.66	10.5		96 94 98 97 100 99 99 99 97 92 92 95	TPNMDSLASQRK	CID
APDYQHGLTVSR	12	96	448.558	3	12.93	1342.66	-8.1		90 85 98 98 98 98 99 100 99 97 97 99	APDYQHGLTVSR	CID
VAAESLPR	8	96	421.763	2	13.89	841.466	54.7		98 96 92 91 97 99 99 100	VAAESLPR	CID
VASLSLPR	8	96	421.767	2	14.74	841.502	19.5		98 98 92 92 96 98 97 100	VASLSLPR	CID
DVYLYYFK	8	96	555.789	2	15.54	1109.54	18		92 90 98 99 97 97 99 99	DVYLYYFK	CID
LAYGYNSFFSR	11	96	662.83	2	15.05	1323.62	15.6		96 96 98 98 99 95 93 94 93 97 99	LAYGYNSFFSR	CID
TELLHNLDPLR	11	96	440.923	3	14.62	1319.72	20.7		97 99 99 98 93 91 95 97 93 97 99	TELLHNLDPLR	CID
VALSSLPR	8	96	421.763	2	13.1	841.502	11.8		98 97 95 89 96 98 98 100	VALSSLPR	CID
NHEYQLFK	8	96	539.773	2	13.56	1077.52	6.9		93 96 100 94 90 99 99 100	NHEYQLFK	CID
FASNEDALAK	10	96	533.27	2	12.14	1064.51	10.3		97 98 97 95 96 95 95 96 96 98	FASNEDALAK	CID
VDSWEAFNNHEYQLFK	16	96	676.327	3	15.83	2025.92	17.8		98 99 99 98 99 98 98 94 94 95 97 90 85 96 98 99	VDSWEAFNNHEYQLFK	CID
LADTWYWYASR	11	96	716.355	2	15.83	1430.66	23.3		95 96 99 99 97 98 97 95 92 92 97	LADTWYWYASR	CID
EWLEDFQK	8	96	547.775	2	14.43	1093.51	24.8		92 94 98 99 98 97 93 98	EWLEDFQK	CID
WDYQHGLAVSR	11	96	666.335	2	12.51	1330.64	9.8		80 95 98 96 97 97 99 99 98 99 99	WDYQHGLAVSR	CID
LLFNDR	6	96	389.218	2	13.79	776.418	5.4		99 99 96 89 95 98	LLFNDR	CID
VDSWEAFNNHEYGALFK	17	96	676.327	3	15.85	2025.92	18.5		99 99 98 98 100 100 99 96 94 93 98 93 79 91 98 99 99	VDSWEAFNNHEYGALFK	CID
FSLEGDHTPR	10	96	386.859	3	12.92	1157.55	7		97 98 99 99 95 99 95 94 91 95	FSLEGDHTPR	CID
LPTYVNFNTADRR	13	96	783.916	2	24.54	1565.79	14.2		99 98 99 99 99 98 98 96 95 92 93 85 96	LPTYVNFNTADRR	CID
WENVNPDTTLNHNYYR	16	96	679.325	3	13.53	2034.92	16.7		86 99 98 99 99 97 99 99 99 99 93 90 91 94 96 100	WENVNPDTTLNHNYYR	CID
GLVELHNQLR	10	96	589.842	2	13.43	1177.66	11.5		85 96 99 99 99 99 97 91 97 99	GLVELHNQLR	CID
LHSADESDFLASR	13	96	724.351	2	13.08	1446.67	9.6		99 99 100 99 100 100 93 96 98 98 89 82 96	LHSADESDFLASR	CID
SFWLGYTR	8	96	515.266	2	15.06	1028.51	9.7		89 90 97 99 98 98 97 99	SFWLGYTR	CID
YGYTDLHDNTNDVLGER	17	96	661.316	3	13.81	1980.88	22.4		99 99 100 99 99 99 97 99 97 97 91 95 96 97 75 94 98	YGYTDLHDNTNDVLGER	CID
LWMETR	6	96	418.209	2	13.46	834.406	-3		95 93 92 99 97 99	LWMETR	CID
LFTFHADLCTLPDTEK	16	96	617.649	3	15.96	1849.89	18.7		98 98 99 98 97 99 99 99 99 100 100 97 97 96 97 77	LFTFHADLCTLPDTEK	CID
AGLVELHNQLR	11	96	625.363	2	13.43	1248.69	14.7		93 88 99 100 100 100 99 98 94 98 98	AGLVELHNQLR	CID
LPDAPYEYK	9	96	548.283	2	13.47	1094.53	20.4		99 98 100 99 90 93 98 97 97	LPDAPYEYK	CID
WSFWLGYT	8	96	530.259	2	16.49	1058.49	16.8		81 98 98 97 100 100 100 100	WSFWLGYT	CID
WDYKHGLAVSR	11	96	666.334	2	12.9	1330.68	-18		79 96 98 98 99 98 99 99 98 97 99	WDYKHGLAVSR	CID
TALEGYLWFSR	11	96	671.84	2	16.28	1341.67	-4.3		89 83 96 100 99 100 100 98 97 98 99	TALEGYLWFSR	CID
LETAAEQKELVSLAFLYR	18	96	694.398	3	17.83	2080.12	24.6		96 99 99 99 99 98 96 92 93 93 98 99 99 98 95 94 90 95	LETAAEQKELVSLAFLYR	CID
VCALDAAEYLDKETEYTPWSK	21	96	811.405	3	15.78	2431.13	27.9		79 88 100 100 100 100 100 100 98 97 98 97 99 96 98 98 99 94 92 91 97	VCALDAAEYLDKETEYTPWSK	CID
LDFSGPLKDDLR	12	96	459.26	3	14.76	1374.71	32.5		97 99 98 98 94 92 96 95 95 96 97 98	LDFSGPLKDDLR	CID
NVQVEAWSR	9	96	544.785	2	13.29	1087.54	13.6		87 92 98 99 100 99 96 94 97	NVQVEAWSR	CID
QSLLFYYAQR	10	96	644.848	2	15.36	1287.66	15.8		90 97 100 100 99 98 99 95 93 98	QSLLFYYAQR	CID
ELFENLQK	8	96	510.784	2	13.65	1019.53	25.1		95 95 97 99 96 98 95 99	ELFENLQK	CID
LAMYDPNEQVR	11	96	668.33	2	13.4	1334.63	12.1		98 98 99 100 100 97 94 97 92 90 99	LAMYDPNEQVR	CID
WNWEELAEDFVK	12	96	783.389	2	17.95	1564.72	27.3		86 90 96 100 100 99 99 100 99 98 96 96	WNWEELAEDFVK	CID
DHPQDLSTFLLLK	13	96	763.932	2	15.78	1525.81	23.2		92 83 98 97 99 98 96 97 98 99 100 100 100	DHPQDLSTFLLLK	CID
SLVFSVAR	8	96	439.763	2	14.16	877.502	10.6		94 97 100 100 98 89 97 99	SLVFSVAR	CID
TPADYLETGLR	11	96	618.321	2	14.2	1234.62	6.6		98 98 99 100 99 99 99 96 80 95 99	TPADYLETGLR	CID
KSNWLEEMVEDFKK	14	96	594.98	3	16.98	1781.87	28.7		93 94 90 93 99 100 100 98 99 99 97 94 96 99	KSNWLEEMVEDFKK	CID
FFGDAFYTQDQLR	13	96	804.388	2	15.52	1606.74	12.8		96 96 99 100 100 100 100 99 93 94 83 95 99	FFGDAFYTQDQLR	CID
KTPADYFETELR	12	96	735.38	2	14.7	1468.72	17.6		94 98 97 98 99 99 98 98 86 93 98 99	KTPADYFETELR	CID
LPEGTLEDTR	10	96	565.797	2	12.9	1129.56	15.8		99 97 98 94 96 95 96 93 97 99	LPEGTLEDTR	CID
NWLEEMVEDFKK	12	96	523.266	3	17.34	1566.74	24.8		95 97 98 97 99 98 98 98 93 91 93 96	NWLEEMVEDFKK	CID
KSLLFYYAQR	10	96	644.846	2	15.3	1287.7	-15		92 95 99 100 99 98 99 93 90 97	KSLLFYYAQR	CID
YGGNNYPLR	9	96	527.264	2	12.69	1052.5	8.3		98 94 97 97 93 96 96 97 95	YGGNNYPLR	CID
SVYDAFQFER	10	96	631.311	2	14.98	1260.58	23.3		88 91 98 100 99 99 95 92 98 99	SVYDAFQFER	CID
VDSWEAFNNHEYGAFFR	17	95	696.987	3	16.06	2087.91	13.3		97 99 99 97 99 98 96 94 92 93 99 98 86 92 96 98 98	VDSWEAFNNHEYGAFFR	CID
NDLMLLLR	8	95	494.301	2	16.2	986.558	30		85 97 99 92 96 99 100 99	NDLMLLLR	CID
YGYTDLHDNTNDVLDAR	17	95	661.313	3	13.73	1980.88	17.6		99 99 100 99 99 99 98 99 97 96 91 95 96 96 88 81 98	YGYTDLHDNTNDVLDAR	CID
LATVAEPR	8	95	428.77	2	13.63	855.481	52		99 98 99 97 85 95 94 99	LATVAEPR	CID
SLLSELSGK	9	95	467.274	2	14.6	932.518	17.3		87 93 99 98 99 97 97 93 99	SLLSELSGK	CID
YGYTDLHNDTNDVLGER	17	95	661.317	3	13.76	1980.88	23.3		99 99 100 99 99 99 97 95 94 95 96 98 97 97 73 93 99	YGYTDLHNDTNDVLGER	CID
AFLDHEYQLFK	11	95	470.903	3	14.28	1409.7	-7.6		97 97 94 94 91 98 95 91 98 99 99	AFLDHEYQLFK	CID
DAENVNPDTTLNHNYYR	17	95	679.325	3	13.68	2034.9	24.9		92 90 99 98 99 99 98 99 98 98 99 92 89 90 92 95 99	DAENVNPDTTLNHNYYR	CID
WFKEWLEDFQK	11	95	778.401	2	15.92	1554.75	23.3		90 96 97 99 96 97 99 98 94 88 97	WFKEWLEDFQK	CID
WSFSVLGYTR	10	95	608.302	2	15.11	1214.61	-15.6		85 99 99 93 88 100 99 98 97 99	WSFSVLGYTR	CID
VATVSPLR	8	95	421.763	2	13.65	841.502	11.3		95 97 98 98 95 89 94 98	VATVSPLR	CID
DSLNLSPDEER	11	95	637.811	2	13.63	1273.58	22.8		85 83 95 97 99 99 97 98 98 99 100	DSLNLSPDEER	CID
EVSPEAADMQR	11	95	616.792	2	12.44	1231.55	16		91 89 99 99 100 99 99 99 86 90 99	EVSPEAADMQR	CID
LLADTWYWYASR	12	95	772.898	2	16.6	1543.75	22.9		91 90 99 99 99 97 98 97 94 93 92 96	LLADTWYWYASR	CID
AFMPHEYKLFK	11	95	470.903	3	14.41	1409.72	-21.3		98 98 83 89 97 99 95 95 97 99 100	AFMPHEYKLFK	CID
WWFNEMYYR	9	95	697.807	2	15.24	1393.59	5.3		96 95 97 96 97 90 95 93 99	WWFNEMYYR	CID
STTFAGLAYR	10	95	543.793	2	13.72	1085.55	18.4		90 92 99 99 99 91 97 95 94 99	STTFAGLAYR	CID
YLEQYQDLGHDK	12	95	503.582	3	12.77	1507.69	20.2		94 97 98 95 98 96 99 98 90 92 94 93	YLEQYQDLGHDK	CID
TQGGENEYQHSLLPAR	16	95	600.642	3	13.46	1798.86	24.8		96 96 96 88 93 85 97 98 97 97 97 98 99 95 96 99	TQGGENEYQHSLLPAR	CID
LLSNTDLFPAFK	12	95	683.383	2	16.04	1364.73	13.1		98 99 99 93 93 97 94 95 88 93 97 98	LLSNTDLFPAFK	CID
YWLGLR	6	95	404.238	2	14.77	806.444	22.4		92 92 98 94 96 98	YWLGLR	CID
VDATVENELASR	12	95	652.338	2	13.05	1302.64	15.7		92 97 98 99 98 98 92 97 98 91 88 96	VDATVENELASR	CID
GRPDGESFWLGYTR	14	95	820.917	2	15.93	1639.77	27.8		65 92 97 99 98 99 99 99 99 100 96 97 96 98	GRPDGESFWLGYTR	CID
LVPWQVR	7	95	449.273	2	14.39	896.523	8.3		98 97 96 91 88 97 100	LVPWQVR	CID
LWLSVATK	8	95	459.281	2	14.58	916.538	11.2		92 90 99 96 96 96 96 97	LWLSVATK	CID
TNFVSVDDR	9	95	526.764	2	13.38	1051.49	18.8		92 94 98 98 93 92 96 96 98	TNFVSVDDR	CID
LETAAEQELVSLAFLYRK	18	95	694.398	3	17.25	2080.12	25.1		96 99 100 100 99 99 97 99 99 99 98 97 97 94 94 78 84 85	LETAAEQELVSLAFLYRK	CID
VLDDTWYWFGK	11	95	715.355	2	16.66	1428.67	16.3		95 98 99 99 98 92 94 93 93 89 97	VLDDTWYWFGK	CID
TSPLYLR	7	95	425.25	2	13.78	848.476	11.8		89 92 95 98 95 98 99	TSPLYLR	CID
VAVTSLPR	8	95	421.765	2	26.28	841.502	16.1		93 95 93 90 96 97 96 100	VAVTSLPR	CID
FSDC(+57.02)SLASLK	10	95	564.284	2	13.53	1126.53	17.9	Carbamidomethylation	93 96 99 95 92 94 93 94 97 98	FSDC(+57.02)SLASLK	CID
VFFGDLKK	8	95	477.283	2	13.64	952.538	13.3		96 97 98 85 94 97 94 98	VFFGDLKK	CID
RLPGLR	6	95	356.245	2	13.3	710.455	29.5		93 96 93 89 98 99	RLPGLR	CID
EFEQYQDLGHDK	12	95	754.872	2	13.15	1507.66	47.2		95 96 99 97 95 90 96 99 89 92 94 97	EFEQYQDLGHDK	CID
AFMPHEYGAFFR	12	95	491.57	3	14.44	1471.67	12.1		96 97 77 85 96 100 99 94 97 99 99 99	AFMPHEYGAFFR	CID
PVDDAVETELR	11	95	622.304	2	12.3	1242.61	-11.8		97 99 100 99 95 89 95 92 96 95 98	PVDDAVETELR	CID
AFLDHEYGALFK	12	95	705.851	2	14.34	1409.7	-8.2		84 90 98 99 99 98 94 97 99 99 99 96	AFLDHEYGALFK	CID
RVPDLR	6	95	378.238	2	13.17	754.445	22.5		93 95 93 97 99 98	RVPDLR	CID
DNDLLFK	7	95	432.734	2	14.36	863.439	16.1		93 90 95 99 99 98 97	DNDLLFK	CID
WVSENYKNYLVEK	13	95	836.433	2	14.23	1670.83	13		82 98 98 99 98 99 95 95 99 99 98 95 89	WVSENYKNYLVEK	CID
LSSPATVSKR	10	95	523.289	2	12.82	1044.59	-28.1		95 97 99 99 99 97 92 91 92 95	LSSPATVSKR	CID
NAGLKNWLQER	11	95	664.867	2	14.12	1327.7	15.5		88 93 96 99 96 93 96 99 94 98 98	NAGLKNWLQER	CID
VAFLVGCEFTR	11	95	621.332	2	15.73	1240.63	17.4		97 99 100 100 100 78 83 98 98 97 99	VAFLVGCEFTR	CID
PFLYVPK	7	95	432.26	2	14.48	862.495	12.7		93 97 99 99 96 93 90	PFLYVPK	CID
DASFWLGYTR	10	95	608.304	2	15.42	1214.57	17.2		92 88 99 99 97 100 100 99 88 92	DASFWLGYTR	CID
EVLDELR	7	95	437.244	2	13.97	872.46	14.7		90 90 98 99 98 96 96	EVLDELR	CID
VDYLYYFK	8	95	555.786	2	15.71	1109.54	12.7		85 91 97 99 97 97 97 98	VDYLYYFK	CID
LAYSGPLGENLR	12	95	430.582	3	13.65	1288.68	35.2		98 99 99 99 97 97 98 82 91 84 98 99	LAYSGPLGENLR	CID
WFLGSFLYEYAAT	13	95	784.387	2	17.28	1566.74	12.6		79 98 100 100 100 100 100 100 100 95 91 88 88	WFLGSFLYEYAAT	CID
FGDLKK	6	95	354.216	2	13.5	706.401	24.2		94 90 99 99 94 96	FGDLKK	CID
RARPDLR	7	95	442.27	2	13.04	882.515	11.6		92 87 94 96 99 99 98	RARPDLR	CID
KLADLSVATK	10	95	523.331	2	14.13	1044.62	29.1		96 99 92 90 96 97 97 95 96 92	KLADLSVATK	CID
DELR	4	95	532.28	1	13.54	531.265	13.6		93 94 96 96	DELR	CID
WYDAFQFER	9	95	631.307	2	15.07	1260.56	34.1		83 97 99 99 99 94 93 98 99	WYDAFQFER	CID
YSLVDKHNEFR	11	95	704.37	2	12.92	1406.69	22.9		89 90 99 99 100 96 95 92 98 98 100	YSLVDKHNEFR	CID
AFGELESLGNK	11	95	582.804	2	14.01	1163.58	10		97 98 98 99 95 95 90 93 92 96 100	AFGELESLGNK	CID
ELYEDLQK	8	95	519.274	2	12.94	1036.51	24		93 94 97 99 97 96 90 99	ELYEDLQK	CID
LQDFLDR	7	95	453.741	2	14.05	905.461	7.3		96 92 98 95 95 96 98	LQDFLDR	CID
C(+57.02)LSPTTTLVLNAK	13	95	709.401	2	14.48	1416.76	16.3	Carbamidomethylation	93 98 99 97 96 97 96 97 97 97 88 91 97	C(+57.02)LSPTTTLVLNAK	CID
WAFESWTEK	9	95	592.287	2	15.2	1182.53	20.6		90 98 99 99 95 90 92 98 97	WAFESWTEK	CID
LASAGLVSR	9	95	437.266	2	12.73	872.508	10.9		98 98 99 97 93 98 92 82 97	LASAGLVSR	CID
MNPDRNELFR	10	95	431.216	3	13.24	1290.61	10.5		89 96 95 97 94 88 96 95 98 100	MNPDRNELFR	CID
FLQNPESEDPGR	12	94	694.835	2	12.76	1387.64	12.8		89 94 96 97 95 98 92 93 96 93 96 100	FLQNPESEDPGR	CID
LATWLPR	7	94	428.767	2	13.15	855.497	27.1		99 97 98 86 92 93 100	LATWLPR	CID
LFWLPDR	7	94	473.771	2	15.87	945.507	21		95 93 95 98 88 96 99	LFWLPDR	CID
LVELHNQLR	9	94	561.325	2	13.42	1120.64	0.5		97 97 99 98 95 89 85 96 98	LVELHNQLR	CID
WSFVSLGYTR	10	94	608.304	2	15.63	1214.61	-12.3		83 98 97 90 88 99 99 99 96 99	WSFVSLGYTR	CID
VGATVAEPR	9	94	450.271	2	13.31	898.487	45.7		95 86 92 97 95 95 98 97 99	VGATVAEPR	CID
FPDPDPNATPR	11	94	613.809	2	13.4	1225.57	24.4		92 92 99 98 99 95 88 92 93 94 99	FPDPDPNATPR	CID
VLTLSSPLK	9	94	479.29	2	14.35	956.591	-26.5		97 98 96 97 94 95 88 93 95	VLTLSSPLK	CID
VLSLDELC(+57.02)R	9	94	552.792	2	14.22	1103.56	4.4	Carbamidomethylation	92 96 93 96 98 98 95 88 97	VLSLDELC(+57.02)R	CID
YEELQLTQR	9	94	590.307	2	13.53	1178.59	5.7		96 98 99 97 93 97 93 84 94	YEELQLTQR	CID
EGDYKHGLAVSR	12	94	666.333	2	12.83	1330.66	-9		92 74 92 98 96 98 95 98 98 98 97 99	EGDYKHGLAVSR	CID
WSFGELGYTR	10	94	608.293	2	15.05	1214.57	-0.8		84 99 98 89 92 98 97 96 95 98	WSFGELGYTR	CID
GFDSFYGLLLGMGDHYAHTR	20	94	565.029	4	17.63	2256.04	20.6		83 92 99 98 99 99 99 100 100 100 98 90 84 95 91 94 95 87 91 98	GFDSFYGLLLGMGDHYAHTR	CID
LLWFTDK	7	94	461.759	2	15.04	921.496	8.8		98 98 94 97 92 92 91	LLWFTDK	CID
FLTVTVK	7	94	404.259	2	13.77	806.49	17.2		95 97 97 91 91 93 97	FLTVTVK	CID
VATVALLR	8	94	421.77	2	15.59	841.538	-15.8		98 98 99 99 91 93 79 98	VATVALLR	CID
VSTTFQFR	8	94	493.271	2	13.93	984.503	23.9		95 96 97 96 95 89 90 98	VSTTFQFR	CID
LETAAEQELVSLAGAFLYR	19	94	694.398	3	17.42	2080.08	41.7		93 98 97 98 99 100 98 100 99 98 97 97 94 79 93 88 90 80 97	LETAAEQELVSLAGAFLYR	CID
NWWEELVEDFVKFEK	15	94	666.669	3	18.55	1996.96	14.7		82 84 96 99 99 98 97 99 98 96 93 93 94 96 93	NWWEELVEDFVKFEK	CID
WEENALAPDAK	11	94	622.346	2	14.82	1242.59	71.2		84 95 95 90 94 97 97 94 96 97 98	WEENALAPDAK	CID
LETAAEQELVSLAFLYKR	18	94	694.397	3	17.31	2080.12	23		95 99 100 100 100 100 98 99 99 99 98 97 96 93 92 71 69 92	LETAAEQELVSLAFLYKR	CID
EGPYQHGLTVSR	12	94	448.558	3	13.06	1342.66	-7.9		95 85 86 94 94 95 98 99 98 95 95 98	EGPYQHGLTVSR	CID
MQDVFER	7	94	462.723	2	12.81	923.417	15.4		89 92 96 93 93 98 98	MQDVFER	CID
LWYWYASTLDK	11	94	723.375	2	16.32	1444.7	22.2		90 92 98 92 94 97 94 93 96 96 95	LWYWYASTLDK	CID
FKWSSELAEVAQK	13	94	761.881	2	14.6	1521.78	-23.6		84 85 95 96 96 97 96 96 98 94 96 93 98	FKWSSELAEVAQK	CID
FWLGYTR	7	94	471.749	2	14.83	941.476	8.9		96 97 100 98 98 82 89	FWLGYTR	CID
LPTYVNFNTWRR	12	94	783.92	2	16.41	1565.81	9.5		99 98 99 99 99 98 95 89 89 80 87 97	LPTYVNFNTWRR	CID
VDSWESMNNHEYGAFFR	17	94	696.984	3	16.05	2087.88	24.2		98 99 99 93 98 93 77 93 94 96 99 97 80 89 95 98 100	VDSWESMNNHEYGAFFR	CID
LETAAEQELVSLAFLKYR	18	94	694.398	3	17.43	2080.12	24.5		95 98 98 96 98 99 97 99 99 98 97 97 96 91 90 79 71 93	LETAAEQELVSLAFLKYR	CID
ELGWSAQR	8	94	473.748	2	13.28	945.467	15.5		94 96 96 92 96 95 87 95	ELGWSAQR	CID
YKEQYQELDNEK	12	94	793.883	2	12.38	1585.73	16.2		90 95 99 98 98 96 99 99 98 81 85 90	YKEQYQELDNEK	CID
LAYSGPLKGDLR	12	94	430.584	3	13.64	1288.71	13.8		97 96 99 99 97 96 97 93 79 93 96 98	LAYSGPLKGDLR	CID
LDTLLNSPTAR	11	94	600.843	2	13.53	1199.65	16.5		94 96 98 99 100 98 97 95 89 83 94	LDTLLNSPTAR	CID
CPSPATLNSR	10	94	523.288	2	12.46	1044.5	57.4		86 88 99 99 99 98 97 88 94 98	CPSPATLNSR	CID
PDEER	5	94	645.306	1	13.14	644.277	34.7		85 94 98 98 97	PDEER	CID
ALKDYLK	7	94	425.762	2	12.95	849.496	14.6		89 94 90 96 97 98 97	ALKDYLK	CID
LDSPEAADMQR	11	94	616.789	2	12.34	1231.55	10.8		87 93 99 99 100 97 95 96 83 91 97	LDSPEAADMQR	CID
SFFFKR	6	94	416.239	2	13.99	830.444	22.8		90 94 97 95 93 97	SFFFKR	CID
FWLGYRT	7	94	471.749	2	14.83	941.476	8.9		92 96 100 99 97 96 80	FWLGYRT	CID
SLHFVK	6	94	365.722	2	12.33	729.417	16		91 94 95 96 96 94	SLHFVK	CID
DAFLGSFLYEYSR	13	94	784.388	2	17.26	1566.74	16.7		71 68 99 100 100 100 100 100 100 100 97 95 98	DAFLGSFLYEYSR	CID
YKEQYQELGDDRKR	14	94	457.74	4	11.91	1826.89	22.2		90 91 97 91 93 95 99 99 89 95 97 94 90 98	YKEQYQELGDDRKR	CID
TNAENEFVTLKQ	12	94	465.258	3	13.19	1392.69	45.3		96 98 99 99 92 96 97 98 96 97 92 71	TNAENEFVTLKQ	CID
GDLEGYLWFSR	11	94	671.842	2	16.68	1341.64	25.3		67 92 97 100 99 99 100 98 95 92 97	GDLEGYLWFSR	CID
VCLNLSPDEER	11	94	637.813	2	13.29	1273.6	11.3		75 81 96 98 100 100 97 98 97 97 97	VCLNLSPDEER	CID
VLSSSEGTDLK	11	94	568.313	2	14.14	1134.58	31		97 99 99 98 95 90 82 93 95 94 93	VLSSSEGTDLK	CID
PTYVNFNTADVGR	13	94	727.375	2	14.22	1452.7	23.8		95 98 100 100 99 99 97 95 94 93 87 74 93	PTYVNFNTADVGR	CID
LELSELNR	8	94	487.279	2	13.69	972.524	20.8		93 97 96 93 96 93 88 97	LELSELNR	CID
AFNNHEYGAFMAT	13	94	491.568	3	14.68	1471.62	42.5		95 96 95 96 98 100 99 97 99 99 68 97 85	AFNNHEYGAFMAT	CID
EGDYQHYLTVSR	12	94	734.361	2	13.53	1466.68	19.1		93 77 92 85 95 99 99 100 98 97 96 98	EGDYQHYLTVSR	CID
LSSPAAWNVT	10	94	523.285	2	12.96	1044.52	30		95 97 99 99 97 92 87 90 95 88	LSSPAAWNVT	CID
PADYQHGLTVSR	12	94	448.56	3	12.86	1342.66	-2.6		81 88 96 95 96 97 96 99 98 95 92 95	PADYQHGLTVSR	CID
TTALDAVEYLDKQWDFLFER	20	94	820.747	3	16.55	2459.2	7.2		88 91 99 100 99 99 99 99 93 91 95 91 82 86 95 95 96 93 95 91	TTALDAVEYLDKQWDFLFER	CID
LSNTDVFLAFK	11	94	627.846	2	15.91	1253.67	8.9		95 96 92 90 93 93 95 97 96 98 99	LSNTDVFLAFK	CID
SYLVGVDKHNEFR	13	94	521.953	3	12.51	1562.78	33.6		97 98 100 99 95 97 96 95 92 84 91 89 99	SYLVGVDKHNEFR	CID
NANPLPANMLK	11	94	591.833	2	23.06	1181.62	25.1		93 94 95 99 100 98 95 91 82 97 98	NANPLPANMLK	CID
YLVDQHNEFR	10	94	440.903	3	12.82	1319.63	45.6		90 97 97 97 92 91 90 96 97 99	YLVDQHNEFR	CID
LAASFFQYEWK	11	94	695.35	2	15.05	1388.68	6.9		96 97 99 99 99 98 95 93 90 80 93	LAASFFQYEWK	CID
KSNWLEEMVEDKFK	14	94	594.974	3	16.92	1781.87	19.2		92 91 84 88 97 99 99 95 99 98 96 92 95 99	KSNWLEEMVEDKFK	CID
ATGESKYLEDAK	12	94	656.318	2	12.92	1310.64	-9.7		90 90 88 98 97 93 95 98 97 97 95 97	ATGESKYLEDAK	CID
NFFNVLR	7	94	455.256	2	15.4	908.487	10.9		84 92 98 97 97 97 96	NFFNVLR	CID
NANPLPAGGMLK	12	94	591.834	2	14.21	1181.62	25.7		94 96 98 99 100 99 97 85 85 84 97 99	NANPLPAGGMLK	CID
LPEGTLEDRTR	11	94	429.568	3	12.57	1285.66	16.1		100 98 99 90 95 93 95 94 91 85 97	LPEGTLEDRTR	CID
SNTDVFPAFK	10	94	563.289	2	14.56	1124.55	11.6		80 83 97 98 97 98 97 96 96 97	SNTDVFPAFK	CID
FSFQYESAR	9	94	567.773	2	14.06	1133.51	14.5		88 90 98 97 98 98 92 88 96	FSFQYESAR	CID
YLVDKHNEFR	10	94	440.906	3	12.63	1319.66	26.1		92 96 93 96 89 88 95 95 96 99	YLVDKHNEFR	CID
APLLSEEDF	9	94	510.764	2	52.62	1019.48	31.5		93 96 100 100 98 99 99 85 82	APLLSEEDF	CID
DPLCMNSSET	10	94	548.729	2	43.13	1095.42	21		99 99 99 99 88 89 94 94 91 90	DPLCMNSSET	CID
APLLSDSSCK	10	94	510.763	2	51.73	1019.5	14.8		99 99 100 98 97 99 99 81 91 77	APLLSDSSCK	CID
NDLLMLLR	8	93	494.303	2	16.21	986.558	33.6		79 96 98 97 84 99 100 98	NDLLMLLR	CID
FLEENALAPDAK	12	93	659.35	2	13.52	1316.66	18.4		88 93 99 97 90 93 98 98 90 94 92 94	FLEENALAPDAK	CID
WALESWTEQLETSSTK	16	93	632.663	3	15.8	1894.89	38.2		85 98 99 99 95 93 94 97 87 95 96 90 90 92 95 99	WALESWTEQLETSSTK	CID
AKDFLEEYFR	10	93	659.339	2	16.83	1316.64	17.1		87 88 93 94 97 97 97 91 93 99	AKDFLEEYFR	CID
YKEQYKELDNEK	12	93	793.883	2	12.61	1585.76	-7.1		88 93 99 97 97 89 98 99 99 82 91 92	YKEQYKELDNEK	CID
FLEQQNQVLQTK	12	93	738.416	2	13.64	1474.78	26.6		89 93 99 94 94 91 92 97 97 90 92 97	FLEQQNQVLQTK	CID
TTALDAAEYLSR	12	93	655.836	2	14.52	1309.65	4.7		88 90 98 98 98 98 97 99 96 96 90 76	TTALDAAEYLSR	CID
EVVDHLDYAVDFGVK	15	93	569.293	3	15.32	1704.84	12.4		92 90 95 95 86 96 98 98 99 98 98 95 80 92 92	EVVDHLDYAVDFGVK	CID
FTPVDDSMETELR	13	93	770.352	2	13.66	1538.69	-1.4		90 92 97 97 98 98 96 86 97 86 93 92 94	FTPVDDSMETELR	CID
TSSFWAFTPK	10	93	586.307	2	15.46	1170.57	24		93 95 94 93 89 94 95 94 93 95	TSSFWAFTPK	CID
AFNHNEYQLFK	11	93	470.903	3	14.4	1409.67	9.5		98 98 94 80 84 94 93 92 97 99 99	AFNHNEYQLFK	CID
WPSDFLDQVR	10	93	631.822	2	15.25	1261.61	16.5		81 93 98 99 95 97 97 89 90 97	WPSDFLDQVR	CID
LEPFNHFVYPK	11	93	464.251	3	14.82	1389.71	16.4		93 96 93 95 92 84 90 94 95 97 99	LEPFNHFVYPK	CID
LQRVDPRLR	9	93	384.914	3	13.08	1151.69	28.3		94 90 89 86 96 91 98 98 100	LQRVDPRLR	CID
NYWTSLR	7	93	470.247	2	14.15	938.461	20		91 92 94 94 91 95 97	NYWTSLR	CID
HFSLEGDHTPR	11	93	432.551	3	12.56	1294.61	20.3		91 96 95 96 97 86 96 90 91 90 98	HFSLEGDHTPR	CID
VATSSTELQKVEETK	15	93	550.638	3	13.06	1648.85	24.3		95 97 96 98 93 91 96 93 86 85 85 93 96 97 98	VATSSTELQKVEETK	CID
LLDDTSVYWFGK	12	93	722.358	2	17.01	1442.71	-4.4		98 98 98 97 92 88 88 93 86 94 91 98	LLDDTSVYWFGK	CID
LSMVALPFALMK	12	93	660.886	2	17.64	1319.73	17.3		92 95 94 97 98 97 90 95 89 94 83 97	LSMVALPFALMK	CID
RLARPDLR	8	93	498.814	2	12.96	995.599	14.4		93 93 83 89 91 98 99 100	RLARPDLR	CID
QYYGLSTEVPWK	12	93	735.856	2	15.47	1469.72	-14.6		75 82 96 96 99 97 92 96 98 97 95 97	QYYGLSTEVPWK	CID
FKEWLEDFQK	10	93	685.355	2	14.54	1368.67	16.9		87 91 98 94 96 95 95 90 89 99	FKEWLEDFQK	CID
WSFDALGYTR	10	93	608.306	2	15.65	1214.57	20.6		84 98 97 88 86 99 95 95 93 97	WSFDALGYTR	CID
FGLPLGFTAHVLMWGLYQFK	20	93	775.758	3	18.39	2324.22	14.9		96 93 99 99 99 85 82 76 78 90 99 100 97 98 95 97 90 93 97 100	FGLPLGFTAHVLMWGLYQFK	CID
QSFVSVDDR	9	93	526.762	2	13.18	1051.49	15.8		82 88 97 99 94 92 95 95 98	QSFVSVDDR	CID
VDSWEAFLDHEYQLFK	16	93	676.323	3	15.78	2025.95	0.2		94 98 98 97 99 98 96 90 84 78 95 87 84 95 98 99	VDSWEAFLDHEYQLFK	CID
AGLVGVELHNQLR	13	93	469.28	3	13.1	1404.78	24		96 93 99 99 95 92 96 97 95 89 74 86 98	AGLVGVELHNQLR	CID
WALESADTEK	10	93	575.294	2	14.96	1148.53	34		87 97 99 98 92 85 91 91 96 94	WALESADTEK	CID
NWLEEFVEDFKK	12	93	528.601	3	15.16	1582.77	9.6		83 90 99 98 96 90 94 97 94 90 91 95	NWLEEFVEDFKK	CID
YQEQYQELDNEK	12	93	793.887	2	12.43	1585.69	43.6		88 92 99 96 96 94 98 97 96 84 89 87	YQEQYQELDNEK	CID
WLGDVGLTEVFSDR	14	93	797.424	2	16.27	1592.78	31.7		72 97 92 99 99 95 98 96 98 93 87 86 93 96	WLGDVGLTEVFSDR	CID
NFDMMADR	8	93	500.223	2	15.1	998.395	36.2		93 98 99 96 90 77 91 99	NFDMMADR	CID
WLDLWFEEK	9	93	633.303	2	14.88	1264.61	-17.3		80 98 99 98 88 86 97 94 95	WLDLWFEEK	CID
DGAVFLSPLLVAGR	14	93	707.918	2	16.96	1413.8	16.6		88 73 94 99 99 100 99 93 96 98 97 88 79 98	DGAVFLSPLLVAGR	CID
EGFLTVTVK	9	93	497.287	2	14.85	992.554	5.8		90 87 99 99 97 95 91 90 88	EGFLTVTVK	CID
LEENALAPDAK	11	93	585.816	2	12.56	1169.59	20.5		92 96 98 88 91 97 96 87 91 90 96	LEENALAPDAK	CID
ATLEGYLWFSR	11	93	671.842	2	16.27	1341.67	-2.1		72 76 94 99 98 99 99 97 93 95 99	ATLEGYLWFSR	CID
DRLDTLLNERAR	12	93	736.407	2	13.86	1470.79	6.8		94 95 98 98 97 98 98 94 84 78 82 98	DRLDTLLNERAR	CID
TTALDAAEYLDK	12	93	655.833	2	14.57	1309.64	8.2		86 90 99 99 99 98 98 99 96 93 90 78	TTALDAAEYLDK	CID
TVHTLFGDELCK	12	93	454.906	3	15.01	1361.66	23.3		88 86 80 96 99 100 99 100 99 97 96 84	TVHTLFGDELCK	CID
WSFWLGYVGT	10	93	608.311	2	16.25	1214.58	26.6		84 98 99 98 100 99 99 95 84 81	WSFWLGYVGT	CID
LGGANLALTER	11	93	557.822	2	13.04	1113.61	13.1		97 90 86 95 96 98 98 95 85 93 95	LGGANLALTER	CID
PTNAEYLQR	9	93	546.282	2	12.84	1090.54	7.4		81 92 96 98 98 93 94 93 98	PTNAEYLQR	CID
FGTDWLGYT	9	93	530.247	2	16.21	1058.47	8.3		88 76 86 96 95 99 100 100 100	FGTDWLGYT	CID
TLNFLR	6	93	382.233	2	14.1	762.439	17.3		94 96 90 90 93 98	TLNFLR	CID
LQRLPGLR	8	93	476.817	2	13.4	951.598	22.1		90 86 95 97 95 91 97 97	LQRLPGLR	CID
YKEQYQELGDDKR	13	93	557.944	3	12.02	1670.79	12.9		76 81 98 92 95 95 99 99 92 95 97 96 99	YKEQYQELGDDKR	CID
YLEVV	5	93	622.346	1	14.2	621.337	2.5		88 91 97 95 96	YLEVV	CID
AVGFVYSPLLK	11	93	597.361	2	16.24	1192.69	18.1		80 85 92 99 100 99 98 91 93 93 95	AVGFVYSPLLK	CID
VAPCSLPR	8	93	421.762	2	15.52	841.448	73.7		96 98 90 94 97 98 83 88	VAPCSLPR	CID
DRWADFNEMYYR	12	93	833.376	2	14.98	1664.7	20		95 93 89 81 91 95 92 98 92 98 96 98	DRWADFNEMYYR	CID
CHQLNLR	7	93	442.243	2	13.75	882.449	24.5		86 80 95 99 96 97 98	CHQLNLR	CID
LGGFVYSPLLK	11	93	597.359	2	16	1192.69	14.6		90 80 95 99 100 99 96 87 90 92 95	LGGFVYSPLLK	CID
CVLNLSPDEER	11	93	637.808	2	13.76	1273.6	4.2		71 77 95 98 99 99 96 98 97 97 97	CVLNLSPDEER	CID
WSFWLGYRT	9	93	608.302	2	15.23	1214.59	2.1		88 99 99 99 100 99 98 88 68	WSFWLGYRT	CID
WVAPPEDPNVVTER	14	93	804.922	2	14.38	1607.79	21.5		65 77 99 100 99 100 100 93 91 95 97 96 95 96	WVAPPEDPNVVTER	CID
WNVEEMVEDLQK	12	93	760.375	2	17.62	1518.7	21.8		60 73 99 100 100 98 99 99 99 98 93 98	WNVEEMVEDLQK	CID
ELTRGLNLDAR	11	93	629.334	2	13.15	1256.68	-24		91 94 96 95 85 93 95 97 97 86 93	ELTRGLNLDAR	CID
SYLVDRKHNEFR	12	93	521.953	3	12.55	1562.8	25.9		94 95 100 97 93 91 94 88 87 95 94 99	SYLVDRKHNEFR	CID
AFDELESLGNKLSNTDVFPAFK	22	93	814.76	3	16.99	2441.21	19.1		55 61 99 100 100 100 99 100 97 97 98 99 98 92 93 99 97 97 94 95 97 98	AFDELESLGNKLSNTDVFPAFK	CID
SGWLYGELTNLK	12	93	690.875	2	15.86	1379.71	18.8		85 74 92 99 99 96 98 97 96 94 97 99	SGWLYGELTNLK	CID
NWLEEMVDEFKK	12	93	523.266	3	17.42	1566.74	23.5		82 91 99 99 99 96 97 95 90 89 92 96	NWLEEMVDEFKK	CID
MNPDGVNELFR	11	93	431.215	3	13.38	1290.6	15.3		88 95 96 98 85 88 90 97 96 98 100	MNPDGVNELFR	CID
LPERDEDRTR	10	93	429.568	3	12.63	1285.64	35.5		100 99 99 93 91 87 95 90 86 96	LPERDEDRTR	CID
NWLEEMVEDKFK	12	93	523.265	3	17.34	1566.74	21.9		90 93 99 99 99 98 99 98 93 79 81 94	NWLEEMVEDKFK	CID
QTELFADFQR	10	93	627.823	2	14.96	1253.6	21.8		83 94 99 99 99 97 97 86 82 98	QTELFADFQR	CID
LVAANAGLDADDSR	14	93	694.352	2	12.85	1386.67	11.4		91 91 98 97 94 97 88 96 95 85 89 93 94 98	LVAANAGLDADDSR	CID
ATGESQYLEDAK	12	93	656.319	2	12.86	1310.6	18.5		88 94 87 97 96 91 95 97 96 95 91 95	ATGESQYLEDAK	CID
WSSELAEVAGAK	12	93	624.331	2	14.61	1246.62	23		77 93 96 98 96 95 97 95 92 85 96 99	WSSELAEVAGAK	CID
VKAPDGFVC(+57.02)GK	11	93	589.297	2	13.04	1176.6	-15	Carbamidomethylation	82 86 98 95 97 85 93 97 96 95 99	VKAPDGFVC(+57.02)GK	CID
LPEGVDEDRTR	11	93	429.568	3	12.61	1285.63	44.6		99 98 99 86 91 90 96 95 89 84 96	LPEGVDEDRTR	CID
LAASFFGAYESAR	13	93	695.354	2	15.08	1388.67	14.5		95 97 99 98 98 99 87 88 92 92 82 86 98	LAASFFGAYESAR	CID
LSLSENDR	8	93	467.246	2	11.7	932.456	22		95 95 96 91 95 84 91 98	LSLSENDR	CID
LELDALSALTWR	12	93	694.391	2	17.16	1386.75	12.6		82 90 97 99 99 99 95 95 94 89 84 95	LELDALSALTWR	CID
ELFENLGAK	9	93	510.785	2	13.71	1019.53	25.4		92 91 95 98 90 94 84 93 99	ELFENLGAK	CID
MLYLALALET	10	93	569.304	2	52.38	1136.62	-18.2		85 97 98 100 98 98 92 91 91 86	MLYLALALET	CID
EDYLAFKDH	9	93	569.309	2	51.68	1136.51	78.8		85 97 98 100 100 99 90 95 77	EDYLAFKDH	CID
MLYLARLEE	9	93	569.306	2	51.91	1136.59	7.2		82 95 96 99 98 93 95 93 87	MLYLARLEE	CID
VGATVEAPR	9	92	450.272	2	13.1	898.487	47.7		92 85 92 95 93 86 94 98 99	VGATVEAPR	CID
RLQLPGLR	8	92	476.818	2	13.45	951.598	24.1		91 95 88 97 92 85 96 99	RLQLPGLR	CID
ALPLDTPTLASTLK	14	92	720.928	2	15.28	1439.82	13.1		80 90 97 98 99 98 92 91 94 90 89 86 94 98	ALPLDTPTLASTLK	CID
LTFDPLNR	8	92	488.264	2	14.08	974.519	-4.4		91 92 89 95 92 95 89 99	LTFDPLNR	CID
LFSVLPDR	8	92	473.775	2	25.14	945.528	7.1		94 92 85 84 97 93 97 99	LFSVLPDR	CID
FAVEQLNFFLGDPMAKPGK	19	92	703.705	3	16.65	2108.08	8.6		94 97 99 99 97 97 94 99 99 99 94 97 82 71 90 95 95 85 75	FAVEQLNFFLGDPMAKPGK	CID
VDSWEAFNNHEYKLFK	16	92	676.328	3	15.86	2025.96	1.5		96 99 99 96 99 99 96 89 84 82 93 85 79 93 96 97	VDSWEAFNNHEYKLFK	CID
AGLVELHELLR	11	92	417.248	3	13.81	1248.72	1.7		92 91 99 99 98 96 92 93 65 96 98	AGLVELHELLR	CID
TDPEEHHDLSDSMPGK	16	92	598.936	3	12.27	1793.75	19.3		95 97 93 97 97 90 90 95 94 91 92 88 74 92 94 99	TDPEEHHDLSDSMPGK	CID
AGLVELHQNLR	11	92	417.244	3	13.78	1248.69	12		93 90 98 99 98 95 90 88 77 92 97	AGLVELHQNLR	CID
LATVTVPR	8	92	428.77	2	13.68	855.518	8.5		97 97 98 94 85 87 84 98	LATVTVPR	CID
TTLNLSPDEER	11	92	637.809	2	13.08	1273.62	-9.4		73 80 93 95 98 98 92 96 96 96 99	TTLNLSPDEER	CID
AGLVELHQLNR	11	92	417.24	3	13.82	1248.69	3.6		91 89 97 96 96 93 93 89 89 87 97	AGLVELHQLNR	CID
MC(+57.02)YGLSTEVPWK	12	92	735.855	2	15.34	1469.67	18.3	Carbamidomethylation	68 90 98 96 99 97 92 96 97 92 87 97	MC(+57.02)YGLSTEVPWK	CID
NVWLFNLK	8	92	517.304	2	16.16	1032.58	16.8		91 93 95 98 96 85 85 96	NVWLFNLK	CID
EVAQK	5	92	574.327	1	13.77	573.312	13.8		90 89 95 92 96	EVAQK	CID
RRLAPDRLR	9	92	576.865	2	12.57	1151.7	13.4		89 92 94 93 83 93 93 94 100	RRLAPDRLR	CID
VSSFWLGYTR	10	92	608.304	2	15.54	1214.61	-12		79 83 96 96 95 99 92 94 92 97	VSSFWLGYTR	CID
LLDAFTDK	8	92	461.758	2	15.1	921.481	23.1		99 97 95 88 92 91 89 89	LLDAFTDK	CID
WAFESWTEKLETSSTK	16	92	643.994	3	15.78	1928.92	22.8		81 95 98 97 91 88 92 95 91 95 95 90 90 89 91 98	WAFESWTEKLETSSTK	CID
YLWYR	5	92	400.716	2	14.33	799.402	19.4		92 95 89 89 97	YLWYR	CID
SGWTYGELTNLK	12	92	684.858	2	15.11	1367.67	21.5		85 76 94 99 99 90 96 96 92 88 95 99	SGWTYGELTNLK	CID
QSQAVLASPR	10	92	528.774	2	12.76	1055.57	-35.8		82 94 97 99 99 99 95 85 80 92	QSQAVLASPR	CID
VSSAGEKTDEVQEAESSLK	19	92	665.337	3	13.15	1992.95	19.8		96 97 95 92 75 94 96 94 93 92 96 96 96 91 95 88 85 90 93	VSSAGEKTDEVQEAESSLK	CID
NHEYQFFR	8	92	570.768	2	13.81	1139.51	6		92 96 100 96 66 89 99 100	NHEYQFFR	CID
NFDMMWR	7	92	500.222	2	15.14	998.41	19.2		87 94 99 91 85 90 99	NFDMMWR	CID
LETAAQEELVSLAFLYKR	18	92	694.4	3	17.33	2080.12	27.7		95 98 96 97 98 91 96 99 98 97 96 96 95 92 91 69 67 90	LETAAQEELVSLAFLYKR	CID
SFNHFSLEGDHTPR	14	92	548.604	3	12.49	1642.75	24.3		83 84 93 95 97 97 95 97 86 95 88 92 90 98	SFNHFSLEGDHTPR	CID
TLASR	5	92	547.334	1	13.83	546.313	25.6		96 95 92 88 90	TLASR	CID
LAYSGPLWNLR	11	92	430.584	3	13.8	1288.69	27.8		98 98 99 98 94 95 95 68 70 98 100	LAYSGPLWNLR	CID
YLPGPPYSR	9	92	350.536	3	12.92	1048.53	49.7		95 98 94 91 93 89 90 85 95	YLPGPPYSR	CID
RLNPDLR	7	92	442.271	2	13.22	882.504	26.2		91 91 72 93 98 99 100	RLNPDLR	CID
LSLSELSGK	9	92	467.276	2	14.78	932.518	21.8		85 79 97 97 98 96 93 85 98	LSLSELSGK	CID
LPTYVNFNTWVGR	13	92	783.912	2	14.96	1565.8	6.1		96 93 98 99 99 95 95 90 94 85 82 74 96	LPTYVNFNTWVGR	CID
FGLPLGFATHVLMWGLYQFK	20	92	775.757	3	18.38	2324.22	13.3		93 87 98 99 99 82 85 89 93 95 99 99 96 92 82 91 82 85 94 99	FGLPLGFATHVLMWGLYQFK	CID
FASGGEDALAK	11	92	533.27	2	12.38	1064.51	10.5		95 95 95 85 82 94 95 90 94 92 97	FASGGEDALAK	CID
EAPK	4	92	444.257	1	12.67	443.238	26.7		91 86 95 95	EAPK	CID
DTLWEGGLR	9	92	523.776	2	14.47	1045.52	17.1		91 88 97 95 98 87 83 92 97	DTLWEGGLR	CID
LPTYVNFNTSVVGR	14	92	783.913	2	15.45	1565.82	-5.2		98 97 99 99 99 98 94 90 90 88 73 88 79 97	LPTYVNFNTSVVGR	CID
YLEQYQDLGHSR	12	92	503.583	3	12.81	1507.71	13.5		93 97 98 95 98 96 99 98 88 85 66 90	YLEQYQDLGHSR	CID
WPYQHGLTVSR	11	92	448.559	3	12.89	1342.68	-16.4		72 75 95 92 94 94 99 99 96 96 99	WPYQHGLTVSR	CID
FTLEFPR	7	92	455.249	2	15.23	908.476	8.6		97 98 99 95 84 79 92	FTLEFPR	CID
NLVTEVVLER	10	92	586.314	2	15.59	1170.66	-40		82 93 94 92 95 92 94 90 92 96	NLVTEVVLER	CID
VPGVSLPR	8	92	412.754	2	13.01	823.492	2.9		95 86 82 93 92 95 91 99	VPGVSLPR	CID
C(+57.02)MYGLSTEVPWK	12	92	735.858	2	15.47	1469.67	22.7	Carbamidomethylation	84 74 97 96 99 97 91 95 97 91 87 94	C(+57.02)MYGLSTEVPWK	CID
LSTEVPWK	8	92	480.271	2	13.98	958.512	15.9		95 95 96 97 96 89 79 88	LSTEVPWK	CID
WVSEGGYQNYLVEK	14	92	836.431	2	14.76	1670.79	32.5		82 96 97 99 85 83 95 92 90 97 99 98 96 90	WVSEGGYQNYLVEK	CID
ELTAAEQELVSLAFLYR	17	92	977.04	2	18.93	1952.03	20.4		95 94 67 75 79 89 98 100 100 100 99 99 99 97 97 93 96	ELTAAEQELVSLAFLYR	CID
MFDFQVGELQK	11	92	671.32	2	14.1	1340.64	-12.9		70 90 99 98 96 97 92 99 98 88 93	MFDFQVGELQK	CID
VAGTVEAPR	9	92	450.272	2	13.1	898.487	47.7		92 92 84 96 95 89 94 95 96	VAGTVEAPR	CID
HSLHFVK	7	92	434.238	2	12.15	866.476	-16		85 90 96 91 95 96 94	HSLHFVK	CID
DYAGYEMSSLF	11	92	641.802	2	15.16	1281.52	53.1		92 93 97 98 99 99 86 88 68 99 99	DYAGYEMSSLF	CID
GFDSFYGLLLGMGDHYAHVGT	21	92	565.029	4	17.63	2256.03	25.6		76 89 99 99 99 100 99 100 100 100 98 92 90 95 92 95 95 88 86 72 77	GFDSFYGLLLGMGDHYAHVGT	CID
EDLKK	5	92	632.364	1	14.46	631.354	3.5		93 95 92 85 96	EDLKK	CID
EVVR	4	92	502.303	1	13.57	501.291	8.9		92 85 96 97	EVVR	CID
PVPVVQNLFR	10	92	584.858	2	15.56	1167.68	20.9		90 95 98 99 95 90 86 94 83 94	PVPVVQNLFR	CID
VHRQLSVK	8	92	483.782	2	13.33	965.577	-28.6		94 94 97 86 94 89 93 92	VHRQLSVK	CID
KDKADSQLCVSR	12	92	450.551	3	11.96	1348.68	-32.7		89 96 90 91 93 82 78 96 96 98 99 99	KDKADSQLCVSR	CID
HVTHVF	6	92	370.202	2	12.96	738.381	11.9		85 93 92 90 97 97	HVTHVF	CID
LGQNLALWVT	10	92	557.818	2	13.25	1113.62	3		96 90 91 98 100 99 98 90 77 83	LGQNLALWVT	CID
NVPDGESFWLGYTR	14	92	820.896	2	15.82	1639.76	8.6		48 63 99 100 99 100 99 99 98 99 98 98 96 97	NVPDGESFWLGYTR	CID
NVADLFNLK	9	92	517.308	2	16.38	1032.56	40.4		90 95 89 96 98 96 88 85 93	NVADLFNLK	CID
LCLWEGVAR	9	92	523.774	2	14.36	1045.54	-4.8		93 94 99 97 99 85 88 80 94	LCLWEGVAR	CID
DRGEADFNEMYYR	13	92	833.382	2	15.12	1664.69	35.9		95 94 71 92 85 92 96 94 98 90 98 96 99	DRGEADFNEMYYR	CID
VAVELHNQLR	10	92	589.844	2	13.34	1177.66	13.7		73 68 99 100 100 99 97 92 97 96	VAVELHNQLR	CID
AMLNLSPDEER	11	92	637.807	2	14.31	1273.6	1.8		81 61 95 98 99 98 96 98 96 95 95	AMLNLSPDEER	CID
LLMSWQR	7	92	467.262	2	14.17	932.49	20.3		99 99 96 95 83 79 95	LLMSWQR	CID
KLVELHNQLR	10	92	625.364	2	13.67	1248.73	-13.3		89 92 98 99 98 96 90 73 90 95	KLVELHNQLR	CID
GLGFVYSPLLSNR	13	92	711.905	2	16	1421.77	20.9		71 92 95 99 100 100 100 96 90 81 95 85 95	GLGFVYSPLLSNR	CID
FSECASLKR	9	92	520.769	2	12.32	1039.51	10.9		95 96 99 94 91 95 95 75 89	FSECASLKR	CID
TQGGEVGSYQHSLLPAR	17	92	600.642	3	13.46	1798.9	4.6		97 96 97 91 97 90 74 70 97 97 97 97 98 99 88 85 94	TQGGEVGSYQHSLLPAR	CID
RSSDLNLSPDEER	13	92	759.381	2	12.82	1516.71	23.3		82 77 92 96 95 92 89 88 94 96 98 98 99	RSSDLNLSPDEER	CID
AYQSVHSLPQVPSR	14	92	523.621	3	13.76	1567.81	19.5		86 88 93 95 91 96 97 95 86 95 97 87 86 94	AYQSVHSLPQVPSR	CID
YGYTDLHNDTNDVLDAR	17	92	661.326	3	13.95	1980.88	38.2		98 97 99 95 96 96 92 86 94 89 89 93 93 94 87 75 89	YGYTDLHNDTNDVLDAR	CID
ADFLTVTVQ	9	92	497.29	2	14.67	992.518	47.1		87 97 99 100 98 94 93 63 95	ADFLTVTVQ	CID
LPADYKFETELR	12	92	494.602	3	14.6	1480.76	18.6		97 95 95 96 92 94 88 95 83 89 88 91	LPADYKFETELR	CID
DVDFQVGELQK	11	92	639.32	2	13.75	1276.63	-3		68 62 99 98 97 99 96 99 98 95 98	DVDFQVGELQK	CID
WQKELFENLQK	11	92	488.274	3	14.35	1461.76	27		86 87 93 99 99 95 97 94 88 85 96	WQKELFENLQK	CID
SYLVGVSHNEVGFR	14	92	391.718	4	12.91	1562.78	38.2		95 97 100 98 89 94 92 88 88 92 90 82 95 99	SYLVGVSHNEVGFR	CID
KNPDVNPLPK	10	92	561.304	2	12.64	1120.62	-27.5		87 88 94 98 94 90 86 93 97 99	KNPDVNPLPK	CID
SYLVGVSRHSVGFR	14	92	391.718	4	12.59	1562.83	7.2		95 97 100 99 96 94 90 95 89 70 93 85 96 99	SYLVGVSRHSVGFR	CID
AFDELESLGLELSNTDVFPAFK	22	92	814.76	3	17.02	2441.2	24.4		91 92 99 100 99 100 95 94 76 82 82 96 98 87 82 94 93 96 94 96 97 93	AFDELESLGLELSNTDVFPAFK	CID
FNFNVLR	7	92	455.255	2	15.27	908.487	9.1		83 88 97 95 91 96 96	FNFNVLR	CID
WALQC(+57.02)SSVSEDHPNK	15	92	586.611	3	12.94	1756.78	15.4	Carbamidomethylation	89 98 99 94 96 97 97 96 93 96 94 91 88 86 73	WALQC(+57.02)SSVSEDHPNK	CID
LAASFFQYESAR	12	92	695.356	2	14.95	1388.67	17.7		96 97 99 98 97 96 89 92 95 79 76 95	LAASFFQYESAR	CID
LVDKHNERFR	10	92	438.584	3	12.61	1312.7	22.2		98 97 97 90 85 88 94 89 86 98	LVDKHNERFR	CID
LLSSEHTMC(+57.02)LDK	12	92	717.358	2	12.83	1432.67	22.5	Carbamidomethylation	98 99 99 98 99 97 95 79 86 85 77 96	LLSSEHTMC(+57.02)LDK	CID
SYLVDKHNERFR	12	92	521.953	3	12.48	1562.8	27.4		96 97 100 99 97 93 91 86 87 83 79 99	SYLVDKHNERFR	CID
DKHNEFR	7	92	473.239	2	12.63	944.446	18.8		89 90 90 87 95 97 99	DKHNEFR	CID
VAGFVYSPLLTNR	13	92	718.915	2	16.21	1435.78	23.5		68 82 94 99 100 100 100 97 98 91 90 84 98	VAGFVYSPLLTNR	CID
VAFLVC(+57.02)EFTKR	11	92	457.262	3	15.37	1368.72	30.2	Carbamidomethylation	95 96 98 99 97 96 98 93 79 72 90	VAFLVC(+57.02)EFTKR	CID
LSGGTDVFPAFK	12	92	619.827	2	16.93	1237.63	3.5		95 96 86 78 88 92 93 97 93 95 96 97	LSGGTDVFPAFK	CID
WTYGELTNVK	10	92	605.826	2	14.3	1209.6	28.2		82 97 97 90 96 95 93 85 88 96	WTYGELTNVK	CID
SYLVGVSHRSVGFR	14	92	391.716	4	13.04	1562.83	2.8		95 97 100 99 96 95 92 90 96 77 90 77 90 97	SYLVGVSHRSVGFR	CID
SYLVDKHNEVGFR	13	92	391.716	4	12.65	1562.78	33.1		94 96 100 99 98 95 87 85 93 83 75 92 98	SYLVDKHNEVGFR	CID
VQAPDGFVC(+57.02)GK	11	92	589.295	2	13.09	1176.56	14.2	Carbamidomethylation	86 88 98 94 96 82 91 94 92 90 99	VQAPDGFVC(+57.02)GK	CID
VAFLVC(+57.02)EFTRK	11	92	457.26	3	15.24	1368.72	27	Carbamidomethylation	96 97 98 99 97 95 98 89 72 86 85	VAFLVC(+57.02)EFTRK	CID
NSTDVFPAFK	10	92	563.289	2	14.47	1124.55	12.6		59 73 99 100 99 99 97 96 97 99	NSTDVFPAFK	CID
AFDELESLWLLSNTDVFPAFK	21	92	814.754	3	17.14	2441.22	10.2		95 98 100 100 100 100 97 94 68 72 98 99 97 95 98 99 97 93 94 59 79	AFDELESLWLLSNTDVFPAFK	CID
APLLCVSSCK	10	92	510.762	2	50.72	1019.51	-4.5		98 99 100 100 98 95 99 97 89 50	APLLCVSSCK	CID
APLLSDQYN	9	92	510.76	2	51.67	1019.49	13.3		97 96 99 100 99 98 81 73 86	APLLSDQYN	CID
VDSWEAFNNHEYQFFR	16	91	696.997	3	15.93	2087.91	27.8		89 97 97 92 98 96 94 88 88 90 97 89 80 86 91 96	VDSWEAFNNHEYQFFR	CID
FGLPLGFAHTVLMWGLYQFK	20	91	775.761	3	18.53	2324.22	18.3		93 88 99 99 99 86 86 89 82 87 97 99 95 93 85 92 85 88 95 99	FGLPLGFAHTVLMWGLYQFK	CID
FSESSSLKR	9	91	520.77	2	12.44	1039.53	-4.3		97 98 100 97 82 90 92 80 90	FSESSSLKR	CID
YHVEEMVEDLQK	12	91	760.37	2	17.43	1518.7	15.9		75 74 98 99 99 95 98 98 94 91 81 97	YHVEEMVEDLQK	CID
TRDFLASR	8	91	483.244	2	13.43	964.509	-37.7		77 89 91 94 98 97 91 97	TRDFLASR	CID
FWLGYEK	7	91	471.749	2	14.9	941.465	20.7		90 93 99 96 97 89 79	FWLGYEK	CID
LNLLTSFELR	10	91	603.362	2	16.65	1204.68	23.1		90 90 97 96 92 90 89 90 87 96	LNLLTSFELR	CID
ESSSGEAFHVGK	12	91	617.801	2	14.01	1233.56	20.5		93 89 95 97 87 95 92 95 88 90 85 95	ESSSGEAFHVGK	CID
EGDYKHYLTVSR	12	91	489.912	3	13.6	1466.72	-1.1		91 79 93 90 89 84 95 98 95 95 94 97	EGDYKHYLTVSR	CID
LELSELGGR	9	91	487.271	2	13.63	972.524	3.9		90 96 99 95 95 90 79 85 97	LELSELGGR	CID
DALDLWTDPR	10	91	601.305	2	14.25	1200.58	14.8		92 93 98 98 92 84 86 89 86 98	DALDLWTDPR	CID
C(+57.02)VGEGSSELAEVAQK	15	91	782.393	2	15.08	1562.72	29.4	Carbamidomethylation	67 89 93 98 93 95 93 95 95 95 96 92 92 88 94	C(+57.02)VGEGSSELAEVAQK	CID
VSSAWKTDEVQEAESSLK	18	91	665.334	3	13.02	1992.96	8.7		91 95 93 92 86 85 90 94 95 96 96 98 90 93 85 84 91 95	VSSAWKTDEVQEAESSLK	CID
YQDAGYSFK	9	91	360.186	3	13.54	1077.48	55.8		70 80 90 98 98 99 93 98 99	YQDAGYSFK	CID
LTFTGAEFR	9	91	521.268	2	12.82	1040.53	-6.9		97 97 98 95 81 93 94 79 90	LTFTGAEFR	CID
ETANADGLLMYR	12	91	677.342	2	15.82	1352.64	21.8		93 89 91 88 85 95 89 97 95 82 96 99	ETANADGLLMYR	CID
QLPADYFETEAGLR	14	91	537.297	3	14.37	1608.78	56.1		90 99 97 98 99 99 99 99 95 95 50 70 94 98	QLPADYFETEAGLR	CID
LGGDNYPLR	9	91	502.771	2	13.27	1003.51	19		95 90 89 93 85 92 90 94 98	LGGDNYPLR	CID
TVMENFVAFVDK	12	91	700.364	2	16.33	1398.69	20.1		71 90 96 99 95 95 95 95 94 95 96 77	TVMENFVAFVDK	CID
DLSPEAADMQR	11	91	616.791	2	12.75	1231.55	14.6		82 84 98 98 99 98 97 99 68 85 98	DLSPEAADMQR	CID
WVSENYQFVKDEK	13	91	836.433	2	14.51	1670.79	34.5		72 95 98 99 95 96 94 93 90 79 90 93 95	WVSENYQFVKDEK	CID
AVNLDVR	7	91	393.731	2	13.63	785.439	10.8		79 82 94 95 98 97 98	AVNLDVR	CID
LLDDTWYWFGK	11	91	722.364	2	17.06	1442.69	18.7		98 98 99 95 90 85 90 87 89 82 94	LLDDTWYWFGK	CID
VSWEEYLK	8	91	527.276	2	15.06	1052.52	18.8		90 93 90 95 95 88 90 91	VSWEEYLK	CID
NPDTTLNHNYYR	12	91	754.362	2	13.5	1506.69	16.9		90 95 98 99 99 97 89 82 79 84 88 99	NPDTTLNHNYYR	CID
LDFSGPLVSVLTK	13	91	459.269	3	15	1374.78	6.1		90 96 93 94 88 90 93 85 85 88 96 96 96	LDFSGPLVSVLTK	CID
WENVNPDTTLGGHNYYR	17	91	679.325	3	13.56	2034.92	17.2		82 98 97 99 94 93 98 98 97 97 79 67 85 87 91 93 99	WENVNPDTTLGGHNYYR	CID
FLTAGNVANR	10	91	531.776	2	12.57	1061.56	-23		92 97 99 97 85 86 86 86 88 97	FLTAGNVANR	CID
VATVLALR	8	91	421.77	2	14.92	841.538	-14.5		97 98 99 98 94 79 67 98	VATVLALR	CID
EGDYQGHGLTVSR	13	91	473.569	3	12.76	1417.66	18.3		91 80 95 93 91 86 90 90 97 92 92 93 97	EGDYQGHGLTVSR	CID
ETPHNHFSLEGDHTPR	16	91	625.303	3	12.69	1872.85	19.8		71 59 94 95 98 98 99 99 99 99 83 95 88 94 92 99	ETPHNHFSLEGDHTPR	CID
YWLVAR	6	91	404.236	2	27.26	806.444	17.8		89 88 91 89 94 98	YWLVAR	CID
WQDVNPDTTLNHNYYR	16	91	679.323	3	13.43	2034.92	14.6		76 92 95 96 97 94 98 95 94 95 86 83 85 86 90 98	WQDVNPDTTLNHNYYR	CID
NKTAAEQELVSLAFLYKR	18	91	694.398	3	17.15	2080.13	20		79 93 99 99 98 97 93 98 98 97 96 96 95 90 90 70 67 88	NKTAAEQELVSLAFLYKR	CID
LPTYVNFTNADRR	13	91	783.913	2	16.41	1565.79	10.9		98 97 99 99 99 94 92 80 76 75 90 91 96	LPTYVNFTNADRR	CID
LENELQTYR	9	91	583.31	2	13.09	1164.58	23.9		93 96 94 92 86 83 90 89 97	LENELQTYR	CID
VDSWEAFNHVGSYQLFK	17	91	676.336	3	16.07	2025.96	13.6		98 99 100 98 100 98 96 93 61 91 72 85 87 82 96 97 99	VDSWEAFNHVGSYQLFK	CID
LFEENALAPDAK	12	91	659.351	2	13.45	1316.66	19.5		90 88 98 96 93 95 97 95 81 88 82 90	LFEENALAPDAK	CID
LTFTGAFER	9	91	521.27	2	12.84	1040.53	-4.2		98 97 94 89 62 92 93 96 99	LTFTGAFER	CID
ADFLGSFLYEYSR	13	91	784.387	2	17.4	1566.74	15.2		44 65 96 100 99 99 99 99 98 99 95 95 97	ADFLGSFLYEYSR	CID
LAASGAEDQSSC(+57.02)PK	14	91	710.831	2	11.76	1419.63	12.5	Carbamidomethylation	93 95 99 99 90 94 97 94 86 85 90 85 80 89	LAASGAEDQSSC(+57.02)PK	CID
WDYQHYLTVSR	11	91	489.907	3	13.53	1466.69	3.6		68 92 91 86 88 95 98 97 95 95 98	WDYQHYLTVSR	CID
SKNWLEEFVEDFKK	14	91	600.311	3	14.81	1797.89	9.6		76 79 85 92 98 98 98 93 97 93 89 87 91 97	SKNWLEEFVEDFKK	CID
LQRLRGPLR	9	91	370.249	3	12.9	1107.7	24.8		95 96 98 94 90 72 83 93 99	LQRLRGPLR	CID
EVGWNEYQHSLLPAR	15	91	600.326	3	13.33	1797.88	42		60 62 90 92 89 96 97 96 96 97 98 99 97 95 99	EVGWNEYQHSLLPAR	CID
ATWLPR	6	91	372.232	2	13.07	742.413	49.5		90 89 79 93 94 99	ATWLPR	CID
WLGYEK	6	91	398.212	2	13.59	794.396	16.1		80 96 85 94 96 95	WLGYEK	CID
WFKESVLEDFQK	12	91	778.405	2	15.98	1554.77	15.4		90 96 93 97 85 82 93 98 95 89 79 94	WFKESVLEDFQK	CID
LSSPATLSNR	10	91	523.289	2	12.32	1044.56	6.5		97 97 99 99 99 92 88 72 73 92	LSSPATLSNR	CID
EGAHTAPL	8	91	398.213	2	13.77	794.392	24.8		97 92 88 82 94 97 93 90	EGAHTAPL	CID
FTGLTLK	7	91	390.245	2	13.9	778.459	20		97 97 87 90 86 94 91	FTGLTLK	CID
PVDDGLETELR	11	91	622.302	2	12.12	1242.61	-16		93 97 99 99 63 81 93 95 99 94 95	PVDDGLETELR	CID
VLSSSWTDLQ	10	91	568.319	2	14.31	1134.56	59.8		96 99 99 96 91 85 91 95 89 75	VLSSSWTDLQ	CID
VNPKGLEGFCLGYEQ	15	91	551.967	3	15.52	1652.79	55.8		90 94 97 98 90 92 97 90 99 100 100 99 92 70 65	VNPKGLEGFCLGYEQ	CID
EGDYKGHGLTVSR	13	91	473.569	3	12.76	1417.7	-7.4		94 85 95 92 88 86 91 92 97 93 92 90 94	EGDYKGHGLTVSR	CID
DYKYEHPALF	10	91	641.797	2	15.02	1281.6	-18		83 90 83 90 99 90 90 92 100 99	DYKYEHPALF	CID
TPDVTLEGR	9	91	494.259	2	12.92	986.503	0.7		88 85 96 97 97 97 96 74 92	TPDVTLEGR	CID
LTYLYYFK	8	91	555.787	2	15.65	1109.58	-17.5		81 72 96 99 95 95 96 97	LTYLYYFK	CID
VAGTVAEPR	9	91	450.271	2	13.31	898.487	45.7		97 93 86 98 97 94 94 77 86	VAGTVAEPR	CID
VAFLVCGEFTR	11	91	621.331	2	15.92	1240.63	15.6		96 98 100 100 100 90 68 97 86 77 95	VAFLVCGEFTR	CID
SDLNLSPDEEVG	12	91	637.809	2	13.26	1273.57	28.6		92 97 99 99 100 100 98 99 99 96 52 65	SDLNLSPDEEVG	CID
RNLPDLR	7	91	442.269	2	13.09	882.504	23.6		90 73 88 95 99 98 97	RNLPDLR	CID
YGLNVEVR	8	91	475.267	2	24.57	948.503	16.6		98 95 97 90 86 85 87 94	YGLNVEVR	CID
TFSFTTT	7	91	402.712	2	14.82	803.37	48.6		94 96 97 95 88 90 79	TFSFTTT	CID
LETAAQEELVKSLAFLYR	18	91	694.399	3	23.08	2080.12	25.9		89 96 98 98 96 95 98 96 93 93 93 81 88 89 84 86 81 90	LETAAQEELVKSLAFLYR	CID
LETAAQEEKLVSLAFLYR	18	91	694.402	3	19.32	2080.12	31		88 97 99 98 97 93 98 95 83 92 95 96 95 91 82 84 70 88	LETAAQEEKLVSLAFLYR	CID
WLGDVGLTEVFQET	14	91	797.413	2	16.2	1592.77	24.8		71 90 82 99 98 91 97 95 98 95 95 87 93 85	WLGDVGLTEVFQET	CID
LLVPAPLFDLSD	12	91	650.33	2	13.57	1298.71	-51.9		99 100 100 93 95 88 91 84 69 81 97 99	LLVPAPLFDLSD	CID
GLGGLDVR	8	91	393.731	2	13.71	785.439	11.2		73 93 88 91 98 98 92 95	GLGGLDVR	CID
TVGLTGDLEVR	11	91	580.309	2	13.92	1158.62	-17.4		82 86 88 100 99 89 93 90 90 87 97	TVGLTGDLEVR	CID
PHNHFSLEGDHTPR	14	91	548.604	3	12.49	1642.76	17.5		90 90 96 98 99 99 98 99 92 97 89 84 60 87	PHNHFSLEGDHTPR	CID
FGLPATHVFAVLMWGLYQFK	20	91	775.758	3	18.39	2324.22	14.9		96 95 100 100 93 76 68 76 69 92 98 100 97 97 95 98 92 90 94 97	FGLPATHVFAVLMWGLYQFK	CID
TAAVFLSPLLVQR	13	91	707.921	2	16.64	1413.83	-4.9		69 76 90 99 100 100 100 96 98 96 90 79 93	TAAVFLSPLLVQR	CID
AVGGLDVR	8	91	393.732	2	13.81	785.439	12.3		84 87 84 85 97 98 95 99	AVGGLDVR	CID
RLAGVPDLR	9	91	498.814	2	12.96	995.588	25.7		93 93 88 66 85 97 99 99 98	RLAGVPDLR	CID
YGLVAATVR	9	91	475.262	2	23.1	948.539	-31.7		93 92 98 94 92 89 71 92 97	YGLVAATVR	CID
DDSVLTELR	9	91	524.237	2	12.01	1046.52	-62.7		93 95 96 86 71 90 98 94 97	DDSVLTELR	CID
YQEQYKELDNEQ	12	91	793.883	2	12.61	1585.69	38.8		81 92 99 98 98 90 98 99 99 84 91 61	YQEQYKELDNEQ	CID
MALNLSPDEER	11	91	637.812	2	13.77	1273.6	10.3		45 79 94 98 99 100 97 98 98 96 96	MALNLSPDEER	CID
LTMTCTHYTQVVSSR	15	91	576.281	3	14.34	1725.82	1.6		98 98 95 92 78 70 79 93 96 97 98 95 92 89 95	LTMTCTHYTQVVSSR	CID
LFVVEVEDELR	11	91	674.369	2	16.23	1346.71	10.7		92 91 97 91 94 87 93 91 90 87 94	LFVVEVEDELR	CID
NQWWEEMVEDLGK	13	91	832.394	2	17.58	1662.73	22.7		55 62 89 98 100 100 98 99 100 99 98 95 99	NQWWEEMVEDLGK	CID
WYDAFAGFER	10	91	631.308	2	15.02	1260.56	35		85 97 99 98 98 86 67 89 98 99	WYDAFAGFER	CID
QQAFLAAMESLNPR	14	91	788.414	2	15.72	1574.79	16.9		56 65 97 98 99 99 99 94 98 95 97 91 94 100	QQAFLAAMESLNPR	CID
FSSC(+57.02)SLQSLK	10	91	578.798	2	13.18	1155.56	18.6	Carbamidomethylation	89 94 96 95 90 92 88 85 92 97	FSSC(+57.02)SLQSLK	CID
LGGFVYSPLLTNR	13	91	718.913	2	15.96	1435.78	20.6		89 77 93 98 99 100 99 95 97 89 78 79 96	LGGFVYSPLLTNR	CID
SYLVDRQHNEFR	12	91	521.952	3	12.84	1562.76	48.4		93 97 100 97 91 86 79 86 84 94 93 99	SYLVDRQHNEFR	CID
SLVFEKR	7	91	439.759	2	14.69	877.502	2.1		90 96 99 97 90 72 95	SLVFEKR	CID
STWTYGELTNVK	12	91	699.864	2	14.58	1397.68	21.3		81 82 95 98 98 92 98 98 93 83 82 96	STWTYGELTNVK	CID
WQKELFENLAGK	12	91	731.899	2	14.24	1461.76	15.5		86 85 94 99 96 95 97 95 93 85 71 99	WQKELFENLAGK	CID
TSENWGLLMC(+57.02)R	11	91	683.827	2	15.15	1365.62	15.9	Carbamidomethylation	55 69 99 96 97 97 99 99 96 98 99	TSENWGLLMC(+57.02)R	CID
YHLEEMVEDFKK	12	91	523.267	3	17.46	1566.74	26		75 77 98 98 99 95 96 97 92 87 88 93	YHLEEMVEDFKK	CID
WSVFGQPK	8	91	474.755	2	14.42	947.486	8.7		81 96 97 96 88 92 90 88	WSVFGQPK	CID
VAGFVYSPLGVATR	14	91	718.915	2	16.16	1435.78	23.7		62 80 93 98 100 100 99 95 97 83 91 89 90 98	VAGFVYSPLGVATR	CID
LLSSEHTMC(+57.02)LDKKPEAK	17	91	398.214	5	12.44	1985.99	20.7	Carbamidomethylation	99 99 99 97 98 90 89 69 80 87 90 89 92 86 95 93 97	LLSSEHTMC(+57.02)LDKKPEAK	CID
WALQC(+57.02)SSVSEDHPNKR	16	91	638.649	3	12.8	1912.88	21.5	Carbamidomethylation	92 98 99 98 97 97 96 94 93 96 95 91 71 70 75 93	WALQC(+57.02)SSVSEDHPNKR	CID
AFPC(+57.02)MDEPALK	11	91	639.808	2	14.48	1277.58	18	Carbamidomethylation	86 84 88 96 90 97 98 89 87 93 92	AFPC(+57.02)MDEPALK	CID
SYLVGVDKHSRFR	13	91	521.953	3	12.45	1562.83	3.6		95 97 99 99 90 87 90 95 94 73 83 83 97	SYLVGVDKHSRFR	CID
EDYLALALET	10	91	569.304	2	52.63	1136.56	29.1		92 96 99 100 100 99 92 71 74 86	EDYLALALET	CID
SYLVPQHNEFR	11	90	463.909	3	13.05	1388.68	15.9		91 93 99 94 82 77 86 89 94 93 99	SYLVPQHNEFR	CID
DPVSAPALWR	10	90	556.29	2	13.42	1110.58	-15.5		97 93 94 94 93 92 92 88 69 95	DPVSAPALWR	CID
LPSSLKPSSADK	12	90	410.567	3	14.01	1228.67	9.9		99 93 90 92 95 95 96 97 90 82 89 71	LPSSLKPSSADK	CID
FYDVLQTTLGR	11	90	656.857	2	27.16	1311.68	13.6		79 86 97 97 98 90 92 90 89 80 99	FYDVLQTTLGR	CID
YFESNYELEGK	11	90	689.833	2	13.34	1377.61	31.1		85 90 96 87 86 90 97 96 95 82 93	YFESNYELEGK	CID
VDATVENELWK	11	90	652.339	2	13.37	1302.65	13.1		91 97 97 98 98 97 88 95 85 71 82	VDATVENELWK	CID
EVALNQAVYLWFQTK	15	90	905.485	2	18.43	1808.95	5.1		92 91 92 96 95 88 93 92 91 90 85 88 86 87 95	EVALNQAVYLWFQTK	CID
LWMEEK	6	90	418.209	2	13.59	834.395	11.1		94 91 77 96 96 90	LWMEEK	CID
TPATDDLWR	9	90	537.763	2	12.14	1073.51	-2.3		94 94 96 95 96 93 87 63 97	TPATDDLWR	CID
VLSLDELC(+57.02)KR	10	90	411.565	3	13.78	1231.66	11.2	Carbamidomethylation	97 98 97 97 97 95 91 75 72 88	VLSLDELC(+57.02)KR	CID
YQEQYKELDNEK	12	90	793.889	2	12.56	1585.73	23.2		80 89 97 94 94 82 96 98 94 81 91 91	YQEQYKELDNEK	CID
TVMENFVAFVGK	12	90	671.36	2	16.13	1340.68	19.2		67 86 92 98 93 95 96 97 96 94 87 87	TVMENFVAFVGK	CID
YEELQTLQR	9	90	590.31	2	13.73	1178.59	10		98 99 99 99 94 76 83 74 94	YEELQTLQR	CID
SYLVDK	6	90	362.706	2	12.04	723.38	23.5		92 89 90 85 92 96	SYLVDK	CID
FNGELVDLAAFSR	13	90	719.849	2	13.85	1437.73	-28.7		73 89 79 97 97 99 99 98 98 93 79 92 86	FNGELVDLAAFSR	CID
LETAAQEELVSLAFLKYR	18	90	694.397	3	17.43	2080.12	23.2		91 96 95 96 97 90 95 96 96 96 95 94 91 87 86 67 68 93	LETAAQEELVSLAFLKYR	CID
EWNLSPDEER	10	90	637.814	2	13.18	1273.56	44.1		84 73 91 97 94 85 92 95 97 99	EWNLSPDEER	CID
WLGYTR	6	90	398.216	2	13.62	794.408	12.8		90 98 84 89 89 94	WLGYTR	CID
ELYEDELNKR	10	90	436.891	3	11.91	1307.64	11.5		88 86 94 97 95 98 94 81 80 93	ELYEDELNKR	CID
VWAPPEDPNVVTER	14	90	804.918	2	14.21	1607.79	16.2		70 79 96 98 97 99 98 87 86 86 91 88 94 98	VWAPPEDPNVVTER	CID
EALSETYDLK	10	90	584.82	2	14.22	1167.57	51.2		87 91 94 92 90 92 91 88 93 85	EALSETYDLK	CID
NELAEVAQK	9	90	501.303	2	15.34	1000.52	71.6		75 93 93 96 96 90 91 83 95	NELAEVAQK	CID
GPLFLYLAYQSVHSPLQVPSR	21	90	791.442	3	17.38	2371.27	14.4		81 89 99 99 100 100 100 99 99 97 94 96 96 96 79 82 75 84 72 67 95	GPLFLYLAYQSVHSPLQVPSR	CID
LPGVSLPR	8	90	419.739	2	13.41	837.507	-51.4		93 85 76 91 91 95 93 100	LPGVSLPR	CID
VFDYYLR	7	90	488.246	2	14.33	974.486	-8.6		95 96 97 92 79 77 97	VFDYYLR	CID
KLWLWATK	8	90	523.333	2	14.21	1044.61	37.4		85 98 90 89 75 93 95 98	KLWLWATK	CID
LTFNPLNR	8	90	487.771	2	13.87	973.534	-7.4		95 94 84 76 87 96 92 99	LTFNPLNR	CID
YKEQYQELDNTR	12	90	529.591	3	12.55	1585.74	9.2		89 79 94 89 91 95 99 97 95 85 81 93	YKEQYQELDNTR	CID
KFSPTDLFPAFK	12	90	699.415	2	16.5	1396.74	54.7		87 91 78 63 93 96 97 98 93 94 95 99	KFSPTDLFPAFK	CID
YHWEELVEDFVK	12	90	797.401	2	21.47	1592.75	23.1		78 79 94 99 98 90 87 96 93 90 90 91	YHWEELVEDFVK	CID
NAGLQNWLQER	11	90	664.866	2	14.21	1327.66	40.9		75 90 94 98 88 85 84 93 91 96 98	NAGLQNWLQER	CID
SYLVKPHNEFR	11	90	463.911	3	12.54	1388.72	-6.6		91 94 98 94 84 66 87 90 95 95 99	SYLVKPHNEFR	CID
LFTFHADESTLPDTEK	16	90	617.65	3	15.98	1849.87	29.9		95 95 95 93 91 97 97 63 72 97 99 88 91 95 96 81	LFTFHADESTLPDTEK	CID
VNPKGESFWLGYTR	14	90	551.967	3	15.39	1652.83	29.9		92 90 85 74 68 84 85 95 97 100 100 99 97 99	VNPKGESFWLGYTR	CID
LFTGLTLK	8	90	446.785	2	14.94	891.543	13.4		97 96 92 73 88 87 93 96	LFTGLTLK	CID
WFLGSFLYEHLR	12	90	784.38	2	17.49	1566.8	-34		82 97 100 97 97 96 98 90 90 70 68 99	WFLGSFLYEHLR	CID
NVWLFLNK	8	90	517.309	2	16.13	1032.58	26.6		93 95 92 93 93 93 73 91	NVWLFLNK	CID
APFDNTLQNSLELR	14	90	809.428	2	14.9	1616.82	15.6		85 82 92 98 92 94 97 91 86 78 84 94 93 98	APFDNTLQNSLELR	CID
TLSPNDDYLK	10	90	583.301	2	13.45	1164.57	18.7		86 96 96 90 86 94 94 84 89 89	TLSPNDDYLK	CID
TPNMDSLASQGAR	13	90	674.344	2	13.48	1346.62	36.3		95 94 97 95 99 96 96 98 95 87 52 75 92	TPNMDSLASQGAR	CID
LQRLRPGLR	9	90	370.251	3	13.08	1107.7	29.3		90 85 94 91 93 86 81 93 98	LQRLRPGLR	CID
WVSENYQNYLVTR	13	90	836.432	2	25.27	1670.81	26.9		76 92 94 99 93 93 88 88 91 92 89 85 94	WVSENYQNYLVTR	CID
AFNNHEYKLFK	11	90	470.903	3	14.51	1409.71	-15.6		96 96 85 75 79 98 95 79 93 97 99	AFNNHEYKLFK	CID
VSALESADTEK	11	90	575.297	2	15.1	1148.56	19.7		73 90 97 99 97 90 82 91 83 96 93	VSALESADTEK	CID
C(+57.02)DWSSELAEVAQK	13	90	761.882	2	15.11	1521.68	47.2	Carbamidomethylation	70 82 91 95 94 97 95 94 97 95 89 85 90	C(+57.02)DWSSELAEVAQK	CID
NEVFLSPLLVAGR	13	90	707.918	2	16.88	1413.8	17.2		62 85 95 99 100 99 92 96 97 90 85 74 98	NEVFLSPLLVAGR	CID
VNPWQSFWLGYTR	13	90	551.955	3	15.11	1652.81	20.5		89 86 74 69 80 91 95 97 100 99 97 95 99	VNPWQSFWLGYTR	CID
SADESDFLSAR	11	90	599.293	2	13.17	1196.53	34.4		80 86 98 99 93 94 89 93 83 84 93	SADESDFLSAR	CID
MLAGPR	6	90	644.403	1	15.34	643.347	74.7		84 96 90 82 91 99	MLAGPR	CID
LFTFHADLGFLPDTEK	16	90	617.649	3	15.96	1849.92	0.8		97 96 99 96 95 97 98 95 45 70 97 93 96 95 96 77	LFTFHADLGFLPDTEK	CID
LALGNEDLKK	10	90	550.816	2	14.58	1099.62	-5.5		93 93 96 77 85 96 94 89 86 92	LALGNEDLKK	CID
VLSSSWTDLKTEPHNHFSLEGDHTPR	26	90	598.907	5	14.14	2989.43	22.3		94 97 99 98 97 93 94 96 96 95 93 96 86 82 86 88 93 90 92 96 83 95 89 90 43 79	VLSSSWTDLKTEPHNHFSLEGDHTPR	CID
NWWEELVEDFVK	12	90	797.397	2	18.25	1592.75	17.8		52 55 95 99 100 99 99 98 97 97 95 95	NWWEELVEDFVK	CID
LETAAQEELVSLAGAFLYR	19	90	694.399	3	23.08	2080.08	43.4		85 95 97 95 93 92 96 94 95 97 94 95 86 65 86 81 85 85 94	LETAAQEELVSLAGAFLYR	CID
FTGTLLK	7	90	390.236	2	14.05	778.459	-1.8		97 96 82 77 89 95 95	FTGTLLK	CID
WNWEELVEDFVK	12	90	797.4	2	18.33	1592.75	21.8		51 54 94 99 99 99 98 99 99 97 95 96	WNWEELVEDFVK	CID
WALESVSTEKLETSSTK	17	90	948.49	2	15.63	1894.95	6.8		85 90 91 96 89 81 80 92 97 89 95 98 88 86 88 89 95	WALESVSTEKLETSSTK	CID
ATVSLPR	7	90	372.231	2	12.92	742.434	19		95 90 89 85 92 84 96	ATVSLPR	CID
ADFLTVTAR	9	90	497.293	2	24.91	992.529	43.1		82 95 98 99 96 93 93 60 94	ADFLTVTAR	CID
QVQDDLSETPK	11	90	630.325	2	12.47	1258.6	24.7		81 90 86 96 93 89 83 92 87 93 98	QVQDDLSETPK	CID
FNGELVDLADSMK	13	90	719.847	2	13.96	1437.68	-0.6		85 96 97 99 98 98 98 98 96 97 59 50 97	FNGELVDLADSMK	CID
WALESADTTR	10	90	575.298	2	15.12	1148.55	30.8		86 96 96 97 88 79 89 85 90 95	WALESADTTR	CID
DQVFLSPLLVQR	12	90	707.918	2	16.96	1413.8	17.3		82 78 95 99 99 98 90 95 93 82 74 93	DQVFLSPLLVQR	CID
TEPHNHFSLEGDHTPR	16	90	469.232	4	12.72	1872.85	26.6		69 86 93 92 91 89 94 91 94 97 78 95 89 92 89 98	TEPHNHFSLEGDHTPR	CID
ESGEAFHVGK	10	90	530.771	2	13.9	1059.5	26.5		97 97 94 97 91 90 88 94 59 91	ESGEAFHVGK	CID
AFAFDSEDAYR	11	90	646.302	2	13.35	1290.55	28.7		77 82 93 95 93 79 94 94 88 93 99	AFAFDSEDAYR	CID
LDFSGPLQDDLR	12	90	459.263	3	14.82	1374.68	64.5		95 98 97 97 96 94 93 57 82 89 95 97	LDFSGPLQDDLR	CID
NAPPLPANMLK	11	90	583.317	2	14	1164.63	-11.6		80 85 89 97 99 93 91 89 82 96 96	NAPPLPANMLK	CID
GRPDGESFWLACFR	14	90	820.898	2	23.92	1639.76	15.5		56 95 98 100 98 99 94 91 92 96 92 88 85 86	GRPDGESFWLACFR	CID
SGADTYGELTNLK	13	90	684.857	2	15.11	1367.66	30.9		86 74 89 85 99 100 92 97 97 93 93 88 86	SGADTYGELTNLK	CID
AFLDHEYGAFMAT	13	90	491.565	3	14.62	1471.64	20.2		95 96 93 93 96 100 100 97 99 94 38 92 85	AFLDHEYGAFMAT	CID
TTALDAVEYLDQETEYTPWSK	21	90	820.75	3	16.62	2459.14	36.1		81 95 99 100 100 99 99 99 86 86 91 89 95 83 93 91 95 87 86 75 75	TTALDAVEYLDQETEYTPWSK	CID
DASFW	5	90	625.325	1	14.84	624.254	101.7		85 82 95 98 92	DASFW	CID
AFNNHEYGALCAT	13	90	470.901	3	14.18	1409.6	55.6		95 98 96 94 95 99 98 71 84 96 75 95 79	AFNNHEYGALCAT	CID
WNMLSTTDLFPAFK	14	90	835.941	2	16.63	1669.82	29.4		34 66 93 100 99 99 97 98 100 99 97 96 95 96	WNMLSTTDLFPAFK	CID
TAAVFLSPLLVAGR	14	90	707.917	2	17.05	1413.83	-10.2		70 73 90 99 100 100 99 95 97 97 94 93 68 92	TAAVFLSPLLVAGR	CID
QLPDPNTLCDEFK	13	90	507.266	3	14.42	1518.7	48.7		44 75 88 97 99 98 98 96 97 97 98 94 96	QLPDPNTLCDEFK	CID
ESYLNTPR	8	90	490.248	2	12.54	978.477	3.5		94 94 99 99 86 82 78 90	ESYLNTPR	CID
CVALDAAEYLDKETEYTPWSK	21	90	811.406	3	15.95	2431.13	29.1		35 50 99 99 99 100 98 99 98 98 97 92 96 92 97 96 97 91 88 85 94	CVALDAAEYLDKETEYTPWSK	CID
WSFWLTDFN	9	90	608.306	2	18.53	1214.54	47.1		70 98 96 95 98 98 96 72 89	WSFWLTDFN	CID
ADSFWLGYTR	10	90	608.305	2	15.37	1214.57	19.3		77 90 96 97 95 99 93 92 77 89	ADSFWLGYTR	CID
DGLEGYLWFSR	11	90	671.836	2	17.43	1341.64	16.8		76 62 95 99 98 99 99 96 88 87 94	DGLEGYLWFSR	CID
TPNMDSLASQRQ	12	90	674.343	2	13.63	1346.62	35.2		92 94 98 98 100 95 96 98 90 77 87 59	TPNMDSLASQRQ	CID
WALESWTEKLETSSKT	16	90	632.662	3	15.87	1894.93	17		92 98 99 99 93 89 95 98 94 95 95 88 88 90 74 57	WALESWTEKLETSSKT	CID
LDNAEGPLDLYK	12	90	674.361	2	14.97	1346.67	26.7		82 88 95 99 100 93 87 90 89 87 85 88	LDNAEGPLDLYK	CID
PQDYQHGLTVSR	12	90	700.841	2	13.15	1399.68	-12.3		63 79 85 94 92 97 91 98 95 95 95 98	PQDYQHGLTVSR	CID
YQEQYQELDNEKR	13	90	581.626	3	12.1	1741.79	38.3		79 88 96 91 87 90 99 97 95 80 90 86 93	YQEQYQELDNEKR	CID
LSLSETYDLQ	10	90	584.82	2	14.19	1167.57	51.6		92 97 99 99 99 93 86 90 89 57	LSLSETYDLQ	CID
VHTHFV	6	90	370.207	2	13.19	738.381	24.4		92 90 94 85 91 89	VHTHFV	CID
FGPTLLR	7	90	402.251	2	21.11	802.47	22.3		96 92 87 77 86 95 97	FGPTLLR	CID
GESFWLGYTR	10	90	608.313	2	15.84	1214.57	31.8		43 87 98 98 98 100 99 98 88 92	GESFWLGYTR	CID
LGLLLTSDKR	10	90	558.345	2	27.14	1114.67	4		92 82 95 100 100 95 91 85 75 86	LGLLLTSDKR	CID
VAGTVTVPR	9	90	450.269	2	13.41	898.524	-1.2		97 94 92 99 97 66 75 94 97	VAGTVTVPR	CID
AATQFK	6	90	665.358	1	13.74	664.354	-6.2		92 92 89 85 94 87	AATQFK	CID
PDTEQAALAAVDYLNK	16	90	859.947	2	15.43	1717.85	15.7		41 68 79 92 99 100 100 100 100 100 100 100 97 97 92 77	PDTEQAALAAVDYLNK	CID
WAMQACPTGHEDDK	14	90	794.846	2	13.07	1587.64	20.7		76 85 90 96 89 90 91 93 86 89 97 95 94 89	WAMQACPTGHEDDK	CID
AFNNHEYQLCAT	12	90	470.902	3	14.23	1409.6	57.2		95 98 96 95 95 98 90 80 94 61 95 79	AFNNHEYQLCAT	CID
YGLVQDVR	8	90	475.259	2	25.15	948.503	1.5		94 91 97 78 75 93 94 97	YGLVQDVR	CID
MSDELESLGNK	11	90	611.809	2	14.27	1221.55	39.4		55 82 99 99 98 98 95 97 84 92 97	MSDELESLGNK	CID
LVDQHNERFR	10	90	438.581	3	12.5	1312.66	44.6		98 97 97 88 82 82 90 89 86 97	LVDQHNERFR	CID
WAFESVSTEK	10	90	592.284	2	15.29	1182.56	-1.1		89 97 98 98 91 79 76 83 97 97	WAFESVSTEK	CID
YWTSLR	6	90	413.23	2	13.86	824.418	33.4		86 89 90 89 93 96	YWTSLR	CID
MGETLKEEDR	10	90	604.319	2	14.83	1206.55	56.5		82 90 95 89 94 82 92 97 83 97	MGETLKEEDR	CID
QSTLTQLQLVK	11	90	629.877	2	14.89	1257.73	7.8		78 90 90 97 97 89 93 85 89 90 91	QSTLTQLQLVK	CID
TPADYLETGLKR	12	90	455.252	3	13.79	1362.71	14.6		98 96 90 93 96 97 99 97 69 82 71 92	TPADYLETGLKR	CID
EEMVEDFKK	9	90	577.782	2	16.84	1153.53	14.8		86 93 91 96 96 91 83 79 94	EEMVEDFKK	CID
LAMYDPNEVQR	11	90	668.322	2	13.32	1334.63	0		95 94 91 98 99 89 85 90 71 79 97	LAMYDPNEVQR	CID
APLLSSDSCK	10	90	510.763	2	51.67	1019.5	15.1		99 99 100 100 97 88 92 61 87 78	APLLSSDSCK	CID
LVSSSEGTDLK	11	89	568.313	2	27.21	1134.58	30.4		89 87 93 93 90 95 83 91 88 87 90	LVSSSEGTDLK	CID
LGGFVYSPLLSNR	13	89	711.903	2	16.05	1421.77	17.3		87 68 93 99 99 100 99 95 90 69 86 85 97	LGGFVYSPLLSNR	CID
LETAAEQKNVSLAFLKYR	18	89	694.404	3	23.55	2080.13	27.9		92 96 96 96 96 94 86 90 87 93 95 95 92 87 86 68 74 94	LETAAEQKNVSLAFLKYR	CID
KEDFLADK	8	89	483.242	2	12.65	964.486	-16.9		85 94 95 94 99 96 72 82	KEDFLADK	CID
WFLGSFLYELHR	12	89	784.404	2	19.32	1566.8	-2.4		80 95 97 93 97 93 96 89 91 73 81 90	WFLGSFLYELHR	CID
VAGTVVTPR	9	89	450.269	2	13.23	898.524	-0.6		91 91 91 97 94 89 91 69 93	VAGTVVTPR	CID
EASLLLKR	8	89	465.26	2	13.31	928.571	-69		93 86 91 95 97 88 70 97	EASLLLKR	CID
AKYEDGFLTYR	11	89	454.907	3	14.86	1361.66	28.1		79 82 82 99 99 96 98 99 97 68 88	AKYEDGFLTYR	CID
EC(+57.02)AEWFK	7	89	485.227	2	14.17	968.406	35	Carbamidomethylation	78 69 97 98 92 96 98	EC(+57.02)AEWFK	CID
WSFEGLGYTR	10	89	608.302	2	15.26	1214.57	14.4		76 95 93 85 61 99 98 97 95 98	WSFEGLGYTR	CID
VATVEAPR	8	89	421.762	2	25.54	841.466	51.8		95 94 87 83 81 90 89 97	VATVEAPR	CID
TVSLPR	6	89	672.415	1	13.53	671.397	16.7		79 80 90 95 94 99	TVSLPR	CID
ALASR	5	89	517.295	1	14.11	516.302	-26.7		91 95 90 84 88	ALASR	CID
LFSVGLPYVLTK	12	89	668.889	2	15.5	1335.78	-13		84 81 63 96 95 98 90 92 90 94 94 96	LFSVGLPYVLTK	CID
WENVNPDTTLNPGPYYR	17	89	679.326	3	13.54	2034.94	5.7		85 99 97 99 98 96 99 98 98 99 93 73 55 60 87 90 98	WENVNPDTTLNPGPYYR	CID
ATESDKTPATDDLGER	16	89	569.281	3	12.56	1704.78	23.2		82 85 98 82 82 83 94 97 98 95 95 98 92 66 92 96	ATESDKTPATDDLGER	CID
YLQEYQDLGHDK	12	89	503.584	3	12.94	1507.69	23.3		82 89 85 93 92 88 96 96 84 86 93 90	YLQEYQDLGHDK	CID
LFSVLDPR	8	89	473.768	2	27.82	945.528	-6.5		95 92 82 80 92 96 82 98	LFSVLDPR	CID
LSSPATRASR	10	89	523.287	2	12.67	1044.57	-8.8		93 95 96 93 90 87 88 73 85 94	LSSPATRASR	CID
LQRVPDRLR	9	89	384.915	3	13.13	1151.69	29.9		95 88 90 86 75 86 93 93 99	LQRVPDRLR	CID
VATVLPSR	8	89	421.76	2	25.41	841.502	4.7		89 90 98 96 89 77 81 95	VATVLPSR	CID
ESLWEGGLR	9	89	523.774	2	14.28	1045.52	14.2		86 83 95 95 99 84 78 88 95	ESLWEGGLR	CID
TPNMDSLASQKR	12	89	674.342	2	13.49	1346.66	6.9		93 91 94 87 99 93 95 95 90 82 67 88	TPNMDSLASQKR	CID
SELWEGGLR	9	89	523.776	2	14.02	1045.52	17.6		89 95 97 95 96 78 73 86 95	SELWEGGLR	CID
FAVEQLNFFLGDNNAKPGK	19	89	703.71	3	16.48	2108.07	18.3		96 98 100 100 99 99 98 99 100 100 90 95 41 37 83 94 96 90 82	FAVEQLNFFLGDNNAKPGK	CID
LAYSGLPK	8	89	424.752	2	12.92	847.48	10.3		95 90 87 88 72 95 91 98	LAYSGLPK	CID
YEKQYQELGDDRKR	14	89	457.738	4	12.39	1826.89	17.3		83 88 69 85 82 96 99 99 86 93 95 91 86 97	YEKQYQELGDDRKR	CID
NVADLFLNK	9	89	517.305	2	16.12	1032.56	33.3		82 92 82 93 96 93 92 78 95	NVADLFLNK	CID
LETAAEKELVSLAGAFLYR	19	89	694.412	3	23.87	2080.12	45.2		85 95 97 96 95 95 85 90 89 93 92 94 85 62 88 84 87 88 95	LETAAEKELVSLAGAFLYR	CID
LLFQTR	6	89	389.217	2	13.59	776.455	-44.3		97 97 92 77 79 93	LLFQTR	CID
NPWSSELAEVAQK	13	89	729.885	2	14.08	1457.72	26.9		46 40 95 98 96 98 99 99 99 97 97 96 99	NPWSSELAEVAQK	CID
ATVLPSR	7	89	372.228	2	13.08	742.434	11		93 95 98 94 67 84 92	ATVLPSR	CID
QDVFLSPLLVAGR	13	89	707.921	2	16.68	1413.8	21.1		41 65 96 99 100 99 93 97 99 97 94 81 99	QDVFLSPLLVAGR	CID
WLDLWTDPR	9	89	601.307	2	14.17	1200.59	5.3		72 96 97 93 87 91 95 76 95	WLDLWTDPR	CID
WELEDFQK	8	89	547.777	2	14.65	1093.51	29.2		67 86 92 96 95 91 88 97	WELEDFQK	CID
WFLGSFLYHQNR	12	89	784.389	2	24.14	1566.77	-6.5		84 90 96 92 96 96 97 94 67 81 79 95	WFLGSFLYHQNR	CID
NDLMLLRLSSPATLNSR	17	89	634.372	3	15.69	1900.02	38.4		76 90 98 88 97 96 96 98 96 96 92 89 82 78 72 79 90	NDLMLLRLSSPATLNSR	CID
RLLNPDLR	8	89	498.814	2	13.32	995.588	25.5		94 95 78 59 91 98 99 100	RLLNPDLR	CID
YMSLLLPLK	9	89	539.307	2	14.97	1076.63	-28.7		80 67 86 92 95 96 92 96 97	YMSLLLPLK	CID
VLSSSADTDLK	11	89	568.316	2	14.63	1134.58	35.9		90 96 95 95 92 79 86 88 85 85 91	VLSSSADTDLK	CID
RLPPDLR	7	89	433.756	2	13.13	865.513	-17.9		82 89 63 93 98 99 100	RLPPDLR	CID
SSQWSSELAEVAQK	14	89	775.388	2	14.71	1548.74	12.1		55 56 91 97 99 99 99 99 99 99 97 97 67 90	SSQWSSELAEVAQK	CID
VAFLVQEFTR	10	89	605.315	2	16.27	1208.66	-32.7		87 90 95 97 92 69 92 83 87 96	VAFLVQEFTR	CID
MAAAPEC(+57.02)ALR	10	89	545.292	2	13.28	1088.51	53	Carbamidomethylation	69 97 97 96 82 94 88 82 89 95	MAAAPEC(+57.02)ALR	CID
TDLSVEQVR	9	89	523.771	2	14.36	1045.54	-11.3		71 85 89 91 93 97 88 88 97	TDLSVEQVR	CID
NNSPEAADMQR	11	89	616.792	2	12.26	1231.53	35.3		75 85 98 99 99 97 96 97 62 78 92	NNSPEAADMQR	CID
NQTAAEQELVSLAFLYKR	18	89	694.399	3	17.11	2080.1	38.1		77 89 97 95 96 97 90 96 96 96 96 95 93 89 78 63 67 91	NQTAAEQELVSLAFLYKR	CID
EGAHEPR	7	89	398.213	2	13.77	794.367	56.5		93 89 82 69 93 95 99	EGAHEPR	CID
WFLTVTVK	8	89	497.296	2	27.16	992.569	7.1		79 95 95 90 89 88 82 93	WFLTVTVK	CID
VLSSSLSSDLK	11	89	568.311	2	14.14	1134.61	-5.7		96 98 99 96 91 79 74 77 87 89 92	VLSSSLSSDLK	CID
VATSSTKSVDHFAATK	16	89	550.636	3	12.96	1648.84	26.1		86 93 94 97 91 86 79 74 89 94 79 86 89 92 96 96	VATSSTKSVDHFAATK	CID
LATEGLPR	8	89	428.78	2	14.65	855.481	74		98 97 98 85 49 91 95 99	LATEGLPR	CID
YGLNLDVR	8	89	475.268	2	24.89	948.503	19.9		95 88 94 85 89 90 84 92	YGLNLDVR	CID
VHSLNFLEENALAPDAK	17	89	934.498	2	14.69	1866.95	18.2		92 83 72 72 62 97 99 99 99 97 98 99 97 90 92 86 90	VHSLNFLEENALAPDAK	CID
LLVTLHSADESDFLRGT	17	89	625.303	3	14.88	1872.96	-38.5		100 100 100 98 97 96 97 96 97 97 95 97 96 96 72 35 55	LLVTLHSADESDFLRGT	CID
WVSENYQNYLVEQ	13	89	836.435	2	14.49	1670.76	58.7		74 97 99 100 95 96 92 90 93 98 93 94 48	WVSENYQNYLVEQ	CID
VHTHVF	6	89	370.203	2	13.18	738.381	13.6		90 86 90 83 92 96	VHTHVF	CID
EGFLTVTVQ	9	89	497.291	2	14.81	992.518	49.7		95 92 99 99 97 95 91 51 86	EGFLTVTVQ	CID
LATVCPPR	8	89	428.771	2	13.66	855.464	73.5		92 95 96 98 83 77 81 93	LATVCPPR	CID
EGSFWLGYRT	10	89	608.301	2	15.27	1214.57	12.4		95 89 100 100 99 100 99 94 69 51	EGSFWLGYRT	CID
FNGELVDLARFGT	13	89	719.848	2	13.89	1437.73	-30.8		95 99 99 100 100 100 100 99 96 91 54 69 62	FNGELVDLARFGT	CID
FLASGVVNPD	10	89	509.773	2	12.47	1017.51	17.6		98 99 100 99 93 96 94 94 45 76	FLASGVVNPD	CID
TAYEPSGEECLEDAVR	16	89	884.878	2	14.67	1767.76	-11.5		91 94 66 82 65 79 81 94 95 95 100 100 99 96 96 98	TAYEPSGEECLEDAVR	CID
DPTEQAALAAVDYLNK	16	89	859.944	2	15.25	1717.85	12.4		60 44 78 93 99 100 100 100 100 100 99 99 99 98 92 70	DPTEQAALAAVDYLNK	CID
PVDDLGETELR	11	89	622.302	2	12.25	1242.61	-15.1		95 98 99 96 85 50 89 88 94 93 94	PVDDLGETELR	CID
VATVSLPLV	9	89	449.788	2	13.11	897.553	8.3		95 96 99 98 96 97 92 62 68	VATVSLPLV	CID
LDAEGDSSCTK	11	89	563.252	2	12.01	1124.47	21.7		87 95 98 97 86 95 90 89 82 82 79	LDAEGDSSCTK	CID
EPGYQHGLTVSR	12	89	448.561	3	13.01	1342.66	-2.1		86 70 46 94 95 95 98 100 99 97 94 96	EPGYQHGLTVSR	CID
FGSEWLGYT	9	89	530.25	2	16.22	1058.47	13.4		91 85 88 93 91 83 71 99 99	FGSEWLGYT	CID
TTALDAAELYDKETEYTPWSK	21	89	811.409	3	16.04	2431.14	25.2		92 94 99 99 99 99 96 97 68 40 94 88 93 85 94 93 96 89 85 82 90	TTALDAAELYDKETEYTPWSK	CID
VVSLSLPR	8	89	435.777	2	13.11	869.533	7.7		96 90 84 86 89 93 82 92	VVSLSLPR	CID
TPNMDSLASQQR	12	89	674.343	2	13.66	1346.62	34.4		98 98 98 98 100 96 96 96 91 79 29 90	TPNMDSLASQQR	CID
LHSADEMAFLVNT	13	89	724.346	2	13.04	1446.68	-3.1		99 99 100 97 98 98 73 89 96 93 89 78 46	LHSADEMAFLVNT	CID
QNFENLQK	8	89	510.787	2	13.67	1019.5	54.6		82 81 96 97 89 91 81 96	QNFENLQK	CID
LHSEGESDFLASR	13	89	483.238	3	12.88	1446.67	12.6		93 86 75 80 44 90 99 100 100 100 99 96 96	LHSEGESDFLASR	CID
LVDGAFNVAAL	11	89	545.323	2	25.5	1088.59	41.2		86 88 82 84 92 90 83 79 98 99 98	LVDGAFNVAAL	CID
TTALDAAEEFDKETEYTPWSK	21	89	811.404	3	15.77	2431.11	33.9		86 91 99 100 99 99 96 96 70 34 92 92 96 86 94 93 95 88 87 82 92	TTALDAAEEFDKETEYTPWSK	CID
VDSWEAFNNHEYGAFMAT	18	89	696.984	3	15.91	2087.87	30.2		99 100 99 96 99 99 98 94 93 99 99 95 78 86 91 32 88 56	VDSWEAFNNHEYGAFMAT	CID
YQLHTLGQHR	10	89	418.245	3	12.57	1251.65	53.8		90 92 99 97 96 93 68 81 79 95	YQLHTLGQHR	CID
YGLLNDVR	8	89	475.265	2	26.95	948.503	13.7		90 85 92 84 82 95 89 93	YGLLNDVR	CID
TELLHNLDRLP	11	89	440.921	3	14.43	1319.72	16.1		92 98 99 98 88 88 94 95 92 69 66	TELLHNLDRLP	CID
GCLSPTTTLVLNAK	14	89	709.399	2	14.39	1416.76	13		67 55 87 100 98 97 96 95 97 96 97 90 84 86	GCLSPTTTLVLNAK	CID
VAGFVYSPLLK	11	89	597.36	2	15.89	1192.69	16.6		46 55 97 99 100 100 99 92 95 98 97	VAGFVYSPLLK	CID
PMVDHLDYAVDFGVK	15	89	569.29	3	15.59	1704.82	18.2		70 59 94 97 91 97 97 98 99 99 97 93 75 82 85	PMVDHLDYAVDFGVK	CID
WHLGFYR	7	89	489.762	2	14.8	977.487	22.6		76 88 98 86 90 93 97	WHLGFYR	CID
SYLVDQHNERFR	12	89	391.712	4	12.74	1562.76	37.3		93 96 99 98 97 89 79 76 85 86 81 97	SYLVDQHNERFR	CID
WYDAFKFER	9	89	631.33	2	15.77	1260.59	41.6		77 95 99 94 91 78 87 92 95	WYDAFKFER	CID
VAFLVC(+57.02)EFEK	10	89	621.325	2	24.51	1240.62	15.2	Carbamidomethylation	81 90 92 97 95 92 95 81 88 85	VAFLVC(+57.02)EFEK	CID
VAFLVC(+57.02)EEFK	10	89	621.333	2	27.39	1240.62	28.8	Carbamidomethylation	89 93 94 99 94 88 91 84 78 88	VAFLVC(+57.02)EEFK	CID
TPADYFEVMLR	11	89	671.333	2	14.75	1340.64	6		97 97 99 99 99 97 97 81 29 96 98	TPADYFEVMLR	CID
TDELLLGVNK	10	89	551.323	2	14.21	1100.61	21.9		55 75 98 99 100 99 91 93 90 96	TDELLLGVNK	CID
YGGEVYPLR	9	89	527.264	2	13.01	1052.53	-15.2		96 92 92 93 55 90 90 98 100	YGGEVYPLR	CID
KMWSSELAEVAQK	13	89	753.886	2	18.98	1505.75	1.2		74 49 94 98 95 96 95 94 97 94 95 89 96	KMWSSELAEVAQK	CID
TPADYFEFVPR	11	89	671.325	2	14.83	1340.64	-2.9		95 93 95 97 95 92 91 77 73 79 98	TPADYFEFVPR	CID
QNYEDLQK	8	89	519.274	2	13.69	1036.48	49.3		73 76 91 98 97 96 88 98	QNYEDLQK	CID
LGGFVYSPLGVATR	14	89	718.911	2	15.9	1435.78	17.4		90 80 94 98 99 100 99 94 95 71 80 75 82 95	LGGFVYSPLGVATR	CID
SYLVDKHRNEFR	12	89	391.71	4	12.76	1562.8	11		94 96 99 98 96 90 80 90 71 85 77 96	SYLVDKHRNEFR	CID
SYLVDKHRSVGFR	13	89	391.717	4	12.36	1562.83	5.9		93 96 99 95 92 86 78 92 78 85 75 93 98	SYLVDKHRSVGFR	CID
SYLVGVSHNERFR	13	89	391.711	4	12.39	1562.8	11.9		86 90 97 97 82 89 85 80 86 92 91 89 96	SYLVGVSHNERFR	CID
LGGNNYPLRQK	11	89	420.576	3	12.83	1258.68	21.7		98 92 89 89 89 93 90 93 85 76 88	LGGNNYPLRQK	CID
WSSELAEVQAK	11	89	624.323	2	14.72	1246.62	10.2		75 92 91 96 96 93 94 85 74 88 97	WSSELAEVQAK	CID
QSLLFYQPHR	10	89	644.848	2	15.54	1287.67	7.4		83 93 99 100 99 95 85 68 74 97	QSLLFYQPHR	CID
SYLVDKRHSVGFR	13	89	391.717	4	12.6	1562.83	3.9		90 95 99 96 93 91 89 80 75 86 77 91 96	SYLVDKRHSVGFR	CID
LGPTLPEKPYVEGTR	15	89	552.984	3	13.9	1655.89	26.1		79 68 94 97 98 96 98 94 93 95 94 96 65 79 95	LGPTLPEKPYVEGTR	CID
SYLVDKRHNEFR	12	89	521.952	3	13.03	1562.8	24.5		90 92 99 98 88 71 82 86 83 93 88 98	SYLVDKRHNEFR	CID
ETEYTPWSK	9	89	570.776	2	13.83	1139.51	20.8		88 85 97 96 96 86 82 83 89	ETEYTPWSK	CID
VDATVESELASR	12	89	638.826	2	13.46	1275.63	5.1		91 97 97 97 97 96 87 93 88 72 67 85	VDATVESELASR	CID
LGGNNYPLRGAK	12	89	420.574	3	12.75	1258.68	17		98 92 90 95 92 96 95 93 83 57 80 94	LGGNNYPLRGAK	CID
EEMVEDKFK	9	89	577.783	2	16.85	1153.53	16.9		88 92 93 98 94 90 86 83 76	EEMVEDKFK	CID
ELYEDLKK	8	89	519.274	2	13.82	1036.54	-10.4		93 92 93 97 94 88 56 98	ELYEDLKK	CID
MLYLALLDW	9	89	569.311	2	42.12	1136.59	11.3		68 95 97 99 99 97 96 82 72	MLYLALLDW	CID
LGLL	4	89	415.26	1	32.6	414.284	-76.2		96 69 97 95	LGLL	CID
DPLTCCSGCPT	11	89	548.732	2	44.42	1095.4	42		93 92 99 95 74 93 91 72 94 79 98	DPLTCCSGCPT	CID
DAVSENYQNYLVEK	14	88	836.429	2	23.09	1670.78	38.9		81 84 96 98 98 89 89 87 85 81 88 89 93 86	DAVSENYQNYLVEK	CID
VSEDHPELR	9	88	541.283	2	12.8	1080.52	28.3		84 90 96 95 85 82 91 82 93	VSEDHPELR	CID
FLLTPQTGSTVR	12	88	660.38	2	14.21	1318.72	15.2		89 93 99 99 96 91 92 79 77 74 80 95	FLLTPQTGSTVR	CID
VSALESVSTEK	11	88	575.294	2	15.07	1148.59	-16.9		81 82 96 99 98 89 81 82 80 95 93	VSALESVSTEK	CID
EGSSELAELANK	12	88	624.341	2	22.06	1246.6	50.8		87 72 89 90 94 90 88 91 91 92 86 94	EGSSELAELANK	CID
DAVSENYQNYLVTR	14	88	836.428	2	27.4	1670.79	30.6		84 79 90 95 98 90 93 90 89 87 92 90 78 88	DAVSENYQNYLVTR	CID
LAEESNYELWK	11	88	691.331	2	12.98	1380.66	-6.1		92 93 99 99 97 92 94 98 95 41 75	LAEESNYELWK	CID
LSSPATEANR	10	88	523.289	2	12.9	1044.52	41.2		95 97 99 98 97 88 89 74 71 79	LSSPATEANR	CID
LVDKRHNEFR	10	88	438.586	3	12.05	1312.7	27.3		95 93 88 78 90 78 86 92 88 97	LVDKRHNEFR	CID
ELTAAEQELVSLAGAFLYR	19	88	694.399	3	19.01	2080.08	43.5		85 82 97 99 96 97 92 97 97 95 94 95 87 57 86 75 79 79 95	ELTAAEQELVSLAGAFLYR	CID
VNPDGESFDALGYTR	15	88	820.893	2	17.22	1639.75	14.2		57 86 87 98 86 97 96 94 90 81 98 83 90 90 95	VNPDGESFDALGYTR	CID
VAEALSPR	8	88	421.767	2	16.74	841.466	62.9		90 94 92 79 79 82 93 99	VAEALSPR	CID
LAPLDTPTLASTLK	14	88	720.934	2	15.47	1439.82	21.5		55 57 97 97 99 97 92 93 94 90 89 88 94 98	LAPLDTPTLASTLK	CID
VNPKGLWVNFRAPR	14	88	551.957	3	15	1652.93	-47.6		82 91 95 98 97 98 91 90 89 89 87 44 89 99	VNPKGLWVNFRAPR	CID
VVFNTDLFPAFK	12	88	699.415	2	19.21	1396.74	54.1		81 86 90 89 89 89 89 90 87 91 86 95	VVFNTDLFPAFK	CID
C(+57.02)RWSSELAEVAQK	13	88	782.395	2	13.88	1562.75	15.8	Carbamidomethylation	60 70 82 93 95 97 95 95 97 90 91 89 97	C(+57.02)RWSSELAEVAQK	CID
FLQNPESDEPGR	12	88	694.837	2	13.09	1387.64	16.6		81 86 94 96 90 95 81 82 79 86 92 99	FLQNPESDEPGR	CID
ATVSPLR	7	88	372.231	2	13.05	742.434	17.1		96 97 99 97 56 76 98	ATVSPLR	CID
EQQLPLR	7	88	442.242	2	13.46	882.492	-25.2		92 89 81 92 67 99 100	EQQLPLR	CID
LATWTPK	7	88	408.739	2	13.47	815.454	11.1		97 96 88 71 80 91 95	LATWTPK	CID
LSPAAKPVFALR	12	88	423.902	3	12.22	1268.76	-59.2		93 93 93 92 82 75 85 91 86 76 95 99	LSPAAKPVFALR	CID
MMALGSFLYEYSR	13	88	784.381	2	23.56	1566.72	17.4		65 60 86 99 96 98 97 99 98 98 89 76 91	MMALGSFLYEYSR	CID
WAMC(+57.02)FPTGHEDDK	13	88	531.892	3	13.49	1592.64	9.3	Carbamidomethylation	90 97 85 80 79 83 92 82 80 95 95 96 94	WAMC(+57.02)FPTGHEDDK	CID
ESLSVENLR	9	88	523.773	2	14.27	1045.54	-8.2		88 72 93 89 84 96 88 90 96	ESLSVENLR	CID
ALEESVFC(+57.02)LEGK	12	88	691.331	2	12.99	1380.66	-8.4	Carbamidomethylation	80 94 99 98 95 88 92 85 82 95 63 88	ALEESVFC(+57.02)LEGK	CID
TQGWNEYQHSLLPAR	15	88	900.459	2	13.42	1798.88	15.6		41 45 86 90 95 99 95 93 98 99 99 99 93 95 99	TQGWNEYQHSLLPAR	CID
MTPYDDLGETELR	13	88	770.344	2	13.08	1538.69	-12.2		73 90 95 95 98 96 83 69 93 79 90 91 95	MTPYDDLGETELR	CID
VDRSLPR	7	88	421.76	2	25.83	841.477	32.9		86 82 83 84 93 93 96	VDRSLPR	CID
VFDTLSYYK	9	88	568.305	2	14.34	1134.56	31.4		91 92 94 86 88 86 83 80 95	VFDTLSYYK	CID
LGPTYVGGFGTVSGVGR	17	88	812.424	2	14.81	1622.84	-4.9		90 85 91 98 99 98 93 80 86 77 94 88 92 71 83 79 96	LGPTYVGGFGTVSGVGR	CID
ADLGYEK	7	88	398.209	2	13.49	794.381	27.2		79 91 97 86 92 92 80	ADLGYEK	CID
TPSPATLNSR	10	88	522.284	2	12.74	1042.54	12.6		85 82 94 96 95 91 89 75 80 94	TPSPATLNSR	CID
WALESVSTEK	10	88	575.298	2	15.23	1148.57	8.1		87 96 95 97 88 85 75 80 92 88	WALESVSTEK	CID
LSMVALPAFLMK	12	88	660.889	2	17.68	1319.73	21.5		88 91 80 95 97 97 87 81 77 90 78 96	LSMVALPAFLMK	CID
NELLEDLKK	9	88	551.319	2	14.64	1100.61	13.6		71 88 94 90 94 93 91 81 92	NELLEDLKK	CID
WTWYWYASR	9	88	659.809	2	15.33	1317.59	8.6		68 92 83 91 86 91 94 91 96	WTWYWYASR	CID
NEVFLSPLLVQR	12	88	707.932	2	16.65	1413.8	36.2		73 90 95 98 99 98 95 93 86 70 68 91	NEVFLSPLLVQR	CID
RLEDLKK	7	88	451.255	2	15.1	900.539	-48.3		79 85 93 90 89 83 97	RLEDLKK	CID
YQKEYQELDNEK	12	88	529.595	3	12.6	1585.73	23.9		85 79 77 88 90 92 99 97 94 81 90 86	YQKEYQELDNEK	CID
WFLGSFLYEYDK	12	88	784.385	2	24.37	1566.74	9.8		66 94 97 93 95 93 93 90 93 92 84 68	WFLGSFLYEYDK	CID
YKEQYQELDDQK	12	88	793.887	2	12.52	1585.73	21.2		86 90 97 94 98 95 97 94 95 68 49 94	YKEQYQELDDQK	CID
FASLETELR	9	88	533.26	2	12.48	1064.55	-42.7		92 92 90 90 94 66 77 93 97	FASLETELR	CID
KDVFR	5	88	664.374	1	14.21	663.37	-4.9		77 90 83 91 98	KDVFR	CID
TKNWVEEMVEDLQK	14	88	874.949	2	17.17	1747.85	21.6		91 62 57 59 98 100 99 95 98 99 98 93 88 96	TKNWVEEMVEDLQK	CID
LPDASSGASYK	11	88	548.282	2	13.55	1094.52	23.4		99 97 99 98 90 88 63 79 79 82 94	LPDASSGASYK	CID
LTFTTESDK	9	88	521.266	2	12.7	1040.5	14.5		98 98 98 95 92 95 82 56 77	LTFTTESDK	CID
LGPTYVGFGGTVSGVGR	17	88	812.419	2	14.8	1622.84	-11.5		89 86 92 98 97 97 95 93 80 81 93 89 87 66 81 76 96	LGPTYVGFGGTVSGVGR	CID
RTESRPHLDPLR	12	88	738.926	2	13.81	1475.8	28		88 82 93 78 86 65 89 97 96 88 96 100	RTESRPHLDPLR	CID
VNGSSTWLQR	10	88	574.306	2	13.61	1146.58	17.4		79 82 84 98 98 96 83 78 82 99	VNGSSTWLQR	CID
YEQQYKELDNEK	12	88	529.593	3	12.28	1585.73	20.3		80 90 73 86 89 93 98 97 93 78 88 90	YEQQYKELDNEK	CID
YNSLSSELAEVAQK	14	88	769.876	2	14.99	1537.76	-16.2		59 78 78 85 93 92 95 95 94 95 89 91 92 97	YNSLSSELAEVAQK	CID
SYLVDGAGHNEFR	13	88	488.925	3	12.69	1463.68	51		72 85 98 94 95 83 90 78 82 82 93 92 98	SYLVDGAGHNEFR	CID
VDATVENELADK	12	88	652.34	2	13.32	1302.63	26.1		91 96 96 96 95 97 86 92 84 80 66 77	VDATVENELADK	CID
LLVTLHSADESDFLWK	16	88	625.303	3	14.88	1872.96	-40.8		99 100 99 97 97 96 96 94 96 96 91 96 92 88 24 46	LLVTLHSADESDFLWK	CID
MLSAEDYLSLLKVR	14	88	819.404	2	17.95	1636.89	-55.8		51 80 71 91 98 98 95 96 94 94 93 90 90 90	MLSAEDYLSLLKVR	CID
AQYEDGFLTYR	11	88	454.909	3	14.95	1361.63	57.8		78 79 86 98 98 95 98 98 96 57 82	AQYEDGFLTYR	CID
WLDLEGTDPR	10	88	601.304	2	14.28	1200.58	13.4		79 96 97 97 95 70 90 86 76 90	WLDLEGTDPR	CID
AAPLSLPR	8	88	412.762	2	13.59	823.491	21.4		71 90 78 78 93 98 96 99	AAPLSLPR	CID
LGFLEYLR	8	88	505.752	2	14.46	1009.56	-69.6		86 89 94 97 95 62 86 94	LGFLEYLR	CID
WNWEELLEDYESK	13	88	870.909	2	18.25	1739.77	20.2		55 60 54 99 99 99 99 99 99 97 98 90 94	WNWEELLEDYESK	CID
VAFLVEC(+57.02)TFR	10	88	621.334	2	25.76	1240.63	20.2	Carbamidomethylation	89 92 97 95 88 90 78 74 82 93	VAFLVEC(+57.02)TFR	CID
AGLVELHRHAFR	12	88	352.209	4	13.08	1404.77	25.2		90 86 97 98 97 93 85 93 72 62 82 96	AGLVELHRHAFR	CID
EVSPEAADRCR	11	88	616.794	2	13.02	1231.56	10.4		90 88 99 99 99 96 96 95 76 50 88	EVSPEAADRCR	CID
LAVSMMALAPDAK	13	88	659.35	2	13.52	1316.68	1.7		92 92 95 98 74 63 85 96 99 92 94 88 86	LAVSMMALAPDAK	CID
VATVSPPAT	9	88	421.762	2	13.69	841.455	65.5		97 99 100 100 98 70 84 87 63	VATVSPPAT	CID
FQADSSELAEVAQK	14	88	761.874	2	15.24	1521.73	1.5		76 77 71 89 97 95 96 95 95 99 96 94 82 82	FQADSSELAEVAQK	CID
VSSAGEKTLMVQEAESSLK	19	88	665.337	3	13.15	1993	-7.8		96 97 95 93 75 94 96 93 87 45 98 97 96 91 95 88 82 85 84	VSSAGEKTLMVQEAESSLK	CID
QLWLSVATQ	9	88	523.332	2	14.15	1044.56	85.4		77 93 82 92 88 94 97 95 80	QLWLSVATQ	CID
VATVSRLP	8	88	421.768	2	13.07	841.502	23.4		99 99 99 99 96 86 60 71	VATVSRLP	CID
DKLSVETLCVSR	12	88	450.553	3	12.16	1348.7	-47.4		93 95 96 89 84 89 44 89 90 98 98 99	DKLSVETLCVSR	CID
LESKNLNR	8	88	487.275	2	13.73	972.535	0		94 97 95 84 83 88 77 91	LESKNLNR	CID
VNPDGESFWLGYVGT	15	88	820.906	2	15.92	1639.75	27.8		86 93 94 98 94 99 98 95 92 97 89 93 83 62 56	VNPDGESFWLGYVGT	CID
LFADLPDR	8	88	473.772	2	25.98	945.492	38.7		95 93 83 86 98 82 82 90	LFADLPDR	CID
VATVLSPR	8	88	421.77	2	14.92	841.502	28.8		98 99 99 98 93 72 61 89	VATVLSPR	CID
HDLSDSMPDKVTNLLAK	17	88	628.667	3	14.57	1882.95	18.2		94 97 75 62 75 94 92 92 95 96 96 89 84 86 93 92 93	HDLSDSMPDKVTNLLAK	CID
ATLEGYLSVFSR	12	88	671.841	2	16.44	1341.69	-18.9		73 76 90 99 97 97 98 90 80 86 83 93	ATLEGYLSVFSR	CID
TNFVSVDAVT	10	88	526.764	2	13.38	1051.52	-5.1		92 95 99 99 94 90 93 57 92 73	TNFVSVDAVT	CID
TTALDAAEYLDKETEYTENVR	21	88	811.403	3	17.52	2431.14	19.3		93 96 98 98 99 98 97 99 97 97 95 92 97 93 97 96 97 95 33 30 61	TTALDAAEYLDKETEYTENVR	CID
LAYSGPLGAGDLR	13	88	430.582	3	13.46	1288.68	36.7		93 95 95 95 88 90 94 57 87 69 96 95 96	LAYSGPLGAGDLR	CID
LSNTDVFPAFQ	11	88	619.855	2	24.37	1237.6	79.4		90 90 92 95 97 95 96 90 84 78 66	LSNTDVFPAFQ	CID
LGDKLHTKELK	11	88	427.899	3	13.01	1280.75	-53.4		98 94 95 91 97 95 96 92 67 55 93	LGDKLHTKELK	CID
APGDYQHGLTVSR	13	88	700.846	2	13.22	1399.68	-4.2		74 72 54 96 98 95 98 94 99 97 90 89 94	APGDYQHGLTVSR	CID
LSLSETYDKL	10	88	584.819	2	14.15	1167.6	17.6		95 96 98 93 95 90 88 88 56 86	LSLSETYDKL	CID
VNPDGESFADLGYTR	15	88	820.903	2	15.62	1639.75	26.9		86 91 91 97 90 98 95 92 79 90 97 82 80 71 87	VNPDGESFADLGYTR	CID
WFKEWLEDFQQ	11	88	778.398	2	16.11	1554.71	42.7		70 89 95 99 97 98 98 97 82 80 69	WFKEWLEDFQQ	CID
VFCTDLK	7	88	413.24	2	14.82	824.41	68		91 95 86 79 86 92 89	VFCTDLK	CID
YKEQYEKREDRKR	13	88	609.978	3	12.03	1826.94	-14.1		94 97 100 99 98 71 29 88 89 96 95 96 97	YKEQYEKREDRKR	CID
FQVQVTLN	8	88	474.766	2	13.6	947.508	9.6		75 75 95 80 89 97 98 97	FQVQVTLN	CID
HSLDADVDST	10	88	530.247	2	16.14	1058.45	26.4		82 89 93 93 91 94 92 94 61 94	HSLDADVDST	CID
NLQDDLSETPK	11	88	630.315	2	12.49	1258.6	8.6		73 85 89 95 95 90 88 95 91 82 86	NLQDDLSETPK	CID
LSSPATLDNK	10	88	523.293	2	13.08	1044.55	26		90 93 96 96 95 86 87 82 74 81	LSSPATLDNK	CID
PLPACNLR	8	88	442.263	2	13.52	882.475	42.1		87 95 84 85 76 90 91 98	PLPACNLR	CID
LFPAFQ	6	88	361.72	2	14.42	721.38	63.6		94 96 92 93 92 63	LFPAFQ	CID
EGFLTVNLT	9	88	497.287	2	14.85	992.518	42.4		94 92 99 100 98 95 51 86 79	EGFLTVNLT	CID
FMDFQVGELQK	11	88	671.325	2	14.02	1340.64	-6.3		80 63 98 96 95 98 82 94 90 84 88	FMDFQVGELQK	CID
YEELDGGLQR	10	88	590.307	2	13.64	1178.56	37.1		93 98 99 99 95 75 77 82 74 90	YEELDGGLQR	CID
VLSSSGETDLK	11	88	568.317	2	26.51	1134.58	38.2		95 97 98 93 88 62 88 87 89 86 86	VLSSSGETDLK	CID
VATVSLPGV	9	88	421.762	2	13.35	841.491	23.2		98 98 95 94 97 96 91 40 83	VATVSLPGV	CID
LPTYVGGFNTADRR	14	88	783.909	2	26.18	1565.79	4.9		92 91 99 99 96 82 77 91 86 80 80 91 82 84	LPTYVGGFNTADRR	CID
APAADVLQTTLGR	13	88	656.859	2	14.71	1311.71	-9.2		65 80 86 97 99 99 98 83 90 87 91 75 94	APAADVLQTTLGR	CID
LGGNSELVNT	10	88	502.282	2	14.15	1002.5	51.2		99 97 96 94 85 97 92 72 70 79	LGGNSELVNT	CID
LSSPATLNDK	10	88	523.295	2	12.91	1044.55	29.8		91 94 97 96 96 94 92 74 61 84	LSSPATLNDK	CID
LETAAEQEKLVSSPFLYR	18	88	694.401	3	19.15	2080.08	47.3		86 97 99 98 96 95 88 94 82 93 88 89 94 62 85 87 62 90	LETAAEQEKLVSSPFLYR	CID
TGVLTGDLEVR	11	88	580.329	2	26.74	1158.62	16.8		67 54 90 97 97 96 97 95 90 92 93	TGVLTGDLEVR	CID
WNMLSTTDLFPAFQ	14	88	835.94	2	16.77	1669.78	50.4		30 61 94 100 98 96 95 99 98 97 94 95 93 82	WNMLSTTDLFPAFQ	CID
WALTGDGNAVR	11	88	580.323	2	21	1158.58	46.1		75 93 99 99 96 96 90 90 46 87 97	WALTGDGNAVR	CID
VDSWEAFNNHEYHVDAR	17	88	696.989	3	15.91	2087.91	16.8		98 99 99 95 99 99 98 94 91 94 99 91 65 75 79 31 89	VDSWEAFNNHEYHVDAR	CID
NVQVEVWSQR	10	88	622.806	2	13.85	1243.63	-27.6		70 75 94 97 97 92 95 85 80 93	NVQVEVWSQR	CID
LPADYFCVLNAK	12	88	677.346	2	15.13	1352.68	-1.8		97 95 97 98 95 92 90 93 82 65 73 78	LPADYFCVLNAK	CID
LGHASNLLW	9	88	505.753	2	14.34	1009.53	-41.7		95 92 92 92 89 82 99 92 56	LGHASNLLW	CID
ADFLTVNLT	9	88	497.294	2	27.93	992.518	56.5		85 97 98 99 93 90 79 90 61	ADFLTVNLT	CID
NSVMLSTTDLFPAFK	15	88	835.939	2	16.74	1669.84	14.8		41 57 60 97 100 99 98 97 98 99 99 95 94 89 92	NSVMLSTTDLFPAFK	CID
SYLVDKRHSRFR	12	88	521.952	3	12.66	1562.84	-5.1		93 96 99 98 93 81 89 81 56 89 90 99	SYLVDKRHSRFR	CID
DQLLEDLKK	9	88	551.322	2	14.68	1100.61	19.4		80 79 91 97 96 93 91 79 90	DQLLEDLKK	CID
MGENWGLLMC(+57.02)R	11	88	683.827	2	15.01	1365.6	29.8	Carbamidomethylation	45 66 96 94 94 96 98 99 90 97 99	MGENWGLLMC(+57.02)R	CID
AVGFVYSPLLTNR	13	88	718.911	2	16.09	1435.78	17.8		79 82 89 97 99 99 97 91 95 82 73 71 93	AVGFVYSPLLTNR	CID
ELFENLKK	8	88	510.781	2	14.53	1019.57	-17		88 85 94 97 89 93 62 98	ELFENLKK	CID
MGAWSSELAEVAQK	14	88	753.884	2	17.73	1505.72	23.7		56 63 69 91 97 96 97 96 96 96 94 93 92 97	MGAWSSELAEVAQK	CID
WAFESGETEK	10	88	592.29	2	15.15	1182.52	39.8		87 97 95 97 90 66 82 84 92 91	WAFESGETEK	CID
LVAANAGLDWDSR	13	88	694.352	2	12.54	1386.69	1		90 92 97 93 89 88 72 89 89 68 90 90 97	LVAANAGLDWDSR	CID
NLAPDGFVC(+57.02)GK	11	88	589.294	2	12.98	1176.56	11.8	Carbamidomethylation	76 89 97 92 96 80 90 90 85 77 95	NLAPDGFVC(+57.02)GK	CID
QSLLFYYQAR	10	88	644.852	2	15.16	1287.66	22.6		78 90 98 98 95 92 86 69 79 94	QSLLFYYQAR	CID
EGSLPDNNPLPWR	13	88	747.882	2	14.69	1493.73	15.3		93 41 56 97 98 99 96 97 97 98 86 84 99	EGSLPDNNPLPWR	CID
MLYLRAGKW	9	88	569.308	2	41.94	1136.62	-13.1		82 98 98 98 95 85 71 79 91	MLYLRAGKW	CID
APLLSDSSCQ	10	88	510.764	2	51.77	1019.46	52.4		97 98 99 93 75 95 92 89 61 83	APLLSDSSCQ	CID
MLYLAGVLEE	10	88	569.306	2	52.3	1136.58	15.8		76 96 98 99 96 82 92 93 63 84	MLYLAGVLEE	CID
SAVEWAVAK	9	87	480.771	2	12.72	959.508	19.6		81 88 92 95 72 79 89 95 98	SAVEWAVAK	CID
ENVFLSPLLVAGR	13	87	707.923	2	16.85	1413.8	23.6		60 66 94 99 99 99 92 96 97 90 82 69 97	ENVFLSPLLVAGR	CID
ESSSWAFHVGK	11	87	617.802	2	14.19	1233.58	9.3		95 95 97 93 89 86 90 87 90 66 76	ESSSWAFHVGK	CID
VAEATVPR	8	87	421.769	2	27.53	841.466	69.5		76 91 92 80 88 86 92 96	VAEATVPR	CID
DDPHNHFSLEGDHTPR	16	87	469.229	4	12.64	1872.81	39.2		57 65 92 90 87 81 91 95 98 98 80 97 90 92 90 98	DDPHNHFSLEGDHTPR	CID
VVTVAEPR	8	87	435.779	2	13.86	869.497	53.9		92 91 88 84 74 91 85 97	VVTVAEPR	CID
DLVDHLDYAVDFGVK	15	87	853.441	2	15.38	1704.84	18		45 49 90 98 98 99 99 97 97 98 98 95 79 85 89	DLVDHLDYAVDFGVK	CID
FFHVAQGDGNVK	12	87	659.859	2	12.69	1317.65	42.4		83 82 73 86 94 89 81 97 86 90 93 96	FFHVAQGDGNVK	CID
WNWEELLEDYEK	12	87	827.39	2	17.93	1652.74	17.5		45 49 92 98 97 95 97 98 96 93 97 94	WNWEELLEDYEK	CID
VATSSTSKVDHFAATK	16	87	550.635	3	12.87	1648.84	25.7		87 90 91 94 82 77 77 79 93 95 78 84 86 91 97 99	VATSSTSKVDHFAATK	CID
SLAFLYR	7	87	435.261	2	14.96	868.481	31.5		80 89 95 89 89 76 95	SLAFLYR	CID
TPNSALAAQAATWTR	15	87	779.909	2	15.6	1557.79	8.8		60 49 97 98 99 100 99 98 98 96 92 88 71 77 93	TPNSALAAQAATWTR	CID
YVSEDHPELR	10	87	415.55	3	13.23	1243.58	36.4		82 88 88 94 93 87 78 84 85 96	YVSEDHPELR	CID
VDSWQAFDNHEYQLFK	16	87	676.345	3	16.07	2025.92	44.2		90 96 96 86 88 90 90 93 88 80 90 78 74 85 85 92	VDSWQAFDNHEYQLFK	CID
RLQVPDLR	8	87	498.814	2	13.14	995.588	25.2		91 92 65 66 92 98 98 100	RLQVPDLR	CID
LNYHSEAFSLNFR	13	87	533.275	3	15.06	1596.77	22.3		81 84 90 87 95 97 97 98 98 94 77 62 78	LNYHSEAFSLNFR	CID
ENVFLSPLLVQR	12	87	707.922	2	17.16	1413.8	22.6		88 81 95 98 98 97 82 86 85 77 71 92	ENVFLSPLLVQR	CID
DALDLEGTDPR	11	87	601.309	2	14.11	1200.56	33.9		85 88 97 98 94 91 69 85 86 74 94	DALDLEGTDPR	CID
LFTFHADTDTLPDTEK	16	87	617.652	3	15.98	1849.87	32.8		92 92 69 49 89 96 97 85 85 96 97 88 92 92 98 85	LFTFHADTDTLPDTEK	CID
VLSSSVSTDLK	11	87	568.318	2	14.52	1134.61	6.6		95 97 96 93 86 75 74 86 86 86 88	VLSSSVSTDLK	CID
DETELR	6	87	762.351	1	14.06	761.356	-16.2		85 89 81 90 89 91	DETELR	CID
VDSWEAFNNHEYHGEVR	17	87	697.003	3	16.25	2087.91	37.7		93 98 98 96 99 99 98 94 95 97 99 90 57 26 89 63 94	VDSWEAFNNHEYHGEVR	CID
NVQVEAC(+57.02)LR	9	87	544.79	2	13.2	1087.54	20.3	Carbamidomethylation	79 85 92 90 93 85 82 85 95	NVQVEAC(+57.02)LR	CID
NHFSLETAHTPR	12	87	705.337	2	12.92	1408.68	-17.4		81 88 97 95 95 93 86 82 73 82 79 95	NHFSLETAHTPR	CID
TDLWEGGLR	9	87	523.777	2	14.27	1045.52	20.1		70 86 97 94 97 80 78 89 96	TDLWEGGLR	CID
LEFENLQK	8	87	510.784	2	25.32	1019.53	23.3		83 91 90 92 81 89 79 93	LEFENLQK	CID
TTWDKTPATDDLWR	14	87	853.413	2	12.37	1704.81	0.3		75 72 80 92 93 98 90 91 90 94 92 82 77 96	TTWDKTPATDDLWR	CID
GRPDWSFDLAGYTR	14	87	820.894	2	23.56	1639.77	-0.2		55 92 89 96 92 96 96 90 87 86 79 89 84 93	GRPDWSFDLAGYTR	CID
NANPLPAPLYR	11	87	613.335	2	13.58	1224.66	-4.3		78 82 94 97 99 92 92 72 83 75 96	NANPLPAPLYR	CID
FTPVDDSYPTELR	13	87	770.355	2	13.75	1538.73	-19		95 98 97 98 99 98 82 65 50 74 92 93 95	FTPVDDSYPTELR	CID
YQQEYKELDNEK	12	87	529.594	3	12.27	1585.73	21.7		79 81 70 88 91 92 97 93 93 83 90 90	YQQEYKELDNEK	CID
TFLVDQHNEFR	11	87	469.231	3	12.51	1404.68	-6.1		63 55 97 98 99 90 90 88 92 91 98	TFLVDQHNEFR	CID
LELSESAPK	9	87	487.274	2	13.47	972.513	21.6		92 97 97 96 96 67 74 80 86	LELSESAPK	CID
VKWNFEEFVEDFQK	14	87	615.637	3	15.52	1843.88	6.3		78 76 54 71 94 99 99 97 96 95 92 88 88 95	VKWNFEEFVEDFQK	CID
EVALLDFVLTWFQTK	15	87	905.493	2	21.43	1808.97	-0.2		91 87 89 94 96 86 78 88 95 91 79 79 78 82 94	EVALLDFVLTWFQTK	CID
TDVPFSWK	8	87	490.249	2	12.95	978.481	2		81 90 89 88 92 88 73 96	TDVPFSWK	CID
LVQVEVADSQR	11	87	622.342	2	14.69	1242.66	10		91 88 88 94 98 95 90 89 78 68 79	LVQVEVADSQR	CID
LVQVEAWSR	9	87	544.314	2	13.69	1086.58	29.3		80 79 91 95 97 89 82 79 92	LVQVEAWSR	CID
AGLVELHREPER	12	87	352.21	4	13.01	1404.75	46.5		91 89 97 98 97 92 74 82 85 46 95 98	AGLVELHREPER	CID
LPKADYFETELR	12	87	494.602	3	15.14	1480.76	19.6		81 62 63 74 90 97 99 99 91 95 95 98	LPKADYFETELR	CID
NTEESGLDC(+57.02)AFVNK	14	87	792.365	2	13.6	1582.69	14.4	Carbamidomethylation	29 33 94 99 99 93 97 97 95 95 97 98 96 98	NTEESGLDC(+57.02)AFVNK	CID
EGDHTPR	7	87	406.198	2	12.52	810.362	23.4		89 73 90 82 90 90 96	EGDHTPR	CID
LSNTTLFPAFK	11	87	619.878	2	16.26	1237.67	57.9		91 90 89 88 68 79 91 90 89 91 93	LSNTTLFPAFK	CID
VVVMWSAPYSNFHYSNVLGVGLTR	24	87	899.482	3	17.07	2695.36	24.5		96 97 99 97 98 99 99 95 93 81 66 62 86 97 92 87 89 95 75 82 61 79 74 92	VVVMWSAPYSNFHYSNVLGVGLTR	CID
DQVFLSPLLVAGR	13	87	707.916	2	19.84	1413.8	14.4		80 78 95 98 99 98 87 93 95 85 75 56 92	DQVFLSPLLVAGR	CID
WNFEEMVEDFQK	12	87	801.373	2	17.71	1600.69	27.6		51 60 98 100 100 95 95 96 91 86 80 94	WNFEEMVEDFQK	CID
LLFAASR	7	87	389.22	2	13.77	776.454	-37.8		98 98 96 85 81 57 94	LLFAASR	CID
SLMENFVAFVDK	12	87	700.364	2	16.32	1398.69	20.4		81 88 95 99 94 88 92 87 82 86 92 60	SLMENFVAFVDK	CID
WEVNNHPNLDSLADQGVK	18	87	679.354	3	13.75	2034.98	31.3		75 95 89 89 87 74 79 90 96 97 97 94 93 95 88 63 78 86	WEVNNHPNLDSLADQGVK	CID
TPDVTEGLR	9	87	494.262	2	12.83	986.503	5.7		95 94 97 97 90 90 51 78 89	TPDVTEGLR	CID
NQWWEEFVEDLGK	13	87	840.394	2	15.94	1678.76	5.9		44 48 89 95 99 98 92 95 98 95 95 89 97	NQWWEEFVEDLGK	CID
WVSGADYQNYLVEK	14	87	836.431	2	23.63	1670.79	32.1		71 86 90 75 83 92 93 86 83 83 91 92 97 95	WVSGADYQNYLVEK	CID
WALESSVTEKLETSSTK	17	87	948.494	2	15.8	1894.95	11.3		88 94 54 63 92 82 83 96 96 91 95 97 86 86 86 90 97	WALESSVTEKLETSSTK	CID
FASNEDARR	9	87	533.277	2	12.61	1064.5	37.9		88 93 91 85 91 89 82 71 93	FASNEDARR	CID
KFDEYAVSVLLR	12	87	480.619	3	14.87	1438.78	36.6		82 75 86 97 98 98 98 95 93 76 66 79	KFDEYAVSVLLR	CID
LATVVTPR	8	87	428.767	2	13.77	855.518	2.9		98 97 98 93 91 88 48 82	LATVVTPR	CID
MTPVDDSFETELR	13	87	770.352	2	13.12	1538.69	-2		69 90 92 92 95 93 80 79 93 76 87 88 95	MTPVDDSFETELR	CID
YKYEKQELDNEK	12	87	529.596	3	12.39	1585.76	1.6		81 82 75 86 85 92 98 95 91 78 90 89	YKYEKQELDNEK	CID
QANTDVFPAFK	11	87	619.321	2	24.24	1236.61	11.1		76 87 90 92 92 87 88 84 86 82 92	QANTDVFPAFK	CID
VDSWEAFLDHETKANHK	17	87	676.329	3	15.94	2025.95	5.6		92 98 98 94 99 95 86 69 82 83 95 85 84 83 85 54 96	VDSWEAFLDHETKANHK	CID
LHSADESDFLVSK	13	87	724.347	2	13.09	1446.7	-13.3		99 97 98 96 97 97 92 97 97 95 79 35 51	LHSADESDFLVSK	CID
FLFSVYR	7	87	466.254	2	14.41	930.496	-2.8		94 96 86 75 79 85 94	FLFSVYR	CID
HRPEYAVSVLLR	12	87	480.623	3	14.76	1438.8	30.4		68 88 65 92 98 97 98 98 96 79 74 90	HRPEYAVSVLLR	CID
GRPDWSFWLAHLR	13	87	820.889	2	23.61	1639.84	-44.3		45 91 93 98 94 95 93 92 96 90 60 83 99	GRPDWSFWLAHLR	CID
KATVLSPR	8	87	436.266	2	14.84	870.529	-12.5		82 90 86 82 85 83 86 99	KATVLSPR	CID
LMANLSPDEER	11	87	637.812	2	27.36	1273.6	8.8		84 63 80 86 97 92 83 90 90 92 96	LMANLSPDEER	CID
KNSSDAAEWWR	11	87	675.335	2	12.31	1348.62	29.6		86 89 88 88 88 88 79 89 72 88 99	KNSSDAAEWWR	CID
VLSSSWTDLKMVFSNHFSLEGDHTPR	26	87	748.383	4	14.07	2989.44	21.1		98 99 100 99 97 93 96 98 97 95 32 62 85 81 87 86 93 86 88 92 73 92 79 80 77 95	VLSSSWTDLKMVFSNHFSLEGDHTPR	CID
SSQWSSELAEVAKK	14	87	775.383	2	14.81	1548.78	-17.3		49 50 90 96 99 97 98 98 98 98 96 91 70 86	SSQWSSELAEVAKK	CID
WSFWLHDPK	9	87	608.321	2	17.92	1214.59	33		83 94 95 94 98 82 89 73 74	WSFWLHDPK	CID
EDVAGYLWFSR	11	87	671.839	2	23.02	1341.64	20.6		82 82 80 87 88 94 96 87 81 84 94	EDVAGYLWFSR	CID
VKWDRELGWSAQR	13	87	544.294	3	14.14	1629.84	14.7		93 92 89 94 92 96 88 74 90 84 82 66 89	VKWDRELGWSAQR	CID
WENVNPDTTLNHNWAPK	17	87	679.322	3	13.35	2034.95	-5.5		78 99 97 98 97 94 99 98 97 97 92 82 82 57 91 45 71	WENVNPDTTLNHNWAPK	CID
NPYNDDNWR	9	87	597.285	2	13.12	1192.49	56		82 86 91 84 85 88 86 82 96	NPYNDDNWR	CID
EGDGYAGHGLTVSR	14	87	709.85	2	12.52	1417.66	19.3		89 68 89 85 89 89 81 90 92 95 84 84 85 95	EGDGYAGHGLTVSR	CID
EDANLSPDEER	11	87	637.807	2	27.71	1273.54	45		79 75 59 91 98 94 83 94 93 95 94	EDANLSPDEER	CID
EVLTHLDYAVDFRK	14	87	569.302	3	26.85	1704.88	-0.4		88 90 80 71 73 93 96 90 90 97 95 87 85 80	EVLTHLDYAVDFRK	CID
VHSLQR	6	87	370.202	2	13.18	738.414	-32.6		94 94 97 97 50 90	VHSLQR	CID
YKEQYQEVWDRKR	13	87	609.982	3	11.87	1826.91	10.7		93 94 99 95 92 88 91 55 45 94 92 90 99	YKEQYQEVWDRKR	CID
C(+57.02)YYGLSTEVPWK	12	87	751.862	2	15.33	1501.69	12.9	Carbamidomethylation	80 86 96 91 96 86 83 90 80 85 79 89	C(+57.02)YYGLSTEVPWK	CID
LDVDHLDYAVDFGVK	15	87	853.441	2	15.38	1704.84	18		43 54 92 99 99 100 100 99 99 99 99 97 78 79 80	LDVDHLDYAVDFGVK	CID
TERVLDNVKK	10	87	401.238	3	12.12	1200.68	8.5		87 85 78 86 99 99 96 93 61 93	TERVLDNVKK	CID
ADSFWLGYVGT	11	87	608.298	2	15.09	1214.56	17.8		82 93 99 99 98 100 100 98 83 59 55	ADSFWLGYVGT	CID
WENVNPDTTLNHNVSAAGP	19	87	679.326	3	13.68	2034.94	7.7		88 99 99 99 99 96 99 98 97 99 95 94 88 78 82 91 44 50 74	WENVNPDTTLNHNVSAAGP	CID
FLVDLNLCTT	10	87	569.797	2	14.08	1137.57	4.7		99 100 97 93 86 75 82 85 92 68	FLVDLNLCTT	CID
WLDLWMEEK	9	87	625.311	2	25.15	1248.59	18		82 95 99 99 83 61 92 91 86	WLDLWMEEK	CID
YGLDNLVR	8	87	475.267	2	25.2	948.503	18.5		96 95 99 91 81 62 84 93	YGLDNLVR	CID
PDTEKAALAAVDYLNK	16	87	859.94	2	15.52	1717.89	-13.8		35 61 70 90 99 100 100 100 100 100 99 100 99 97 90 65	PDTEKAALAAVDYLNK	CID
LFTGLKLT	8	87	446.785	2	14.94	891.543	13.4		97 96 93 76 90 83 93 71	LFTGLKLT	CID
EGLDLLREEK	10	87	601.308	2	14.48	1200.63	-27.9		89 76 98 99 99 95 56 85 87 93	EGLDLLREEK	CID
FSEACSLKR	9	87	520.769	2	12.2	1039.51	12		97 82 90 91 88 86 83 76 93	FSEACSLKR	CID
TFYGRAL	7	87	414.234	2	13.83	826.434	24.9		96 97 99 96 70 87 67	TFYGRAL	CID
LTMTTCHYTQVVSSR	15	87	576.277	3	14.17	1725.82	-4.4		96 95 86 93 84 54 82 89 93 95 96 91 86 82 91	LTMTTCHYTQVVSSR	CID
WELVEGTSAPL	11	87	401.207	3	14.32	1200.6	-2		79 90 83 90 99 89 95 92 84 74 85	WELVEGTSAPL	CID
LAGPHDYLTD	10	87	551.271	2	12.84	1100.51	12.4		89 72 79 92 83 93 92 99 88 87	LAGPHDYLTD	CID
LLMSWRQ	7	87	467.264	2	14.35	932.49	24.2		98 98 85 88 74 91 79	LLMSWRQ	CID
FTLRPKTT	8	87	482.267	2	13.89	962.555	-36.4		97 98 97 75 81 90 90 72	FTLRPKTT	CID
PLSSSWTDLK	10	87	567.335	2	16.21	1132.58	69		86 95 93 93 94 77 82 89 81 84	PLSSSWTDLK	CID
YLEVLQER	8	87	350.533	3	12.91	1048.56	22		99 99 99 72 66 80 88 95	YLEVLQER	CID
ADTWYWYASR	10	87	659.809	2	15.33	1317.58	20.1		70 88 93 88 89 85 91 90 86 92	ADTWYWYASR	CID
PVDDVAETELR	11	87	622.305	2	12.16	1242.61	-11.3		97 99 100 99 40 46 92 94 98 98 98	PVDDVAETELR	CID
YTVHTAF	7	87	419.742	2	19.42	837.402	79.6		82 90 87 90 98 82 82	YTVHTAF	CID
LETAAEQELVSLAFLYR	17	87	977.037	2	18.36	1952.03	17.3		51 62 63 72 76 86 98 100 100 100 99 99 99 96 96 92 96	LETAAEQELVSLAFLYR	CID
VLSSSEGTDLQ	11	87	568.317	2	14.48	1134.54	69.1		80 96 98 93 90 92 72 87 89 87 73	VLSSSEGTDLQ	CID
DYAGYEAYALF	11	87	641.801	2	15.06	1281.56	24.7		89 90 93 91 94 96 90 60 60 99 99	DYAGYEAYALF	CID
FQWSSELAEVAQQ	13	87	761.877	2	14.77	1521.71	19.2		76 88 95 95 90 90 86 92 96 89 89 86 62	FQWSSELAEVAQQ	CID
YLEQYKDLGHDK	12	87	503.581	3	13.28	1507.73	-5.5		84 91 97 92 97 89 96 96 81 77 75 71	YLEQYKDLGHDK	CID
LSMVALPFALAST	13	87	660.888	2	17.78	1319.72	34.4		90 93 94 99 99 99 93 94 94 92 73 67 46	LSMVALPFALAST	CID
VVAELSPR	8	87	435.774	2	13.1	869.497	41.4		95 89 87 88 85 86 76 91	VVAELSPR	CID
YDAGYCALFLF	11	87	641.8	2	15.24	1281.57	9.2		92 91 96 93 95 92 89 50 61 99 99	YDAGYCALFLF	CID
VSLAFLFAT	9	87	484.791	2	15.83	967.538	30.3		95 97 99 99 97 97 85 71 43	VSLAFLFAT	CID
YGLALGTVR	9	87	475.268	2	23.99	948.539	-18		94 92 97 95 88 72 86 84 77	YGLALGTVR	CID
NVQVEAVSSR	10	87	544.787	2	13.39	1087.56	-3.2		82 88 97 98 99 97 71 55 90 94	NVQVEAVSSR	CID
LDWDLYK	7	87	476.741	2	13.15	951.47	-3		91 93 85 90 86 83 80	LDWDLYK	CID
TDSNWWEEMVEDFGK	15	87	936.912	2	17.81	1871.77	22.2		59 73 63 56 89 96 100 100 98 99 99 98 95 86 93	TDSNWWEEMVEDFGK	CID
VNPDGESFADLGYGVT	16	87	820.896	2	16.21	1639.74	24.8		90 94 96 98 92 98 96 94 91 94 97 93 94 61 59 45	VNPDGESFADLGYGVT	CID
MPSPEAADMQR	11	87	616.789	2	12.21	1231.53	25.5		51 76 97 97 99 97 95 96 68 83 96	MPSPEAADMQR	CID
RHPEYAVSVLLR	12	87	480.622	3	14.41	1438.8	27.8		61 45 79 96 99 99 99 99 98 97 89 85	RHPEYAVSVLLR	CID
TLDFQVGELKK	11	87	639.325	2	13.94	1276.7	-52.5		54 69 99 99 97 97 82 95 94 74 96	TLDFQVGELKK	CID
TAAELEQELVSLAFLYR	17	87	977.034	2	23.29	1952.03	14.4		92 61 51 68 62 77 97 100 100 99 99 98 98 95 96 91 95	TAAELEQELVSLAFLYR	CID
LCVPFSRGT	9	87	490.283	2	13.31	978.496	56.1		88 87 89 89 91 87 91 75 86	LCVPFSRGT	CID
TVHTLFGDATVTT	13	87	454.907	3	15.08	1361.68	12.5		76 74 65 96 99 100 99 100 97 94 96 59 78	TVHTLFGDATVTT	CID
APAADVLGATTLGR	14	87	656.855	2	14.58	1311.71	-14.9		71 40 68 98 100 100 100 83 89 94 95 97 87 96	APAADVLGATTLGR	CID
DKDAQNTLCVSR	12	87	450.554	3	12.05	1348.64	-0.1		90 88 77 85 79 75 66 94 93 98 98 99	DKDAQNTLCVSR	CID
LASLSVVAP	9	87	428.766	2	13.85	855.506	12.4		99 98 94 82 69 79 89 82 89	LASLSVVAP	CID
MLVAGYLWFSR	11	87	671.835	2	22.75	1341.69	-25.4		57 90 93 96 96 97 98 86 76 77 89	MLVAGYLWFSR	CID
VATVSPDGP	9	87	421.763	2	13.28	841.418	111.3		97 100 100 100 98 69 96 35 88	VATVSPDGP	CID
VLDNVLAWK	9	87	529.291	2	13.24	1056.6	-27.8		90 95 93 85 94 93 90 66 76	VLDNVLAWK	CID
ATVSVVPA	8	87	372.231	2	13.05	742.423	32.2		96 98 100 96 91 92 52 69	ATVSVVPA	CID
QFWSSELAEVAQK	13	87	761.882	2	14.89	1521.75	2		35 41 95 98 98 98 97 99 99 98 98 88 84	QFWSSELAEVAQK	CID
KLPADYFEVMLR	12	87	741.401	2	14.82	1480.77	8.5		94 99 97 96 98 96 94 95 74 21 87 92	KLPADYFEVMLR	CID
VAFLVC(+57.02)YLTR	10	87	621.332	2	27.56	1240.66	-11	Carbamidomethylation	91 95 99 99 90 80 69 77 82 94	VAFLVC(+57.02)YLTR	CID
SYLVGVSRHNEFR	13	87	521.952	3	12.63	1562.8	24.3		95 97 99 99 78 83 79 90 75 74 89 85 98	SYLVGVSRHNEFR	CID
VAFLVC(+57.02)TLYR	10	87	621.332	2	22.5	1240.66	-11.8	Carbamidomethylation	88 93 98 97 94 85 83 76 75 88	VAFLVC(+57.02)TLYR	CID
TKDAPYFETELR	12	87	490.588	3	14.6	1468.72	15.3		81 80 73 67 72 96 99 99 91 96 97 99	TKDAPYFETELR	CID
SYLVGVDKHSVGFR	14	87	521.953	3	12.71	1562.82	11		95 96 99 97 79 86 91 91 90 62 80 67 90 97	SYLVGVDKHSVGFR	CID
VANLDVR	7	87	393.731	2	13.86	785.439	9.5		77 79 85 88 90 94 97	VANLDVR	CID
QNWWEEMVEDLGK	13	87	832.394	2	18.01	1662.73	22.9		35 43 88 96 100 100 97 99 100 93 85 94 99	QNWWEEMVEDLGK	CID
SKDLYGELTNLK	12	87	690.876	2	15.91	1379.73	6.3		69 72 84 97 99 86 94 92 86 80 86 94	SKDLYGELTNLK	CID
SYLVQDHNEFR	11	87	469.917	3	27.2	1406.66	50.3		87 90 94 87 80 82 79 84 89 87 97	SYLVQDHNEFR	CID
PAVVVV	6	87	583.451	1	43.02	582.374	119.4		87 85 94 92 77 90	PAVVVV	CID
APLLSDSSKC	10	87	510.764	2	52.88	1019.5	16.9		99 99 100 100 99 98 96 88 35 59	APLLSDSSKC	CID
LTSLMNKLR	9	86	538.294	2	13.18	1074.62	-45.6		98 98 97 93 61 82 85 69 97	LTSLMNKLR	CID
YLEAGYQDLGHSR	13	86	754.873	2	13.13	1507.71	17.1		89 94 99 86 72 98 92 96 98 78 76 66 83	YLEAGYQDLGHSR	CID
SLPR	4	86	472.295	1	13.33	471.281	15.5		79 84 88 96	SLPR	CID
HEDSWVLGNLR	11	86	663.363	2	17.42	1324.65	45		75 92 92 89 86 84 91 80 79 89 96	HEDSWVLGNLR	CID
SFEGLGYTR	9	86	515.266	2	15.01	1028.49	24.8		63 68 93 82 99 94 94 91 97	SFEGLGYTR	CID
VVTVTVPR	8	86	435.782	2	21.52	869.533	18.7		91 86 84 86 87 85 77 98	VVTVTVPR	CID
DPKVEVADSQR	11	86	622.344	2	14.48	1242.62	43.3		95 87 90 93 96 93 86 82 72 69 90	DPKVEVADSQR	CID
WLPSTDEAVTPR	12	86	457.929	3	13.25	1370.68	60.6		81 97 93 95 92 90 91 52 73 89 88 98	WLPSTDEAVTPR	CID
LPTYVNFTNWRR	12	86	783.915	2	27.27	1565.81	2.8		96 93 97 98 98 91 90 79 62 60 82 93	LPTYVNFTNWRR	CID
GPLFLYLAYQSAHSPLQVPWR	21	86	815.116	3	17.86	2442.28	16.9		40 56 99 99 100 100 100 99 98 96 97 98 96 95 74 80 72 82 62 75 99	GPLFLYLAYQSAHSPLQVPWR	CID
LGTKSNVGFAANK	13	86	436.222	3	12.84	1305.7	-46.1		93 92 95 90 84 78 82 79 93 88 85 81 89	LGTKSNVGFAANK	CID
DVDFQVWLQK	10	86	639.326	2	13.8	1276.65	-6.6		59 51 98 97 95 95 91 95 88 98	DVDFQVWLQK	CID
VATSSTGSPWR	11	86	574.813	2	19.42	1147.56	42.4		90 95 92 90 89 88 77 79 73 83 95	VATSSTGSPWR	CID
VDSWQAFDNHEYHADVR	17	86	696.987	3	16.08	2087.91	14.7		93 98 99 94 94 98 98 97 92 94 96 73 40 54 87 67 98	VDSWQAFDNHEYHADVR	CID
TTALDAVFNVC(+57.02)KETEYTPWSK	21	86	820.742	3	16.81	2459.17	15.4	Carbamidomethylation	92 97 99 99 99 98 98 90 79 76 80 89 96 87 94 93 93 87 88 33 50	TTALDAVFNVC(+57.02)KETEYTPWSK	CID
LAASDAEDESSC(+57.02)SR	14	86	749.342	2	12.46	1496.61	43.5	Carbamidomethylation	90 94 92 85 90 89 93 96 94 86 88 55 79 80	LAASDAEDESSC(+57.02)SR	CID
EGLDLWTDPR	10	86	601.306	2	14.23	1200.58	16.7		92 73 96 97 95 82 85 86 70 89	EGLDLWTDPR	CID
FSAYYDYMDR	10	86	665.77	2	13.83	1329.53	-5.8		83 89 94 92 79 83 89 67 93 96	FSAYYDYMDR	CID
RGQVEAWSR	9	86	544.784	2	13.93	1087.55	1.5		85 74 94 94 96 86 80 79 91	RGQVEAWSR	CID
WENVNPDTTLNHNSVAPK	18	86	679.332	3	13.76	2034.98	-1.2		77 98 96 98 98 95 98 97 97 98 92 85 84 77 40 86 46 97	WENVNPDTTLNHNSVAPK	CID
MVVYVNENTADVGR	14	86	522.947	3	14.93	1565.75	44.3		44 73 75 86 94 88 93 95 97 93 96 93 88 98	MVVYVNENTADVGR	CID
LHQEFGDLVAR	11	86	642.833	2	13	1283.66	-8.5		94 90 93 93 86 73 90 88 75 75 95	LHQEFGDLVAR	CID
FASNTQNRK	9	86	533.272	2	12.25	1064.54	-5.9		95 96 91 87 88 85 83 86 67	FASNTQNRK	CID
TVMENFVAFVSR	12	86	700.362	2	16.17	1398.7	8.9		77 81 79 94 86 92 93 92 87 87 86 82	TVMENFVAFVSR	CID
VAEAVTPR	8	86	421.762	2	15.32	841.466	51.3		96 97 93 87 69 70 82 97	VAEAVTPR	CID
MWSFKLER	8	86	548.792	2	15.14	1095.55	14.2		69 89 95 87 82 87 88 93	MWSFKLER	CID
VLSSSELC(+57.02)LK	10	86	568.313	2	27.34	1134.6	14.5	Carbamidomethylation	92 96 95 92 84 86 80 66 83 90	VLSSSELC(+57.02)LK	CID
LETAAEKELKVSLAFLYR	18	86	694.407	3	23.67	2080.16	20.6		88 96 98 95 89 94 86 92 85 88 82 82 92 87 74 77 60 89	LETAAEKELKVSLAFLYR	CID
KLLHLWWSDR	10	86	677.395	2	25.64	1352.74	30.3		82 93 93 85 92 81 74 78 88 97	KLLHLWWSDR	CID
TPVMWSAPYSFNHYSNVLGVGLTR	24	86	899.477	3	17.2	2695.32	32.6		82 82 98 94 97 99 100 95 94 90 63 61 92 97 90 83 86 93 72 83 63 82 81 94	TPVMWSAPYSFNHYSNVLGVGLTR	CID
HQDLGHSLR	9	86	531.823	2	15.35	1061.54	90		89 91 96 97 82 83 82 77 80	HQDLGHSLR	CID
WLEVWTDPR	9	86	401.206	3	14.55	1200.59	1.9		82 97 93 85 86 91 96 60 88	WLEVWTDPR	CID
WVDQLADNAR	10	86	594.306	2	13.26	1186.57	20.8		74 95 95 89 93 93 96 57 76 95	WVDQLADNAR	CID
FGPPVLHK	8	86	447.752	2	13.63	893.512	-26.3		94 94 97 91 88 78 55 94	FGPPVLHK	CID
VESPEAADMQR	11	86	616.789	2	12.34	1231.55	11.1		79 93 98 95 96 90 90 94 46 75 95	VESPEAADMQR	CID
YMHVAQGDGNVK	12	86	659.857	2	12.74	1317.61	64.7		85 62 82 91 93 85 75 96 86 90 94 96	YMHVAQGDGNVK	CID
VKNWFEEMVEDFQK	14	86	914.953	2	17.4	1827.85	23.2		84 45 56 56 98 100 100 97 99 99 95 92 91 98	VKNWFEEMVEDFQK	CID
VLKWLDLWTPDR	12	86	514.626	3	15.24	1540.84	11.2		95 97 91 90 99 99 99 94 82 44 50 98	VLKWLDLWTPDR	CID
KWTDVFPAFK	10	86	619.875	2	24.1	1237.65	69.2		79 73 88 95 96 97 82 77 82 93	KWTDVFPAFK	CID
VLTWFQTK	8	86	511.797	2	15.46	1021.56	19.1		91 95 88 81 85 82 79 90	VLTWFQTK	CID
MQWSSELAEVARR	13	86	781.891	2	15.13	1561.77	0.8		48 83 94 96 90 93 91 95 95 82 77 84 93	MQWSSELAEVARR	CID
NHFSLEGDHTPR	12	86	705.341	2	12.58	1408.65	14		70 85 96 95 92 92 69 90 79 87 86 96	NHFSLEGDHTPR	CID
LLVSVAC(+57.02)LR	9	86	515.817	2	13.62	1029.6	18.8	Carbamidomethylation	93 96 92 89 85 82 72 74 93	LLVSVAC(+57.02)LR	CID
FFDPPPEFR	9	86	576.282	2	12.43	1150.54	3.3		91 94 96 92 88 67 86 65 96	FFDPPPEFR	CID
VHRVHYR	7	86	483.735	2	12.78	965.531	-77.1		85 82 92 82 86 85 91	VHRVHYR	CID
QDVYGLSTEVPWK	13	86	761.354	2	15.36	1520.75	-37.9		73 86 77 94 86 95 89 89 95 91 86 69 90	QDVYGLSTEVPWK	CID
LNLAAASEPR	10	86	521.276	2	12.53	1040.56	-22.5		92 84 93 88 94 95 92 81 48 97	LNLAAASEPR	CID
LGGTVVTPR	9	86	450.271	2	13.29	898.524	4.5		83 70 74 98 96 92 85 82 96	LGGTVVTPR	CID
TDLWENLR	8	86	523.779	2	14.31	1045.52	22.5		76 87 93 90 97 71 77 98	TDLWENLR	CID
HGFETELR	8	86	494.753	2	14.85	987.477	14.9		69 63 93 96 87 93 91 97	HGFETELR	CID
EPSGLC(+57.02)TQVR	10	86	573.774	2	12.93	1145.55	-13.7	Carbamidomethylation	82 45 93 92 98 97 92 82 86 94	EPSGLC(+57.02)TQVR	CID
MGPVTAALVELGDSR	15	86	505.933	3	12.32	1514.78	0		67 86 92 93 93 93 88 60 76 97 91 75 93 91 97	MGPVTAALVELGDSR	CID
LTVTVK	6	86	660.435	1	14.5	659.422	9.6		79 76 88 91 91 91	LTVTVK	CID
LSMVALPFAESR	12	86	660.891	2	17.62	1319.69	58.2		82 92 92 95 96 96 86 89 83 60 72 90	LSMVALPFAESR	CID
QTDLLFK	7	86	432.727	2	14.31	863.475	-41.3		59 62 92 93 98 99 100	QTDLLFK	CID
WLDLVSMETR	10	86	625.326	2	26.55	1248.62	15.9		79 95 98 98 84 79 68 93 90 79	WLDLVSMETR	CID
SLNTDVFPAFK	11	86	619.85	2	25.05	1237.63	41.4		81 90 79 79 93 92 94 83 79 82 94	SLNTDVFPAFK	CID
VAYFNAYK	8	86	488.254	2	14.44	974.486	7.9		88 90 93 92 88 90 85 65	VAYFNAYK	CID
QVVQHPDYK	9	86	557.285	2	12.5	1112.56	-4.6		78 88 89 89 88 77 90 91 85	QVVQHPDYK	CID
YGELGLR	7	86	404.24	2	22.08	806.429	46.4		83 73 92 91 77 92 95	YGELGLR	CID
LVMSWQR	7	86	460.258	2	14.07	918.475	28.9		93 93 83 89 74 76 94	LVMSWQR	CID
LTSPSLQTYR	10	86	583.293	2	12.83	1164.61	-36.6		88 90 89 79 63 91 87 84 94 96	LTSPSLQTYR	CID
TPYVNFNTADVGR	13	86	727.375	2	14.22	1452.7	23.8		51 44 97 99 98 98 96 92 92 92 86 78 97	TPYVNFNTADVGR	CID
ADLATPR	7	86	372.229	2	13.1	742.397	63.4		72 88 90 63 90 99 100	ADLATPR	CID
LLDAFTSR	8	86	461.76	2	15	921.492	14.7		98 97 93 79 88 90 60 85	LLDAFTSR	CID
LFWLVLR	7	86	473.774	2	27.23	945.58	-48.6		86 92 88 93 71 74 97	LFWLVLR	CID
VNPQGLVSVGGPASDTR	17	86	551.96	3	15.02	1652.85	5.4		88 86 82 83 95 99 92 89 89 76 81 86 82 67 86 85 96	VNPQGLVSVGGPASDTR	CID
WSSELAELANK	11	86	624.34	2	27.1	1246.62	36.9		65 85 87 93 90 86 93 91 88 72 97	WSSELAELANK	CID
VFDESHNK	8	86	488.242	2	14.47	974.446	23.5		96 96 98 93 61 76 80 89	VFDESHNK	CID
DAQDVNPDTTLNHNYYR	17	86	1018.48	2	13.72	2034.9	24		84 34 40 90 93 94 93 97 96 96 96 90 89 90 91 91 99	DAQDVNPDTTLNHNYYR	CID
LHRAGYSFK	9	86	360.188	3	13.32	1077.57	-27.9		77 55 72 98 98 98 82 96 99	LHRAGYSFK	CID
LPADYFEVMLR	11	86	677.348	2	15.29	1352.68	1.9		98 96 96 97 96 93 94 79 18 90 90	LPADYFEVMLR	CID
YKYEQQELDNEK	12	86	529.597	3	12.72	1585.73	27.8		87 86 70 84 71 90 97 94 92 82 92 88	YKYEQQELDNEK	CID
LNDHTLANPPK	11	86	407.243	3	12.87	1218.64	59.3		95 95 98 97 99 99 97 90 86 50 40	LNDHTLANPPK	CID
MAETEDYLSLLLNR	14	86	834.424	2	17.63	1666.82	5.8		41 79 85 86 97 95 95 97 95 94 95 90 82 71	MAETEDYLSLLLNR	CID
KLPADYFEKTNRK	13	86	537.299	3	14.47	1608.86	8.2		94 99 97 97 98 98 97 98 88 62 54 70 67	KLPADYFEKTNRK	CID
VGATVLPSR	9	86	450.268	2	13.5	898.524	-2.3		89 79 90 96 95 86 57 85 97	VGATVLPSR	CID
LLFAGEK	7	86	389.217	2	13.73	776.443	-31.6		95 95 93 84 69 90 75	LLFAGEK	CID
NLLGELTSWLATK	13	86	723.382	2	19.88	1444.79	-29.2		63 68 90 84 96 95 93 90 84 85 85 89 92	NLLGELTSWLATK	CID
VPPVVQNLFR	10	86	584.858	2	15.56	1167.68	20.9		70 62 96 97 95 86 79 92 86 97	VPPVVQNLFR	CID
ATEGLPR	7	86	372.236	2	14.01	742.397	80.5		78 89 75 67 96 98 99	ATEGLPR	CID
TTALDAVFEEDKETEYTPWSK	21	86	820.746	3	16.9	2459.14	31.8		92 96 99 99 99 97 97 79 44 44 90 86 93 81 85 92 93 86 86 82 86	TTALDAVFEEDKETEYTPWSK	CID
ADFLTVSLK	9	86	497.288	2	14.76	992.554	7.8		88 96 99 99 94 90 49 86 71	ADFLTVSLK	CID
GDAVFLSPLLVAGR	14	86	707.917	2	17.05	1413.8	15.5		23 55 90 98 99 100 99 91 96 95 91 92 76 98	GDAVFLSPLLVAGR	CID
YHHFEAQPYHR	11	86	495.562	3	12.02	1483.67	-7.5		84 73 65 79 97 97 95 86 86 85 97	YHHFEAQPYHR	CID
SENTYGELTNLK	12	86	684.856	2	15.04	1367.66	29.6		67 80 67 97 99 87 95 92 81 78 90 97	SENTYGELTNLK	CID
VHNLDLK	7	86	419.734	2	14.39	837.471	-20		89 86 73 79 89 93 92	VHNLDLK	CID
SEDHPELR	8	86	491.75	2	12.88	981.452	33.9		77 92 93 86 82 85 75 96	SEDHPELR	CID
FAVEKLNFFLGQTGGAKPGK	20	86	703.71	3	16.39	2108.14	-15.2		95 97 100 100 99 99 98 99 100 98 80 72 66 56 18 82 93 95 90 81	FAVEKLNFFLGQTGGAKPGK	CID
FLALFEVYPTQR	12	86	495.295	3	13.74	1482.79	50.9		92 97 98 96 80 85 74 85 76 76 74 96	FLALFEVYPTQR	CID
WAMQFETGHEDDK	13	86	531.884	3	13.43	1592.66	-16.7		79 85 82 84 73 88 88 80 85 93 92 94 91	WAMQFETGHEDDK	CID
VDKHENRFR	9	86	600.828	2	12.42	1199.62	21.7		89 92 86 88 92 74 82 70 98	VDKHENRFR	CID
ADFLTTVVK	9	86	497.293	2	22.23	992.554	17.7		89 95 97 97 91 77 68 72 85	ADFLTTVVK	CID
GWVFLSPLLVAGR	13	86	707.916	2	22.62	1413.81	2.4		54 74 95 98 99 99 90 95 95 85 76 60 95	GWVFLSPLLVAGR	CID
VVTVSLPGV	9	86	435.778	2	13.27	869.522	21.4		99 97 99 99 96 97 89 29 75	VVTVSLPGV	CID
KGDYQGHGLTVSR	13	86	473.243	3	12.62	1416.71	-3.6		87 83 94 88 82 67 85 85 95 89 89 88 94	KGDYQGHGLTVSR	CID
WVEGYLWFSR	10	86	671.839	2	16.31	1341.65	9.4		46 48 98 96 98 99 96 94 95 98	WVEGYLWFSR	CID
LSSPATLDEL	10	86	523.287	2	12.69	1044.53	23.8		93 96 98 98 96 91 91 79 65 60	LSSPATLDEL	CID
KNTAAEQELVSLAFLYR	17	86	977.045	2	18.63	1952.04	19.4		51 55 61 68 76 88 98 100 100 100 99 99 99 96 96 92 96	KNTAAEQELVSLAFLYR	CID
VSNMLSTTDLFPAFK	15	86	835.941	2	16.55	1669.84	17.5		40 43 54 95 100 99 98 96 97 98 98 98 98 93 94	VSNMLSTTDLFPAFK	CID
AFNNHQGFNSFK	12	86	470.903	3	14.24	1409.65	28.7		99 99 95 93 93 79 30 95 73 92 93 95	AFNNHQGFNSFK	CID
EGSFSVLGYTR	11	86	608.302	2	15.11	1214.59	-2.9		63 35 99 100 94 88 100 99 98 86 91	EGSFSVLGYTR	CID
LGGFVYSPRVQVT	13	86	711.903	2	16.05	1421.77	17.3		90 73 95 99 100 100 99 85 93 84 75 76 56	LGGFVYSPRVQVT	CID
LFTFHADLCTLPDTRT	16	86	617.649	3	15.84	1849.9	11.8		98 97 78 51 85 96 98 97 99 100 100 93 91 77 59 66	LFTFHADLCTLPDTRT	CID
YQEQYQELDNEQ	12	86	793.88	2	12.39	1585.65	57.5		79 89 97 93 97 88 96 99 98 77 78 48	YQEQYQELDNEQ	CID
CEPVDWVETELR	12	86	492.572	3	12.66	1474.68	13.2		95 98 95 96 95 67 32 92 88 95 92 93	CEPVDWVETELR	CID
MAGYEVHESL	10	86	568.266	2	13.55	1134.5	14.6		95 97 85 90 95 79 84 85 73 82	MAGYEVHESL	CID
LETAAEQELVSLAGAKPEPK	20	86	694.396	3	17.29	2080.11	30		94 98 98 99 99 99 98 100 99 98 97 97 94 71 88 67 28 86 28 90	LETAAEQELVSLAGAKPEPK	CID
WVSENYKNYLVEQ	13	86	836.428	2	23.59	1670.79	29		76 92 92 98 92 95 86 88 96 90 79 88 51	WVSENYKNYLVEQ	CID
DKKGGASELCVSR	13	86	450.552	3	11.92	1348.68	-31.8		86 75 90 82 79 79 68 85 89 91 99 99 100	DKKGGASELCVSR	CID
DAFLGYVGT	9	86	471.749	2	14.81	941.449	35.5		88 86 96 100 94 95 91 66 62	DAFLGYVGT	CID
AGLVELHLELR	11	86	417.245	3	13.85	1248.72	-4.3		88 76 93 98 99 99 95 73 46 89 93	AGLVELHLELR	CID
HGTHVGQANGNVK	13	86	659.858	2	12.56	1317.65	36		82 43 40 90 99 96 95 98 97 92 95 97 97	HGTHVGQANGNVK	CID
ALEESNYELQW	11	86	691.334	2	12.81	1380.62	25		86 93 96 94 95 90 88 90 82 80 55	ALEESNYELQW	CID
LSLSNDER	8	86	467.251	2	26.32	932.456	32.9		96 95 96 90 71 68 83 91	LSLSNDER	CID
VDSWEAFLDHEYGAFMAT	18	86	696.99	3	16.04	2087.89	26.2		95 99 99 95 99 97 96 95 94 93 98 92 75 86 88 22 82 48	VDSWEAFLDHEYGAFMAT	CID
ESPTDVFPAFK	11	86	619.33	2	23.61	1236.6	33.8		90 86 70 86 90 83 91 85 86 88 93	ESPTDVFPAFK	CID
FAVEQLNFFLGDKNGKPGQ	19	86	703.711	3	16.35	2108.07	20.5		95 98 100 100 98 97 94 99 100 99 83 91 55 79 30 88 90 73 70	FAVEQLNFFLGDKNGKPGQ	CID
TTALDAAEYLDKETEYTGANQK	22	86	811.404	3	15.92	2431.14	21.8		97 99 100 100 100 100 100 100 100 100 100 98 99 98 99 99 98 28 59 19 29 79	TTALDAAEYLDKETEYTGANQK	CID
VDSWEAFNNHEYGAFCVT	18	86	696.994	3	15.99	2087.87	43.4		97 99 100 98 100 99 97 91 89 95 99 95 78 88 85 40 66 38	VDSWEAFNNHEYGAFCVT	CID
LCLWEGGLR	9	86	523.778	2	14.5	1045.54	3.4		88 86 98 96 97 82 68 74 86	LCLWEGGLR	CID
RRLADPRLR	9	86	576.865	2	13.19	1151.7	12.7		86 89 90 90 82 62 90 90 96	RRLADPRLR	CID
KASLLSGPR	9	86	464.787	2	13.36	927.55	9.8		90 95 93 95 98 72 85 62 85	KASLLSGPR	CID
DPTEKAALAAVDYLNK	16	86	859.945	2	15.23	1717.89	-7.3		54 38 69 87 97 100 100 100 99 97 97 99 99 96 89 59	DPTEKAALAAVDYLNK	CID
EGLDLEGTDPR	11	86	601.309	2	14.11	1200.56	33.9		89 73 98 99 97 93 71 85 85 67 90	EGLDLEGTDPR	CID
LTSPNDDYLQ	10	86	583.303	2	14.88	1164.53	52.2		92 95 96 90 86 92 92 79 84 56	LTSPNDDYLQ	CID
LSMVALPFALMQ	12	86	660.886	2	17.64	1319.7	44.8		85 93 95 97 97 97 91 96 89 90 59 46	LSMVALPFALMQ	CID
QLQLSGVVCVK	11	86	587.34	2	14.79	1172.66	5.4		76 91 80 88 86 79 91 92 86 83 93	QLQLSGVVCVK	CID
LQRVVLRLR	9	86	384.915	3	13.13	1151.76	-33.2		90 85 88 83 80 65 94 92 98	LQRVVLRLR	CID
LLSSEHTMCGLDKKPEAK	18	86	497.513	4	12.37	1985.99	16.5		100 99 99 97 97 91 90 60 60 49 85 87 89 92 85 93 87 91	LLSSEHTMCGLDKKPEAK	CID
CLSSGEAFHVGK	12	86	617.8	2	14.07	1233.58	3.2		68 78 95 96 89 95 86 95 68 91 93 80	CLSSGEAFHVGK	CID
NHEGYALFK	9	86	539.772	2	13.51	1077.52	4.7		89 94 100 46 51 98 100 99 97	NHEGYALFK	CID
LFGELDPR	8	86	473.771	2	25.67	945.492	38.1		95 94 76 92 98 92 55 86	LFGELDPR	CID
DGAVFLSPLLVQR	13	86	707.925	2	16.9	1413.8	26.5		56 30 94 99 100 100 99 94 96 95 89 77 92	DGAVFLSPLLVQR	CID
LTFTGAGVFE	10	86	521.268	2	12.82	1040.52	3.8		98 98 98 95 84 94 84 73 57 78	LTFTGAGVFE	CID
WENVNHPNLDSLADQGVK	18	86	679.354	3	13.75	2034.98	31.3		75 92 86 86 88 75 79 90 96 97 97 95 93 96 88 61 72 80	WENVNHPNLDSLADQGVK	CID
KVNWFEEFVE	10	86	663.822	2	14.77	1325.63	0.2		62 65 87 85 92 97 98 79 97 99	KVNWFEEFVE	CID
YKEQQYEREDRKR	13	86	609.98	3	12.03	1826.9	8.2		90 93 99 95 65 60 87 89 90 86 89 82 92	YKEQQYEREDRKR	CID
DACAEWFK	8	86	485.219	2	14.12	968.406	18.9		81 73 70 95 98 85 88 97	DACAEWFK	CID
LHSADESDFLNSL	13	86	724.347	2	13.09	1446.66	11.9		99 99 99 97 98 97 92 97 98 96 67 18 59	LHSADESDFLNSL	CID
TTALDAAEYLDKETEYTSSAPR	22	86	811.405	3	15.91	2431.14	23		97 99 100 100 100 100 100 100 100 100 100 98 99 99 100 100 99 38 18 57 22 65	TTALDAAEYLDKETEYTSSAPR	CID
TAEALEQELVSLAFLYR	17	86	977.042	2	17.99	1952.03	22.3		88 56 66 48 59 74 97 100 100 99 99 98 98 95 96 91 95	TAEALEQELVSLAFLYR	CID
WDYGAGHGLTVSR	13	86	709.848	2	12.73	1417.67	5.4		70 85 81 56 90 88 93 94 96 90 88 87 97	WDYGAGHGLTVSR	CID
VDSWEAFNNHETPPRNN	17	86	676.327	3	15.98	2025.89	32.8		97 99 100 99 100 99 97 92 93 95 98 69 67 72 54 80 50	VDSWEAFNNHETPPRNN	CID
VNPDGESFWLGEPPP	15	86	820.895	2	15.47	1639.75	14.1		92 94 98 99 96 99 99 100 97 98 80 57 49 41 87	VNPDGESFWLGEPPP	CID
FFVCVT	6	86	358.203	2	15.18	714.341	69.3		87 96 96 73 93 68	FFVCVT	CID
WGSTYGELTNLK	12	86	684.857	2	15.29	1367.67	19.8		85 37 56 99 100 90 96 97 91 92 94 93	WGSTYGELTNLK	CID
AWLTGDLEVR	10	86	580.325	2	25.35	1158.6	27.3		72 83 99 99 89 82 82 82 78 91	AWLTGDLEVR	CID
WFKEWLEDFKQ	11	86	519.269	3	15.99	1554.75	22.9		87 95 77 92 95 99 99 98 92 44 68	WFKEWLEDFKQ	CID
AQLLSDAWALASAGLVSR	18	86	915.016	2	17.35	1827.98	18.6		38 40 67 78 76 99 99 99 99 100 99 98 97 92 96 94 95 98	AQLLSDAWALASAGLVSR	CID
RSHNEFRR	8	86	551.294	2	12.58	1100.56	13.8		81 79 86 79 90 89 92 98	RSHNEFRR	CID
AFDELSSYYK	10	86	611.809	2	15.63	1221.56	40.2		75 86 96 97 92 82 86 79 82 90	AFDELSSYYK	CID
AFDELESLNGKLSNTDVFPAFK	22	86	814.756	3	17.21	2441.21	13.7		41 46 99 99 99 99 95 94 77 54 90 98 94 86 88 92 89 93 90 93 95 92	AFDELESLNGKLSNTDVFPAFK	CID
EFVDSFQVNPSAVR	14	86	797.909	2	14.8	1593.78	15.5		57 45 96 99 99 98 93 97 93 81 85 85 89 97	EFVDSFQVNPSAVR	CID
MQDASSELAEVAQK	14	86	753.888	2	16.39	1505.7	38.8		40 74 82 81 98 95 96 95 92 94 92 92 87 94	MQDASSELAEVAQK	CID
VLAANAGLDADDSR	14	86	694.352	2	12.89	1386.67	10.9		44 60 97 96 94 95 86 93 93 82 89 93 92 97	VLAANAGLDADDSR	CID
RNWWEEVVEDLQK	13	86	865.944	2	17.54	1729.84	18.6		48 56 43 96 100 100 99 99 100 99 96 91 99	RNWWEEVVEDLQK	CID
MKWSSELAEVAKK	13	86	753.882	2	20.8	1505.79	-27.7		52 79 93 97 92 95 92 91 94 90 86 65 97	MKWSSELAEVAKK	CID
VFNDVNSLFK	10	86	591.821	2	25.16	1181.61	16.9		93 95 91 95 89 81 73 72 82 94	VFNDVNSLFK	CID
SGELPDNNPLPWR	13	86	747.884	2	14.87	1493.73	18.6		48 33 97 99 99 98 96 97 97 98 82 82 99	SGELPDNNPLPWR	CID
YHWEELAEDFVK	12	86	783.388	2	17.81	1564.72	27.1		34 27 95 99 100 99 99 99 97 98 95 96	YHWEELAEDFVK	CID
KLTLGAFNLQR	11	86	630.888	2	14.68	1259.73	21		92 98 95 96 86 90 85 79 75 59 93	KLTLGAFNLQR	CID
LPEGTLDETR	10	86	565.794	2	12.92	1129.56	11.1		99 98 98 88 95 82 67 65 79 92	LPEGTLDETR	CID
LAASFFQYEGTR	12	86	695.35	2	15.02	1388.67	9.5		95 96 99 95 93 93 86 88 93 37 63 97	LAASFFQYEGTR	CID
LSNTTEMPAFK	11	86	619.851	2	26.22	1237.6	68.7		91 95 96 96 90 91 63 86 89 83 69	LSNTTEMPAFK	CID
DDHTALDNLPR	11	86	633.818	2	13.07	1265.6	16.2		95 96 91 99 98 98 98 49 79 48 98	DDHTALDNLPR	CID
LSNTDVFVSTR	11	86	619.851	2	26.49	1237.63	45.7		92 92 90 94 95 93 95 86 63 63 82	LSNTDVFVSTR	CID
NALGNEDLKK	10	86	551.321	2	14.74	1100.58	40.6		79 88 89 70 82 94 93 88 86 93	NALGNEDLKK	CID
FFGDAFYTQDKLGVK	15	86	579.302	3	14.96	1734.86	12.4		95 97 91 96 94 97 96 90 85 92 81 63 62 74 79	FFGDAFYTQDKLGVK	CID
GQNPLPANMLK	11	86	591.832	2	23.85	1181.62	22.9		69 83 93 97 99 95 90 84 55 89 95	GQNPLPANMLK	CID
LLSSEHTMC(+57.02)LDQKPEAK	17	86	497.515	4	12.25	1985.96	39.1	Carbamidomethylation	100 99 98 94 96 86 87 59 76 80 86 62 77 81 94 92 97	LLSSEHTMC(+57.02)LDQKPEAK	CID
WQKELFEVQQK	11	86	488.272	3	14.4	1461.76	22.5		71 79 83 97 98 94 95 86 73 77 93	WQKELFEVQQK	CID
LSLPNSDDLGK	11	86	579.813	2	13.17	1157.59	16		82 82 97 82 85 86 93 94 83 67 94	LSLPNSDDLGK	CID
NKLDALSALTWR	12	86	694.395	2	17.24	1386.76	9.8		67 71 90 94 92 98 92 90 88 81 77 92	NKLDALSALTWR	CID
QGAAFLAAMESLPNR	15	86	788.415	2	15.83	1574.79	17.3		49 44 61 99 99 100 100 99 96 99 92 95 72 85 99	QGAAFLAAMESLPNR	CID
STENWGLLMC(+57.02)R	11	86	683.827	2	15.19	1365.62	16.2	Carbamidomethylation	41 46 98 94 93 87 97 98 95 97 99	STENWGLLMC(+57.02)R	CID
MLYLAFPPW	9	86	569.309	2	50.21	1136.57	26.5		68 95 99 100 99 97 90 71 59	MLYLAFPPW	CID
APLLSSTTCK	10	86	510.762	2	50.26	1019.53	-21.3		99 99 100 98 90 51 52 84 95 95	APLLSSTTCK	CID
APLLSDSSCGA	11	86	510.761	2	51.45	1019.46	46.9		96 96 100 99 98 99 85 87 77 18 92	APLLSDSSCGA	CID
GQMPFSASR	9	85	490.737	2	13.06	979.455	5.4		68 85 73 86 89 93 93 90 94	GQMPFSASR	CID
NYLLVRMLR	9	85	589.35	2	17.52	1176.68	4.9		77 87 95 95 88 91 51 93 95	NYLLVRMLR	CID
QNVLAQAFQTPLR	13	85	743.443	2	18.94	1484.81	40.9		81 85 89 99 96 92 61 82 74 85 83 92 95	QNVLAQAFQTPLR	CID
EC(+57.02)PVDDGLETELR	13	85	511.577	3	12.11	1531.68	17.8	Carbamidomethylation	81 83 77 86 95 97 69 57 92 86 96 96 97	EC(+57.02)PVDDGLETELR	CID
YKHGLATDR	9	85	530.792	2	12.69	1059.55	21.4		76 79 93 91 90 82 81 85 94	YKHGLATDR	CID
LTSPNDYDLK	10	85	583.302	2	13.13	1164.57	19.5		90 92 96 85 65 82 81 81 91 93	LTSPNDYDLK	CID
FLVSWPPHR	9	85	569.793	2	14.04	1137.61	-32.6		97 99 95 85 78 77 89 56 95	FLVSWPPHR	CID
LLGNVLVVVLAR	12	85	633.427	2	17.83	1264.82	12.7		80 79 94 91 92 98 97 93 87 88 44 85	LLGNVLVVVLAR	CID
QLPDPNTESDEFK	13	85	507.266	3	14.42	1518.68	60.9		37 68 82 95 97 97 96 74 85 93 97 95 97	QLPDPNTESDEFK	CID
QPVEEPTR	8	85	478.257	2	13.19	954.477	24.1		71 75 85 90 92 85 91 96	QPVEEPTR	CID
MDAEWFK	7	85	463.719	2	26.07	925.4	25.2		71 92 93 92 74 85 92	MDAEWFK	CID
TFTLEFPR	8	85	505.773	2	15.46	1009.52	8.8		97 98 98 96 96 90 35 76	TFTLEFPR	CID
WVAPPEDPNVVTERLPAADLEHVK	24	85	671.359	4	14.28	2681.38	9.4		88 90 97 98 95 98 98 92 93 97 96 89 91 90 85 69 76 69 62 46 87 71 85 93	WVAPPEDPNVVTERLPAADLEHVK	CID
VLSSSVTEWK	10	85	568.303	2	14.28	1134.59	-1		97 98 98 93 86 79 71 76 62 96	VLSSSVTEWK	CID
LQNSLELR	8	85	486.783	2	13.33	971.54	11.2		90 79 76 79 86 91 89 94	LQNSLELR	CID
KTNWVEEMVEDLQK	14	85	874.941	2	17.21	1747.85	12.3		54 60 46 91 97 99 98 85 97 98 97 93 88 95	KTNWVEEMVEDLQK	CID
LASTC(+57.02)EHR	8	85	487.264	2	13.73	972.445	70.1	Carbamidomethylation	76 92 90 79 87 80 85 95	LASTC(+57.02)EHR	CID
QLSPTTTLVLNAK	13	85	693.393	2	14.55	1384.79	-15		56 65 98 98 98 94 65 88 97 92 78 88 97	QLSPTTTLVLNAK	CID
DLDPLNR	7	85	421.762	2	13.2	841.429	95.3		73 67 92 86 92 90 98	DLDPLNR	CID
TAESDKTPATDDLWR	15	85	569.281	3	12.6	1704.8	14.4		33 39 98 88 90 94 98 95 95 96 96 96 90 79 97	TAESDKTPATDDLWR	CID
QSEESGLDC(+57.02)AFVNK	14	85	792.361	2	13.38	1582.69	8.9	Carbamidomethylation	84 90 51 51 93 88 96 95 87 79 95 98 95 96	QSEESGLDC(+57.02)AFVNK	CID
VDSWEAFLDGGNYMASHK	18	85	676.331	3	15.97	2025.89	41		94 98 99 96 99 97 95 94 90 79 73 74 79 45 75 88 65 97	VDSWEAFLDGGNYMASHK	CID
SGYR	4	85	482.25	1	12.6	481.228	29.2		85 73 92 92	SGYR	CID
NKTAAQEELVSLAGAFLYR	19	85	694.4	3	18.86	2080.1	39.3		77 89 95 96 95 92 98 99 98 96 95 96 89 62 84 78 85 29 71	NKTAAQEELVSLAGAFLYR	CID
DQKLQSYGAPSR	12	85	450.553	3	12.16	1348.67	-26.4		95 92 85 86 44 75 86 81 90 95 97 99	DQKLQSYGAPSR	CID
VAGFVYSPLLSNR	13	85	711.904	2	15.86	1421.77	18.7		41 49 92 98 99 100 99 95 90 72 93 85 97	VAGFVYSPLLSNR	CID
QDVFLSPLLVQR	12	85	707.919	2	26.54	1413.8	18.3		71 85 93 97 99 95 80 89 85 73 69 90	QDVFLSPLLVQR	CID
VLKWLDLLREEK	12	85	514.626	3	14.78	1540.9	-27.6		89 95 90 80 87 96 97 85 41 88 90 89	VLKWLDLLREEK	CID
FSEAASSGER	10	85	520.769	2	12.32	1039.46	63.7		84 95 98 93 90 83 83 51 84 93	FSEAASSGER	CID
MYDPNPC(+57.02)VR	9	85	576.28	2	12.51	1150.49	48	Carbamidomethylation	79 95 98 95 82 71 73 77 98	MYDPNPC(+57.02)VR	CID
LHSADEMAFLVSK	13	85	724.346	2	13.04	1446.72	-28.2		99 98 99 95 96 98 71 88 92 86 82 40 68	LHSADEMAFLVSK	CID
LSNTDVFMRR	10	85	619.85	2	26.13	1237.62	50		83 85 86 93 97 95 94 54 82 85	LSNTDVFMRR	CID
VMLLPPK	7	85	399.221	2	13.28	796.488	-76.9		83 68 94 94 83 79 96	VMLLPPK	CID
LAASGAEDTNSNDR	14	85	710.832	2	11.9	1419.62	18.6		93 92 93 93 93 94 97 96 82 57 75 57 82 90	LAASGAEDTNSNDR	CID
VNPDGESFNANAHLR	15	85	820.896	2	24.55	1639.77	4.9		89 93 95 98 85 97 97 96 60 43 61 93 91 85 99	VNPDGESFNANAHLR	CID
GSYLVDAGHNEFR	13	85	488.923	3	13.01	1463.68	45.9		60 86 84 97 92 92 83 72 85 79 90 92 97	GSYLVDAGHNEFR	CID
LTPELSLLR	9	85	521.279	2	12.64	1040.62	-76.9		90 82 85 98 96 91 63 63 99	LTPELSLLR	CID
LVFVVPPTR	9	85	514.333	2	15.18	1026.62	27.4		95 96 96 97 97 89 79 41 79	LVFVVPPTR	CID
LLVVSGR	7	85	743.427	1	24.61	742.47	-67.4		93 91 85 80 78 75 94	LLVVSGR	CID
TWSTSFNTPR	10	85	598.805	2	13.76	1195.56	28.3		76 82 79 90 90 87 85 80 86 98	TWSTSFNTPR	CID
NKFENLQK	8	85	510.786	2	27.88	1019.54	18		79 86 92 95 76 85 72 96	NKFENLQK	CID
VAEAAEPR	8	85	421.77	2	26.32	841.429	114.3		67 93 90 78 79 86 91 98	VAEAAEPR	CID
TGDESDFLASR	11	85	599.282	2	13.67	1196.53	15.8		66 55 98 99 93 93 93 96 83 73 90	TGDESDFLASR	CID
WENVNPDTTLNHNSAVPK	18	85	679.334	3	13.84	2034.98	1.6		77 98 96 98 98 96 98 97 97 99 93 87 86 79 31 72 40 95	WENVNPDTTLNHNSAVPK	CID
QTAWEELVEDFVK	13	85	797.396	2	19.58	1592.77	3.7		63 61 51 92 98 96 92 93 97 94 90 90 92	QTAWEELVEDFVK	CID
VDERETELR	9	85	573.774	2	12.02	1145.57	-30.7		89 89 74 60 88 86 94 90 97	VDERETELR	CID
ALEEQYMALEGK	12	85	691.332	2	12.86	1380.66	-6.8		95 98 100 99 93 97 84 92 96 93 22 55	ALEEQYMALEGK	CID
FNSR	4	85	523.287	1	12.63	522.255	47.2		78 78 92 93	FNSR	CID
LANSEDLAEQK	11	85	609.297	2	12.15	1216.59	-12.4		94 93 94 95 98 98 98 94 89 30 55	LANSEDLAEQK	CID
FLKNPESEDPGR	12	85	694.833	2	12.99	1387.67	-15.3		55 55 84 95 95 95 86 89 87 89 94 99	FLKNPESEDPGR	CID
LMTATNVANR	10	85	545.789	2	12.99	1089.56	2.6		91 75 97 95 85 80 90 79 63 97	LMTATNVANR	CID
ADFLTVLSK	9	85	497.293	2	27.8	992.554	17.6		82 93 93 98 90 90 90 55 77	ADFLTVLSK	CID
LVLASSGSVHTSEK	14	85	707.924	2	23.55	1413.75	62.1		78 84 82 79 89 95 91 94 92 77 77 74 91 90	LVLASSGSVHTSEK	CID
LEFSSGLNLDAR	12	85	661.333	2	13.38	1320.67	-11.6		75 82 77 92 94 79 91 85 88 89 79 91	LEFSSGLNLDAR	CID
SYLVGDAGHNEFR	13	85	488.922	3	12.83	1463.68	44.8		62 79 97 93 79 93 77 78 82 80 93 94 99	SYLVGDAGHNEFR	CID
VYDFQVDALQK	11	85	663.349	2	25.58	1324.67	12.4		73 84 90 94 87 81 82 81 89 82 95	VYDFQVDALQK	CID
LGFLGC(+57.02)SEK	9	85	505.752	2	14.48	1009.49	-0.2	Carbamidomethylation	95 91 95 98 78 88 65 89 69	LGFLGC(+57.02)SEK	CID
TPNLDSLADQRK	12	85	679.325	2	14.48	1356.7	-47.8		74 81 85 98 98 89 91 90 95 74 73 74	TPNLDSLADQRK	CID
LLVTLHSADESDFLASR	17	85	625.329	3	15.02	1872.96	3.8		100 100 98 95 97 96 98 97 95 96 93 94 93 85 15 15 85	LLVTLHSADESDFLASR	CID
GRKHNEFR	8	85	522.286	2	12.73	1042.54	15.1		62 87 82 84 84 94 90 98	GRKHNEFR	CID
LLFAGTR	7	85	389.215	2	13.82	776.455	-50.6		97 97 94 70 73 79 88	LLFAGTR	CID
LSDSKVFPAFK	11	85	619.875	2	24.46	1237.67	52.7		95 94 85 65 67 91 92 85 86 93 85	LSDSKVFPAFK	CID
LGDSQGLASR	10	85	502.265	2	12.87	1002.51	6.1		96 89 90 79 83 46 93 89 90 97	LGDSQGLASR	CID
VLSSSEGTVEK	11	85	568.323	2	15.08	1134.58	47.9		88 96 95 97 90 91 66 79 67 82 86	VLSSSEGTVEK	CID
TLPR	4	85	486.252	1	13.32	485.296	-105		87 85 86 82	TLPR	CID
VDAFVNK	7	85	792.375	1	14.72	791.418	-62.9		73 86 79 92 82 85 97	VDAFVNK	CID
SYEVDKHNEFR	11	85	475.247	3	12.45	1422.65	45.8		65 79 84 86 93 87 84 83 90 89 98	SYEVDKHNEFR	CID
LELSENLR	8	85	487.276	2	13.64	972.524	14.8		94 96 93 86 89 61 67 95	LELSENLR	CID
NVSWEELVEDFVK	13	85	797.401	2	18.19	1592.77	9		30 33 82 94 99 99 99 96 98 96 94 93 94	NVSWEELVEDFVK	CID
EVDLHNLDTHK	11	85	660.876	2	14.35	1319.65	68		82 75 89 93 90 93 97 98 49 75 95	EVDLHNLDTHK	CID
YQTRYQELDGDRKR	14	85	457.737	4	12.09	1826.9	9.7		85 81 48 89 82 96 99 99 90 50 94 92 88 98	YQTRYQELDGDRKR	CID
YKEQYQELDGDRKR	14	85	457.741	4	11.72	1826.89	23		87 82 87 80 87 91 97 96 79 41 91 89 86 97	YKEQYQELDGDRKR	CID
NTLAEVAQK	9	85	487.267	2	13.89	972.524	-3.5		70 73 81 90 95 90 90 83 93	NTLAEVAQK	CID
EYSPTTTLVLNAK	13	85	718.891	2	14.65	1435.76	7.5		68 55 98 95 96 95 92 95 92 84 73 79 84	EYSPTTTLVLNAK	CID
MTLVDDSMETELR	13	85	770.355	2	13.93	1538.7	-0.4		46 82 86 85 93 94 89 70 94 86 93 92 95	MTLVDDSMETELR	CID
C(+57.02)VGESGSELAEVAQK	15	85	782.393	2	14.9	1562.72	30.3	Carbamidomethylation	61 83 72 94 93 69 85 92 92 91 92 85 88 86 91	C(+57.02)VGESGSELAEVAQK	CID
LPTYVNFNATDRR	13	85	783.915	2	26.6	1565.79	13.5		95 90 93 96 98 90 86 86 68 54 71 81 95	LPTYVNFNATDRR	CID
VDSWEAFNNHRNDGTHK	17	85	676.33	3	15.9	2025.9	31.9		92 98 98 95 99 96 94 91 83 89 94 82 85 41 68 45 95	VDSWEAFNNHRNDGTHK	CID
ATRDKR	6	85	373.706	2	12.22	745.419	-28.4		78 82 87 82 83 97	ATRDKR	CID
LETAAQEELVSLAFLYRK	18	85	694.405	3	17.19	2080.12	35.5		89 96 97 96 96 91 96 96 94 95 94 92 92 86 87 66 33 33	LETAAQEELVSLAFLYRK	CID
KLVVEVADSQR	11	85	622.353	2	14.24	1242.69	-1.1		76 76 71 92 97 93 88 83 83 80 94	KLVVEVADSQR	CID
LTSPNDDTFR	10	85	583.304	2	13.25	1164.54	45.8		88 94 97 94 57 71 95 73 86 94	LTSPNDDTFR	CID
LGGNNYPLR	9	85	502.269	2	13.55	1002.52	-1.5		95 82 77 85 83 89 79 83 92	LGGNNYPLR	CID
WFLGSFLYHKNR	12	85	784.397	2	24.43	1566.81	-19.7		75 95 97 93 95 94 95 90 69 76 49 91	WFLGSFLYHKNR	CID
LETAAEKELVSLAGALNVPR	20	85	694.408	3	24.36	2080.15	23.2		84 94 95 89 81 89 86 96 95 92 91 93 82 67 84 81 75 79 52 94	LETAAEKELVSLAGALNVPR	CID
LVMSSVQR	8	85	460.256	2	14.13	918.496	2.6		96 96 96 96 74 71 57 93	LVMSSVQR	CID
DAFLTVTVK	9	85	497.294	2	25.86	992.554	19.7		85 85 97 97 92 91 86 68 63	DAFLTVTVK	CID
TPDEQAALAAVDYLNK	16	85	859.943	2	15.37	1717.85	10.6		71 22 38 76 96 99 100 100 99 99 98 99 96 96 89 82	TPDEQAALAAVDYLNK	CID
LHSADESDMEVSK	13	85	724.353	2	13.22	1446.63	43.1		98 98 99 98 98 98 92 94 61 61 85 51 71	LHSADESDMEVSK	CID
GRPKWSFWLGYTR	13	85	551.955	3	14.81	1652.86	-8.8		29 66 90 92 89 86 91 96 99 96 90 86 96	GRPKWSFWLGYTR	CID
NFALFDSEGEYR	12	85	483.237	3	12.84	1446.64	33.6		31 51 87 97 99 99 97 97 74 93 95 100	NFALFDSEGEYR	CID
EGDYQHGLVASR	12	85	666.331	2	13.22	1330.63	16.1		87 77 92 90 92 93 88 96 66 60 82 96	EGDYQHGLVASR	CID
GRPDWSFWLLAHR	13	85	820.914	2	21.3	1639.84	-14.1		48 85 90 98 92 90 88 92 98 93 90 54 86	GRPDWSFWLLAHR	CID
SYLVSR	6	85	362.704	2	12.09	723.391	3.4		88 92 94 85 63 88	SYLVSR	CID
TSLGDDKFR	9	85	519.777	2	16.61	1037.51	23.6		65 76 86 76 90 90 86 95 99	TSLGDDKFR	CID
LETAAEQELVSLAGALFYR	19	85	694.396	3	19.41	2080.08	39.9		87 96 97 97 98 97 90 95 94 95 94 93 83 49 80 72 60 49 88	LETAAEQELVSLAGALFYR	CID
DARMLLLGVSVR	12	85	665.386	2	15.71	1328.76	-1		76 82 93 93 95 97 92 69 66 82 90 84	DARMLLLGVSVR	CID
YQEKYQELDNEKR	13	85	581.626	3	12.09	1741.83	16.4		74 76 93 81 79 82 98 94 94 77 88 75 93	YQEKYQELDNEKR	CID
HAEVAQK	7	85	782.396	1	13.71	781.408	-25.1		78 85 91 81 84 82 94	HAEVAQK	CID
YWLLGR	6	85	404.235	2	26.93	806.444	14.7		80 82 95 89 69 95	YWLLGR	CID
NNSPEAADGDSR	12	85	616.791	2	12.53	1231.51	50.1		77 86 95 95 99 96 90 92 34 86 77 92	NNSPEAADGDSR	CID
MLTATNVANR	10	85	545.791	2	12.8	1089.56	7.1		84 97 99 99 92 84 84 60 69 81	MLTATNVANR	CID
FASLLMDLR	9	85	533.273	2	12.47	1064.57	-35.8		86 93 95 91 80 54 86 86 92	FASLLMDLR	CID
WVSENYKVFQDEK	13	85	836.432	2	23.37	1670.79	33.2		70 86 91 97 94 97 90 79 84 75 68 90 82	WVSENYKVFQDEK	CID
YQEQYQELGDDKR	13	85	557.952	3	12.37	1670.75	47.4		77 77 90 79 84 77 93 92 73 86 90 88 97	YQEQYQELGDDKR	CID
GLYLGSFLYEYSR	13	85	784.389	2	18.32	1566.77	-5.4		45 82 74 95 92 92 89 93 90 94 85 88 81	GLYLGSFLYEYSR	CID
GEPYQHGLTVSR	12	85	448.56	3	12.31	1342.66	-3.4		57 89 69 74 82 89 93 97 92 87 89 97	GEPYQHGLTVSR	CID
AFNNHETESSFK	12	85	470.913	3	15.24	1409.62	68.1		74 90 91 89 81 92 51 89 73 95 94 98	AFNNHETESSFK	CID
ESVNLSPDEER	11	85	637.804	2	15.6	1273.58	11.8		73 56 65 91 97 94 85 90 90 92 98	ESVNLSPDEER	CID
LAEESNYELEGK	12	85	691.336	2	13.13	1380.64	11.7		80 82 99 99 98 94 95 97 92 94 27 61	LAEESNYELEGK	CID
ADLAGK	6	85	574.303	1	12.96	573.312	-28.1		69 82 91 82 87 97	ADLAGK	CID
ASTPATDDLGER	12	85	616.816	2	13.05	1231.57	40.2		77 73 80 89 93 90 94 94 89 57 85 94	ASTPATDDLGER	CID
KDLLEDLKK	9	85	551.325	2	14.67	1100.64	-7.6		43 62 96 98 96 94 93 86 94	KDLLEDLKK	CID
LVFVVPPRT	9	85	514.333	2	15.18	1026.62	27.4		96 98 98 98 97 90 70 71 54	LVFVVPPRT	CID
DKHNERFR	8	85	551.292	2	12.59	1100.55	19.7		85 81 82 75 85 89 90 99	DKHNERFR	CID
AGLVGVELHCLVVP	14	85	469.28	3	13.25	1404.78	26.7		95 91 99 99 95 94 96 98 96 51 55 72 82 76	AGLVGVELHCLVVP	CID
QADTDVFPAFK	11	85	619.854	2	26.63	1237.6	77.6		75 79 87 91 95 95 92 88 86 84 70	QADTDVFPAFK	CID
LVSLAFLFAT	10	85	541.332	2	16.34	1080.62	26.5		92 94 98 97 93 91 95 79 72 45	LVSLAFLFAT	CID
ATFTLFTT	8	85	451.265	2	15.34	900.459	61.5		88 95 92 88 92 73 91 67	ATFTLFTT	CID
EGYMQHGLTVSR	12	85	689.339	2	12.81	1376.65	9.1		89 68 79 59 90 95 91 96 95 88 85 93	EGYMQHGLTVSR	CID
ATFDLSRLT	9	85	512.275	2	13.87	1022.54	-4		93 97 99 98 86 69 89 79 61	ATFDLSRLT	CID
DGGTLTPFFK	10	85	541.785	2	14.81	1081.54	10		55 31 96 99 99 97 93 92 97 97	DGGTLTPFFK	CID
HTFSGVASVESSSWAFHVGK	20	85	707.357	3	14.07	2119.01	17		92 96 59 39 37 75 75 96 100 100 100 100 99 92 95 95 95 99 91 79	HTFSGVASVESSSWAFHVGK	CID
SFWLGYVGT	9	85	515.266	2	15.06	1028.5	20.6		86 88 96 100 99 99 89 55 59	SFWLGYVGT	CID
VAACTPADNN	10	85	488.232	2	14.6	974.413	37.8		91 94 92 92 92 86 88 92 54 77	VAACTPADNN	CID
PLPVVQNLFR	10	85	591.84	2	16.26	1181.69	-23.3		91 97 94 95 90 81 73 73 70 91	PLPVVQNLFR	CID
LVDKRHSRFR	10	85	438.586	3	12.05	1312.75	-9		95 94 90 80 90 83 56 88 85 94	LVDKRHSRFR	CID
FWLGYVGT	8	85	471.75	2	15.07	941.465	22.6		87 93 100 95 91 93 55 71	FWLGYVGT	CID
GLGFVYSPRVQVT	13	85	711.905	2	15.9	1421.77	19.8		69 91 95 99 100 100 99 88 93 80 71 74 55	GLGFVYSPRVQVT	CID
WGADVNPDTTLNHNYYR	17	85	1018.48	2	13.34	2034.92	13.3		76 43 54 74 73 96 96 98 97 99 97 91 89 91 92 90 98	WGADVNPDTTLNHNYYR	CID
VDSWEAFNNHEYHVSSAP	18	85	696.982	3	16.08	2087.9	12.8		97 99 99 92 99 99 98 93 91 96 99 93 76 92 92 67 28 31	VDSWEAFNNHEYHVSSAP	CID
TFLVDKHNEFR	11	85	469.231	3	12.78	1404.71	-29.9		48 52 97 94 98 95 90 89 94 89 96	TFLVDKHNEFR	CID
PLQVCPWSR	9	85	543.306	2	13.74	1084.55	45.6		88 94 91 92 82 74 80 78 91	PLQVCPWSR	CID
WFAGESVLEDFQQ	13	85	778.391	2	15.84	1554.7	44.7		83 95 86 79 98 79 67 93 98 95 83 81 71	WFAGESVLEDFQQ	CID
ADFLGSFLYEYAAT	14	85	784.388	2	17.22	1566.72	24.3		46 69 98 100 100 100 100 100 100 99 88 69 68 61	ADFLGSFLYEYAAT	CID
DASFWLGYVGT	11	85	608.302	2	15.56	1214.56	22.9		56 56 99 99 97 100 98 99 92 72 73	DASFWLGYVGT	CID
LWLSVATQ	8	85	459.279	2	14.66	916.502	44.8		78 86 94 93 96 96 86 54	LWLSVATQ	CID
VATVSLGPV	9	85	421.761	2	12.99	841.491	20.4		98 98 94 87 94 93 82 49 74	VATVSLGPV	CID
EGNMLSTTDLFPAFQ	15	85	835.939	2	16.55	1669.77	58.4		50 34 48 94 100 99 97 96 98 98 99 95 95 94 85	EGNMLSTTDLFPAFQ	CID
VVTVLSPGV	9	85	435.779	2	13.58	869.522	23.2		98 96 98 99 97 94 88 28 72	VVTVLSPGV	CID
YKEQYTRRDERKR	13	85	609.98	3	12.01	1826.95	-17.4		90 89 99 96 93 79 51 89 96 95 60 75 97	YKEQYTRRDERKR	CID
CCASLSSELAEVAQK	15	85	769.876	2	14.99	1537.71	16.8		61 56 83 88 91 95 92 94 95 93 94 88 90 84 75	CCASLSSELAEVAQK	CID
PAAPVLLLEVNLHAR	15	85	538.336	3	16.18	1611.95	24.1		21 49 85 93 95 100 100 100 100 98 92 96 88 78 86	PAAPVLLLEVNLHAR	CID
VVTVSLVGP	9	85	435.78	2	13.52	869.522	26.7		97 94 96 98 90 90 74 56 73	VVTVSLVGP	CID
TTSGTLVDCLEGNE	14	85	719.85	2	13.91	1437.63	38.6		75 70 46 75 96 100 99 98 61 86 93 98 99 98	TTSGTLVDCLEGNE	CID
WFLGSFLYTFSVT	13	85	784.385	2	17.85	1566.78	-13.1		75 98 99 99 95 94 93 92 65 83 85 50 80	WFLGSFLYTFSVT	CID
WENVNPDTTLNHNWAQP	17	85	679.325	3	13.7	2034.92	16.7		90 100 99 99 99 98 99 98 96 99 95 90 85 37 77 21 69	WENVNPDTTLNHNWAQP	CID
VATVSLTAH	9	85	449.784	2	13.35	897.492	68.7		84 95 98 95 92 95 91 60 59	VATVSLTAH	CID
ADFLTVSLQ	9	85	497.288	2	14.76	992.518	44.5		84 96 99 100 97 92 46 79 74	ADFLTVSLQ	CID
EGDYGAGHGLTVSR	14	85	473.569	3	12.72	1417.66	19.5		90 70 90 88 68 79 74 86 83 92 92 93 91 96	EGDYGAGHGLTVSR	CID
LFQNPESENPLT	12	85	694.831	2	12.71	1387.66	-10.7		89 86 96 97 96 98 92 96 73 50 90 59	LFQNPESENPLT	CID
EKHCTVDK	8	85	480.241	2	12.46	958.454	14.5		91 85 86 88 88 88 73 83	EKHCTVDK	CID
YLSALTELR	9	85	533.29	2	13.3	1064.59	-19.5		93 97 99 96 77 49 70 90 97	YLSALTELR	CID
CEPVDDVAETELR	13	85	492.571	3	12.8	1474.66	20		96 99 98 98 98 96 35 31 89 86 95 92 94	CEPVDDVAETELR	CID
CAQWSSELAEVAKQ	14	85	775.389	2	14.73	1548.72	25.1		41 46 91 97 99 99 99 99 99 99 98 98 72 54	CAQWSSELAEVAKQ	CID
RNNHVATR	8	85	484.256	2	15.72	966.511	-14.6		87 86 92 87 85 90 60 93	RNNHVATR	CID
CFLVDGAHGNEFR	13	85	732.886	2	12.76	1463.66	65.1		80 81 98 99 97 82 82 85 76 69 78 87 95	CFLVDGAHGNEFR	CID
KLPADYFETELGV	13	85	741.398	2	15.11	1480.74	24.6		92 99 98 97 98 97 97 97 91 92 86 12 52	KLPADYFETELGV	CID
KDLKK	5	85	631.362	1	14.5	630.406	-82.1		82 90 88 74 92	KDLKK	CID
VDSWEAFLDHEYGAFFGV	18	85	696.995	3	16.18	2087.93	18.3		93 98 99 94 99 98 96 90 90 88 98 91 72 85 88 79 12 62	VDSWEAFLDHEYGAFFGV	CID
AFEVHEYQLFK	11	85	470.901	3	14.37	1409.7	-10.9		98 97 59 30 89 99 93 86 93 97 96	AFEVHEYQLFK	CID
PFLVLFK	7	85	432.26	2	14.59	862.532	-29.1		78 90 96 79 90 86 77	PFLVLFK	CID
TNCELVDLAAFNE	13	85	719.849	2	13.85	1437.64	27.3		84 33 32 98 98 99 98 98 98 94 80 97 99	TNCELVDLAAFNE	CID
EVSPEAADRMQ	11	85	616.789	2	12.21	1231.55	10.5		93 92 98 97 99 96 92 93 79 21 78	EVSPEAADRMQ	CID
DSLNLSPDEPST	12	85	637.814	2	25.67	1273.57	35.6		86 83 97 96 98 94 87 93 92 75 78 41	DSLNLSPDEPST	CID
KLDAPYFETELR	12	85	494.604	3	14.96	1480.76	22.3		77 93 66 60 55 98 100 100 94 95 92 93	KLDAPYFETELR	CID
YQEQYQELDGDRKR	14	85	609.984	3	12.01	1826.85	41.8		91 93 99 96 90 89 96 97 61 19 95 90 82 94	YQEQYQELDGDRKR	CID
LGGNNYPRL	9	85	502.274	2	13.46	1002.52	8.8		97 87 81 84 83 88 71 81 94	LGGNNYPRL	CID
LSNTDVFKDVT	11	85	619.85	2	26.13	1237.62	53.9		88 89 89 94 99 97 96 94 92 46 51	LSNTDVFKDVT	CID
LLPLHMF	7	85	435.743	2	14.28	869.483	-14.6		99 99 96 96 90 59 55	LLPLHMF	CID
CGLSPTTTLVLNAK	14	85	709.402	2	14.47	1416.76	17.6		44 31 97 100 97 95 92 94 98 97 98 86 82 82	CGLSPTTTLVLNAK	CID
DYAGAHQACVTF	12	85	641.801	2	15.11	1281.54	32.7		79 83 95 95 95 87 85 88 88 82 46 95	DYAGAHQACVTF	CID
SDFNNELLVHSD	12	85	695.327	2	13.83	1388.62	13.4		46 50 85 94 95 97 99 99 96 91 79 89	SDFNNELLVHSD	CID
VLSSSPCSDLK	11	85	568.309	2	14.45	1134.56	39.8		93 98 98 89 85 65 74 75 85 86 85	VLSSSPCSDLK	CID
LAAAMAEDESSCGSR	15	85	749.342	2	12.46	1496.62	31.1		93 95 93 88 82 92 97 98 96 92 87 81 40 70 68	LAAAMAEDESSCGSR	CID
SDLNLSPDEPST	12	85	637.807	2	16.02	1273.57	24.7		77 91 97 97 99 97 93 96 92 67 70 44	SDLNLSPDEPST	CID
LFAEKGADLCTLPDTEK	17	85	617.652	3	15.89	1849.91	11		98 94 33 40 44 86 97 99 99 100 100 100 96 97 97 96 71	LFAEKGADLCTLPDTEK	CID
TPAQSSELAEVAQK	14	85	729.878	2	13.96	1457.74	3.5		94 37 49 59 97 98 99 99 99 99 98 97 85 82	TPAQSSELAEVAQK	CID
VLQWLDLWTPDR	12	85	514.626	3	15.24	1540.8	34.8		95 98 93 91 99 100 100 95 85 40 37 89	VLQWLDLWTPDR	CID
TVHTLFGDASLTT	13	85	454.909	3	14.95	1361.68	15.7		75 75 78 94 99 100 99 99 94 80 83 48 80	TVHTLFGDASLTT	CID
LSPSGELKQ	9	85	479.752	2	13.15	957.513	-25.3		79 77 84 90 86 94 90 80 83	LSPSGELKQ	CID
MLTAGNVANR	10	85	523.801	2	14.01	1045.53	50.9		57 91 98 96 84 88 90 79 75 89	MLTAGNVANR	CID
ELWWEEFVEDLGK	13	85	840.389	2	15.98	1678.79	-14.2		48 45 90 95 99 97 90 96 98 96 93 72 85	ELWWEEFVEDLGK	CID
FMDFKVGELQK	11	85	671.337	2	14.47	1340.68	-15.4		84 71 97 93 80 88 72 92 85 79 92	FMDFKVGELQK	CID
EGLGYTR	7	85	398.21	2	13.55	794.392	16.5		88 71 96 82 85 82 90	EGLGYTR	CID
LATVLRAL	8	85	428.768	2	14.12	855.554	-38.2		97 97 96 93 95 90 45 66	LATVLRAL	CID
PTYVNFNTADRR	12	85	727.368	2	14.77	1452.71	7		86 92 98 98 90 86 84 78 65 76 79 86	PTYVNFNTADRR	CID
VVTVLSVGP	9	85	435.777	2	13.53	869.522	20.7		98 96 97 96 92 85 73 54 71	VVTVLSVGP	CID
DRLDTLLNSPTAR	13	85	736.409	2	13.81	1470.78	16.1		94 95 98 99 98 100 99 97 95 23 26 87 94	DRLDTLLNSPTAR	CID
ALEESNYELENA	12	85	691.333	2	13.22	1380.6	34.3		93 98 100 98 91 89 96 99 94 93 22 44	ALEESNYELENA	CID
VATVSPTPA	9	85	421.761	2	25.05	841.455	63.7		84 97 99 98 93 54 88 63 86	VATVSPTPA	CID
LLNDWPSDYPDQVR	14	85	859.443	2	16.64	1716.81	35.9		68 68 91 98 96 89 90 95 83 75 91 71 78 94	LLNDWPSDYPDQVR	CID
KTPADYFEVMLR	12	85	735.381	2	14.93	1468.74	6		92 98 94 94 96 94 93 95 69 21 91 94	KTPADYFEVMLR	CID
QGNPLPANMLK	11	85	591.833	2	15.48	1181.62	24.8		76 62 94 93 99 95 92 88 63 88 93	QGNPLPANMLK	CID
WNGVWEEVVEDLQK	14	85	865.942	2	20.71	1729.83	22.8		55 60 30 88 96 99 99 99 97 98 98 95 90 96	WNGVWEEVVEDLQK	CID
SYLVDKHRSRFR	12	85	391.714	4	12.76	1562.84	-9.6		91 95 98 97 94 82 67 77 59 85 85 97	SYLVDKHRSRFR	CID
MNPDRPGTTFR	11	85	431.216	3	13.42	1290.61	9.5		81 93 94 97 95 90 82 65 55 92 98	MNPDRPGTTFR	CID
LHLVDKHNEFR	11	85	704.368	2	14.31	1406.74	-14.9		71 48 92 95 96 91 86 85 95 92 92	LHLVDKHNEFR	CID
MKDASSELAEVAQK	14	85	753.883	2	25.81	1505.74	7.9		62 86 90 89 97 96 97 95 88 92 84 78 48 96	MKDASSELAEVAQK	CID
SYLVDQHRNEFR	12	85	521.952	3	12.13	1562.76	47.7		87 92 98 95 93 85 67 86 67 82 78 93	SYLVDQHRNEFR	CID
KNLDALSALTWR	12	85	694.392	2	17.22	1386.76	5		67 69 89 95 93 95 93 96 89 75 75 88	KNLDALSALTWR	CID
LEPDVNPLPK	10	85	561.311	2	12.94	1120.61	-5.4		69 84 80 92 85 83 85 83 93 98	LEPDVNPLPK	CID
VDATVESELSVK	12	85	638.828	2	13.31	1275.66	-11.8		88 95 96 96 97 95 85 92 79 40 79 82	VDATVESELSVK	CID
ELFEGGLQK	9	85	510.786	2	27.68	1019.53	27.3		86 83 91 96 72 69 89 83 98	ELFEGGLQK	CID
HLLVDKHNEFR	11	85	704.368	2	14.04	1406.74	-15.2		46 61 96 98 97 92 86 86 90 88 96	HLLVDKHNEFR	CID
TPADYFEENQK	11	85	671.339	2	14.79	1340.59	56.4		80 86 95 98 94 86 90 65 76 77 90	TPADYFEENQK	CID
WATDYMLAAYDMSTK	15	85	883.903	2	16.35	1765.77	12.6		48 55 48 63 97 97 99 98 96 96 97 90 96 97 99	WATDYMLAAYDMSTK	CID
SYLVDKHENRFR	12	85	391.714	4	12.5	1562.8	20.9		90 92 96 95 94 86 74 83 60 80 77 95	SYLVDKHENRFR	CID
LSNESVFPAFK	11	85	619.852	2	26.08	1237.63	44.2		92 92 86 95 87 94 95 73 51 88 82	LSNESVFPAFK	CID
RAAPDGFVC(+57.02)GK	11	85	589.298	2	12.96	1176.57	8.3	Carbamidomethylation	80 75 96 90 94 66 79 90 85 82 99	RAAPDGFVC(+57.02)GK	CID
LVDKHRSRFR	10	85	438.585	3	12.64	1312.75	-11.2		98 96 96 88 67 86 63 85 74 97	LVDKHRSRFR	CID
SLGLTGDLEVR	11	85	580.301	2	13.85	1158.62	-31.8		74 85 63 98 97 77 86 82 88 88 96	SLGLTGDLEVR	CID
GKNPLPANMLK	11	85	591.834	2	22.34	1181.66	-4.2		65 84 94 97 99 96 91 82 49 86 92	GKNPLPANMLK	CID
WYDAFQYLR	9	85	631.305	2	14.89	1260.59	2.8		79 93 98 97 92 86 79 44 96	WYDAFQYLR	CID
FAPC(+57.02)MDEPALK	11	85	639.808	2	14.51	1277.58	17.6	Carbamidomethylation	85 86 72 82 74 95 96 85 84 90 84	FAPC(+57.02)MDEPALK	CID
LC(+57.02)SPFRLVLNAK	12	85	709.39	2	14.67	1416.79	-18.3	Carbamidomethylation	76 77 95 90 90 75 92 92 88 75 82 88	LC(+57.02)SPFRLVLNAK	CID
MKWSSELAEVAAGK	14	85	753.881	2	13.87	1505.75	-4.7		61 82 95 98 94 96 95 96 98 93 69 73 39 99	MKWSSELAEVAAGK	CID
C(+57.02)VWSSELAEVAQK	13	85	753.888	2	24.77	1505.72	27.9	Carbamidomethylation	27 30 94 99 96 97 95 98 99 97 92 85 96	C(+57.02)VWSSELAEVAQK	CID
TFSFFR	6	85	402.713	2	14.93	803.397	17.7		95 96 97 90 56 75	TFSFFR	CID
AFDELESHFK	10	85	611.808	2	14.92	1221.57	28.9		90 95 99 99 99 98 90 33 59 86	AFDELESHFK	CID
TVPRLN	6	85	350.206	2	36.87	698.408	-13.4		92 92 80 85 84 81	TVPRLN	CID
LLGTE	5	85	532.392	1	50.2	531.29	177.4		98 96 75 88 71	LLGTE	CID
SGLL	4	85	389.228	1	25.14	388.232	-30.5		94 68 89 91	SGLL	CID
AVYLAFPGLL	10	85	532.302	2	52.49	1062.61	-21.2		86 92 98 98 97 98 83 75 48 79	AVYLAFPGLL	CID
YLMLAFPGLL	10	85	569.315	2	50.46	1136.63	-12.4		82 88 81 98 98 97 92 45 76 92	YLMLAFPGLL	CID
APLLSDACCK	10	85	510.76	2	53.02	1019.48	27.3		97 99 100 99 94 95 94 48 73 49	APLLSDACCK	CID
NRSSTWLRK	9	84	574.3	2	14.81	1146.63	-35.4		69 91 90 90 87 80 89 93 72	NRSSTWLRK	CID
FAVEQLNFFLGDKNGQPGK	19	84	703.711	3	16.35	2108.07	20.5		93 97 99 100 98 97 93 98 99 98 81 90 54 78 27 61 90 76 81	FAVEQLNFFLGDKNGQPGK	CID
YLEKYQDLGHSR	12	84	503.581	3	13.08	1507.74	-13.4		89 93 93 79 94 85 94 93 71 72 67 86	YLEKYQDLGHSR	CID
YLLLDHNVDR	10	84	419.875	3	12.41	1256.65	-39.2		88 96 96 95 95 81 81 34 86 95	YLLLDHNVDR	CID
VLSSSEGTVTR	11	84	568.322	2	15.02	1134.59	35.8		91 96 95 96 88 87 57 79 78 72 91	VLSSSEGTVTR	CID
VDLR	4	84	502.273	1	13.98	501.291	-49.9		77 83 88 91	VDLR	CID
QAYEELGAAR	10	84	554.278	2	12.65	1106.54	5.4		68 82 95 94 95 89 71 86 73 94	QAYEELGAAR	CID
LTSGLLENYR	10	84	583.296	2	16.6	1164.61	-31		87 90 88 57 86 92 94 76 82 95	LTSGLLENYR	CID
LNAALLR	7	84	385.763	2	13.77	769.481	39.4		98 97 98 91 52 60 97	LNAALLR	CID
FLVDLAAPHR	10	84	569.797	2	14.08	1137.63	-44		96 99 95 92 90 93 87 78 30 87	FLVDLAAPHR	CID
MQLGLSPDGEER	12	84	666.324	2	13.23	1330.62	11.6		51 79 93 92 99 92 82 90 59 89 93 99	MQLGLSPDGEER	CID
SLWNSNTDVFPAFK	14	84	813.358	2	17.34	1624.79	-53.3		75 75 79 67 86 88 89 93 92 90 86 90 88 88	SLWNSNTDVFPAFK	CID
NQTAAKEELVKSLAFLYR	18	84	694.404	3	22.51	2080.13	28.8		82 90 96 96 89 28 57 95 93 89 93 79 89 90 88 90 85 97	NQTAAKEELVKSLAFLYR	CID
QSSASNLYALK	11	84	591.316	2	13.45	1180.61	7.9		59 72 89 92 89 82 90 88 85 92 93	QSSASNLYALK	CID
LGYATAEAGHR	11	84	573.262	2	12.57	1144.56	-46.6		80 69 79 85 89 89 93 83 78 92 93	LGYATAEAGHR	CID
NNFSGPLKDDLR	12	84	688.372	2	14.92	1374.69	29.3		70 79 93 92 89 90 91 80 78 78 86 90	NNFSGPLKDDLR	CID
VNSVSNLLR	9	84	501.272	2	12.61	1000.57	-37.6		89 91 91 91 87 89 48 79 98	VNSVSNLLR	CID
LFQNPESDEGPR	12	84	694.833	2	13.03	1387.64	10.2		85 81 76 88 86 94 83 87 87 66 84 98	LFQNPESDEGPR	CID
LVGVSHRSRFR	11	84	438.585	3	11.91	1312.75	-10.5		98 96 82 88 84 71 88 61 82 82 97	LVGVSHRSRFR	CID
NVQVEC(+57.02)ALR	9	84	544.792	2	13.26	1087.54	23.8	Carbamidomethylation	77 82 93 96 92 75 81 74 90	NVQVEC(+57.02)ALR	CID
LYEQYQDLGHSR	12	84	754.869	2	13.17	1507.71	12.5		82 88 97 92 82 79 90 93 73 76 74 89	LYEQYQDLGHSR	CID
GSASLETELR	10	84	531.775	2	12.62	1061.54	0.4		57 81 79 85 86 95 89 91 88 94	GSASLETELR	CID
NANPLPANFLK	11	84	599.83	2	12.99	1197.65	-3.6		80 83 95 97 99 92 91 82 40 81 89	NANPLPANFLK	CID
DFSLFLPLK	9	84	540.298	2	14.79	1078.61	-23.9		77 67 72 87 86 92 88 96 97	DFSLFLPLK	CID
NNALPC(+57.02)NTR	9	84	530.298	2	15.11	1058.49	84.3	Carbamidomethylation	62 89 88 94 84 82 80 86 96	NNALPC(+57.02)NTR	CID
VPDDAVETELR	11	84	622.304	2	12.3	1242.61	-11.8		56 48 97 96 90 81 92 88 92 91 98	VPDDAVETELR	CID
C(+57.02)FSDTFDTSVHAALR	15	84	576.292	3	15.45	1725.78	43.6	Carbamidomethylation	70 82 86 93 92 92 95 90 85 85 79 78 70 79 91	C(+57.02)FSDTFDTSVHAALR	CID
EPTLYFK	7	84	449.25	2	13.77	896.464	23.7		89 76 80 80 80 90 97	EPTLYFK	CID
YQEKYQELDNEK	12	84	529.595	3	12.28	1585.73	23.2		80 82 83 68 89 92 99 95 87 70 89 79	YQEKYQELDNEK	CID
SVLDSK	6	84	648.382	1	14	647.349	39.7		69 73 82 90 94 98	SVLDSK	CID
QATWEELVEDFVK	13	84	797.404	2	21.64	1592.77	13		60 55 55 91 97 97 95 93 97 93 86 89 91	QATWEELVEDFVK	CID
LGMFDKQR	8	84	497.755	2	15.34	993.506	-11.4		94 86 85 93 93 79 55 90	LGMFDKQR	CID
VENWWEEVVEDFQK	14	84	918.948	2	17.77	1835.84	24.5		72 49 45 49 96 100 100 99 99 98 95 93 91 98	VENWWEEVVEDFQK	CID
KEYMDKR	7	84	485.228	2	12.05	968.475	-33.6		86 95 92 54 82 89 94	KEYMDKR	CID
LTDPR	5	84	601.319	1	14.12	600.323	-18.9		79 75 86 85 97	LTDPR	CID
EVVDHLDYAVDFRK	14	84	569.297	3	15.3	1704.85	12.4		62 51 85 86 69 94 95 92 94 94 95 88 90 86	EVVDHLDYAVDFRK	CID
QDLLEDLKK	9	84	551.325	2	14.54	1100.61	25		73 90 98 98 75 65 89 79 94	QDLLEDLKK	CID
NETLLNTLLGK	11	84	608.333	2	13.48	1214.69	-28.5		76 93 91 96 97 85 52 85 88 83 81	NETLLNTLLGK	CID
AVGFVYSPLLSNR	13	84	711.908	2	16.12	1421.77	25.1		39 48 90 98 99 100 99 93 89 71 92 85 97	AVGFVYSPLLSNR	CID
SSLADRLDDK	10	84	560.327	2	15.43	1118.56	74.5		85 90 90 76 79 86 86 86 86 80	SSLADRLDDK	CID
NTFNPLNR	8	84	488.267	2	14.01	974.493	27.7		76 82 79 76 86 93 84 98	NTFNPLNR	CID
QYYGLSTEVPASR	13	84	735.855	2	15.4	1469.72	-13.2		68 75 93 92 98 96 88 94 96 80 65 61 90	QYYGLSTEVPASR	CID
ELGDASAQR	9	84	473.746	2	13.54	945.452	27.7		90 90 90 79 73 90 87 70 89	ELGDASAQR	CID
APAPVLLLEVNLHAR	15	84	538.336	3	16.18	1611.95	24.1		25 37 75 85 91 99 100 99 99 97 90 94 90 90 96	APAPVLLLEVNLHAR	CID
EREGYLWFSR	10	84	671.838	2	27.81	1341.65	10.7		72 74 89 79 95 97 90 77 79 91	EREGYLWFSR	CID
VVTLVSPR	8	84	435.781	2	13.91	869.533	15.8		90 90 83 79 57 85 91 99	VVTLVSPR	CID
DTERPVLEENALAPDAK	17	84	623.332	3	15.31	1866.93	22.2		89 83 87 38 28 82 93 97 97 94 96 95 94 83 91 91 95	DTERPVLEENALAPDAK	CID
ATGSLLDPK	9	84	451.265	2	15.3	900.492	27.6		89 89 56 72 86 89 92 87 98	ATGSLLDPK	CID
EPPQSSLR	8	84	457.277	2	15.24	912.466	80.5		94 85 79 78 77 77 88 96	EPPQSSLR	CID
VLSSSSVTDLK	11	84	568.316	2	25.92	1134.61	3		91 95 97 92 88 74 68 76 79 82 86	VLSSSSVTDLK	CID
MLTAVENLR	9	84	523.776	2	14.38	1045.56	-20		76 95 97 91 67 83 72 80 96	MLTAVENLR	CID
VDSWEAFEVHEYGALFK	17	84	676.346	3	16.06	2025.95	34.1		90 97 97 86 95 93 89 88 73 57 93 76 48 73 88 93 96	VDSWEAFEVHEYGALFK	CID
HYSPSELAEVAQK	13	84	486.925	3	14.29	1457.72	26.9		66 77 68 51 93 97 96 96 95 85 92 87 90	HYSPSELAEVAQK	CID
VSSAWKTDEVKEAESSLK	18	84	665.338	3	12.97	1993	-4.4		89 88 29 26 85 88 91 95 97 95 97 98 90 94 87 85 91 91	VSSAWKTDEVKEAESSLK	CID
GPFFLFLSYQSVHSTFLFVR	20	84	798.105	3	17.16	2391.24	21.1		24 32 95 98 99 98 99 97 92 88 95 92 88 90 86 86 88 84 56 99	GPFFLFLSYQSVHSTFLFVR	CID
LFAAC(+57.02)DLFPAFK	12	84	700.388	2	25.68	1398.7	44.1	Carbamidomethylation	90 91 79 75 40 90 96 96 85 88 89 93	LFAAC(+57.02)DLFPAFK	CID
C(+57.02)HLEDGFLTYR	11	84	705.836	2	14.92	1409.64	13.1	Carbamidomethylation	31 44 96 96 93 88 96 99 97 93 95	C(+57.02)HLEDGFLTYR	CID
FAVEQLNFFLGDNKGQPGK	19	84	703.711	3	16.38	2108.07	19.5		95 98 100 100 98 99 98 99 100 100 92 93 39 63 21 49 91 91 76	FAVEQLNFFLGDNKGQPGK	CID
LVADLFLNK	9	84	516.765	2	15.94	1031.6	-83.2		88 86 78 88 91 90 89 66 83	LVADLFLNK	CID
EVALNQAVYDLAFQTK	16	84	905.502	2	21.7	1808.93	32.6		89 90 91 92 92 84 90 90 86 85 72 52 82 79 79 92	EVALNQAVYDLAFQTK	CID
WFLGSFLLDAGWR	13	84	784.391	2	17.96	1566.8	-20		74 93 98 91 95 92 94 83 85 84 66 68 71	WFLGSFLLDAGWR	CID
ETPSGVVLR	9	84	479.262	2	13.51	956.529	-19.9		78 54 50 95 90 96 98 98 100	ETPSGVVLR	CID
VDSWEAFNNHEYGHEVR	17	84	696.992	3	16.01	2087.91	22.3		95 98 99 97 100 99 98 88 86 94 99 91 62 20 81 33 92	VDSWEAFNNHEYGHEVR	CID
QAPEDELR	8	84	479.256	2	13.51	956.456	43.4		82 89 89 96 86 78 65 90	QAPEDELR	CID
TNAENEFVKWR	11	84	465.253	3	13.23	1392.68	41.2		92 92 90 94 90 95 94 94 79 35 72	TNAENEFVKWR	CID
SNVR	4	84	475.27	1	22.53	474.255	17.2		78 74 88 97	SNVR	CID
SDGKLSNTDVFPAFK	15	84	813.363	2	17.39	1624.81	-60.5		73 82 46 71 93 92 89 86 92 91 90 86 90 89 90	SDGKLSNTDVFPAFK	CID
LAYSGPLKDGLR	12	84	430.582	3	13.55	1288.71	8.3		97 97 97 97 96 96 98 90 34 14 95 99	LAYSGPLKDGLR	CID
WGEGVGGGPDTTLGGHNYYR	20	84	698.329	3	13.57	2091.94	12.1		76 91 97 88 95 82 84 85 88 92 90 91 89 60 62 74 75 81 86 96	WGEGVGGGPDTTLGGHNYYR	CID
VVLSLSPR	8	84	435.784	2	25.5	869.533	22.4		90 86 88 80 85 77 71 96	VVLSLSPR	CID
WDYQGHGLTVSR	12	84	473.571	3	12.51	1417.67	11.4		72 92 85 83 69 77 78 93 87 88 89 95	WDYQGHGLTVSR	CID
KLMAQLR	7	84	430.264	2	12.77	858.511	3.2		82 91 67 85 79 90 95	KLMAQLR	CID
LSKALNPFR	9	84	523.311	2	22.48	1044.61	-0.1		84 85 80 85 86 80 80 83 94	LSKALNPFR	CID
VEVHDLDYAVDFKR	14	84	569.305	3	25.66	1704.85	26.9		39 61 90 78 97 97 98 96 96 93 92 82 69 90	VEVHDLDYAVDFKR	CID
AGDVFLSPLLVQR	13	84	707.919	2	16.43	1413.8	17.5		56 56 54 96 99 99 99 91 95 91 83 77 97	AGDVFLSPLLVQR	CID
SYLVDVELAEVAQK	14	84	521.936	3	14.21	1562.82	-22.1		72 74 84 83 85 65 74 79 92 97 93 92 90 98	SYLVDVELAEVAQK	CID
TNASR	5	84	548.365	1	13.46	547.271	158.3		79 71 91 91 88	TNASR	CID
VNPKGLEGVGGFQVPR	16	84	551.967	3	15.52	1652.9	-12.4		89 90 92 95 97 99 95 77 92 82 76 87 38 63 76 99	VNPKGLEGVGGFQVPR	CID
LETAAEQKNVSLAFVFWK	18	84	694.406	3	22.82	2080.1	46.5		89 97 97 95 94 92 81 81 82 93 92 91 87 84 37 65 78 81	LETAAEQKNVSLAFVFWK	CID
MSNFSTTYR	9	84	553.776	2	14.37	1105.49	46		71 96 91 93 90 86 69 69 90	MSNFSTTYR	CID
LAVNKDAFEFER	12	84	719.855	2	26.06	1437.73	-21.3		72 78 75 73 79 85 88 90 93 82 95 98	LAVNKDAFEFER	CID
VNPQGLVSVGGFQVPR	16	84	551.956	3	14.88	1652.9	-32.6		83 86 82 90 97 98 82 80 89 79 76 91 56 71 85 99	VNPQGLVSVGGFQVPR	CID
LLWFTSR	7	84	461.759	2	14.9	921.507	-3.6		98 97 90 92 90 49 70	LLWFTSR	CID
VFGSEYPAAHR	11	84	617.282	2	12.53	1232.59	-36.6		91 92 79 86 93 84 82 86 74 63 94	VFGSEYPAAHR	CID
ADFLTTVAR	9	84	497.289	2	14.87	992.529	35.5		80 93 95 97 94 86 80 39 91	ADFLTTVAR	CID
VEDPLNR	7	84	421.763	2	13.05	841.429	97.5		52 65 93 89 95 94 99	VEDPLNR	CID
FLEQWLAPDAK	11	84	659.348	2	13.54	1316.68	4		80 89 96 78 74 85 90 81 85 79 87	FLEQWLAPDAK	CID
VVDDFETSVPVAANR	15	84	540.273	3	13.3	1617.8	-1.2		94 95 96 95 92 97 95 91 90 82 69 66 29 74 95	VVDDFETSVPVAANR	CID
LETAAEQELVSLAGALNVPR	20	84	694.402	3	18.93	2080.12	31.9		88 97 98 97 92 97 95 96 95 94 93 94 87 65 80 76 55 68 19 95	LETAAEQELVSLAGALNVPR	CID
WGVFLSPLLVAGR	13	84	707.918	2	16.8	1413.81	5.6		71 57 94 98 99 98 86 93 95 83 71 51 94	WGVFLSPLLVAGR	CID
WVAPPEDPNVVTERLPAGNQEHVK	24	84	671.36	4	14.3	2681.36	21.1		86 93 98 99 98 99 99 97 98 99 98 90 92 90 85 69 69 12 21 68 90 79 89 95	WVAPPEDPNVVTERLPAGNQEHVK	CID
VFVEWVPDK	9	84	373.547	3	12.89	1117.58	35.1		89 93 88 91 77 85 76 76 82	VFVEWVPDK	CID
GPFFLFLSYQSVHSPVQVPLR	21	84	806.785	3	17.72	2417.29	18.7		34 44 97 99 100 100 100 99 96 92 96 95 96 95 73 70 66 68 61 87 98	GPFFLFLSYQSVHSPVQVPLR	CID
SYLVQPHNEFR	11	84	463.914	3	13.09	1388.68	25.7		84 88 99 93 80 37 79 85 91 91 98	SYLVQPHNEFR	CID
YFVNK	5	84	670.32	1	14.09	669.349	-53.7		76 80 84 89 90	YFVNK	CID
YKQEYQELDNEKR	13	84	581.626	3	12.05	1741.83	16.8		83 81 63 83 92 94 98 95 94 68 69 78 93	YKQEYQELDNEKR	CID
DPYDDDNWR	9	84	598.274	2	13.02	1194.46	62.6		85 72 80 90 91 87 79 76 95	DPYDDDNWR	CID
VVNAEYLQR	9	84	546.282	2	12.84	1090.58	-26		49 51 93 97 98 90 89 90 99	VVNAEYLQR	CID
KLSSGTEAPR	10	84	523.33	2	14.08	1044.56	85.2		69 98 84 91 75 83 89 74 79 97	KLSSGTEAPR	CID
VHNVDR	6	84	370.204	2	13.5	738.377	21.3		92 87 77 69 85 92	VHNVDR	CID
VAFLVMMFGVK	11	84	621.33	2	19.16	1240.67	-20.7		89 93 94 99 94 66 70 88 65 82 86	VAFLVMMFGVK	CID
SNNNLSPDEER	11	84	637.815	2	24.21	1273.55	49.2		72 60 59 87 98 91 86 93 91 90 96	SNNNLSPDEER	CID
TSAGYLATC(+57.02)GPR	12	84	627.316	2	12.85	1252.59	24.1	Carbamidomethylation	88 93 95 82 91 93 79 87 82 61 74 81	TSAGYLATC(+57.02)GPR	CID
DGGC(+57.02)SSGLNLDAR	13	84	661.335	2	13.33	1320.57	63.3	Carbamidomethylation	79 59 63 89 97 96 82 92 86 87 89 80 91	DGGC(+57.02)SSGLNLDAR	CID
NVKVEAC(+57.02)LR	9	84	544.792	2	13.47	1087.58	-10.9	Carbamidomethylation	74 73 80 97 96 85 78 79 92	NVKVEAC(+57.02)LR	CID
LTMTGFHYTQVVSSR	15	84	576.283	3	14.38	1725.85	-14.1		95 95 87 91 37 34 78 89 96 95 96 93 90 87 96	LTMTGFHYTQVVSSR	CID
ELATDRKR	8	84	494.77	2	11.84	987.546	-20.4		87 85 75 66 84 93 85 97	ELATDRKR	CID
LATVGPYEQR	10	84	567.307	2	14.36	1132.59	10.3		90 82 93 90 75 49 91 86 88 95	LATVGPYEQR	CID
KEVSSAQGDGNVK	13	84	659.857	2	12.83	1317.65	36		66 86 67 78 78 93 90 82 96 82 87 90 96	KEVSSAQGDGNVK	CID
VTMENFVAFVSR	12	84	700.362	2	16.46	1398.7	9.3		68 84 87 98 93 94 94 91 86 85 67 61	VTMENFVAFVSR	CID
FFGYEAPGLEPNK	13	84	490.245	3	12.84	1467.7	7		92 95 88 94 96 93 91 75 92 79 71 38 86	FFGYEAPGLEPNK	CID
LAASDAEEKYYSR	13	84	751.815	2	12.43	1501.7	-59.3		90 96 95 95 96 82 93 90 76 44 61 75 96	LAASDAEEKYYSR	CID
MLVAGYLFATTR	12	84	671.84	2	22.82	1341.71	-33.8		54 90 87 90 82 90 93 89 82 80 77 92	MLVAGYLFATTR	CID
WVSENYQPPPVVEK	14	84	836.436	2	22.43	1670.83	16.1		67 87 82 92 81 88 85 86 82 70 77 86 95 94	WVSENYQPPPVVEK	CID
RC(+57.02)WSSELAEVAQK	13	84	782.398	2	13.73	1562.75	19.2	Carbamidomethylation	38 26 82 95 95 97 95 95 97 91 92 90 97	RC(+57.02)WSSELAEVAQK	CID
DTLWEGVAR	9	84	523.774	2	14.36	1045.52	12.9		56 52 98 97 99 80 87 86 98	DTLWEGVAR	CID
EQHLSATNNTAPR	13	84	719.829	2	12.44	1437.7	-36.4		78 69 60 94 93 93 90 92 80 77 84 83 95	EQHLSATNNTAPR	CID
TAVAK	5	84	489.269	1	13.18	488.296	-70.6		86 79 76 85 93	TAVAK	CID
GLPPEDPNVVTER	13	84	711.881	2	13.42	1421.72	23.1		59 86 86 89 96 95 79 80 86 82 75 84 93	GLPPEDPNVVTER	CID
AYNLALKDSPTK	12	84	660.886	2	21.01	1319.71	37		81 88 91 97 95 95 82 81 57 62 87 88	AYNLALKDSPTK	CID
TPLYVNFNTADVGR	14	84	783.911	2	14.94	1565.78	15		79 73 92 96 98 91 86 82 79 73 83 78 67 93	TPLYVNFNTADVGR	CID
PLSALNLR	8	84	442.262	2	13.38	882.529	-20.6		87 93 83 52 92 85 89 97	PLSALNLR	CID
EDGYQHGLAVSR	12	84	666.334	2	12.39	1330.63	20.3		88 55 32 97 94 94 92 98 96 89 88 93	EDGYQHGLAVSR	CID
LPTYVNFGGTADVGR	15	84	783.914	2	16.9	1565.78	19.6		96 95 99 99 98 89 90 59 77 88 81 85 74 55 88	LPTYVNFGGTADVGR	CID
SLMHHAVEGDCDLHVLK	17	84	635.316	3	13.62	1902.91	10.1		76 93 15 28 78 98 99 100 97 99 98 98 98 97 99 96 73	SLMHHAVEGDCDLHVLK	CID
DASFVSLGYTR	11	84	608.304	2	15.31	1214.59	0		49 44 98 99 92 84 100 96 93 84 96	DASFVSLGYTR	CID
WENVNPDTTLNHNWAPQ	17	84	679.322	3	13.35	2034.92	12.4		87 99 98 99 98 96 99 99 98 98 93 85 85 59 89 21 38	WENVNPDTTLNHNWAPQ	CID
LFADLDPR	8	84	473.773	2	22	945.492	41.2		95 92 71 82 92 93 63 88	LFADLDPR	CID
FSDGCSLASLK	11	84	564.285	2	13.48	1126.53	20.6		89 94 99 44 56 90 95 96 92 92 86	FSDGCSLASLK	CID
VHTVHVF	7	84	419.738	2	14.62	837.45	14.3		94 91 92 88 89 68 71	VHTVHVF	CID
DAPYQHGLTVSR	12	84	448.559	3	12.89	1342.66	-5		45 34 69 98 93 93 98 100 99 96 94 98	DAPYQHGLTVSR	CID
NRSSTWLRQ	9	84	574.3	2	14.81	1146.59	-3.6		74 90 86 89 85 75 84 90 89	NRSSTWLRQ	CID
PSPLDTPTLASTLK	14	84	720.936	2	15.86	1439.79	48.2		77 88 98 99 99 99 95 92 93 86 50 48 86 76	PSPLDTPTLASTLK	CID
FAGTVFSSSSPAAPT	15	84	713.871	2	23.57	1425.68	35.4		79 85 93 95 95 97 95 67 91 90 79 82 85 73 63	FAGTVFSSSSPAAPT	CID
TTALDAAEYLDKETEYTGMGPR	22	84	811.404	3	16.01	2431.12	28.3		96 98 100 100 100 100 100 100 100 100 99 97 99 98 99 99 98 29 35 46 17 56	TTALDAAEYLDKETEYTGMGPR	CID
CDADDYYMDR	10	84	633.769	2	13.29	1265.43	72.3		85 91 85 87 90 85 89 61 86 86	CDADDYYMDR	CID
WLDLSVMEEK	10	84	625.312	2	21.01	1248.61	3.3		79 94 99 99 79 68 71 90 87 82	WLDLSVMEEK	CID
TCESWLGYT	9	84	530.247	2	16.33	1058.44	38.4		50 41 90 92 93 99 99 100 100	TCESWLGYT	CID
TAPEYSGEECLEDAVR	16	84	884.879	2	14.76	1767.76	-11.1		93 94 29 69 88 82 68 84 81 79 99 99 98 96 95 98	TAPEYSGEECLEDAVR	CID
WFLGSFLYEAFST	13	84	784.389	2	24.14	1566.74	15		83 78 90 94 96 96 96 94 94 92 73 63 51	WFLGSFLYEAFST	CID
VDSWEAFNPSPVYGALFK	18	84	676.328	3	15.96	2025.98	-10.7		97 99 100 95 99 99 97 91 79 59 40 30 88 72 86 97 97 97	VDSWEAFNPSPVYGALFK	CID
CVLWENLR	8	84	516.767	2	21.72	1031.52	-2.7		81 85 97 89 93 81 74 76	CVLWENLR	CID
NDLLMLAPT	9	84	494.303	2	16.1	986.511	82.1		59 96 99 95 74 97 77 83 80	NDLLMLAPT	CID
TTALDAAEYLDKETEYTGSTPR	22	84	811.405	3	15.87	2431.14	22		97 99 100 100 100 100 100 100 100 100 99 98 99 99 100 100 99 31 38 26 18 61	TTALDAAEYLDKETEYTGSTPR	CID
FSLEGDVTCST	11	84	386.862	3	12.87	1157.49	62.8		89 93 96 97 79 92 67 88 80 80 70	FSLEGDVTCST	CID
SVSFWLGRYT	10	84	608.31	2	17.19	1214.61	-2.1		76 84 98 98 88 93 90 88 77 52	SVSFWLGRYT	CID
ETVDDGAVFLSPLLAAGR	18	84	916.003	2	16.87	1829.95	21.7		56 40 39 70 99 98 99 100 100 99 98 89 94 96 95 88 68 91	ETVDDGAVFLSPLLAAGR	CID
LANSEDLAEQQ	11	84	609.297	2	12.15	1216.56	17.5		92 93 94 95 98 98 98 93 86 28 55	LANSEDLAEQQ	CID
YKEKYQELDNEK	12	84	529.592	3	12.05	1585.76	-4.9		79 80 78 77 93 95 99 97 91 68 79 78	YKEKYQELDNEK	CID
DMAEWFQ	7	84	463.719	2	14.87	925.364	63.4		92 79 98 94 81 86 61	DMAEWFQ	CID
WENVNPDTTLNHNVSAPQ	18	84	679.323	3	13.48	2034.94	3.6		86 99 98 99 98 96 99 98 98 99 94 87 86 77 79 87 14 27	WENVNPDTTLNHNVSAPQ	CID
DDFETSVPTPPDT	13	84	710.834	2	13.35	1419.6	35		93 95 98 100 99 97 96 91 82 77 31 86 51	DDFETSVPTPPDT	CID
VHVTHVF	7	84	419.736	2	20.58	837.45	9.2		97 93 67 60 93 91 90	VHVTHVF	CID
FGLPLVPVFAVLMWGLYKFK	20	84	775.757	3	18.38	2324.32	-28.8		92 88 99 99 99 63 52 61 56 87 95 99 94 90 82 95 91 59 90 96	FGLPLVPVFAVLMWGLYKFK	CID
LAYSGPLQ	8	84	424.748	2	13	847.444	44.6		97 98 99 99 95 88 72 29	LAYSGPLQ	CID
METGLKLT	8	84	446.784	2	14.71	891.474	88.5		79 97 94 81 91 80 91 61	METGLKLT	CID
WYLGLR	6	84	404.24	2	25.12	806.444	27.1		85 90 95 71 83 82	WYLGLR	CID
WDYQHLGAVSR	11	84	444.558	3	13.6	1330.64	8.9		71 91 86 89 89 88 54 93 90 86 92	WDYQHLGAVSR	CID
VSVSENYQNYLVEK	14	84	836.43	2	14.94	1670.82	18.1		39 45 95 96 99 95 98 90 86 85 92 90 91 82	VSVSENYQNYLVEK	CID
LETAAQEEKLVSLAPQTGVP	20	84	694.397	3	17.7	2080.11	30.5		94 98 98 98 98 94 99 99 97 98 99 99 98 97 39 73 26 44 60 81	LETAAQEEKLVSLAPQTGVP	CID
DAFLGSFLYEYAAT	14	84	784.387	2	17.4	1566.72	22.3		55 51 97 100 100 100 99 100 99 99 91 73 63 55	DAFLGSFLYEYAAT	CID
VNPQGLEGVGGPARDST	17	84	551.956	3	14.88	1652.81	20.7		88 88 83 90 98 99 96 79 92 82 86 92 85 82 79 69 46	VNPQGLEGVGGPARDST	CID
PEGLYFFAECR	11	84	666.317	2	26.94	1330.6	12.7		82 89 73 96 95 89 86 85 88 52 93	PEGLYFFAECR	CID
EVGWNEYKHSLLPAGV	16	84	600.326	3	13.33	1797.9	28		62 60 88 91 89 97 98 97 97 97 99 99 96 85 23 71	EVGWNEYKHSLLPAGV	CID
LDSPEAADRCR	11	84	616.791	2	12.97	1231.56	4.5		65 65 71 90 99 97 93 95 86 79 89	LDSPEAADRCR	CID
GLGFVYSPLLK	11	84	597.359	2	16.46	1192.69	14.3		25 59 90 98 99 98 92 87 91 94 95	GLGFVYSPLLK	CID
LASLSVGPL	9	84	428.771	2	13.54	855.506	23.6		98 97 92 85 78 92 89 50 76	LASLSVGPL	CID
CATWSSELAEVAQK	14	84	761.883	2	15.16	1521.71	25.1		39 59 33 95 98 96 97 96 96 99 97 97 90 88	CATWSSELAEVAQK	CID
QLPADYFEKVCPVT	14	84	537.299	3	14.47	1608.79	55.9		88 99 98 98 98 99 99 99 95 61 75 38 77 56	QLPADYFEKVCPVT	CID
STTFAGLAMST	11	84	543.792	2	13.87	1085.51	58.3		76 88 98 99 99 91 97 97 45 85 51	STTFAGLAMST	CID
FEGLGYEK	8	84	471.749	2	14.95	941.449	36.9		93 92 79 100 96 94 66 55	FEGLGYEK	CID
PVDDSDPTELR	11	84	622.304	2	12.66	1242.57	16.5		93 97 99 100 97 44 25 88 97 93 95	PVDDSDPTELR	CID
ATAELEQELVSLAFLYR	17	84	977.044	2	17.93	1952.03	24.6		82 35 48 65 61 77 97 100 100 100 99 98 97 95 96 90 95	ATAELEQELVSLAFLYR	CID
WSFVSLGYVGT	11	84	608.328	2	16.15	1214.6	36.6		73 95 97 90 92 99 93 95 85 40 66	WSFVSLGYVGT	CID
FAVQEQVFFLGDNKNAPGK	19	84	703.71	3	16.53	2108.07	18.3		93 96 98 89 94 90 92 95 99 98 90 95 78 49 65 30 83 80 88	FAVQEQVFFLGDNKNAPGK	CID
ADFLTVKVT	9	84	497.296	2	27.76	992.554	23.6		88 96 99 99 97 92 82 69 37	ADFLTVKVT	CID
VHSLFH	6	84	370.204	2	13.72	738.381	15.3		94 90 82 79 77 82	VHSLFH	CID
YQQEYKELDNEQ	12	84	529.594	3	12.27	1585.69	44.7		78 81 69 86 91 92 98 95 94 84 88 54	YQQEYKELDNEQ	CID
LQLGVPGLR	9	84	476.816	2	13.1	951.587	33.2		88 82 81 48 84 93 90 97 96	LQLGVPGLR	CID
WALESWTEKLETSSAGT	17	84	632.663	3	15.93	1894.89	37.5		74 94 99 99 90 87 92 97 91 93 95 86 86 85 77 40 45	WALESWTEKLETSSAGT	CID
LGSGTDVFPAFK	12	84	619.834	2	24.77	1237.63	15.8		89 70 85 75 94 96 94 95 83 86 73 68	LGSGTDVFPAFK	CID
WVAPPEDPNVVMVR	14	84	804.921	2	14.33	1607.81	9.1		54 63 97 98 97 99 98 88 83 80 86 55 84 93	WVAPPEDPNVVMVR	CID
LETAAEQELVSLAFLPPPR	19	84	694.395	3	17.29	2080.12	20.3		91 97 99 99 99 99 97 99 98 94 93 95 92 91 92 29 21 37 79	LETAAEQELVSLAFLPPPR	CID
EAMVVAFAAAVNK	13	84	660.884	2	21.68	1319.69	47.4		86 86 90 98 96 89 79 88 90 80 83 38 90	EAMVVAFAAAVNK	CID
PNWSSELAEVAQK	13	84	729.881	2	13.62	1457.72	21.7		28 39 90 97 90 95 99 99 100 98 96 79 82	PNWSSELAEVAQK	CID
VNPDWSFWLGYTR	13	84	820.909	2	27.5	1639.78	15.1		73 85 85 95 86 91 91 89 94 63 76 77 88	VNPDWSFWLGYTR	CID
VAFLVCGEKFRT	12	84	457.263	3	15.14	1368.72	33.4		96 97 97 100 99 97 87 96 71 61 57 50	VAFLVCGEKFRT	CID
YELKLTYT	8	84	515.796	2	13.01	1029.54	38.9		88 95 94 83 90 88 84 51	YELKLTYT	CID
TLEAAEQELVSLAFLYR	17	84	977.038	2	18.21	1952.03	18.7		46 57 62 57 65 79 95 99 99 99 99 98 98 95 95 90 94	TLEAAEQELVSLAFLYR	CID
WFLGSFLYEYGW	12	84	784.392	2	24.34	1566.72	32.6		62 92 98 95 95 94 96 94 95 90 38 59	WFLGSFLYEYGW	CID
LETAAEQELVSLAGAPKEPK	20	84	694.398	3	17.37	2080.11	32.3		94 98 98 98 99 99 97 98 97 97 97 96 94 76 92 37 46 79 14 76	LETAAEQELVSLAGAPKEPK	CID
PANTDDWDFLFER	13	84	813.358	2	17.34	1624.72	-8.5		27 38 55 97 100 100 98 100 100 99 94 94 93	PANTDDWDFLFER	CID
VHEAHVF	7	84	419.736	2	15.07	837.413	51.9		97 96 98 90 89 62 56	VHEAHVF	CID
VEVDHLDYAVDFGVK	15	84	853.443	2	15.45	1704.84	21		30 54 40 95 93 100 100 98 98 98 99 97 86 88 86	VEVDHLDYAVDFGVK	CID
TAPTYDGEECLEDAVR	16	84	884.876	2	14.61	1767.76	-13.4		45 61 35 65 94 93 82 93 95 95 100 100 98 95 95 98	TAPTYDGEECLEDAVR	CID
THVTLFGDELCK	12	84	454.908	3	15.05	1361.66	28		75 26 34 94 99 100 99 100 99 99 97 86	THVTLFGDELCK	CID
PNVSSSELAEVAQK	14	84	729.883	2	13.77	1457.74	11		27 37 85 83 97 91 93 98 99 99 98 97 88 85	PNVSSSELAEVAQK	CID
VKNWFEEFVEDFQK	14	84	615.637	3	15.52	1843.88	6.3		73 68 45 46 96 99 99 99 97 95 91 88 86 92	VKNWFEEFVEDFQK	CID
NNVDHLDYAVDFRQ	14	84	853.428	2	15.65	1704.79	32.9		31 45 86 95 90 98 99 98 98 98 99 88 90 61	NNVDHLDYAVDFRQ	CID
WVSENYQNYLVVGT	14	84	836.43	2	19.83	1670.79	30.7		78 93 93 98 97 99 92 90 98 98 92 52 56 39	WVSENYQNYLVVGT	CID
DDLLHNLDTHK	11	84	660.876	2	14.35	1319.65	68		76 72 92 97 95 95 98 98 43 67 91	DDLLHNLDTHK	CID
GDLEGYLSVFSR	12	84	671.837	2	24.95	1341.66	2.3		54 81 80 95 85 92 94 83 74 82 90 96	GDLEGYLSVFSR	CID
SVSFWLGYTR	10	84	608.316	2	15.89	1214.61	7.8		83 86 97 97 88 95 83 66 59 83	SVSFWLGYTR	CID
LKPHDYLTD	9	84	551.279	2	14.25	1100.55	-5.6		88 88 90 90 93 88 94 50 74	LKPHDYLTD	CID
GESFWLGYVGT	11	84	608.311	2	15.57	1214.56	37.6		68 95 99 99 99 100 97 96 78 35 56	GESFWLGYVGT	CID
EGVSENYQNYLVEK	14	84	836.429	2	14.9	1670.78	38.3		50 33 88 96 99 93 93 90 88 89 96 89 90 79	EGVSENYQNYLVEK	CID
VADCFFPLR	9	84	534.277	2	12.79	1066.53	11.9		98 98 99 82 48 70 73 92 94	VADCFFPLR	CID
YQQEYQELDNEKR	13	84	581.624	3	12.05	1741.79	34.6		71 72 72 89 92 85 95 95 95 72 83 76 91	YQQEYQELDNEKR	CID
VDDFKVGELKK	11	84	639.323	2	13.75	1276.7	-55.3		88 96 99 98 96 98 82 92 55 31 88	VDDFKVGELKK	CID
YEGLGLR	7	84	404.24	2	22.01	806.429	45		87 89 62 97 86 88 78	YEGLGLR	CID
EDGYQHYLTVSR	12	84	734.357	2	13.42	1466.68	14.6		89 56 21 93 93 97 99 99 97 95 78 90	EDGYQHYLTVSR	CID
WENVNPDTTLNHNVSAQP	18	84	1018.48	2	13.44	2034.94	2		83 98 94 97 98 97 98 97 96 97 93 80 83 67 70 75 21 65	WENVNPDTTLNHNVSAQP	CID
WEVNNPDTTLNHNADAPQ	18	84	679.332	3	13.76	2034.9	34.5		88 99 94 90 96 95 98 97 96 98 92 83 86 61 96 89 18 32	WEVNNPDTTLNHNADAPQ	CID
MKPPDNATNQEFK	13	84	507.266	3	14.58	1518.71	41		60 89 86 86 93 86 92 96 93 76 62 91 79	MKPPDNATNQEFK	CID
VLPWQVR	7	84	449.273	2	14.46	896.523	9.6		56 72 95 88 85 97 100	VLPWQVR	CID
LLWFTKFPDKK	11	84	474.929	3	13.87	1421.81	-30.4		98 98 95 95 93 86 79 25 86 82 93	LLWFTKFPDKK	CID
SATYGNDGSEGGAWK	15	84	750.333	2	12.63	1498.63	12.6		40 48 98 100 95 92 95 89 94 96 75 73 87 92 96	SATYGNDGSEGGAWK	CID
MKVSSSELAEVAQK	14	84	753.885	2	26.59	1505.78	-14.1		46 76 79 85 97 88 89 91 93 90 83 88 85 91	MKVSSSELAEVAQK	CID
KLTAQVVWDHTALDPLNR	18	84	693.053	3	13.85	2076.11	13		97 99 98 96 82 39 37 82 96 96 98 97 97 95 63 73 75 98	KLTAQVVWDHTALDPLNR	CID
KVAPDGFVC(+57.02)GK	11	84	589.303	2	13.01	1176.6	-3.3	Carbamidomethylation	82 76 96 90 94 74 87 89 82 63 93	KVAPDGFVC(+57.02)GK	CID
GWSLYGELTNLK	12	84	690.873	2	15.91	1379.71	16.1		45 71 65 98 99 88 96 94 85 82 93 97	GWSLYGELTNLK	CID
NQFENLQK	8	84	510.785	2	25.28	1019.5	50.1		74 80 91 97 83 77 77 95	NQFENLQK	CID
QSLLFSMGLHR	11	84	644.841	2	19.24	1287.68	-6.3		75 88 95 98 96 90 68 54 82 86 94	QSLLFSMGLHR	CID
RNWEGEEVVEDLQK	14	84	865.945	2	20.45	1729.83	28.1		46 54 41 90 77 99 99 99 99 99 98 94 85 97	RNWEGEEVVEDLQK	CID
MQADSSELAEVAQK	14	84	753.88	2	15.04	1505.7	28.8		32 69 67 83 97 94 95 93 94 95 89 89 86 96	MQADSSELAEVAQK	CID
QMWSSELAEVAQK	13	84	753.877	2	15.32	1505.72	14		27 12 93 98 97 98 96 97 98 96 94 92 98	QMWSSELAEVAQK	CID
LTAVNLDLATHDADPLNR	18	84	488.019	4	13.97	1948	22.3		99 97 85 27 25 78 90 90 84 92 93 93 85 97 95 94 91 100	LTAVNLDLATHDADPLNR	CID
TPADYLETAVR	11	84	618.325	2	14.11	1234.62	13.3		97 97 99 99 99 99 99 93 23 25 95	TPADYLETAVR	CID
ASDSPTTTLVLNAK	14	84	709.402	2	14.64	1416.75	30.8		69 60 63 97 89 89 90 90 94 90 94 83 79 88	ASDSPTTTLVLNAK	CID
KLTLGAFNRLK	11	84	630.887	2	14.76	1259.77	-9.4		92 98 95 96 85 89 86 74 38 84 88	KLTLGAFNRLK	CID
QMYGNDGSEGGAWK	14	84	750.332	2	12.76	1498.61	23.7		66 65 97 92 95 97 88 91 94 62 61 81 91 95	QMYGNDGSEGGAWK	CID
SYLVDKHNEFRR	12	84	391.716	4	12.32	1562.8	24.3		87 89 98 96 95 88 77 70 70 63 77 93	SYLVDKHNEFRR	CID
AAAH	4	84	369.251	1	30.37	368.181	170.5		98 97 94 49	AAAH	CID
FPYLRLLCL	9	84	569.312	2	52.81	1136.64	-29.2		83 80 98 98 96 89 85 55 75	FPYLRLLCL	CID
MLYLLFVPAA	10	84	569.315	2	52.4	1136.63	-13.7		79 97 100 100 99 96 71 73 56 69	MLYLLFVPAA	CID
DPLHCKTSVP	10	84	548.737	2	50.14	1095.54	-71.8		97 98 99 94 89 86 79 84 60 57	DPLHCKTSVP	CID
APLLDSSSCK	10	84	510.763	2	51.81	1019.5	15.4		99 99 100 99 51 37 97 89 86 85	APLLDSSSCK	CID
MLYLALAKTN	10	84	569.32	2	52.16	1136.63	-1		74 95 97 99 98 98 85 82 70 41	MLYLALAKTN	CID
DPLFNVCSTT	10	84	548.732	2	13.22	1095.49	-36.9		99 98 99 91 45 51 77 88 93 98	DPLFNVCSTT	CID
VVTWLPR	7	83	435.783	2	14.2	869.512	45.3		93 90 74 66 80 86 97	VVTWLPR	CID
YHWEELLEDYEK	12	83	827.393	2	18.1	1652.74	21.7		49 34 90 96 96 92 95 96 94 88 94 83	YHWEELLEDYEK	CID
VLQDALFVLWLPK	13	83	514.63	3	15.29	1540.9	-21.2		94 97 92 87 79 96 68 88 89 76 79 48 96	VLQDALFVLWLPK	CID
WFLGSFLYHAGNR	13	83	784.389	2	17.13	1566.77	-5.9		85 98 100 99 99 99 99 96 85 41 54 43 89	WFLGSFLYHAGNR	CID
WEGGVGGGPDTTLGGHGGYYR	21	83	698.331	3	13.49	2091.94	14.8		76 97 82 91 97 95 88 84 85 94 92 90 92 66 70 82 56 54 82 86 98	WEGGVGGGPDTTLGGHGGYYR	CID
GEDGYAGHGLTVSR	14	83	709.847	2	12.65	1417.66	15.1		57 89 85 78 75 79 80 90 79 88 95 92 92 96	GEDGYAGHGLTVSR	CID
TAMGQTVLLR	10	83	545.318	2	17.06	1088.6	18.6		82 85 67 69 75 84 89 91 98 97	TAMGQTVLLR	CID
NATVKQPR	8	83	457.268	2	13.12	912.514	7.5		82 93 92 85 70 66 86 97	NATVKQPR	CID
WDGYAGHGLTVSR	13	83	473.572	3	12.55	1417.67	13.4		74 90 57 73 79 80 89 85 95 90 90 90 96	WDGYAGHGLTVSR	CID
EVALLLNQAVVHFQTK	16	83	905.493	2	21.84	1809.01	-24.2		89 86 86 93 98 95 86 81 88 90 68 63 72 75 78 90	EVALLLNQAVVHFQTK	CID
YKEYQQELDNEK	12	83	529.596	3	12.52	1585.73	25.3		85 82 90 72 68 89 98 91 86 75 86 83	YKEYQQELDNEK	CID
LHGAGEMGDLVAR	13	83	663.345	2	13.1	1324.66	14.8		90 88 90 86 67 92 67 74 96 85 79 79 95	LHGAGEMGDLVAR	CID
WFQEWLEC(+57.02)TTR	11	83	778.395	2	16.19	1554.69	53.8	Carbamidomethylation	82 92 84 95 95 98 94 63 61 63 92	WFQEWLEC(+57.02)TTR	CID
QLALFK	6	83	360.21	2	14.27	718.438	-44.6		65 69 78 95 97 98	QLALFK	CID
VVEGTLAHAPK	11	83	561.298	2	12.62	1120.62	-38.4		88 93 94 68 87 93 82 54 71 96 94	VVEGTLAHAPK	CID
TNEESGLDC(+57.02)AFVNK	14	83	792.356	2	13.31	1582.69	2.1	Carbamidomethylation	25 28 88 86 93 93 97 98 95 90 94 95 94 98	TNEESGLDC(+57.02)AFVNK	CID
AEPR	4	83	472.284	1	13.29	471.244	69.7		72 82 85 95	AEPR	CID
LLNDWPSDFLDQVR	14	83	859.443	2	16.64	1716.85	14.7		57 60 88 97 95 88 90 95 88 84 85 68 80 97	LLNDWPSDFLDQVR	CID
VAFLVSSEFTR	11	83	628.343	2	15.87	1254.66	8.2		88 92 95 99 95 46 44 93 85 88 97	VAFLVSSEFTR	CID
YTPWNEAYLSLTK	13	83	793.405	2	15.42	1584.78	8.7		88 93 82 82 84 95 85 85 93 40 83 84 92	YTPWNEAYLSLTK	CID
KALSDK	6	83	661.363	1	15.47	660.381	-37.9		80 93 85 76 72 95	KALSDK	CID
YLSNSSELAEVAQK	14	83	769.875	2	15.11	1537.76	-17.4		39 52 83 85 93 91 94 93 93 94 88 87 83 95	YLSNSSELAEVAQK	CID
DTRVAKPSK	9	83	501.308	2	21.81	1000.57	35.4		85 92 97 92 90 88 50 77 81	DTRVAKPSK	CID
LETAAEQELVSLAGAPQTPR	20	83	694.396	3	17.29	2080.08	42.1		93 98 97 97 99 99 97 99 99 98 96 97 91 71 90 24 63 26 48 90	LETAAEQELVSLAGAPQTPR	CID
DDHTVLDPLNR	11	83	647.827	2	13.44	1293.63	7		59 63 88 98 98 98 97 74 72 74 98	DDHTVLDPLNR	CID
VFFDGLKK	8	83	477.286	2	13.37	952.538	19.6		94 94 92 82 49 84 78 95	VFFDGLKK	CID
MTPVDDVAETELR	13	83	492.572	3	12.71	1474.7	-1.9		89 97 97 97 98 96 32 28 90 82 93 92 95	MTPVDDVAETELR	CID
EDPVK	5	83	587.326	1	18.03	586.296	38.3		85 82 73 90 89	EDPVK	CID
EREDRKR	7	83	494.772	2	11.95	987.521	7.7		78 81 83 85 80 83 95	EREDRKR	CID
WVSENYQVFGSVEK	14	83	836.427	2	23.59	1670.79	27.7		67 86 94 98 90 94 87 86 82 46 74 82 93 90	WVSENYQVFGSVEK	CID
VLSSSWTDLKETPHNHFSLEGDHTPR	26	83	598.904	5	14.34	2989.43	18		96 98 99 99 96 90 88 93 93 85 46 43 79 82 86 82 89 86 89 94 76 93 84 85 43 79	VLSSSWTDLKETPHNHFSLEGDHTPR	CID
VRFLFKEAEGRVDLADFAK	19	83	737.725	3	15.13	2210.18	-14.4		69 50 28 95 95 92 99 99 99 96 98 92 89 86 82 84 55 86 94	VRFLFKEAEGRVDLADFAK	CID
ADFLTLSVK	9	83	497.295	2	26.33	992.554	20.4		76 92 94 97 82 79 79 71 81	ADFLTLSVK	CID
KLLDLC(+57.02)KNGHR	11	83	677.4	2	25.54	1352.73	37.1	Carbamidomethylation	86 94 93 95 95 76 73 72 63 78 93	KLLDLC(+57.02)KNGHR	CID
YTQSHK	6	83	382.221	2	15.08	762.366	79.5		60 65 88 95 95 98	YTQSHK	CID
DTLSVENLR	9	83	523.781	2	14.33	1045.54	7.6		82 82 85 86 83 90 74 79 92	DTLSVENLR	CID
LPTYVNFGESQRR	13	83	783.909	2	25.43	1565.79	6.1		97 95 96 96 98 96 90 61 72 43 65 86 93	LPTYVNFGESQRR	CID
WDNTNDVLDAR	11	83	659.852	2	13.68	1317.6	72		71 88 76 78 79 94 85 91 86 77 91	WDNTNDVLDAR	CID
YKEQYVASREDRKR	14	83	609.978	3	12.03	1826.94	-14.1		95 96 100 98 97 78 25 26 90 82 94 93 96 99	YKEQYVASREDRKR	CID
DKKGGASEDTVSR	13	83	450.552	3	11.92	1348.66	-18.1		91 79 87 75 74 78 72 87 79 68 96 97 99	DKKGGASEDTVSR	CID
VVTVVTPR	8	83	435.782	2	13.41	869.533	18.7		88 88 84 80 73 76 81 97	VVTVVTPR	CID
YKAWYQELDNEK	12	83	529.597	3	12.38	1585.74	17.5		81 78 66 62 81 90 99 97 94 77 87 89	YKAWYQELDNEK	CID
C(+57.02)DQFR	5	83	725.367	1	15.36	724.296	87.2	Carbamidomethylation	81 88 71 82 94	C(+57.02)DQFR	CID
TDKNWWEELVEDFVKFEK	18	83	781.402	3	18.2	2341.13	24.7		46 65 92 90 88 49 72 97 97 98 98 93 87 89 88 77 86 89	TDKNWWEELVEDFVKFEK	CID
EAMVGYVAAFVDK	13	83	700.371	2	15.88	1398.69	29.6		93 89 75 90 79 90 86 89 92 90 71 90 51	EAMVGYVAAFVDK	CID
EALSELSGK	9	83	467.276	2	14.53	932.481	59.1		44 48 95 97 98 95 94 85 97	EALSELSGK	CID
TTALDAAEYLDAWTEYTPWSK	21	83	811.401	3	16.12	2431.12	24.7		37 45 98 97 97 98 93 97 92 91 82 59 61 77 92 93 95 89 86 82 87	TTALDAAEYLDAWTEYTPWSK	CID
GPLFLYLAYQSAHSPLQVAPDR	22	83	815.119	3	17.69	2442.27	26.6		70 67 98 99 100 100 100 99 98 96 97 97 95 95 76 80 73 79 59 17 43 98	GPLFLYLAYQSAHSPLQVAPDR	CID
TFYGLAR	7	83	414.234	2	13.83	826.434	24.9		94 95 99 94 91 45 66	TFYGLAR	CID
EPPVNQNR	8	83	477.261	2	12.69	952.473	36.2		96 86 66 61 83 85 90 99	EPPVNQNR	CID
APNTDDWDFLFER	13	83	813.358	2	17.34	1624.72	-8.5		33 27 45 92 99 100 98 99 99 99 96 99 99	APNTDDWDFLFER	CID
LETAAQEELVSLAKLRGPR	19	83	694.395	3	17.33	2080.16	0.1		85 95 97 95 90 80 92 92 91 89 90 92 85 79 77 73 17 68 95	LETAAQEELVSLAKLRGPR	CID
SYLVDQGHNEFR	12	83	366.944	4	12.6	1463.68	47.4		83 91 93 85 80 65 66 82 79 93 88 97	SYLVDQGHNEFR	CID
EDSEMLLDELR	11	83	675.331	2	15.58	1348.62	22.2		90 91 82 89 56 89 89 88 82 74 86	EDSEMLLDELR	CID
SYLVGPAHNEFR	12	83	463.915	3	12.85	1388.68	27.9		89 92 98 93 70 57 61 81 77 91 93 96	SYLVGPAHNEFR	CID
SYLVGVSGHRSVGFR	15	83	405.971	4	12.56	1619.85	1.7		90 92 97 94 89 89 89 77 71 85 48 79 69 87 95	SYLVGVSGHRSVGFR	CID
TTALDAVFEEDKQWDFLFER	20	83	820.744	3	16.95	2459.16	18.4		89 93 98 98 97 91 91 76 40 35 88 82 73 79 91 87 90 87 90 88	TTALDAVFEEDKQWDFLFER	CID
LLYLC(+57.02)SYTPK	10	83	629.305	2	12.47	1256.65	-40.9	Carbamidomethylation	89 91 72 76 77 80 72 88 91 95	LLYLC(+57.02)SYTPK	CID
GPFFLFLSYQSVHSPVQVPSR	21	83	798.102	3	17.43	2391.24	20.3		32 40 96 99 100 100 100 99 96 91 92 95 95 95 73 71 69 79 68 68 93	GPFFLFLSYQSVHSPVQVPSR	CID
ELPFNHFVYPK	11	83	464.251	3	14.91	1389.71	15.9		50 48 89 94 91 82 86 91 92 95 98	ELPFNHFVYPK	CID
KMMNYPLR	8	83	526.77	2	12.93	1051.53	-4.9		88 84 66 77 85 82 90 95	KMMNYPLR	CID
WVAPPEDPNVVTERLPAANNEHVK	24	83	671.355	4	14.48	2681.36	13.4		89 92 98 99 98 99 99 97 97 99 98 91 89 86 82 71 77 61 18 17 85 77 88 94	WVAPPEDPNVVTERLPAANNEHVK	CID
FLLFGPGPLEKR	12	83	458.596	3	26.01	1372.79	-15.7		92 94 90 85 68 63 60 83 90 91 85 97	FLLFGPGPLEKR	CID
QLSSVLVATK	10	83	523.329	2	14.18	1044.62	24.6		81 93 71 86 74 62 89 86 95 95	QLSSVLVATK	CID
DPDDKAALAAVDYLNK	16	83	859.943	2	15.5	1717.85	11.2		57 35 62 85 95 99 100 100 99 99 97 98 99 95 41 70	DPDDKAALAAVDYLNK	CID
YKEQYQELDGGEK	13	83	793.88	2	12.57	1585.73	12.2		85 90 99 93 87 86 95 98 98 51 40 79 81	YKEQYQELDGGEK	CID
VVYK	4	83	508.256	1	12.54	507.306	-112.2		89 82 84 77	VVYK	CID
WVAPPEDPNVVTERLPANGQEHVK	24	83	671.36	4	14.31	2681.36	19.8		86 95 99 99 98 99 99 98 98 99 99 93 93 86 81 68 70 20 9 63 90 77 86 93	WVAPPEDPNVVTERLPANGQEHVK	CID
EDSQSDEVFEFLK	13	83	786.884	2	15.73	1571.7	34.9		46 44 92 87 93 95 92 85 90 93 83 90 91	EDSQSDEVFEFLK	CID
GPFFLFLSYKSVHTLFLFVR	20	83	806.789	3	17.6	2417.33	6.3		16 22 90 98 99 98 98 97 94 89 83 85 83 85 87 84 92 90 75 99	GPFFLFLSYKSVHTLFLFVR	CID
TELLHNLDTHK	11	83	660.877	2	14.36	1319.68	43		66 88 94 95 90 91 95 95 40 68 93	TELLHNLDTHK	CID
VNQVEVEGSQR	11	83	622.803	2	13.74	1243.62	-19.8		76 82 93 90 93 79 86 70 77 73 94	VNQVEVEGSQR	CID
NVPDWSFWLGYTR	13	83	820.895	2	17.08	1639.78	-1.3		33 45 96 99 96 97 96 93 97 79 86 73 91	NVPDWSFWLGYTR	CID
MAEADFK	7	83	406.206	2	14.26	810.358	48.2		65 90 93 68 85 89 92	MAEADFK	CID
LETAAKEELVSLAGAFLYR	19	83	694.398	3	18.74	2080.12	25.4		82 95 96 93 93 94 98 94 92 92 92 94 86 51 84 78 82 25 59	LETAAKEELVSLAGAFLYR	CID
DLEDELDFALDFRK	14	83	863.434	2	22.96	1724.83	15.8		80 66 82 90 95 94 92 56 66 92 93 85 86 84	DLEDELDFALDFRK	CID
ENQWC(+57.02)SALVSR	11	83	450.551	3	12.48	1348.62	9.5	Carbamidomethylation	92 86 79 79 81 80 46 90 91 92 98	ENQWC(+57.02)SALVSR	CID
LLVTLHSADEAMYPASR	17	83	625.34	3	26.31	1872.94	30.3		99 98 86 72 82 88 96 96 98 95 83 49 68 75 78 56 97	LLVTLHSADEAMYPASR	CID
TDDHPNKR	8	83	491.744	2	12.15	981.463	11.5		76 79 91 88 88 76 72 94	TDDHPNKR	CID
NSNNLSPDEER	11	83	637.809	2	27.54	1273.55	39.4		65 67 37 92 98 93 89 95 91 92 97	NSNNLSPDEER	CID
YLEQYAGDLGHSR	13	83	754.87	2	13.06	1507.71	13.3		82 90 99 95 95 84 66 95 95 75 66 56 83	YLEQYAGDLGHSR	CID
NAYHFSLEGDHTPR	14	83	548.603	3	12.85	1642.75	23.2		71 75 59 72 94 90 92 98 79 90 80 85 83 96	NAYHFSLEGDHTPR	CID
DPDSGVVLR	9	83	479.262	2	13.37	956.493	17.9		52 27 94 96 91 96 97 97 99	DPDSGVVLR	CID
YTPDGPSAR	9	83	482.251	2	13.64	962.446	43.4		82 83 86 96 57 80 89 76 97	YTPDGPSAR	CID
TAYPTDGEMTLEDAVR	16	83	884.879	2	14.76	1767.8	-31.6		87 93 76 68 72 86 74 90 46 50 97 99 98 96 98 99	TAYPTDGEMTLEDAVR	CID
WEVNNPDTTLNHNYYR	16	83	679.344	3	14.2	2034.92	45.2		40 94 86 82 81 85 95 92 92 93 79 76 79 79 81 93	WEVNNPDTTLNHNYYR	CID
TNAEENFVTLKK	12	83	465.252	3	13.11	1392.72	6.3		96 96 97 94 38 18 94 96 96 98 79 95	TNAEENFVTLKK	CID
DAFLNQSLYEYSR	13	83	535.911	3	17.07	1604.75	-22.2		96 92 89 89 48 50 79 88 82 90 90 91 97	DAFLNQSLYEYSR	CID
VNPKGESFESSVSMR	15	83	827.426	2	15	1652.78	32.6		86 91 91 92 92 98 95 90 60 81 75 72 78 49 96	VNPKGESFESSVSMR	CID
LSDNLSPDEER	11	83	637.81	2	27.5	1273.58	21.5		51 44 79 92 98 97 86 93 92 94 86	LSDNLSPDEER	CID
WPTVLGHSSVK	11	83	605.836	2	22.83	1209.65	5.5		82 91 94 99 99 78 76 90 74 39 90	WPTVLGHSSVK	CID
VLKDALDLWDEPK	13	83	514.617	3	14.76	1540.81	10.8		90 93 83 89 91 93 96 97 85 49 88 39 87	VLKDALDLWDEPK	CID
FSESSSKLR	9	83	520.77	2	12.2	1039.53	-5		93 95 99 59 48 93 91 79 91	FSESSSKLR	CID
RNFQGPVR	8	83	487.272	2	13.51	972.525	3.2		79 92 86 82 66 81 90 88	RNFQGPVR	CID
TVQPEAANSSLK	12	83	622.83	2	12.62	1243.64	3.8		91 88 96 95 99 96 95 90 35 35 86 90	TVQPEAANSSLK	CID
TTALDAAKYNDKETEYTPWSK	21	83	811.401	3	17.21	2431.15	10.8		89 94 98 97 97 95 93 80 25 26 90 88 97 90 92 90 92 75 76 68 92	TTALDAAKYNDKETEYTPWSK	CID
VNPDGESFWLGYEK	14	83	820.903	2	22.24	1639.75	24.6		80 88 87 94 79 95 96 95 95 95 62 63 52 82	VNPDGESFWLGYEK	CID
C(+57.02)EPVDDGLETELR	13	83	511.577	3	11.94	1531.68	17.5	Carbamidomethylation	73 90 90 96 97 94 59 62 93 54 77 95 98	C(+57.02)EPVDDGLETELR	CID
EGMYQHGLTVSR	12	83	459.895	3	12.54	1376.65	8.8		88 65 50 76 85 85 83 94 90 91 92 97	EGMYQHGLTVSR	CID
VNGVALNR	8	83	421.763	2	13.1	841.477	41.7		82 74 49 78 95 97 90 98	VNGVALNR	CID
TALEGYLWHPR	11	83	671.837	2	16.35	1341.68	-17.3		71 73 90 98 95 98 98 88 52 56 93	TALEGYLWHPR	CID
FQVQVTAR	8	83	474.765	2	13.38	947.519	-2.7		82 85 97 91 84 80 60 82	FQVQVTAR	CID
YTLLNPSKR	9	83	546.312	2	14.25	1090.61	-3.8		86 90 93 94 87 73 71 65 88	YTLLNPSKR	CID
VAGFVYSPLKWR	12	83	711.894	2	22.29	1421.78	-5.3		79 82 75 92 95 94 90 81 83 74 66 83	VAGFVYSPLKWR	CID
C(+57.02)TFAPEDEVR	10	83	612.266	2	14.36	1222.53	-8.4	Carbamidomethylation	82 89 90 95 76 71 91 92 48 95	C(+57.02)TFAPEDEVR	CID
RDLDTLLNSTPAR	13	83	736.403	2	13.76	1470.78	8.8		89 91 94 97 96 98 98 95 92 26 18 88 98	RDLDTLLNSTPAR	CID
QVGGEENYQHSLLPAR	16	83	599.987	3	13.24	1796.88	32.1		35 50 73 69 89 92 86 91 91 91 89 93 96 90 93 98	QVGGEENYQHSLLPAR	CID
VVTVLALR	8	83	435.785	2	26.99	869.57	-16.5		76 81 84 87 87 82 80 85	VVTVLALR	CID
YTVNDAR	7	83	419.739	2	13.61	837.398	78.5		82 94 84 63 84 79 93	YTVNDAR	CID
DFALGSFLYEYSR	13	83	784.379	2	19.18	1566.74	4.5		43 35 88 97 93 97 96 97 95 93 76 72 95	DFALGSFLYEYSR	CID
YQWAYKELDNEKR	13	83	581.627	3	12.42	1741.84	10		74 68 66 69 91 92 97 93 91 74 85 80 95	YQWAYKELDNEKR	CID
SEHPVDDAVETELR	14	83	532.914	3	12.62	1595.74	-13.5		77 86 62 77 91 90 86 79 75 92 83 88 83 88	SEHPVDDAVETELR	CID
FPDPDPGGATPR	12	83	613.807	2	13.32	1225.57	22.1		87 88 97 92 96 86 68 62 70 75 79 94	FPDPDPGGATPR	CID
DLNWWEEVVEDFQK	14	83	918.947	2	17.97	1835.84	23.5		67 37 44 46 96 99 99 99 99 97 95 93 90 97	DLNWWEEVVEDFQK	CID
LDTELMLLR	9	83	552.3	2	13.13	1102.61	-18.8		90 95 92 95 90 46 56 88 93	LDTELMLLR	CID
KLKDPTYR	8	83	510.776	2	13.12	1019.58	-37.1		88 95 88 88 72 76 68 89	KLKDPTYR	CID
VATVSEHR	8	83	449.783	2	13.18	897.467	94.4		82 94 97 95 88 56 59 92	VATVSEHR	CID
EPSQWSTLSER	11	83	660.331	2	15.16	1318.62	24.4		88 67 79 77 82 90 92 92 70 83 91	EPSQWSTLSER	CID
KFAVEQLNFFLGDNNAKPGK	20	83	746.408	3	15.94	2236.16	16.7		96 95 57 50 70 54 68 91 97 99 100 96 93 79 77 86 93 92 85 79	KFAVEQLNFFLGDNNAKPGK	CID
LHGLVDAGHNEFR	13	83	488.924	3	12.73	1463.73	15.9		70 61 73 95 89 92 79 73 81 79 92 93 97	LHGLVDAGHNEFR	CID
KNFSSGLNLDAR	12	83	661.335	2	13.67	1320.68	-17.3		81 87 85 94 90 65 86 77 76 79 79 92	KNFSSGLNLDAR	CID
VLSSSWTDLKTEFSNHFSLEGDHTPR	26	83	748.382	4	14.2	2989.42	26.4		97 99 99 99 95 91 95 98 97 92 43 56 79 76 76 82 92 86 88 92 67 90 76 79 34 75	VLSSSWTDLKTEFSNHFSLEGDHTPR	CID
AELVDPDTTLGGHNSVAPK	19	83	640.978	3	13.35	1919.96	-23.6		68 85 85 88 95 90 96 94 94 94 70 68 77 79 79 93 84 38 95	AELVDPDTTLGGHNSVAPK	CID
AVGSVLEYLDK	11	83	597.355	2	16.39	1192.63	51.2		68 80 71 81 86 88 93 89 85 83 86	AVGSVLEYLDK	CID
LTSPNDDFTR	10	83	583.296	2	13.36	1164.54	30.6		96 97 98 95 91 95 93 37 37 89	LTSPNDDFTR	CID
VNPDGESFVSLSSFR	15	83	820.907	2	16.11	1639.78	9.1		67 82 87 96 87 96 96 94 91 86 93 66 74 34 91	VNPDGESFVSLSSFR	CID
AEDTSVHAALR	11	83	585.322	2	16.07	1168.58	39.4		39 67 90 91 90 88 88 91 82 89 95	AEDTSVHAALR	CID
FQWSSELPCVAQK	13	83	761.886	2	15.29	1521.73	19.2		52 73 90 90 90 95 91 85 90 87 89 80 76	FQWSSELPCVAQK	CID
EWLEKSSDT	9	83	547.775	2	14.45	1093.49	40.1		85 79 94 97 86 83 79 82 67	EWLEKSSDT	CID
SDLNLSPYDPGP	12	83	637.811	2	13.27	1273.58	19		93 97 99 99 100 99 94 86 82 52 29 74	SDLNLSPYDPGP	CID
LGGAFTSLHT	10	83	502.282	2	14.21	1002.51	35.3		97 92 82 81 87 98 91 67 65 78	LGGAFTSLHT	CID
GDAVFLSPLLVQR	13	83	707.918	2	19.67	1413.8	17.3		23 57 92 98 99 100 99 96 96 92 81 65 90	GDAVFLSPLLVQR	CID
LGTKSNVGFAANQ	13	83	436.222	3	12.84	1305.67	-18.2		96 93 96 91 86 79 83 82 94 89 84 73 38	LGTKSNVGFAANQ	CID
AFCYEVYGAF	10	83	585.254	2	13.74	1168.49	3.4		91 92 92 91 95 51 75 50 99 99	AFCYEVYGAF	CID
YSVNLDVR	8	83	483.26	2	14.04	964.498	9.1		86 79 72 75 86 89 90 92	YSVNLDVR	CID
LLVTHTPVFASD	12	83	650.334	2	13.35	1298.69	-26.1		99 100 99 97 92 92 50 86 78 40 86 82	LLVTHTPVFASD	CID
FAVEKLNFFLGDKPQLAAT	19	83	703.71	3	16.52	2108.13	-10.8		94 97 100 100 98 95 93 99 100 100 85 92 61 27 57 79 44 89 80	FAVEKLNFFLGDKPQLAAT	CID
PMSPEAADMQR	11	83	616.789	2	12.83	1231.53	25.6		59 56 98 98 99 97 95 96 57 70 93	PMSPEAADMQR	CID
MFAGYNTF	8	83	475.727	2	14.68	949.4	42		77 90 94 85 93 85 50 96	MFAGYNTF	CID
PAAADVLQTTLGR	13	83	656.857	2	14.41	1311.71	-11.9		25 52 56 99 100 100 99 96 97 94 95 81 95	PAAADVLQTTLGR	CID
VLSSCSSPDLK	11	83	568.316	2	14.43	1134.56	51.8		96 98 99 95 56 89 89 30 87 87 94	VLSSCSSPDLK	CID
LENELSVAGHP	11	83	583.293	2	12.74	1164.58	-4.7		86 95 97 98 96 91 87 77 28 70 93	LENELSVAGHP	CID
LAASGAEDGATACKR	15	83	710.834	2	11.81	1419.68	-17		96 97 99 98 92 96 99 99 52 75 75 63 63 68 81	LAASGAEDGATACKR	CID
KSNWLEEFVEDFKK	14	83	600.311	3	14.81	1797.89	9.6		49 48 75 85 98 98 98 92 97 90 83 80 84 91	KSNWLEEFVEDFKK	CID
WTGEYWYASR	10	83	659.815	2	15.29	1317.58	28.9		80 91 65 88 88 82 90 86 77 90	WTGEYWYASR	CID
YQEKYQELGDDKR	13	83	557.946	3	12.24	1670.79	15.9		79 81 82 54 65 84 98 95 78 89 91 93 98	YQEKYQELGDDKR	CID
VNPDGESFWLADQY	14	83	820.899	2	15.61	1639.72	41.6		89 93 98 99 96 99 99 98 96 99 78 76 19 31	VNPDGESFWLADQY	CID
EGDAGYHGLAVSR	13	83	666.331	2	13.31	1330.63	15.4		87 59 80 67 85 80 96 78 89 88 95 89 94	EGDAGYHGLAVSR	CID
WFKESVLEDFKQ	12	83	778.405	2	15.98	1554.77	15.4		88 96 88 95 77 74 93 98 96 91 45 65	WFKESVLEDFKQ	CID
VLSSSDATDLK	11	83	568.315	2	14.73	1134.58	33.2		94 98 98 93 89 59 46 80 81 86 93	VLSSSDATDLK	CID
EGSFWLGYTGV	11	83	608.308	2	16.51	1214.56	34.2		90 68 99 99 95 98 98 96 82 31 62	EGSFWLGYTGV	CID
VLSSSESADLK	11	83	568.315	2	14.59	1134.58	33.3		96 98 99 93 81 77 55 61 83 87 88	VLSSSESADLK	CID
HCQLGGLR	8	83	442.243	2	14.02	882.449	24.5		80 87 95 95 76 63 80 91	HCQLGGLR	CID
AGLVELHNGALR	12	83	625.364	2	13.7	1248.69	15.8		89 75 93 99 100 99 97 96 29 41 92 93	AGLVELHNGALR	CID
VCGSTLVDLCEGNE	14	83	719.847	2	13.96	1437.61	47.6		33 39 27 95 97 99 98 99 98 90 100 99 98 98	VCGSTLVDLCEGNE	CID
LGEFLEK	7	83	418.212	2	13.5	834.449	-48.1		90 88 97 55 74 90 90	LGEFLEK	CID
PVDDSVLTELR	11	83	622.309	2	12.86	1242.65	-33		95 98 99 99 91 49 38 83 94 86 88	PVDDSVLTELR	CID
LSMVALPFALTGT	13	83	660.881	2	17.54	1319.72	23.7		86 92 90 99 100 99 89 91 93 92 80 27 49	LSMVALPFALTGT	CID
CATWSSELAEVAQQ	14	83	761.882	2	14.85	1521.68	47.4		38 60 68 92 96 93 92 90 92 91 89 91 87 85	CATWSSELAEVAQQ	CID
EPVYPFTA	8	83	462.246	2	15.67	922.444	36.4		94 78 90 90 77 76 73 88	EPVYPFTA	CID
LETAAGSLELKVSLAFLYR	19	83	694.396	3	19.06	2080.16	4.7		94 97 97 98 96 34 34 92 91 86 81 86 85 91 87 85 88 73 90	LETAAGSLELKVSLAFLYR	CID
CHVVDQMDFALDLGVK	16	83	895.453	2	18.84	1788.85	20.9		32 26 57 99 99 97 96 99 97 97 94 96 96 82 88 79	CHVVDQMDFALDLGVK	CID
WFLGSFLYHSPLT	13	83	784.389	2	17.13	1566.79	-14.7		87 99 100 100 100 100 100 94 77 72 16 72 70	WFLGSFLYHSPLT	CID
DLVDHLDYAVDFRK	14	83	569.295	3	27.39	1704.85	10.3		33 35 89 96 91 97 97 96 96 95 94 86 77 85	DLVDHLDYAVDFRK	CID
ADFLTAEVK	9	83	497.293	2	15.49	992.518	53.2		80 95 99 98 93 55 94 66 70	ADFLTAEVK	CID
VLYDDDKVNGW	11	83	441.88	3	12.88	1322.61	3.7		98 94 92 94 98 98 95 67 67 26 90	VLYDDDKVNGW	CID
LFVSLDPR	8	83	473.774	2	27.28	945.528	5.5		96 96 85 90 97 94 30 79	LFVSLDPR	CID
TPNFDSLASQGVK	13	83	682.343	2	12.33	1362.68	-4.9		91 89 88 89 97 90 90 90 86 72 68 62 70	TPNFDSLASQGVK	CID
DSLGGLSPDEER	12	83	637.811	2	13.52	1273.58	21.8		39 34 95 77 81 99 99 96 97 97 93 93	DSLGGLSPDEER	CID
FGLPLVPDCVVLMWGLYQFK	20	83	775.761	3	18.29	2324.21	21.9		92 89 100 100 99 60 52 52 57 38 93 99 94 92 87 96 91 86 90 98	FGLPLVPDCVVLMWGLYQFK	CID
LETAAQEQNKVSLAFLYR	18	83	694.404	3	23.01	2080.1	45.9		92 96 99 98 88 30 56 88 85 90 87 88 94 89 78 79 70 90	LETAAQEQNKVSLAFLYR	CID
GEDYGAGHGLTVSR	14	83	709.847	2	12.65	1417.66	15.1		56 88 82 82 60 85 85 92 82 90 96 90 85 90	GEDYGAGHGLTVSR	CID
NVQVEAWAAT	10	83	544.781	2	13.8	1087.53	16.5		75 85 95 99 98 95 88 77 77 44	NVQVEAWAAT	CID
LPTYVNFNTADPGGT	15	83	783.912	2	15.87	1565.74	47.4		96 97 99 99 99 98 99 95 88 90 92 46 55 51 45	LPTYVNFNTADPGGT	CID
QEDFLADK	8	83	483.246	2	12.96	964.45	28.3		61 83 86 88 94 90 81 82	QEDFLADK	CID
GLGFVYSPRVAVGT	14	83	711.903	2	16.03	1421.77	16.7		68 90 94 98 100 100 99 86 93 80 75 73 57 51	GLGFVYSPRVAVGT	CID
LFTFHADLCTLPDSGLT	17	83	617.649	3	16.11	1849.89	17.3		96 97 96 95 94 99 100 100 99 100 99 92 91 18 7 68 66	LFTFHADLCTLPDSGLT	CID
LAEESNYELRSA	12	83	691.331	2	12.98	1380.65	-3.3		94 95 99 99 97 94 95 98 92 56 24 56	LAEESNYELRSA	CID
WENVNPDTTLNHSLTTGH	18	83	679.326	3	13.5	2034.94	8.1		91 100 99 100 99 97 99 98 98 99 95 88 82 83 77 66 10 22	WENVNPDTTLNHSLTTGH	CID
FGESWLGYT	9	83	530.243	2	16.34	1058.47	0		86 76 54 46 89 99 99 100 100	FGESWLGYT	CID
NLWTFEN	7	83	462.242	2	15.5	922.418	56		81 93 88 88 86 82 63	NLWTFEN	CID
YKEYQQELGDDKR	13	83	557.947	3	12.17	1670.79	17.9		65 72 94 78 76 85 96 96 81 84 80 79 96	YKEYQQELGDDKR	CID
LGFLGNGECT	10	83	505.752	2	14.48	1009.45	35.8		95 92 96 99 85 87 33 88 82 76	LGFLGNGECT	CID
LTAATGLSQAL	11	83	523.296	2	15.29	1044.58	-4.2		91 91 79 78 61 77 92 65 94 95 93	LTAATGLSQAL	CID
FGELGYEK	8	83	471.747	2	14.81	941.449	32.8		77 63 91 100 96 95 76 67	FGELGYEK	CID
LATVALRL	8	83	428.768	2	13.99	855.554	-38.8		97 97 95 90 90 92 48 56	LATVALRL	CID
WALQCGSSVSEDHPNKR	17	83	638.649	3	12.8	1912.88	21.5		90 98 99 97 49 29 93 94 93 92 96 95 90 71 68 71 90	WALQCGSSVSEDHPNKR	CID
FGLPLVPVSMVLMWGLYKFK	20	83	775.765	3	18.3	2324.28	-4.4		96 93 100 100 100 79 59 55 30 40 90 100 97 94 90 98 91 59 94 98	FGLPLVPVSMVLMWGLYKFK	CID
CYYGLSTEVPWK	12	83	723.353	2	14.81	1444.67	14.6		75 75 98 95 98 90 86 93 92 70 51 72	CYYGLSTEVPWK	CID
HNEGYALFK	9	83	539.774	2	13.5	1077.52	8		51 70 100 66 69 97 99 99 97	HNEGYALFK	CID
VAFLVGCEFRT	11	83	621.33	2	15.59	1240.63	15.2		95 97 99 100 99 86 91 96 73 39 38	VAFLVGCEFRT	CID
VSSFWLGYVGT	11	83	608.304	2	15.54	1214.6	-2.7		75 82 97 97 96 99 94 95 78 55 48	VSSFWLGYVGT	CID
QDEFLNVT	8	83	483.24	2	13.95	964.45	15.1		74 98 86 95 97 84 68 63	QDEFLNVT	CID
VFFALNDK	8	83	477.292	2	13.86	952.502	70.1		88 95 94 81 89 68 67 82	VFFALNDK	CID
FLVDLATTCR	10	83	569.792	2	14.1	1137.59	-14.7		98 99 96 94 91 95 84 52 31 92	FLVDLATTCR	CID
EGSFWLGYVGT	11	83	608.297	2	15.24	1214.56	15.8		78 55 100 100 99 100 100 99 81 50 54	EGSFWLGYVGT	CID
TSCYGLSTEVPWK	13	83	735.856	2	15.47	1469.69	7.8		34 38 48 99 98 99 98 90 95 98 97 92 95	TSCYGLSTEVPWK	CID
LVQVEVADSKGV	12	83	622.342	2	14.69	1242.68	-10.2		92 89 89 94 98 95 90 86 77 41 65 79	LVQVEVADSKGV	CID
QLDAPYFETELR	12	83	494.599	3	15.13	1480.72	38.1		34 63 85 79 85 99 99 100 88 88 86 92	QLDAPYFETELR	CID
NFDMMATGL	9	83	500.225	2	15.12	998.42	15.1		83 93 99 96 93 75 72 68 68	NFDMMATGL	CID
FLQNPESSGVPLT	13	83	694.834	2	13.03	1387.7	-31.9		87 93 96 97 95 98 88 83 67 35 82 92 65	FLQNPESSGVPLT	CID
PCMENFVAFVGK	12	83	671.357	2	16.35	1340.63	54.5		55 89 87 97 92 94 95 95 92 69 75 55	PCMENFVAFVGK	CID
VNPDGESFWLGYTGV	15	83	820.896	2	15.53	1639.75	15.6		88 93 95 99 96 99 98 96 90 97 95 95 75 7 25	VNPDGESFWLGYTGV	CID
QLPADYFETELR	12	83	494.599	3	14.9	1480.72	37.1		40 69 50 76 89 98 100 100 92 94 93 96	QLPADYFETELR	CID
LSNTDVPPVPSL	12	83	619.851	2	23.6	1237.66	26.5		89 89 88 89 95 93 82 69 90 85 54 74	LSNTDVPPVPSL	CID
WFLGSFLYYVTAT	13	83	784.388	2	17.54	1566.78	-9.4		80 98 100 98 98 98 98 94 82 68 26 68 71	WFLGSFLYYVTAT	CID
VHSAGAPEAK	10	83	483.783	2	12.95	965.493	60.2		90 94 96 86 69 77 68 80 79 90	VHSAGAPEAK	CID
LTSPCSPGYLQ	11	83	583.3	2	13.18	1164.55	32.1		95 96 98 92 65 90 78 26 90 97 87	LTSPCSPGYLQ	CID
FDALGYEQ	8	83	471.749	2	15.05	941.413	75.2		86 95 95 98 82 81 65 61	FDALGYEQ	CID
VHTVHFV	7	83	419.736	2	15.02	837.45	9.8		97 93 86 76 79 71 79	VHTVHFV	CID
VLSSSCLADLK	11	83	568.308	2	25.11	1134.6	4.6		94 97 95 93 91 85 86 76 74 72 50	VLSSSCLADLK	CID
FAVEKLNFFLGDKQPLAAT	19	83	703.707	3	16.61	2108.13	-14.4		95 97 100 100 98 99 97 99 99 98 86 94 57 48 21 83 45 91 72	FAVEKLNFFLGDKQPLAAT	CID
AFMPHEYQLCAT	12	83	470.903	3	14.41	1409.61	53.7		95 95 70 81 95 97 86 66 83 61 93 74	AFMPHEYQLCAT	CID
KLCNQAGTR	9	83	495.772	2	11.94	989.508	22.9		90 96 94 86 84 92 65 60 79	KLCNQAGTR	CID
WVSENYQVFQDEK	13	83	836.429	2	14.29	1670.76	51.3		74 95 95 98 89 89 81 57 65 82 80 91 82	WVSENYQVFQDEK	CID
CGMYGLSTEVPWK	13	83	735.858	2	15.47	1469.67	22.7		37 40 52 98 98 99 98 92 96 98 92 86 92	CGMYGLSTEVPWK	CID
VDDAVETELR	10	83	573.775	2	12.04	1145.56	-18.1		95 97 96 37 28 93 95 96 95 97	VDDAVETELR	CID
VNPDGESFWLACFR	14	83	820.896	2	15.86	1639.75	19		94 95 99 100 97 99 98 98 98 99 62 37 10 78	VNPDGESFWLACFR	CID
LGMFDLVVT	9	83	497.757	2	15.48	993.52	-20.5		96 91 81 88 94 93 66 56 80	LGMFDLVVT	CID
VATVSASAH	9	83	421.759	2	25.18	841.429	88.5		72 95 97 98 95 72 90 79 48	VATVSASAH	CID
VNYMDSGGNPLR	12	83	441.549	3	13.06	1321.61	12.6		96 96 98 94 97 90 82 63 41 59 89 89	VNYMDSGGNPLR	CID
VVDDFETSVPVVPDT	15	83	540.271	3	13.29	1617.78	7.7		95 95 96 95 90 96 90 85 89 90 87 82 24 83 45	VVDDFETSVPVVPDT	CID
LANSEDLQQVT	11	83	609.305	2	12.39	1216.59	1.1		79 81 93 97 99 98 97 80 38 78 71	LANSEDLQQVT	CID
EGALESADTEK	11	83	575.294	2	14.96	1148.52	47.2		54 39 96 99 98 90 82 90 89 92 85	EGALESADTEK	CID
PDYNDNNWR	9	83	597.285	2	13.12	1192.49	56		90 94 82 72 79 75 81 81 90	PDYNDNNWR	CID
YGYTDLHDNTNDVLGEGV	18	83	661.314	3	13.93	1980.87	25.1		98 97 99 95 96 97 95 98 91 90 88 92 94 94 54 74 10 30	YGYTDLHDNTNDVLGEGV	CID
LHSADESDMEVKS	13	83	724.353	2	13.22	1446.63	43.1		99 99 100 98 98 99 94 95 67 67 86 32 44	LHSADESDMEVKS	CID
HVGYAFECPF	10	83	585.254	2	13.97	1168.5	-7.2		37 57 91 94 89 93 96 91 82 98	HVGYAFECPF	CID
EVHDVLDYAVDFGVK	15	83	569.3	3	25.4	1704.84	24.5		95 89 46 66 61 96 97 91 95 97 96 89 63 74 86	EVHDVLDYAVDFGVK	CID
TSENWGLLMQST	12	83	683.827	2	15.15	1365.62	11.1		61 75 99 97 97 98 99 99 92 87 35 54	TSENWGLLMQST	CID
GTDESDFLASR	11	83	599.272	2	12.94	1196.53	-1		25 49 97 99 98 99 97 97 82 77 92	GTDESDFLASR	CID
LSVLSVATK	9	83	459.281	2	14.64	916.559	-12.9		90 74 60 97 94 94 92 73 71	LSVLSVATK	CID
VAGVLLPR	8	83	412.757	2	13.59	823.528	-35		94 94 79 43 77 99 90 89	VAGVLLPR	CID
VVAAAT	6	83	531.264	1	12.8	530.306	-92.9		79 68 88 93 93 76	VVAAAT	CID
NRQGTQ	6	83	352.179	2	14.22	702.341	3.5		73 89 66 82 92 95	NRQGTQ	CID
GPFFLFLSYQSVHSTFLFGPT	21	83	798.102	3	17.38	2391.19	37.8		26 37 97 99 100 100 100 99 96 92 96 95 96 95 89 86 87 78 61 68 40	GPFFLFLSYQSVHSTFLFGPT	CID
VSASWQTMLVKEAESSLK	18	83	665.335	3	13.11	1993.02	-18.6		86 87 33 30 89 86 90 83 87 97 98 98 91 95 90 84 86 80	VSASWQTMLVKEAESSLK	CID
VNYNDLDWQR	10	83	661.823	2	12.39	1321.61	19.5		90 94 96 94 94 88 74 70 34 95	VNYNDLDWQR	CID
SVNWEELVEDFVK	13	83	797.4	2	18.33	1592.77	8.5		45 30 37 92 99 99 99 99 99 99 98 91 90	SVNWEELVEDFVK	CID
ELFENLQQ	8	83	510.783	2	24.08	1019.49	57.4		81 86 92 96 85 88 77 56	ELFENLQQ	CID
WAFESWTEKLETSSGAT	17	83	643.992	3	15.65	1928.88	38.3		71 93 98 98 90 85 90 95 89 95 97 89 86 86 24 79 41	WAFESWTEKLETSSGAT	CID
DYAGAHQYPNF	11	83	641.814	2	15.79	1281.54	56.2		81 81 93 88 92 85 85 86 56 68 95	DYAGAHQYPNF	CID
VNPKWSFWLGYTR	13	83	827.428	2	14.96	1652.85	-2.8		89 93 99 99 92 94 90 82 92 45 40 77 84	VNPKWSFWLGYTR	CID
SPGSPTTTLVLNAK	14	83	693.388	2	14.6	1384.76	4.5		35 31 73 100 99 99 95 73 93 99 96 88 86 93	SPGSPTTTLVLNAK	CID
TPADYLETVAR	11	83	618.326	2	14.34	1234.62	14.7		98 97 99 99 99 99 98 90 22 24 97	TPADYLETVAR	CID
VAFLVDFFKR	10	83	621.33	2	18.53	1240.7	-41.6		85 92 98 99 91 49 69 74 83 96	VAFLVDFFKR	CID
SLVFSGLR	8	83	439.761	2	15.16	877.502	6.9		89 95 99 98 85 30 79 95	SLVFSGLR	CID
RNANPLPANMLK	12	83	669.884	2	13.66	1337.72	22.3		54 40 89 90 91 95 86 88 89 83 98 99	RNANPLPANMLK	CID
SYLVDRKHSRFR	12	83	521.951	3	12.58	1562.84	-8.1		92 94 99 94 85 80 82 69 49 83 78 97	SYLVDRKHSRFR	CID
DDHTALDPLNR	11	83	633.818	2	13.29	1265.6	16.5		55 61 88 99 98 98 98 81 74 71 96	DDHTALDPLNR	CID
WTYGELKWK	9	83	605.824	2	14.66	1209.62	12.6		79 92 92 73 90 89 79 68 89	WTYGELKWK	CID
NQLDALSALTWR	12	83	694.398	2	17.23	1386.73	39.5		68 75 89 93 95 93 88 87 86 73 66 89	NQLDALSALTWR	CID
KNFENLQK	8	83	510.782	2	14.58	1019.54	10		55 63 94 97 86 91 82 98	KNFENLQK	CID
EFVDSFAGVNPSAVR	15	83	797.907	2	14.77	1593.78	13		52 39 95 99 98 98 90 74 95 93 81 79 77 85 95	EFVDSFAGVNPSAVR	CID
VAFLVC(+57.02)EFQEK	11	83	457.263	3	15.28	1368.67	67	Carbamidomethylation	86 96 98 99 97 95 95 78 22 67 85	VAFLVC(+57.02)EFQEK	CID
ELLDALSALTWR	12	83	694.392	2	17.05	1386.75	13.2		44 41 96 98 97 95 91 89 89 84 81 95	ELLDALSALTWR	CID
DAHLGFYR	8	83	489.76	2	14.93	977.472	35.3		83 79 84 98 83 82 61 95	DAHLGFYR	CID
YLVDKHNERFR	11	83	492.94	3	12.42	1475.76	23.7		94 97 96 95 92 79 65 84 61 60 95	YLVDKHNERFR	CID
LVGVSRHSRFR	11	83	438.583	3	12.57	1312.75	-16.5		98 96 73 79 82 90 76 54 87 83 98	LVGVSRHSRFR	CID
RPQFPDTFDTSVHALAR	17	83	653.335	3	15.05	1956.98	1.6		87 26 24 86 88 95 93 95 96 93 92 90 88 92 90 87 96	RPQFPDTFDTSVHALAR	CID
LVDKHRYRAR	10	83	438.584	3	12.32	1312.75	-14.1		97 96 97 89 67 84 60 72 73 95	LVDKHRYRAR	CID
KTPADYLKYHK	11	83	682.372	2	14.29	1362.73	-0.6		90 96 95 96 97 93 94 67 75 26 87	KTPADYLKYHK	CID
SFFQYEGTR	9	83	567.775	2	14.2	1133.51	18.2		82 86 96 96 97 98 46 52 95	SFFQYEGTR	CID
NGQTDDWDFVFER	13	83	814.861	2	16.01	1627.69	10.9		25 14 74 94 98 98 94 98 97 96 95 98 99	NGQTDDWDFVFER	CID
TSWTYGELTNVK	12	83	699.862	2	14.45	1397.68	19.4		33 35 92 98 99 91 98 97 88 82 88 98	TSWTYGELTNVK	CID
ANNPLPANMLK	11	83	591.834	2	13.87	1181.62	25.7		40 44 95 99 99 98 94 86 67 94 98	ANNPLPANMLK	CID
VLAANAGLDWDSR	13	83	694.353	2	13.03	1386.69	1.3		41 56 97 98 93 91 82 92 91 71 83 88 97	VLAANAGLDWDSR	CID
LVDKHRSDTSR	11	83	438.584	3	12.82	1312.68	34.9		97 96 94 85 75 89 57 54 75 92 99	LVDKHRSDTSR	CID
SYLVGVDKHSDTSR	14	83	521.953	3	13.28	1562.77	43.3		88 93 99 95 77 85 86 78 80 63 59 76 84 97	SYLVGVDKHSDTSR	CID
QLLTGDAWALASAGLVSR	18	83	915.013	2	17.26	1827.98	14.5		41 52 60 31 61 99 99 98 99 100 99 98 97 89 91 90 91 97	QLLTGDAWALASAGLVSR	CID
KTPADYLETGLR	12	83	682.373	2	14.21	1362.71	12.7		91 98 96 97 97 95 96 97 82 14 37 94	KTPADYLETGLR	CID
MLYLAFRSH	9	83	569.304	2	50.39	1136.58	11.5		79 96 99 99 90 95 96 39 60	MLYLAFRSH	CID
MLYLATPLLC	10	83	569.311	2	51.73	1136.6	8.2		84 98 100 100 99 98 83 91 41 43	MLYLATPLLC	CID
APLLSDSSGAC	11	83	510.761	2	51.93	1019.46	46.7		98 99 100 100 98 98 95 91 68 31 43	APLLSDSSGAC	CID
MLYLALLATE	10	83	569.31	2	52.67	1136.62	-7.9		78 96 97 100 97 90 94 78 30 75	MLYLALLATE	CID
EDYLTLNRN	9	83	569.318	2	45.53	1136.55	66.7		79 91 97 99 97 82 84 56 65	EDYLTLNRN	CID
VCGLL	5	83	504.336	1	20.72	503.278	102.1		75 79 72 96 94	VCGLL	CID
MLYLARGKW	9	83	569.304	2	45.28	1136.62	-20.4		59 88 92 97 94 92 79 72 75	MLYLARGKW	CID
FEMLTDRLL	9	83	569.304	2	49.1	1136.59	4		80 93 95 99 91 60 62 78 89	FEMLTDRLL	CID
APLLTTSSCK	10	83	510.76	2	52.89	1019.53	-25.8		99 99 100 100 98 97 97 82 23 33	APLLTTSSCK	CID
LGQNLATQNR	10	82	557.818	2	13.01	1113.59	28.8		95 90 85 81 88 96 84 56 59 93	LGQNLATQNR	CID
ALPVDDSTDPELR	13	82	476.569	3	12.06	1426.69	-6.7		70 80 93 98 99 98 91 80 54 26 92 95 98	ALPVDDSTDPELR	CID
NYSVTSLR	8	82	470.253	2	14.51	938.482	9.9		81 87 84 82 86 79 70 92	NYSVTSLR	CID
SYGLVDAGHNEFR	13	82	488.923	3	13.06	1463.68	45.9		76 62 79 87 85 93 82 76 82 76 91 89 97	SYGLVDAGHNEFR	CID
EAVDLLLTAEK	11	82	601.334	2	17.31	1200.66	-5.9		43 31 89 94 93 95 97 95 89 94 92	EAVDLLLTAEK	CID
WLGDVGLTEVDHPR	14	82	797.42	2	16.33	1592.79	19.6		60 94 79 98 95 88 95 92 96 85 78 73 37 88	WLGDVGLTEVDHPR	CID
AFNNHEYQFFR	11	82	491.567	3	14.74	1471.66	10.9		97 97 92 92 96 99 95 86 29 31 95	AFNNHEYQFFR	CID
FGDSFYGLLLGMGDHYAHTR	20	82	565.028	4	17.36	2256.04	17.6		46 30 97 95 98 99 97 99 100 98 79 35 57 88 84 90 91 86 90 95	FGDSFYGLLLGMGDHYAHTR	CID
QPDYQHGLTVSR	12	82	700.846	2	13.18	1399.68	-4.4		30 24 90 96 90 92 88 98 95 95 95 98	QPDYQHGLTVSR	CID
TDPEQAALAAVDYLNK	16	82	859.943	2	15.24	1717.85	11.4		71 41 37 76 96 99 100 100 99 99 98 99 94 95 44 74	TDPEQAALAAVDYLNK	CID
LAASDAEDESSFQK	14	82	749.34	2	12.25	1496.66	1.1		95 96 99 98 98 95 97 95 95 79 65 37 19 89	LAASDAEDESSFQK	CID
VAAYDYYMDR	10	82	633.769	2	13.29	1265.54	-11.2		63 73 77 89 95 89 87 62 94 97	VAAYDYYMDR	CID
LPTYVNFNTRVDK	13	82	783.908	2	16.38	1565.82	-11.7		97 95 99 99 98 89 89 82 62 46 74 62 82	LPTYVNFNTRVDK	CID
AGLVGVELHNLQR	13	82	469.276	3	13.32	1404.78	16.2		93 88 96 98 93 92 96 97 85 71 51 22 90	AGLVGVELHNLQR	CID
LSSPADVNDK	10	82	523.298	2	13.69	1044.51	68.9		90 98 99 99 97 82 92 41 59 70	LSSPADVNDK	CID
YKEKYQELGDDK	12	82	758.367	2	12.48	1514.73	-3.6		69 79 97 89 83 76 88 86 61 88 89 86	YKEKYQELGDDK	CID
MLVAGYLSVFSR	12	82	671.842	2	17.64	1341.71	-31.6		48 83 85 90 83 92 95 83 74 80 83 94	MLVAGYLSVFSR	CID
YLLLDFLDMDNSR	13	82	404.455	4	12.23	1613.78	9.5		82 91 90 88 88 83 83 79 46 82 75 88 98	YLLLDFLDMDNSR	CID
TSRNTKGFLMK	11	82	641.892	2	18.04	1281.69	65.2		74 85 95 86 77 81 68 86 89 72 95	TSRNTKGFLMK	CID
ENFVLGVER	9	82	531.821	2	23.85	1061.55	73.2		83 77 67 79 92 82 90 74 97	ENFVLGVER	CID
NMPYGLSTEVPWK	13	82	761.36	2	15.52	1520.73	-18.6		72 44 54 94 94 98 92 89 93 87 88 79 90	NMPYGLSTEVPWK	CID
KLPADYFETELKR	13	82	537.302	3	14.51	1608.85	20.5		92 97 94 94 96 95 96 99 90 89 29 19 85	KLPADYFETELKR	CID
LALDLWMEEK	10	82	624.351	2	15.86	1246.63	47.9		83 77 89 94 91 76 59 85 86 88	LALDLWMEEK	CID
DKPFLTEK	8	82	489.284	2	15.42	976.523	32.3		90 87 82 81 79 74 79 88	DKPFLTEK	CID
WENLSPDEER	10	82	637.81	2	25.06	1273.56	37.2		24 45 92 98 97 94 93 93 95 95	WENLSPDEER	CID
WENVNPDTTLNHSPQQR	17	82	679.33	3	13.81	2034.95	9.2		81 98 95 98 96 95 98 97 96 98 91 82 76 19 65 24 93	WENVNPDTTLNHSPQQR	CID
SSLSPTTTLVLNAK	14	82	716.409	2	14.57	1430.8	3.1		39 41 92 98 93 93 90 90 95 91 93 86 66 89	SSLSPTTTLVLNAK	CID
DKRHNEFR	8	82	551.293	2	12.5	1100.55	21.8		90 80 86 60 71 86 88 98	DKRHNEFR	CID
NVPDGESFDALGYEK	15	82	820.897	2	24.09	1639.74	26.5		26 37 94 99 94 98 97 95 90 90 95 77 87 77 82	NVPDGESFDALGYEK	CID
LSSPATQVDK	10	82	523.286	2	12.15	1044.55	11.4		97 98 99 99 99 97 77 38 45 78	LSSPATQVDK	CID
LPSWC(+57.02)LLHEK	10	82	641.873	2	22.23	1281.65	59.8	Carbamidomethylation	97 89 90 83 77 93 93 52 71 79	LPSWC(+57.02)LLHEK	CID
LPTYVNFNVGMRR	13	82	783.917	2	25.52	1565.81	4.2		95 93 95 95 95 91 90 85 80 54 38 82 79	LPTYVNFNVGMRR	CID
EVDGFAQGSK	10	82	519.233	2	12.63	1036.48	-29.2		91 87 90 60 85 85 84 60 89 94	EVDGFAQGSK	CID
YVGFYDGGDSVQR	13	82	731.822	2	14.6	1461.65	-15		88 92 95 99 99 99 94 91 97 83 21 23 91	YVGFYDGGDSVQR	CID
VDSSVEAFNNHEYGALFK	18	82	676.351	3	15.97	2025.94	43.3		93 96 94 34 26 97 95 92 87 87 85 93 84 60 78 90 94 97	VDSSVEAFNNHEYGALFK	CID
FPVAGYLWFSR	11	82	671.836	2	26.28	1341.69	-22.2		70 61 76 86 90 88 92 84 82 82 95	FPVAGYLWFSR	CID
KLQDFTLR	8	82	510.779	2	13.01	1019.58	-32.2		86 94 86 90 86 48 82 88	KLQDFTLR	CID
VDSWEAFNNHEYHADVR	17	82	696.99	3	16.1	2087.91	18.9		94 97 97 94 99 99 98 95 94 96 99 90 30 32 69 27 93	VDSWEAFNNHEYHADVR	CID
LFTFHAPAYTLPDTEK	16	82	617.649	3	15.77	1849.92	-0.3		93 91 57 38 81 92 81 78 79 97 99 89 87 86 95 74	LFTFHAPAYTLPDTEK	CID
ATEVSGSTPATDDLWR	16	82	569.282	3	12.57	1704.8	16.8		85 86 90 65 50 46 86 90 96 95 84 91 92 86 78 97	ATEVSGSTPATDDLWR	CID
VFFALTKK	8	82	477.289	2	13.72	952.574	-12.5		93 95 93 81 85 41 77 94	VFFALTKK	CID
EYGDQHYLTVSR	12	82	734.357	2	13.56	1466.68	14.6		88 67 37 74 93 97 98 95 85 82 80 91	EYGDQHYLTVSR	CID
YADLGLR	7	82	404.237	2	26.07	806.429	38.5		81 79 91 89 61 82 93	YADLGLR	CID
YWAKYQELDNTR	12	82	529.592	3	12.04	1585.75	0.2		81 79 68 68 85 88 97 92 89 86 68 88	YWAKYQELDNTR	CID
NQTAAEQELVKSLAFLYR	18	82	694.404	3	24.27	2080.1	46		81 89 98 95 88 48 26 89 85 87 89 85 91 89 82 83 85 95	NQTAAEQELVKSLAFLYR	CID
YQEQYQELGDDRKR	14	82	609.981	3	12.02	1826.85	36.8		94 94 99 95 89 85 92 80 19 38 92 92 90 96	YQEQYQELGDDRKR	CID
LETAAEKELVSLAFLYRK	18	82	694.414	3	26.53	2080.16	30.7		87 95 97 97 93 92 84 96 94 91 90 91 88 78 81 68 30 31	LETAAEKELVSLAFLYRK	CID
YQEQYKEERDRKR	13	82	609.982	3	12.3	1826.9	11.6		90 92 99 95 88 85 85 39 35 90 88 89 97	YQEQYKEERDRKR	CID
GDPLLAFSQYLKQC(+57.02)PFDEHVK	21	82	831.432	3	17.94	2491.22	22	Carbamidomethylation	20 54 83 99 100 100 99 92 85 80 85 89 91 92 69 56 79 94 72 92 97	GDPLLAFSQYLKQC(+57.02)PFDEHVK	CID
LTMTEPDYTQVVSSR	15	82	576.281	3	14.21	1725.82	-2.2		95 95 89 90 88 20 35 81 92 90 96 93 91 88 94	LTMTEPDYTQVVSSR	CID
EAQPEAANSSLK	12	82	622.825	2	12.75	1243.6	24.8		90 85 95 95 99 97 96 90 35 35 84 88	EAQPEAANSSLK	CID
FFQLYHK	7	82	491.754	2	14.1	981.507	-14		98 98 88 92 90 45 65	FFQLYHK	CID
[truncated: 932 more rows]

## Sheet: 7d SG-PL proteins
Accession	-10lgP	Coverage (%)	#Peptides	#Unique	PTM	Avg. Mass	Description					BLAST matches
SGPL_contig_4015_1	541.46	66	71	71	Carbamidomethylation; Amidation; Deamidation (NQ); Oxidation (M); Pyro-glu from Q; Acetylation (K)	64176	-2 131 1819		SGPL_contig_4015_1 -2 131 1819			Exoglucanase -like
SGAL_contig_1312_1	490.58	51	61	61		78111	-1 130 2235		SGAL_contig_1312_1 -1 130 2235			Exoglucanase -like
SGAL_contig_607_1	447.21	90	59	51		27906	-1 256 1032		SGAL_contig_607_1 -1 256 1032			Lectin L6-like
SGPL_contig_7607_1	420.89	47	57	57	Amidation; Deamidation (NQ); Oxidation (M); Pyro-glu from Q	140190	-1 64 3732		SGPL_contig_7607_1 -1 64 3732			Hemocyanin isoform 1
SGPL_contig_80_1	475.93	80	51	51	Carbamidomethylation; Amidation; Deamidation (NQ); Pyro-glu from Q	18330	-1 79 585		SGPL_contig_80_1 -1 79 585			Fish-egg lectin-like
SGPL_contig_187_1	418.64	50	51	47	Amidation; Deamidation (NQ)	149582	-1 220 4440		SGPL_contig_187_1 -1 220 4440			Filamin-A-like isoform X1
SGPL_contig_1493_1	435.5	58	44	42	Carbamidomethylation; Amidation; Deamidation (NQ); Oxidation (M); Pyro-glu from Q; Acetylation (K)	47404	-3 63 1322		SGPL_contig_1493_1 -3 63 1322			Arylsulfatase B-like
SGPL_contig_48_1	411.66	66	42	9	Carbamidomethylation; Amidation; Deamidation (NQ); Oxidation (M); Pyro-glu from Q	41776	-2 89 1216		SGPL_contig_48_1 -2 89 1216			Actin
SGPL_contig_56_1	400.14	62	38	5	Amidation; Deamidation (NQ); Oxidation (M); Pyro-glu from Q	40290	-1 1 1080		SGPL_contig_56_1 -1 1 1080			Actin
SGAL_contig_28707_1	381.02	40	38	38		121850	-2 80 3271		SGAL_contig_28707_1 -2 80 3271			Hemocyanin isoform 1
SGAL_contig_28077_1	326.11	36	38	0		94510	-1 70 2538		SGAL_contig_28077_1 -1 70 2538			Hemocyanin isoform 2
SGAL_contig_215_1	378.52	66	36	0		41865	-2 224 1351		SGAL_contig_215_1 -2 224 1351			Actin
SGPL_contig_498_1	372.44	27	34	15	Amidation; Deamidation (NQ); Oxidation (M); Acetylation (K)	186029	-1 253 5109		SGPL_contig_498_1 -1 253 5109			Myosin heavy chain isoform A
SGAL_contig_19740_1	343.99	48	33	15		81675	-2 68 2212		SGAL_contig_19740_1 -2 68 2212			Hemocyanin isoform 1
SGPL_contig_1367_1	342.34	46	30	25	Amidation; Deamidation (NQ); Pyro-glu from E	82652	-3 327 2582		SGPL_contig_1367_1 -3 327 2582			Filamin-A-like isoform X1
SGPL_contig_1957_1	253.47	13	28	18	Deamidation (NQ); Pyro-glu from E; Pyro-glu from Q; Acetylation (K)	328835	-3 258 9461		SGPL_contig_1957_1 -3 258 9461			Filamin-A-like isoform X2
SGPL_contig_253_1	348.46	40	26	22	Amidation; Deamidation (NQ); Pyro-glu from Q; Acetylation (K)	98675	-1 682 3249		SGPL_contig_253_1 -1 682 3249			Paramyosin-like isoform X2
SGAL_contig_45_1	322.58	64	26	25		32738	-3 108 959		SGAL_contig_45_1 -3 108 959			Tropomyosin
SGPL_contig_662_1	366.03	24	25	25	Amidation; Deamidation (NQ); Oxidation (M)	75195	-2 350 2404		SGPL_contig_662_1 -2 350 2404			Neuroendocrine convertase 1
SGPL_contig_1930_1	340.43	39	25	6	Deamidation (NQ); Acetylation (K)	83997	-1 274 2484		SGPL_contig_1930_1 -1 274 2484			Myosin heavy chain
SGAL_contig_346_1	283.43	44	25	6		68083	-1 262 2214		SGAL_contig_346_1 -1 262 2214			Filamin-C-like isoform X1
SGPL_contig_3690_1	343.23	59	24	24	Carbamidomethylation; Amidation; Deamidation (NQ); Oxidation (M); Pyro-glu from Q	48090	-1 307 1599		SGPL_contig_3690_1 -1 307 1599			Cartilage matrix -like
[truncated: 1,286 more rows]

## Sheet: 7e SG-PL supporting peptides
Protein Accession	Peptide	Unique	-10lgP	Mass	ppm	m/z	z	RT	#Spec	PTM
[truncated: 5,744 more rows]

[truncated: 1 more sheets: 7f SG-PL de novo only]
